# Supplementary material for: Transcriptomic Profile of Isocitrate Dehydrogenase Mutant Type of Lower-Grade Glioma Reveals Molecular Changes for Prognosis
Source: Biomedicines. 2025 Sep 14;13(9):2263. doi: 10.3390/biomedicines13092263 (PMC12467759; doi:10.3390/biomedicines13092263)
Supplement: Supplementary file 1 [file biomedicines-13-02263-s001.zip]

Archive with 14 entries (14 files):
- Supplementary Results.pdf
- Table_S10.xlsx
- Table_S11.xlsx
- Table_S12.xlsx
- Table_S15.xlsx
- Table_S2.xlsx
- Table_S3.xlsx
- Table_S4.xlsx
- Table_S5.xlsx
- Table_S6.xlsx
- Table_S7.xlsx
- Table_S8.xlsx
- Table_S9.xlsx
- ~$pplementary Results.docx
