# Supplementary material for: Transcriptomic Profile of Isocitrate Dehydrogenase Mutant Type of Lower-Grade Glioma Reveals Molecular Changes for Prognosis
Source: Biomedicines. 2025 Sep 14;13(9):2263. doi: 10.3390/biomedicines13092263 (PMC12467759; doi:10.3390/biomedicines13092263)
Supplement: Supplementary file 1 [file biomedicines-13-02263-s001.zip › Table_S10.xlsx]

## Sheet: CL1.enrichment
observed: overlapping genes between input genes and term genes
background: genes belonging to a term
strength: confidence of protein interactions
signal: degree of enrichment
The enrichment was performed using the STRING website.
#category	term ID	term description	observed gene count	background gene count	strength	signal	false discovery rate	matching proteins in your network (IDs)	matching proteins in your network (labels)
GO Process	GO:0030335	Positive regulation of cell migration	6	529	1.35	1.16	0.0012	9606.ENSP00000227163,9606.ENSP00000256178,9606.ENSP00000294489,9606.ENSP00000411355,9606.ENSP00000428924,9606.ENSP00000454623	SPI1,LYVE1,PDPN,PTPRC,LYN,ITGAX
GO Process	GO:0001912	Positive regulation of leukocyte mediated cytotoxicity	3	57	2.02	1.14	0.0077	9606.ENSP00000227163,9606.ENSP00000371327,9606.ENSP00000411355	SPI1,KLRC2,PTPRC
GO Process	GO:0002703	Regulation of leukocyte mediated immunity	4	239	1.52	1	0.0077	9606.ENSP00000227163,9606.ENSP00000371327,9606.ENSP00000411355,9606.ENSP00000428924	SPI1,KLRC2,PTPRC,LYN
GO Process	GO:0007155	Cell adhesion	6	965	1.09	0.76	0.0077	9606.ENSP00000256178,9606.ENSP00000294489,9606.ENSP00000298223,9606.ENSP00000411355,9606.ENSP00000454623,9606.ENSP00000498227	LYVE1,PDPN,FOLR2,PTPRC,ITGAX,SELL
GO Process	GO:0043300	Regulation of leukocyte degranulation	3	50	2.07	1.15	0.0077	9606.ENSP00000227163,9606.ENSP00000371327,9606.ENSP00000428924	SPI1,KLRC2,LYN
GO Process	GO:0060369	Positive regulation of Fc receptor mediated stimulatory signaling pathway	2	5	2.9	1.21	0.0077	9606.ENSP00000411355,9606.ENSP00000428924	PTPRC,LYN
GO Process	GO:0002699	Positive regulation of immune effector process	4	264	1.47	0.97	0.0079	9606.ENSP00000227163,9606.ENSP00000371327,9606.ENSP00000411355,9606.ENSP00000428924	SPI1,KLRC2,PTPRC,LYN
GO Process	GO:0050865	Regulation of cell activation	5	658	1.18	0.78	0.0104	9606.ENSP00000227163,9606.ENSP00000294489,9606.ENSP00000371327,9606.ENSP00000411355,9606.ENSP00000428924	SPI1,PDPN,KLRC2,PTPRC,LYN
GO Process	GO:0002244	Hematopoietic progenitor cell differentiation	3	106	1.75	0.92	0.0167	9606.ENSP00000227163,9606.ENSP00000411355,9606.ENSP00000428924	SPI1,PTPRC,LYN
GO Process	GO:0006952	Defense response	6	1394	0.93	0.59	0.0172	9606.ENSP00000227163,9606.ENSP00000298223,9606.ENSP00000371327,9606.ENSP00000411355,9606.ENSP00000428924,9606.ENSP00000454623	SPI1,FOLR2,KLRC2,PTPRC,LYN,ITGAX
GO Process	GO:0006950	Response to stress	8	3358	0.67	0.44	0.0183	9606.ENSP00000227163,9606.ENSP00000256178,9606.ENSP00000294489,9606.ENSP00000298223,9606.ENSP00000371327,9606.ENSP00000411355,9606.ENSP00000428924,9606.ENSP00000454623	SPI1,LYVE1,PDPN,FOLR2,KLRC2,PTPRC,LYN,ITGAX
GO Process	GO:0002684	Positive regulation of immune system process	5	874	1.05	0.61	0.026	9606.ENSP00000227163,9606.ENSP00000256178,9606.ENSP00000371327,9606.ENSP00000411355,9606.ENSP00000428924	SPI1,LYVE1,KLRC2,PTPRC,LYN
GO Process	GO:0045089	Positive regulation of innate immune response	3	144	1.61	0.77	0.0307	9606.ENSP00000227163,9606.ENSP00000371327,9606.ENSP00000428924	SPI1,KLRC2,LYN
GO Process	GO:0002223	Stimulatory C-type lectin receptor signaling pathway	2	22	2.25	0.79	0.0383	9606.ENSP00000371327,9606.ENSP00000428924	KLRC2,LYN
GO Process	GO:0022407	Regulation of cell-cell adhesion	4	480	1.22	0.63	0.0383	9606.ENSP00000227163,9606.ENSP00000294489,9606.ENSP00000411355,9606.ENSP00000428924	SPI1,PDPN,PTPRC,LYN
GO Process	GO:0050778	Positive regulation of immune response	4	502	1.2	0.61	0.0417	9606.ENSP00000227163,9606.ENSP00000371327,9606.ENSP00000411355,9606.ENSP00000428924	SPI1,KLRC2,PTPRC,LYN
GO Process	GO:0050777	Negative regulation of immune response	3	185	1.5	0.66	0.0494	9606.ENSP00000227163,9606.ENSP00000411355,9606.ENSP00000428924	SPI1,PTPRC,LYN
GO Component	GO:0031226	Intrinsic component of plasma membrane	9	1788	1	1.06	8.04e-06	9606.ENSP00000256178,9606.ENSP00000294489,9606.ENSP00000298223,9606.ENSP00000325708,9606.ENSP00000371327,9606.ENSP00000411355,9606.ENSP00000428924,9606.ENSP00000454623,9606.ENSP00000498227	LYVE1,PDPN,FOLR2,CD37,KLRC2,PTPRC,LYN,ITGAX,SELL
GO Component	GO:0005887	Integral component of plasma membrane	8	1706	0.97	0.91	0.00013	9606.ENSP00000256178,9606.ENSP00000294489,9606.ENSP00000325708,9606.ENSP00000371327,9606.ENSP00000411355,9606.ENSP00000428924,9606.ENSP00000454623,9606.ENSP00000498227	LYVE1,PDPN,CD37,KLRC2,PTPRC,LYN,ITGAX,SELL
GO Component	GO:0031224	Intrinsic component of membrane	10	5828	0.53	0.4	0.0035	9606.ENSP00000227163,9606.ENSP00000256178,9606.ENSP00000294489,9606.ENSP00000298223,9606.ENSP00000325708,9606.ENSP00000371327,9606.ENSP00000411355,9606.ENSP00000428924,9606.ENSP00000454623,9606.ENSP00000498227	SPI1,LYVE1,PDPN,FOLR2,CD37,KLRC2,PTPRC,LYN,ITGAX,SELL
GO Component	GO:0098552	Side of membrane	5	611	1.21	0.93	0.0035	9606.ENSP00000298223,9606.ENSP00000371327,9606.ENSP00000411355,9606.ENSP00000428924,9606.ENSP00000454623	FOLR2,KLRC2,PTPRC,LYN,ITGAX
GO Component	GO:0009897	External side of plasma membrane	4	388	1.31	0.83	0.0121	9606.ENSP00000298223,9606.ENSP00000371327,9606.ENSP00000411355,9606.ENSP00000454623	FOLR2,KLRC2,PTPRC,ITGAX
GO Component	GO:0008305	Integrin complex	2	30	2.12	0.85	0.0295	9606.ENSP00000428924,9606.ENSP00000454623	LYN,ITGAX
GO Component	GO:0016021	Integral component of membrane	9	5670	0.5	0.33	0.0295	9606.ENSP00000227163,9606.ENSP00000256178,9606.ENSP00000294489,9606.ENSP00000325708,9606.ENSP00000371327,9606.ENSP00000411355,9606.ENSP00000428924,9606.ENSP00000454623,9606.ENSP00000498227	SPI1,LYVE1,PDPN,CD37,KLRC2,PTPRC,LYN,ITGAX,SELL
WikiPathways	WP5218	Extrafollicular and follicular B cell activation by SARS-CoV-2	3	72	1.91	1.21	0.0049	9606.ENSP00000411355,9606.ENSP00000454623,9606.ENSP00000498227	PTPRC,ITGAX,SELL
TISSUES	BTO:0000610	Hybridoma cell	3	9	2.82	2.42	5.01e-05	9606.ENSP00000411355,9606.ENSP00000454623,9606.ENSP00000498227	PTPRC,ITGAX,SELL
TISSUES	BTO:0001598	Splenocyte	3	13	2.66	2.34	6.37e-05	9606.ENSP00000411355,9606.ENSP00000454623,9606.ENSP00000498227	PTPRC,ITGAX,SELL
TISSUES	BTO:0000570	Hematopoietic system	8	2755	0.76	0.56	0.0041	9606.ENSP00000256178,9606.ENSP00000294489,9606.ENSP00000325708,9606.ENSP00000371327,9606.ENSP00000411355,9606.ENSP00000428924,9606.ENSP00000454623,9606.ENSP00000498227	LYVE1,PDPN,CD37,KLRC2,PTPRC,LYN,ITGAX,SELL
TISSUES	BTO:0004167	Lymphatic endothelial cell	2	6	2.82	1.36	0.0041	9606.ENSP00000256178,9606.ENSP00000294489	LYVE1,PDPN
TISSUES	BTO:0003505	T-cell chronic lymphocytic leukemia cell	2	21	2.27	0.98	0.0177	9606.ENSP00000411355,9606.ENSP00000498227	PTPRC,SELL
TISSUES	BTO:0000289	Cytotoxic T-lymphocyte	2	25	2.2	0.93	0.0213	9606.ENSP00000411355,9606.ENSP00000498227	PTPRC,SELL
TISSUES	BTO:0000393	Endothelium	3	172	1.54	0.82	0.0213	9606.ENSP00000256178,9606.ENSP00000294489,9606.ENSP00000498227	LYVE1,PDPN,SELL
TISSUES	BTO:0002417	Helper T-lymphocyte	2	28	2.15	0.92	0.0221	9606.ENSP00000411355,9606.ENSP00000498227	PTPRC,SELL
COMPARTMENTS	GOCC:0031226	Intrinsic component of plasma membrane	8	851	1.27	1.62	1.21e-06	9606.ENSP00000256178,9606.ENSP00000294489,9606.ENSP00000298223,9606.ENSP00000371327,9606.ENSP00000411355,9606.ENSP00000428924,9606.ENSP00000454623,9606.ENSP00000498227	LYVE1,PDPN,FOLR2,KLRC2,PTPRC,LYN,ITGAX,SELL
COMPARTMENTS	GOCC:0005887	Integral component of plasma membrane	7	792	1.24	1.39	2.18e-05	9606.ENSP00000256178,9606.ENSP00000294489,9606.ENSP00000371327,9606.ENSP00000411355,9606.ENSP00000428924,9606.ENSP00000454623,9606.ENSP00000498227	LYVE1,PDPN,KLRC2,PTPRC,LYN,ITGAX,SELL
COMPARTMENTS	GOCC:0005886	Plasma membrane	9	3535	0.7	0.57	0.00087	9606.ENSP00000256178,9606.ENSP00000294489,9606.ENSP00000298223,9606.ENSP00000325708,9606.ENSP00000371327,9606.ENSP00000411355,9606.ENSP00000428924,9606.ENSP00000454623,9606.ENSP00000498227	LYVE1,PDPN,FOLR2,CD37,KLRC2,PTPRC,LYN,ITGAX,SELL
COMPARTMENTS	GOCC:0031982	Vesicle	7	2125	0.81	0.6	0.005	9606.ENSP00000256178,9606.ENSP00000294489,9606.ENSP00000325708,9606.ENSP00000411355,9606.ENSP00000428924,9606.ENSP00000454623,9606.ENSP00000498227	LYVE1,PDPN,CD37,PTPRC,LYN,ITGAX,SELL
COMPARTMENTS	GOCC:0070062	Extracellular exosome	4	428	1.27	0.81	0.0124	9606.ENSP00000256178,9606.ENSP00000325708,9606.ENSP00000411355,9606.ENSP00000428924	LYVE1,CD37,PTPRC,LYN
COMPARTMENTS	GOCC:0065010	Extracellular membrane-bounded organelle	4	473	1.22	0.75	0.0162	9606.ENSP00000256178,9606.ENSP00000325708,9606.ENSP00000411355,9606.ENSP00000428924	LYVE1,CD37,PTPRC,LYN
