# Supplementary material for: Transcriptomic Profile of Isocitrate Dehydrogenase Mutant Type of Lower-Grade Glioma Reveals Molecular Changes for Prognosis
Source: Biomedicines. 2025 Sep 14;13(9):2263. doi: 10.3390/biomedicines13092263 (PMC12467759; doi:10.3390/biomedicines13092263)
Supplement: Supplementary file 1 [file biomedicines-13-02263-s001.zip › Table_S11.xlsx]

## Sheet: CL2.enrichment
observed: overlapping genes between input genes and term genes
background: genes belonging to a term
strength: confidence of protein interactions
signal: degree of enrichment
The enrichment was performed using the STRING website.
#category	term ID	term description	observed gene count	background gene count	strength	signal	false discovery rate	matching proteins in your network (IDs)	matching proteins in your network (labels)
GO Process	GO:0050808	Synapse organization	5	298	1.56	1.3	0.0016	9606.ENSP00000274711,9606.ENSP00000308725,9606.ENSP00000355187,9606.ENSP00000385142,9606.ENSP00000429562	LRRTM2,GABRB3,LRRTM3,NRXN1,UNC13A
GO Process	GO:0007269	Neurotransmitter secretion	3	85	1.89	1.01	0.0145	9606.ENSP00000362399,9606.ENSP00000385142,9606.ENSP00000429562	STXBP1,NRXN1,UNC13A
GO Process	GO:0051965	Positive regulation of synapse assembly	3	62	2.02	1.03	0.0145	9606.ENSP00000274711,9606.ENSP00000355187,9606.ENSP00000385142	LRRTM2,LRRTM3,NRXN1
GO Process	GO:0051966	Regulation of synaptic transmission, glutamatergic	3	76	1.94	1.02	0.0145	9606.ENSP00000362399,9606.ENSP00000385142,9606.ENSP00000429562	STXBP1,NRXN1,UNC13A
GO Process	GO:0099525	Presynaptic dense core vesicle exocytosis	2	4	3.04	1.09	0.0145	9606.ENSP00000362399,9606.ENSP00000429562	STXBP1,UNC13A
GO Process	GO:0007416	Synapse assembly	3	108	1.78	0.92	0.0195	9606.ENSP00000308725,9606.ENSP00000355187,9606.ENSP00000385142	GABRB3,LRRTM3,NRXN1
GO Process	GO:0016188	Synaptic vesicle maturation	2	12	2.56	0.99	0.0203	9606.ENSP00000362399,9606.ENSP00000429562	STXBP1,UNC13A
GO Process	GO:0099151	Regulation of postsynaptic density assembly	2	12	2.56	0.99	0.0203	9606.ENSP00000274711,9606.ENSP00000385142	LRRTM2,NRXN1
GO Process	GO:0007268	Chemical synaptic transmission	4	409	1.33	0.76	0.0228	9606.ENSP00000308725,9606.ENSP00000362399,9606.ENSP00000385142,9606.ENSP00000429562	GABRB3,STXBP1,NRXN1,UNC13A
GO Process	GO:0016082	Synaptic vesicle priming	2	14	2.5	0.96	0.0228	9606.ENSP00000362399,9606.ENSP00000429562	STXBP1,UNC13A
GO Process	GO:0050804	Modulation of chemical synaptic transmission	4	436	1.3	0.75	0.0228	9606.ENSP00000274711,9606.ENSP00000362399,9606.ENSP00000385142,9606.ENSP00000429562	LRRTM2,STXBP1,NRXN1,UNC13A
GO Process	GO:0050806	Positive regulation of synaptic transmission	3	135	1.69	0.87	0.0228	9606.ENSP00000274711,9606.ENSP00000362399,9606.ENSP00000385142	LRRTM2,STXBP1,NRXN1
GO Process	GO:0099504	Synaptic vesicle cycle	3	125	1.72	0.88	0.0228	9606.ENSP00000362399,9606.ENSP00000385142,9606.ENSP00000429562	STXBP1,NRXN1,UNC13A
GO Process	GO:0099054	Presynapse assembly	2	22	2.3	0.91	0.0266	9606.ENSP00000355187,9606.ENSP00000385142	LRRTM3,NRXN1
GO Process	GO:0001964	Startle response	2	27	2.21	0.84	0.0355	9606.ENSP00000385142,9606.ENSP00000489225	NRXN1,CSMD1
GO Process	GO:0051968	Positive regulation of synaptic transmission, glutamatergic	2	33	2.12	0.77	0.0465	9606.ENSP00000362399,9606.ENSP00000385142	STXBP1,NRXN1
GO Component	GO:0097060	Synaptic membrane	7	375	1.61	2.6	6.94e-08	9606.ENSP00000274711,9606.ENSP00000282499,9606.ENSP00000308725,9606.ENSP00000355187,9606.ENSP00000362399,9606.ENSP00000385142,9606.ENSP00000429562	LRRTM2,GRIA4,GABRB3,LRRTM3,STXBP1,NRXN1,UNC13A
GO Component	GO:0045202	Synapse	8	1350	1.11	1.27	4.31e-06	9606.ENSP00000274711,9606.ENSP00000282499,9606.ENSP00000308725,9606.ENSP00000355187,9606.ENSP00000362399,9606.ENSP00000384193,9606.ENSP00000385142,9606.ENSP00000429562	LRRTM2,GRIA4,GABRB3,LRRTM3,STXBP1,CADM2,NRXN1,UNC13A
GO Component	GO:0070161	Anchoring junction	7	1325	1.06	1.06	8.62e-05	9606.ENSP00000274711,9606.ENSP00000282499,9606.ENSP00000308725,9606.ENSP00000355187,9606.ENSP00000384193,9606.ENSP00000385142,9606.ENSP00000429562	LRRTM2,GRIA4,GABRB3,LRRTM3,CADM2,NRXN1,UNC13A
GO Component	GO:0045211	Postsynaptic membrane	4	268	1.51	1.31	0.0012	9606.ENSP00000274711,9606.ENSP00000282499,9606.ENSP00000308725,9606.ENSP00000355187	LRRTM2,GRIA4,GABRB3,LRRTM3
GO Component	GO:0098794	Postsynapse	5	621	1.25	1.08	0.0012	9606.ENSP00000274711,9606.ENSP00000282499,9606.ENSP00000308725,9606.ENSP00000355187,9606.ENSP00000362399	LRRTM2,GRIA4,GABRB3,LRRTM3,STXBP1
GO Component	GO:0048786	Presynaptic active zone	3	78	1.93	1.51	0.0014	9606.ENSP00000362399,9606.ENSP00000385142,9606.ENSP00000429562	STXBP1,NRXN1,UNC13A
GO Component	GO:0043005	Neuron projection	6	1391	0.98	0.79	0.002	9606.ENSP00000282499,9606.ENSP00000308725,9606.ENSP00000362399,9606.ENSP00000384193,9606.ENSP00000385142,9606.ENSP00000429562	GRIA4,GABRB3,STXBP1,CADM2,NRXN1,UNC13A
GO Component	GO:0098978	Glutamatergic synapse	4	334	1.42	1.17	0.002	9606.ENSP00000274711,9606.ENSP00000355187,9606.ENSP00000362399,9606.ENSP00000385142	LRRTM2,LRRTM3,STXBP1,NRXN1
GO Component	GO:0042734	Presynaptic membrane	3	146	1.65	1.11	0.0064	9606.ENSP00000362399,9606.ENSP00000385142,9606.ENSP00000429562	STXBP1,NRXN1,UNC13A
GO Component	GO:0099699	Integral component of synaptic membrane	3	156	1.62	1.08	0.0071	9606.ENSP00000274711,9606.ENSP00000355187,9606.ENSP00000385142	LRRTM2,LRRTM3,NRXN1
GO Component	GO:0048787	Presynaptic active zone membrane	2	31	2.15	1.05	0.0142	9606.ENSP00000362399,9606.ENSP00000385142	STXBP1,NRXN1
GO Component	GO:0030424	Axon	4	651	1.13	0.7	0.0182	9606.ENSP00000362399,9606.ENSP00000384193,9606.ENSP00000385142,9606.ENSP00000429562	STXBP1,CADM2,NRXN1,UNC13A
GO Component	GO:0005886	Plasma membrane	8	5544	0.5	0.33	0.0298	9606.ENSP00000274711,9606.ENSP00000282499,9606.ENSP00000308725,9606.ENSP00000355187,9606.ENSP00000362399,9606.ENSP00000384193,9606.ENSP00000385142,9606.ENSP00000429562	LRRTM2,GRIA4,GABRB3,LRRTM3,STXBP1,CADM2,NRXN1,UNC13A
GO Component	GO:0060076	Excitatory synapse	2	53	1.92	0.85	0.0298	9606.ENSP00000274711,9606.ENSP00000385142	LRRTM2,NRXN1
GO Component	GO:0099061	Integral component of postsynaptic density membrane	2	52	1.93	0.85	0.0298	9606.ENSP00000274711,9606.ENSP00000355187	LRRTM2,LRRTM3
GO Component	GO:0030139	Endocytic vesicle	3	338	1.29	0.67	0.0371	9606.ENSP00000282499,9606.ENSP00000362399,9606.ENSP00000385142	GRIA4,STXBP1,NRXN1
GO Component	GO:0005887	Integral component of plasma membrane	5	1706	0.81	0.46	0.0408	9606.ENSP00000274711,9606.ENSP00000282499,9606.ENSP00000308725,9606.ENSP00000355187,9606.ENSP00000385142	LRRTM2,GRIA4,GABRB3,LRRTM3,NRXN1
GO Component	GO:0031594	Neuromuscular junction	2	73	1.78	0.76	0.0408	9606.ENSP00000385142,9606.ENSP00000429562	NRXN1,UNC13A
GO Component	GO:0098984	Neuron to neuron synapse	3	355	1.27	0.65	0.0408	9606.ENSP00000274711,9606.ENSP00000355187,9606.ENSP00000385142	LRRTM2,LRRTM3,NRXN1
GO Component	GO:0098685	Schaffer collateral - CA1 synapse	2	77	1.75	0.75	0.0425	9606.ENSP00000274711,9606.ENSP00000385142	LRRTM2,NRXN1
GO Component	GO:0098982	GABA-ergic synapse	2	77	1.75	0.75	0.0425	9606.ENSP00000274711,9606.ENSP00000385142	LRRTM2,NRXN1
STRING clusters	CL:22977	Postsynaptic cell membrane, and Protein-protein interactions at synapses	4	152	1.76	1.36	0.0021	9606.ENSP00000282499,9606.ENSP00000308725,9606.ENSP00000355187,9606.ENSP00000385142	GRIA4,GABRB3,LRRTM3,NRXN1
STRING clusters	CL:22978	Transmitter-gated channel activity, and Neurexins and neuroligins	3	112	1.77	0.79	0.0363	9606.ENSP00000282499,9606.ENSP00000308725,9606.ENSP00000385142	GRIA4,GABRB3,NRXN1
KEGG	hsa05033	Nicotine addiction	2	37	2.07	0.77	0.0458	9606.ENSP00000282499,9606.ENSP00000308725	GRIA4,GABRB3
Reactome	HSA-6794362	Protein-protein interactions at synapses	5	87	2.1	3.15	5.63e-07	9606.ENSP00000274711,9606.ENSP00000282499,9606.ENSP00000355187,9606.ENSP00000362399,9606.ENSP00000385142	LRRTM2,GRIA4,LRRTM3,STXBP1,NRXN1
Reactome	HSA-112316	Neuronal System	6	409	1.51	1.93	7.64e-06	9606.ENSP00000274711,9606.ENSP00000282499,9606.ENSP00000308725,9606.ENSP00000355187,9606.ENSP00000362399,9606.ENSP00000385142	LRRTM2,GRIA4,GABRB3,LRRTM3,STXBP1,NRXN1
Reactome	HSA-6794361	Neurexins and neuroligins	4	56	2.19	2.72	7.64e-06	9606.ENSP00000274711,9606.ENSP00000355187,9606.ENSP00000362399,9606.ENSP00000385142	LRRTM2,LRRTM3,STXBP1,NRXN1
Monarch	EFO:0004784	Self reported educational attainment	7	1012	1.18	1.11	0.00039	9606.ENSP00000282499,9606.ENSP00000308725,9606.ENSP00000355187,9606.ENSP00000362399,9606.ENSP00000384193,9606.ENSP00000385142,9606.ENSP00000489225	GRIA4,GABRB3,LRRTM3,STXBP1,CADM2,NRXN1,CSMD1
Monarch	EFO:0004875	Mathematical ability	6	732	1.25	1.13	0.00084	9606.ENSP00000282499,9606.ENSP00000308725,9606.ENSP00000362399,9606.ENSP00000384193,9606.ENSP00000385142,9606.ENSP00000489225	GRIA4,GABRB3,STXBP1,CADM2,NRXN1,CSMD1
Monarch	EFO:0004300	Longevity	4	267	1.52	0.93	0.0127	9606.ENSP00000308725,9606.ENSP00000384193,9606.ENSP00000385142,9606.ENSP00000489225	GABRB3,CADM2,NRXN1,CSMD1
Monarch	EFO:0009262	Nicotine dependence symptom count	3	92	1.85	0.97	0.0165	9606.ENSP00000282499,9606.ENSP00000385142,9606.ENSP00000489225	GRIA4,NRXN1,CSMD1
Monarch	EFO:0004825	Temperament and character inventory	2	10	2.64	1.03	0.0174	9606.ENSP00000384193,9606.ENSP00000385142	CADM2,NRXN1
Monarch	HP:0200134	Epileptic encephalopathy	3	100	1.82	0.95	0.0174	9606.ENSP00000308725,9606.ENSP00000362399,9606.ENSP00000385142	GABRB3,STXBP1,NRXN1
Monarch	EFO:0005431	Illegal drug consumption	2	18	2.39	0.86	0.0334	9606.ENSP00000385142,9606.ENSP00000489225	NRXN1,CSMD1
Monarch	EFO:0009749	Age at first sexual intercourse measurement	3	135	1.69	0.79	0.0334	9606.ENSP00000282499,9606.ENSP00000384193,9606.ENSP00000385142	GRIA4,CADM2,NRXN1
Monarch	EFO:0010145	Occipital lobe volume measurement	2	16	2.44	0.86	0.0334	9606.ENSP00000308725,9606.ENSP00000384193	GABRB3,CADM2
Monarch	EFO:0010154	Platinum measurement	2	17	2.41	0.86	0.0334	9606.ENSP00000385142,9606.ENSP00000489225	NRXN1,CSMD1
Monarch	EFO:0009592	Social interaction measurement	2	22	2.3	0.8	0.0421	9606.ENSP00000384193,9606.ENSP00000385142	CADM2,NRXN1
Monarch	EFO:0009819	Comparative body size at age 10, self-reported	3	169	1.59	0.73	0.0421	9606.ENSP00000362399,9606.ENSP00000384193,9606.ENSP00000489225	STXBP1,CADM2,CSMD1
Monarch	EFO:0010333	Temporal horn of lateral ventricle volume measurement	2	25	2.24	0.8	0.0421	9606.ENSP00000385142,9606.ENSP00000489225	NRXN1,CSMD1
Monarch	HP:0007270	Atypical absence seizure	2	22	2.3	0.8	0.0421	9606.ENSP00000308725,9606.ENSP00000362399	GABRB3,STXBP1
Monarch	HP:0045084	Limb myoclonus	2	23	2.28	0.8	0.0421	9606.ENSP00000308725,9606.ENSP00000362399	GABRB3,STXBP1
DISEASES	DOID:0050561	Lennox-Gastaut syndrome	2	8	2.74	0.84	0.0383	9606.ENSP00000308725,9606.ENSP00000362399	GABRB3,STXBP1
COMPARTMENTS	GOCC:0097060	Synaptic membrane	4	136	1.81	1.6	0.00069	9606.ENSP00000274711,9606.ENSP00000282499,9606.ENSP00000385142,9606.ENSP00000429562	LRRTM2,GRIA4,NRXN1,UNC13A
COMPARTMENTS	GOCC:0045202	Synapse	5	493	1.35	1.17	0.0013	9606.ENSP00000274711,9606.ENSP00000282499,9606.ENSP00000355187,9606.ENSP00000385142,9606.ENSP00000429562	LRRTM2,GRIA4,LRRTM3,NRXN1,UNC13A
COMPARTMENTS	GOCC:0099699	Integral component of synaptic membrane	2	13	2.53	1.07	0.0149	9606.ENSP00000274711,9606.ENSP00000385142	LRRTM2,NRXN1
COMPARTMENTS	GOCC:0098982	GABA-ergic synapse	2	21	2.32	0.97	0.0214	9606.ENSP00000274711,9606.ENSP00000385142	LRRTM2,NRXN1
COMPARTMENTS	GOCC:0031594	Neuromuscular junction	2	35	2.1	0.8	0.0402	9606.ENSP00000385142,9606.ENSP00000429562	NRXN1,UNC13A
COMPARTMENTS	GOCC:0005886	Plasma membrane	7	3535	0.64	0.38	0.0443	9606.ENSP00000274711,9606.ENSP00000282499,9606.ENSP00000308725,9606.ENSP00000362399,9606.ENSP00000384193,9606.ENSP00000385142,9606.ENSP00000429562	LRRTM2,GRIA4,GABRB3,STXBP1,CADM2,NRXN1,UNC13A
COMPARTMENTS	GOCC:0042734	Presynaptic membrane	2	41	2.03	0.77	0.0443	9606.ENSP00000385142,9606.ENSP00000429562	NRXN1,UNC13A
UniProt Keywords	KW-0770	Synapse	7	461	1.52	2.36	9.46e-08	9606.ENSP00000274711,9606.ENSP00000282499,9606.ENSP00000308725,9606.ENSP00000355187,9606.ENSP00000384193,9606.ENSP00000385142,9606.ENSP00000429562	LRRTM2,GRIA4,GABRB3,LRRTM3,CADM2,NRXN1,UNC13A
UniProt Keywords	KW-0965	Cell junction	7	809	1.28	1.61	2.29e-06	9606.ENSP00000274711,9606.ENSP00000282499,9606.ENSP00000308725,9606.ENSP00000355187,9606.ENSP00000384193,9606.ENSP00000385142,9606.ENSP00000429562	LRRTM2,GRIA4,GABRB3,LRRTM3,CADM2,NRXN1,UNC13A
UniProt Keywords	KW-0628	Postsynaptic cell membrane	4	146	1.78	1.94	8.83e-05	9606.ENSP00000274711,9606.ENSP00000282499,9606.ENSP00000308725,9606.ENSP00000355187	LRRTM2,GRIA4,GABRB3,LRRTM3
UniProt Keywords	KW-0472	Membrane	9	7068	0.45	0.32	0.0157	9606.ENSP00000274711,9606.ENSP00000282499,9606.ENSP00000308725,9606.ENSP00000355187,9606.ENSP00000362399,9606.ENSP00000384193,9606.ENSP00000385142,9606.ENSP00000429562,9606.ENSP00000489225	LRRTM2,GRIA4,GABRB3,LRRTM3,STXBP1,CADM2,NRXN1,UNC13A,CSMD1
UniProt Keywords	KW-0732	Signal	7	3277	0.67	0.45	0.0157	9606.ENSP00000274711,9606.ENSP00000282499,9606.ENSP00000308725,9606.ENSP00000355187,9606.ENSP00000384193,9606.ENSP00000385142,9606.ENSP00000489225	LRRTM2,GRIA4,GABRB3,LRRTM3,CADM2,NRXN1,CSMD1
UniProt Keywords	KW-1003	Cell membrane	7	3277	0.67	0.45	0.0157	9606.ENSP00000274711,9606.ENSP00000282499,9606.ENSP00000308725,9606.ENSP00000355187,9606.ENSP00000384193,9606.ENSP00000385142,9606.ENSP00000429562	LRRTM2,GRIA4,GABRB3,LRRTM3,CADM2,NRXN1,UNC13A
SMART	SM00294	Putative band 4.1 homologues binding motif	2	14	2.5	1.02	0.0182	9606.ENSP00000384193,9606.ENSP00000385142	CADM2,NRXN1
