# Supplementary material for: Transcriptomic Profile of Isocitrate Dehydrogenase Mutant Type of Lower-Grade Glioma Reveals Molecular Changes for Prognosis
Source: Biomedicines. 2025 Sep 14;13(9):2263. doi: 10.3390/biomedicines13092263 (PMC12467759; doi:10.3390/biomedicines13092263)
Supplement: Supplementary file 1 [file biomedicines-13-02263-s001.zip › Table_S12.xlsx]

## Sheet: CL3.enrichment
observed: overlapping genes between input genes and term genes
background: genes belonging to a term
strength: confidence of protein interactions
signal: degree of enrichment
The enrichment was performed using the STRING website.
#category	term ID	term description	observed gene count	background gene count	strength	signal	false discovery rate	matching proteins in your network (IDs)	matching proteins in your network (labels)
GO Process	GO:0030198	Extracellular matrix organization	6	278	1.85	3.26	1.33e-07	9606.ENSP00000309953,9606.ENSP00000331544,9606.ENSP00000361834,9606.ENSP00000362776,9606.ENSP00000364000,9606.ENSP00000496793	EFEMP2,FBLN1,COL9A2,COL16A1,COL5A2,COL9A3
GO Process	GO:0010811	Positive regulation of cell-substrate adhesion	3	128	1.89	1.03	0.0222	9606.ENSP00000309953,9606.ENSP00000331544,9606.ENSP00000362776	EFEMP2,FBLN1,COL16A1
GO Function	GO:0005201	Extracellular matrix structural constituent	6	131	2.18	4.96	4.99e-10	9606.ENSP00000309953,9606.ENSP00000331544,9606.ENSP00000361834,9606.ENSP00000362776,9606.ENSP00000364000,9606.ENSP00000496793	EFEMP2,FBLN1,COL9A2,COL16A1,COL5A2,COL9A3
GO Function	GO:0030020	Extracellular matrix structural constituent conferring tensile strength	4	28	2.67	4.28	2.11e-07	9606.ENSP00000361834,9606.ENSP00000362776,9606.ENSP00000364000,9606.ENSP00000496793	COL9A2,COL16A1,COL5A2,COL9A3
GO Component	GO:0062023	Collagen-containing extracellular matrix	6	407	1.68	2.83	1.67e-07	9606.ENSP00000309953,9606.ENSP00000331544,9606.ENSP00000361834,9606.ENSP00000362776,9606.ENSP00000364000,9606.ENSP00000496793	EFEMP2,FBLN1,COL9A2,COL16A1,COL5A2,COL9A3
GO Component	GO:0005593	FACIT collagen trimer	3	6	3.22	4.14	6.74e-07	9606.ENSP00000361834,9606.ENSP00000362776,9606.ENSP00000496793	COL9A2,COL16A1,COL9A3
GO Component	GO:0005581	Collagen trimer	4	95	2.14	3.15	3.65e-06	9606.ENSP00000361834,9606.ENSP00000362776,9606.ENSP00000364000,9606.ENSP00000496793	COL9A2,COL16A1,COL5A2,COL9A3
GO Component	GO:0005594	Collagen type IX trimer	2	3	3.34	2.43	0.00026	9606.ENSP00000361834,9606.ENSP00000496793	COL9A2,COL9A3
GO Component	GO:0005788	Endoplasmic reticulum lumen	4	312	1.62	1.76	0.00028	9606.ENSP00000361834,9606.ENSP00000362776,9606.ENSP00000364000,9606.ENSP00000496793	COL9A2,COL16A1,COL5A2,COL9A3
GO Component	GO:0005588	Collagen type V trimer	2	4	3.22	2.38	0.0003	9606.ENSP00000362776,9606.ENSP00000364000	COL16A1,COL5A2
GO Component	GO:0071953	Elastic fiber	2	4	3.22	2.38	0.0003	9606.ENSP00000309953,9606.ENSP00000331544	EFEMP2,FBLN1
GO Component	GO:0005604	Basement membrane	3	98	2	1.95	0.00053	9606.ENSP00000309953,9606.ENSP00000331544,9606.ENSP00000496793	EFEMP2,FBLN1,COL9A3
GO Component	GO:0005615	Extracellular space	6	3247	0.78	0.6	0.0032	9606.ENSP00000309953,9606.ENSP00000331544,9606.ENSP00000361834,9606.ENSP00000362776,9606.ENSP00000364000,9606.ENSP00000496793	EFEMP2,FBLN1,COL9A2,COL16A1,COL5A2,COL9A3
GO Component	GO:0099512	Supramolecular fiber	4	1000	1.12	0.79	0.0124	9606.ENSP00000309953,9606.ENSP00000331544,9606.ENSP00000362776,9606.ENSP00000364000	EFEMP2,FBLN1,COL16A1,COL5A2
STRING clusters	CL:19457	Extracellular matrix organization	6	180	2.04	4.3	2.99e-09	9606.ENSP00000309953,9606.ENSP00000331544,9606.ENSP00000361834,9606.ENSP00000362776,9606.ENSP00000364000,9606.ENSP00000496793	EFEMP2,FBLN1,COL9A2,COL16A1,COL5A2,COL9A3
STRING clusters	CL:19469	Banded collagen fibril, and FACIT collagen trimer	4	18	2.86	4.83	3.99e-08	9606.ENSP00000361834,9606.ENSP00000362776,9606.ENSP00000364000,9606.ENSP00000496793	COL9A2,COL16A1,COL5A2,COL9A3
STRING clusters	CL:19495	FACIT collagen trimer	3	5	3.29	4.2	5.74e-07	9606.ENSP00000361834,9606.ENSP00000362776,9606.ENSP00000496793	COL9A2,COL16A1,COL9A3
STRING clusters	CL:19699	Elastic fibre formation	2	14	2.67	1.59	0.0042	9606.ENSP00000309953,9606.ENSP00000331544	EFEMP2,FBLN1
KEGG	hsa04974	Protein digestion and absorption	4	100	2.12	3.13	3.66e-06	9606.ENSP00000361834,9606.ENSP00000362776,9606.ENSP00000364000,9606.ENSP00000496793	COL9A2,COL16A1,COL5A2,COL9A3
Reactome	HSA-1474244	Extracellular matrix organization	6	300	1.82	3.38	3.05e-08	9606.ENSP00000309953,9606.ENSP00000331544,9606.ENSP00000361834,9606.ENSP00000362776,9606.ENSP00000364000,9606.ENSP00000496793	EFEMP2,FBLN1,COL9A2,COL16A1,COL5A2,COL9A3
Reactome	HSA-8948216	Collagen chain trimerization	4	44	2.47	3.91	5.29e-07	9606.ENSP00000361834,9606.ENSP00000362776,9606.ENSP00000364000,9606.ENSP00000496793	COL9A2,COL16A1,COL5A2,COL9A3
Reactome	HSA-1442490	Collagen degradation	4	64	2.31	3.53	1.47e-06	9606.ENSP00000361834,9606.ENSP00000362776,9606.ENSP00000364000,9606.ENSP00000496793	COL9A2,COL16A1,COL5A2,COL9A3
Reactome	HSA-216083	Integrin cell surface interactions	4	85	2.19	3.27	2.64e-06	9606.ENSP00000361834,9606.ENSP00000362776,9606.ENSP00000364000,9606.ENSP00000496793	COL9A2,COL16A1,COL5A2,COL9A3
Reactome	HSA-419037	NCAM1 interactions	3	42	2.37	2.65	6.32e-05	9606.ENSP00000361834,9606.ENSP00000364000,9606.ENSP00000496793	COL9A2,COL5A2,COL9A3
Reactome	HSA-186797	Signaling by PDGF	3	58	2.23	2.39	0.00014	9606.ENSP00000361834,9606.ENSP00000364000,9606.ENSP00000496793	COL9A2,COL5A2,COL9A3
Reactome	HSA-2022090	Assembly of collagen fibrils and other multimeric structures	3	61	2.21	2.36	0.00015	9606.ENSP00000361834,9606.ENSP00000364000,9606.ENSP00000496793	COL9A2,COL5A2,COL9A3
Reactome	HSA-3000178	ECM proteoglycans	3	76	2.11	2.2	0.00023	9606.ENSP00000361834,9606.ENSP00000364000,9606.ENSP00000496793	COL9A2,COL5A2,COL9A3
Reactome	HSA-2129379	Molecules associated with elastic fibres	2	37	2.25	1.3	0.01	9606.ENSP00000309953,9606.ENSP00000331544	EFEMP2,FBLN1
WikiPathways	WP4789	MED and pseudoachondroplasia genes	2	6	3.04	1.87	0.0017	9606.ENSP00000361834,9606.ENSP00000496793	COL9A2,COL9A3
Monarch	HP:0003272	Abnormal hip bone morphology	5	461	1.55	1.58	0.00052	9606.ENSP00000309953,9606.ENSP00000331544,9606.ENSP00000361834,9606.ENSP00000364000,9606.ENSP00000496793	EFEMP2,FBLN1,COL9A2,COL5A2,COL9A3
Monarch	HP:0100491	Abnormality of lower limb joint	5	558	1.47	1.49	0.00052	9606.ENSP00000309953,9606.ENSP00000331544,9606.ENSP00000361834,9606.ENSP00000364000,9606.ENSP00000496793	EFEMP2,FBLN1,COL9A2,COL5A2,COL9A3
Monarch	HP:0009763	Limb pain	3	41	2.38	2.06	0.00063	9606.ENSP00000361834,9606.ENSP00000364000,9606.ENSP00000496793	COL9A2,COL5A2,COL9A3
Monarch	HP:0001382	Joint hypermobility	4	279	1.67	1.56	0.0012	9606.ENSP00000309953,9606.ENSP00000361834,9606.ENSP00000364000,9606.ENSP00000496793	EFEMP2,COL9A2,COL5A2,COL9A3
Monarch	HP:0002758	Osteoarthritis	3	56	2.25	1.85	0.0012	9606.ENSP00000361834,9606.ENSP00000364000,9606.ENSP00000496793	COL9A2,COL5A2,COL9A3
Monarch	HP:0001384	Abnormal hip joint morphology	4	292	1.65	1.53	0.0013	9606.ENSP00000309953,9606.ENSP00000331544,9606.ENSP00000364000,9606.ENSP00000496793	EFEMP2,FBLN1,COL5A2,COL9A3
Monarch	HP:0003045	Abnormal patella morphology	3	70	2.15	1.8	0.0013	9606.ENSP00000361834,9606.ENSP00000364000,9606.ENSP00000496793	COL9A2,COL5A2,COL9A3
Monarch	HP:0003946	Abnormality of the epiphyses of the elbow	2	3	3.34	1.96	0.0013	9606.ENSP00000361834,9606.ENSP00000496793	COL9A2,COL9A3
Monarch	HP:0006055	Ulnar deviated club hands	2	3	3.34	1.96	0.0013	9606.ENSP00000361834,9606.ENSP00000496793	COL9A2,COL9A3
Monarch	HP:0006190	Radially deviated wrists	2	5	3.12	1.95	0.0013	9606.ENSP00000361834,9606.ENSP00000496793	COL9A2,COL9A3
Monarch	HP:0009189	Fragmentation of the metacarpal epiphyses	2	3	3.34	1.96	0.0013	9606.ENSP00000361834,9606.ENSP00000496793	COL9A2,COL9A3
Monarch	HP:0012770	Reduced arm span	2	4	3.22	1.95	0.0013	9606.ENSP00000361834,9606.ENSP00000496793	COL9A2,COL9A3
Monarch	HP:0010631	Abnormality of the epiphyses of the feet	2	6	3.04	1.91	0.0015	9606.ENSP00000361834,9606.ENSP00000496793	COL9A2,COL9A3
Monarch	HP:0003999	Abnormality of radial epiphyses	2	7	2.97	1.88	0.0016	9606.ENSP00000361834,9606.ENSP00000496793	COL9A2,COL9A3
Monarch	HP:0009810	Abnormality of upper limb joint	4	420	1.5	1.36	0.0016	9606.ENSP00000331544,9606.ENSP00000361834,9606.ENSP00000364000,9606.ENSP00000496793	FBLN1,COL9A2,COL5A2,COL9A3
Monarch	HP:0010750	Dermatochalasis	2	7	2.97	1.88	0.0016	9606.ENSP00000309953,9606.ENSP00000364000	EFEMP2,COL5A2
Monarch	HP:0011729	Abnormality of joint mobility	5	1063	1.19	1.05	0.0016	9606.ENSP00000309953,9606.ENSP00000331544,9606.ENSP00000361834,9606.ENSP00000364000,9606.ENSP00000496793	EFEMP2,FBLN1,COL9A2,COL5A2,COL9A3
Monarch	HP:0040070	Abnormal upper limb bone morphology	4	401	1.52	1.38	0.0016	9606.ENSP00000331544,9606.ENSP00000361834,9606.ENSP00000364000,9606.ENSP00000496793	FBLN1,COL9A2,COL5A2,COL9A3
Monarch	HP:0010665	Bilateral coxa valga	2	8	2.91	1.86	0.0017	9606.ENSP00000361834,9606.ENSP00000496793	COL9A2,COL9A3
Monarch	HP:0003365	Arthralgia of the hip	2	9	2.86	1.81	0.002	9606.ENSP00000361834,9606.ENSP00000496793	COL9A2,COL9A3
Monarch	HP:0001155	Abnormality of the hand	5	1312	1.1	0.9	0.0031	9606.ENSP00000309953,9606.ENSP00000331544,9606.ENSP00000361834,9606.ENSP00000364000,9606.ENSP00000496793	EFEMP2,FBLN1,COL9A2,COL5A2,COL9A3
Monarch	HP:0030839	Knee pain	2	13	2.7	1.67	0.0032	9606.ENSP00000361834,9606.ENSP00000496793	COL9A2,COL9A3
Monarch	HP:0030973	Postexertional symptom exacerbation	2	13	2.7	1.67	0.0032	9606.ENSP00000361834,9606.ENSP00000496793	COL9A2,COL9A3
Monarch	HP:0000015	Bladder diverticulum	2	14	2.67	1.65	0.0033	9606.ENSP00000309953,9606.ENSP00000364000	EFEMP2,COL5A2
Monarch	HP:0010585	Small epiphyses	2	16	2.61	1.6	0.0039	9606.ENSP00000361834,9606.ENSP00000496793	COL9A2,COL9A3
Monarch	HP:0002813	Abnormality of limb bone morphology	5	1459	1.05	0.83	0.0041	9606.ENSP00000309953,9606.ENSP00000331544,9606.ENSP00000361834,9606.ENSP00000364000,9606.ENSP00000496793	EFEMP2,FBLN1,COL9A2,COL5A2,COL9A3
Monarch	HP:0002818	Abnormal morphology of the radius	3	174	1.75	1.36	0.0043	9606.ENSP00000361834,9606.ENSP00000364000,9606.ENSP00000496793	COL9A2,COL5A2,COL9A3
Monarch	HP:0005916	Abnormal metacarpal morphology	3	175	1.75	1.36	0.0043	9606.ENSP00000331544,9606.ENSP00000361834,9606.ENSP00000496793	FBLN1,COL9A2,COL9A3
Monarch	HP:0007773	Vitreoretinopathy	2	19	2.54	1.55	0.0046	9606.ENSP00000361834,9606.ENSP00000496793	COL9A2,COL9A3
Monarch	HP:0010582	Irregular epiphyses	2	19	2.54	1.55	0.0046	9606.ENSP00000361834,9606.ENSP00000496793	COL9A2,COL9A3
Monarch	HP:0003502	Mild short stature	2	20	2.52	1.54	0.0047	9606.ENSP00000361834,9606.ENSP00000496793	COL9A2,COL9A3
Monarch	HP:0002827	Hip dislocation	3	215	1.66	1.23	0.0064	9606.ENSP00000309953,9606.ENSP00000331544,9606.ENSP00000364000	EFEMP2,FBLN1,COL5A2
Monarch	HP:0002656	Epiphyseal dysplasia	2	29	2.35	1.35	0.0086	9606.ENSP00000361834,9606.ENSP00000496793	COL9A2,COL9A3
Monarch	HP:0003301	Irregular vertebral endplates	2	30	2.34	1.35	0.0088	9606.ENSP00000361834,9606.ENSP00000496793	COL9A2,COL9A3
Monarch	HP:0009811	Abnormality of the elbow	3	249	1.6	1.13	0.0091	9606.ENSP00000361834,9606.ENSP00000364000,9606.ENSP00000496793	COL9A2,COL5A2,COL9A3
Monarch	HP:0000277	Abnormal mandible morphology	4	841	1.19	0.86	0.0102	9606.ENSP00000309953,9606.ENSP00000361834,9606.ENSP00000364000,9606.ENSP00000496793	EFEMP2,COL9A2,COL5A2,COL9A3
Monarch	HP:0000977	Soft skin	2	35	2.27	1.28	0.011	9606.ENSP00000309953,9606.ENSP00000364000	EFEMP2,COL5A2
Monarch	HP:0000153	Abnormality of the mouth	5	1992	0.92	0.64	0.012	9606.ENSP00000309953,9606.ENSP00000331544,9606.ENSP00000361834,9606.ENSP00000364000,9606.ENSP00000496793	EFEMP2,FBLN1,COL9A2,COL5A2,COL9A3
Monarch	HP:0100679	Lack of skin elasticity	2	39	2.23	1.24	0.0123	9606.ENSP00000309953,9606.ENSP00000364000	EFEMP2,COL5A2
Monarch	HP:0011804	Abnormal muscle physiology	5	2088	0.9	0.62	0.0134	9606.ENSP00000309953,9606.ENSP00000331544,9606.ENSP00000361834,9606.ENSP00000364000,9606.ENSP00000496793	EFEMP2,FBLN1,COL9A2,COL5A2,COL9A3
Monarch	HP:0012372	Abnormal eye morphology	5	2077	0.9	0.62	0.0134	9606.ENSP00000309953,9606.ENSP00000331544,9606.ENSP00000361834,9606.ENSP00000364000,9606.ENSP00000496793	EFEMP2,FBLN1,COL9A2,COL5A2,COL9A3
Monarch	HP:0025487	Abnormality of bladder morphology	2	46	2.15	1.17	0.0155	9606.ENSP00000309953,9606.ENSP00000364000	EFEMP2,COL5A2
Monarch	HP:0002970	Genu varum	2	48	2.14	1.15	0.0164	9606.ENSP00000361834,9606.ENSP00000496793	COL9A2,COL9A3
Monarch	HP:0001193	Ulnar deviation of the hand or of fingers of the hand	2	52	2.1	1.11	0.0189	9606.ENSP00000361834,9606.ENSP00000496793	COL9A2,COL9A3
Monarch	HP:0002812	Coxa vara	2	57	2.06	1.07	0.0213	9606.ENSP00000361834,9606.ENSP00000496793	COL9A2,COL9A3
Monarch	HP:0001374	Congenital hip dislocation	2	72	1.96	0.95	0.0315	9606.ENSP00000331544,9606.ENSP00000364000	FBLN1,COL5A2
Monarch	HP:0000309	Abnormal midface morphology	3	488	1.3	0.72	0.0422	9606.ENSP00000309953,9606.ENSP00000361834,9606.ENSP00000496793	EFEMP2,COL9A2,COL9A3
Monarch	HP:0000541	Retinal detachment	2	86	1.88	0.87	0.0422	9606.ENSP00000361834,9606.ENSP00000496793	COL9A2,COL9A3
Monarch	HP:0000646	Amblyopia	2	89	1.87	0.85	0.0444	9606.ENSP00000361834,9606.ENSP00000496793	COL9A2,COL9A3
Monarch	HP:0012368	Flat face	2	94	1.84	0.83	0.0483	9606.ENSP00000361834,9606.ENSP00000496793	COL9A2,COL9A3
DISEASES	DOID:0070298	Multiple epiphyseal dysplasia 2	2	3	3.34	1.67	0.0035	9606.ENSP00000361834,9606.ENSP00000496793	COL9A2,COL9A3
DISEASES	DOID:0070299	Multiple epiphyseal dysplasia 5	2	3	3.34	1.67	0.0035	9606.ENSP00000361834,9606.ENSP00000496793	COL9A2,COL9A3
DISEASES	DOID:0070300	Multiple epiphyseal dysplasia 4	2	3	3.34	1.67	0.0035	9606.ENSP00000361834,9606.ENSP00000496793	COL9A2,COL9A3
DISEASES	DOID:0070301	Multiple epiphyseal dysplasia 6	2	4	3.22	1.67	0.0035	9606.ENSP00000361834,9606.ENSP00000496793	COL9A2,COL9A3
DISEASES	DOID:0070303	Multiple epiphyseal dysplasia 1	2	4	3.22	1.67	0.0035	9606.ENSP00000361834,9606.ENSP00000496793	COL9A2,COL9A3
DISEASES	DOID:0080046	Stickler syndrome	2	7	2.97	1.66	0.0035	9606.ENSP00000361834,9606.ENSP00000496793	COL9A2,COL9A3
DISEASES	DOID:0080047	Pseudoachondroplasia	2	4	3.22	1.67	0.0035	9606.ENSP00000361834,9606.ENSP00000496793	COL9A2,COL9A3
DISEASES	DOID:90	Degenerative disc disease	2	13	2.7	1.62	0.0037	9606.ENSP00000361834,9606.ENSP00000496793	COL9A2,COL9A3
DISEASES	DOID:65	Connective tissue disease	4	774	1.23	0.87	0.012	9606.ENSP00000309953,9606.ENSP00000361834,9606.ENSP00000364000,9606.ENSP00000496793	EFEMP2,COL9A2,COL5A2,COL9A3
TISSUES	BTO:0000421	Connective tissue	5	954	1.24	1.01	0.0038	9606.ENSP00000309953,9606.ENSP00000361834,9606.ENSP00000362776,9606.ENSP00000364000,9606.ENSP00000496793	EFEMP2,COL9A2,COL16A1,COL5A2,COL9A3
COMPARTMENTS	GOCC:0005581	Collagen trimer	4	36	2.56	3.99	5.01e-07	9606.ENSP00000361834,9606.ENSP00000362776,9606.ENSP00000364000,9606.ENSP00000496793	COL9A2,COL16A1,COL5A2,COL9A3
COMPARTMENTS	GOCC:0005593	FACIT collagen trimer	3	6	3.22	3.91	1.51e-06	9606.ENSP00000361834,9606.ENSP00000362776,9606.ENSP00000496793	COL9A2,COL16A1,COL9A3
COMPARTMENTS	GOCC:0031012	Extracellular matrix	4	259	1.71	1.8	0.00035	9606.ENSP00000309953,9606.ENSP00000331544,9606.ENSP00000362776,9606.ENSP00000364000	EFEMP2,FBLN1,COL16A1,COL5A2
COMPARTMENTS	GOCC:0005594	Collagen type IX trimer	2	3	3.34	2.28	0.00044	9606.ENSP00000361834,9606.ENSP00000496793	COL9A2,COL9A3
COMPARTMENTS	GOCC:0005588	Collagen type V trimer	2	4	3.22	2.22	0.00053	9606.ENSP00000362776,9606.ENSP00000364000	COL16A1,COL5A2
COMPARTMENTS	GOCC:0071953	Elastic fiber	2	8	2.91	1.94	0.0013	9606.ENSP00000309953,9606.ENSP00000331544	EFEMP2,FBLN1
COMPARTMENTS	GOCC:0099512	Supramolecular fiber	4	555	1.37	1.2	0.0023	9606.ENSP00000309953,9606.ENSP00000331544,9606.ENSP00000362776,9606.ENSP00000364000	EFEMP2,FBLN1,COL16A1,COL5A2
COMPARTMENTS	GOCC:0062023	Collagen-containing extracellular matrix	3	198	1.7	1.34	0.0041	9606.ENSP00000309953,9606.ENSP00000362776,9606.ENSP00000364000	EFEMP2,COL16A1,COL5A2
COMPARTMENTS	GOCC:0030312	External encapsulating structure	3	259	1.58	1.15	0.008	9606.ENSP00000309953,9606.ENSP00000331544,9606.ENSP00000364000	EFEMP2,FBLN1,COL5A2
COMPARTMENTS	GOCC:0005576	Extracellular region	5	2079	0.9	0.63	0.0111	9606.ENSP00000309953,9606.ENSP00000331544,9606.ENSP00000361834,9606.ENSP00000362776,9606.ENSP00000364000	EFEMP2,FBLN1,COL9A2,COL16A1,COL5A2
UniProt Keywords	KW-0176	Collagen	4	83	2.2	3.35	1.93e-06	9606.ENSP00000361834,9606.ENSP00000362776,9606.ENSP00000364000,9606.ENSP00000496793	COL9A2,COL16A1,COL5A2,COL9A3
UniProt Keywords	KW-0272	Extracellular matrix	5	267	1.79	2.75	1.93e-06	9606.ENSP00000331544,9606.ENSP00000361834,9606.ENSP00000362776,9606.ENSP00000364000,9606.ENSP00000496793	FBLN1,COL9A2,COL16A1,COL5A2,COL9A3
UniProt Keywords	KW-0379	Hydroxylation	4	143	1.96	2.74	9.87e-06	9606.ENSP00000361834,9606.ENSP00000362776,9606.ENSP00000364000,9606.ENSP00000496793	COL9A2,COL16A1,COL5A2,COL9A3
UniProt Keywords	KW-0964	Secreted	6	1839	1.03	1.01	0.00011	9606.ENSP00000309953,9606.ENSP00000331544,9606.ENSP00000361834,9606.ENSP00000362776,9606.ENSP00000364000,9606.ENSP00000496793	EFEMP2,FBLN1,COL9A2,COL16A1,COL5A2,COL9A3
UniProt Keywords	KW-0732	Signal	6	3277	0.78	0.6	0.0029	9606.ENSP00000309953,9606.ENSP00000331544,9606.ENSP00000361834,9606.ENSP00000362776,9606.ENSP00000364000,9606.ENSP00000496793	EFEMP2,FBLN1,COL9A2,COL16A1,COL5A2,COL9A3
UniProt Keywords	KW-0325	Glycoprotein	6	4386	0.65	0.44	0.0137	9606.ENSP00000309953,9606.ENSP00000331544,9606.ENSP00000361834,9606.ENSP00000362776,9606.ENSP00000364000,9606.ENSP00000496793	EFEMP2,FBLN1,COL9A2,COL16A1,COL5A2,COL9A3
UniProt Keywords	KW-0677	Repeat	6	4794	0.61	0.4	0.02	9606.ENSP00000309953,9606.ENSP00000331544,9606.ENSP00000361834,9606.ENSP00000362776,9606.ENSP00000364000,9606.ENSP00000496793	EFEMP2,FBLN1,COL9A2,COL16A1,COL5A2,COL9A3
Pfam	PF01391	Collagen triple helix repeat (20 copies)	4	70	2.27	3.15	6.32e-06	9606.ENSP00000361834,9606.ENSP00000362776,9606.ENSP00000364000,9606.ENSP00000496793	COL9A2,COL16A1,COL5A2,COL9A3
InterPro	IPR008160	Collagen triple helix repeat	4	77	2.23	2.77	2.84e-05	9606.ENSP00000361834,9606.ENSP00000362776,9606.ENSP00000364000,9606.ENSP00000496793	COL9A2,COL16A1,COL5A2,COL9A3
