# Supplementary material for: Transcriptomic Profile of Isocitrate Dehydrogenase Mutant Type of Lower-Grade Glioma Reveals Molecular Changes for Prognosis
Source: Biomedicines. 2025 Sep 14;13(9):2263. doi: 10.3390/biomedicines13092263 (PMC12467759; doi:10.3390/biomedicines13092263)
Supplement: Supplementary file 1 [file biomedicines-13-02263-s001.zip › Table_S15.xlsx]

## Sheet: dce.nom.enrich.re
term_size: number of genes in a term (gene set)
term_id: identifiers for each term
term_name: official term name
intersection: genes that are overlapped with input and member genes of a term
intersection_size: number of intersection genes
p_value: P value of enrichment analysis
source: category of gene sets
p_value	term_size	query_size	intersection_size	term_id	source	term_name	intersection
0.0449885	8	60	3	CORUM:2300	CORUM	Profilin 2 complex	SYN1,DNM1,SYN2
0.0499041	2	60	2	CORUM:6333	CORUM	Nav1.2-beta2 complex	SCN2A,SCN2B
0.0499041	2	60	2	CORUM:6402	CORUM	NMNAT2-HSP90 complex	HSP90AA1,NMNAT2
6.97407e-31	2668	298	138	GO:0048731	GO:BP	system development	STMN2,GABRA1,MYT1L,CAMK2A,NRGN,PACSIN1,GABRG2,SYT4,GRIN1,MICAL2,COL1A2,CAMK2B,SYT1,SLC12A5,NELL2,PTPRN,MAPT,ALDH1A3,NNAT,MEGF11,GFRA1,SULF1,CPNE6,WNT7B,L1CAM,GABRB3,RIMS1,SCN2A,CHRM1,NGEF,ENC1,INA,KLK6,MAG,MBP,MAL,PLLP,KCNIP2,SRRM4,CHRDL1,CNTN2,SEMA4D,BCAS1,FREM2,MOBP,GAS7,RAPGEF1,NR2E1,ANK3,ATCAY,PPP1R16B,PRKCB,PLP1,RAPGEF5,SOX10,CHN1,SERPINI1,FOXJ1,ANXA1,CDH13,GPRIN1,HPCAL4,CRTAC1,PTCH1,MEF2C,C…
4.63345e-30	1689	298	108	GO:0007399	GO:BP	nervous system development	STMN2,GABRA1,MYT1L,CAMK2A,NRGN,PACSIN1,GABRG2,SYT4,GRIN1,CAMK2B,SYT1,SLC12A5,NELL2,MAPT,NNAT,GFRA1,SULF1,CPNE6,WNT7B,L1CAM,GABRB3,RIMS1,SCN2A,CHRM1,NGEF,ENC1,INA,KLK6,MAG,MBP,MAL,PLLP,KCNIP2,SRRM4,CNTN2,SEMA4D,BCAS1,MOBP,GAS7,RAPGEF1,NR2E1,ANK3,ATCAY,PLP1,RAPGEF5,SOX10,CHN1,SERPINI1,FOXJ1,GPRIN1,HPCAL4,CRTAC1,PTCH1,MEF2C,CNP,CLN8,SEZ6L2,SEZ6L,COL4A1,CDK18,FARP1,CHD5,OPCML,NOTCH2,CSF1,STK24,GABRA5…
4.10481e-28	3179	298	147	GO:0007275	GO:BP	multicellular organism development	STMN2,GABRA1,MYT1L,CAMK2A,NRGN,PACSIN1,GABRG2,SYT4,GRIN1,MICAL2,COL1A2,CAMK2B,SYT1,SLC12A5,NELL2,PTPRN,MAPT,ALDH1A3,NNAT,MEGF11,GFRA1,SULF1,CELF4,CPNE6,WNT7B,L1CAM,GABRB3,RIMS1,SCN2A,CHRM1,NGEF,ENC1,INA,KLK6,MAG,MBP,MAL,PLLP,CAPN3,KCNIP2,SRRM4,CHRDL1,CNTN2,SEMA4D,BCAS1,FREM2,CD74,MOBP,GAS7,RAPGEF1,NR2E1,ANK3,ATCAY,TPPP3,PPP1R16B,PRKCB,PLP1,RAPGEF5,SOX10,CHN1,ATP2B1,SERPINI1,FOXJ1,ANXA1,CDH13,GPRI…
6.19882e-21	4268	298	160	GO:0048856	GO:BP	anatomical structure development	STMN2,GABRA1,MYT1L,CAMK2A,NRGN,PACSIN1,GABRG2,SYT4,GRIN1,MICAL2,COL1A2,CAMK2B,SYT1,SLC12A5,NELL2,ENPP2,PTPRN,MAPT,ALDH1A3,NNAT,MEGF11,FERMT1,GFRA1,SULF1,CELF4,CPNE6,WNT7B,L1CAM,GABRB3,RIMS1,SCN2A,CHRM1,NGEF,ENC1,INA,KLK6,MAG,MBP,MAL,PLLP,CAPN3,CACNA1H,KCNIP2,SRRM4,CHRDL1,CNTN2,SEMA4D,BCAS1,FREM2,CD74,MOBP,ERMN,GAS7,RAPGEF1,NR2E1,AKIRIN1,ANK3,ATCAY,CBR1,TPPP3,PPP1R16B,PRKCB,PLP1,RAPGEF5,SOX10,HSPA…
4.23797e-20	5340	298	181	GO:0032501	GO:BP	multicellular organismal process	STMN2,GABRA1,MYT1L,CAMK2A,NRGN,PACSIN1,GABRG2,SYT4,GRIN1,CHGA,MICAL2,CRYM,COL1A2,CAMK2B,SYT1,SLC12A5,NELL2,ENPP2,PTPRN,MAPT,ALDH1A3,SCN3B,NNAT,SYT7,MEGF11,FERMT1,GFRA1,SULF1,CELF4,CPNE6,WNT7B,L1CAM,GABRB3,RIMS1,SCN2A,CHRM1,NGEF,ENC1,INA,F13A1,ADCY8,KLK6,MAG,MBP,MAL,PLLP,CAPN3,CACNA1H,KCNIP2,SRRM4,DAPL1,CHRDL1,CNTN2,SEMA4D,BCAS1,ATP2B3,FREM2,CD74,MOBP,ERMN,GAS7,RAPGEF1,NR2E1,ANK3,ATCAY,TPPP3,PPP1R…
2.34574e-18	493	298	48	GO:0098916	GO:BP	anterograde trans-synaptic signaling	GABRA1,CAMK2A,SLC17A7,GABRG2,SNCB,SYT4,GRIN1,SNAP25,CAMK2B,SYT1,SLC12A5,MAPT,SYT7,ADCY1,GABRB3,RIMS1,CHRM1,GABRD,ADCY8,MBP,KCNIP2,SYN1,NAPB,DLGAP1,AMPH,SCN2B,PLP1,CNTNAP4,SNCG,MEF2C,CNP,PIP5K1C,RIMS3,GAD1,GABRA5,SNCA,STXBP1,SYN2,SYNGR1,DLG2,GRM3,CCL2,SLC1A4,RPH3A,MAPK1,KCNK3,MAPK8IP2,HAP1
2.34574e-18	493	298	48	GO:0007268	GO:BP	chemical synaptic transmission	GABRA1,CAMK2A,SLC17A7,GABRG2,SNCB,SYT4,GRIN1,SNAP25,CAMK2B,SYT1,SLC12A5,MAPT,SYT7,ADCY1,GABRB3,RIMS1,CHRM1,GABRD,ADCY8,MBP,KCNIP2,SYN1,NAPB,DLGAP1,AMPH,SCN2B,PLP1,CNTNAP4,SNCG,MEF2C,CNP,PIP5K1C,RIMS3,GAD1,GABRA5,SNCA,STXBP1,SYN2,SYNGR1,DLG2,GRM3,CCL2,SLC1A4,RPH3A,MAPK1,KCNK3,MAPK8IP2,HAP1
3.60961e-18	498	298	48	GO:0099537	GO:BP	trans-synaptic signaling	GABRA1,CAMK2A,SLC17A7,GABRG2,SNCB,SYT4,GRIN1,SNAP25,CAMK2B,SYT1,SLC12A5,MAPT,SYT7,ADCY1,GABRB3,RIMS1,CHRM1,GABRD,ADCY8,MBP,KCNIP2,SYN1,NAPB,DLGAP1,AMPH,SCN2B,PLP1,CNTNAP4,SNCG,MEF2C,CNP,PIP5K1C,RIMS3,GAD1,GABRA5,SNCA,STXBP1,SYN2,SYNGR1,DLG2,GRM3,CCL2,SLC1A4,RPH3A,MAPK1,KCNK3,MAPK8IP2,HAP1
4.48238e-18	523	298	49	GO:0099536	GO:BP	synaptic signaling	GABRA1,CAMK2A,SLC17A7,GABRG2,SNCB,SYT4,GRIN1,SNAP25,CAMK2B,SYT1,SLC12A5,MAPT,SYT7,ADCY1,GABRB3,RIMS1,CHRM1,GABRD,ADCY8,MBP,KCNIP2,SYN1,NAPB,DLGAP1,AMPH,SCN2B,PLP1,CNTNAP4,SNCG,MEF2C,CNP,PIP5K1C,RIMS3,GAD1,GABRA5,SNCA,STXBP1,SYN2,SYNGR1,DLG2,GRM3,CCL2,SLC1A4,RPH3A,DMD,MAPK1,KCNK3,MAPK8IP2,HAP1
5.65174e-18	4676	298	163	GO:0032502	GO:BP	developmental process	STMN2,GABRA1,MYT1L,CAMK2A,NRGN,PACSIN1,GABRG2,SYT4,GRIN1,MICAL2,COL1A2,CAMK2B,SYT1,SLC12A5,NELL2,ENPP2,PTPRN,MAPT,ALDH1A3,NNAT,MEGF11,FERMT1,GFRA1,SULF1,CELF4,CPNE6,WNT7B,L1CAM,GABRB3,RIMS1,SCN2A,CHRM1,NGEF,ENC1,VSTM2A,INA,KLK6,MAG,MBP,MAL,PLLP,CAPN3,CACNA1H,KCNIP2,SRRM4,CHRDL1,CNTN2,SEMA4D,BCAS1,FREM2,CD74,MOBP,ERMN,GAS7,RAPGEF1,NR2E1,AKIRIN1,ANK3,ATCAY,CBR1,TPPP3,PPP1R16B,PRKCB,PLP1,RAPGEF5,SOX…
3.6271e-17	1140	298	71	GO:0022008	GO:BP	neurogenesis	STMN2,MYT1L,CAMK2A,PACSIN1,SYT4,CAMK2B,SYT1,SLC12A5,NELL2,MAPT,CPNE6,WNT7B,L1CAM,RIMS1,CHRM1,NGEF,MAG,KCNIP2,SRRM4,CNTN2,SEMA4D,GAS7,RAPGEF1,ANK3,ATCAY,PLP1,SOX10,CHN1,SERPINI1,GPRIN1,CRTAC1,MEF2C,FARP1,CHD5,OPCML,NOTCH2,CSF1,STK24,NRXN3,STXBP1,NEDD4L,SEMA6C,FGFR2,CPNE5,ACTL6B,ZNF488,SIRT2,SEMA6B,MAP4K4,VEGFA,SERPINF1,RUNX1,BOC,DSCAML1,EGFR,CCL2,NMNAT2,SEZ6,RAB6B,INPP5F,DCX,DMD,CCL3,CNTNAP2,MAPK8…
5.76946e-16	765	298	56	GO:0048666	GO:BP	neuron development	STMN2,MYT1L,CAMK2A,PACSIN1,SYT4,CAMK2B,SYT1,SLC12A5,NELL2,MAPT,CPNE6,WNT7B,L1CAM,RIMS1,NGEF,MAG,KCNIP2,SRRM4,CNTN2,SEMA4D,GAS7,RAPGEF1,ANK3,ATCAY,PLP1,CHN1,SERPINI1,GPRIN1,CRTAC1,MEF2C,FARP1,OPCML,NOTCH2,STK24,NRXN3,STXBP1,NEDD4L,SEMA6C,FGFR2,CPNE5,ACTL6B,SEMA6B,MAP4K4,VEGFA,RUNX1,BOC,DSCAML1,NMNAT2,SEZ6,RAB6B,INPP5F,DMD,CNTNAP2,MAPK8IP2,CDHR1,ATP1B2
2.21666e-14	943	298	60	GO:0007267	GO:BP	cell-cell signaling	GABRA1,CXCL14,CAMK2A,SLC17A7,GABRG2,SNCB,SYT4,GRIN1,CHGA,SNAP25,CAMK2B,SYT1,SLC12A5,PTPRN,MAPT,SCN3B,NNAT,SYT7,ADCY1,GABRB3,RIMS1,CHRM1,GABRD,ADCY8,MBP,KCNIP2,SYN1,NAPB,DLGAP1,AMPH,SCN2B,PLP1,CNTNAP4,ANXA1,SNCG,MEF2C,CNP,PIP5K1C,RIMS3,GAD1,GABRA5,RYR2,SNCA,STXBP1,FGFR2,SYN2,SYNGR1,DLG2,GRM3,RAPGEF4,CCL2,SFRP2,SLC1A4,RPH3A,DMD,CCL3,MAPK1,KCNK3,MAPK8IP2,HAP1
8.50002e-14	688	298	50	GO:0031175	GO:BP	neuron projection development	STMN2,CAMK2A,PACSIN1,SYT4,CAMK2B,SYT1,SLC12A5,NELL2,MAPT,CPNE6,WNT7B,L1CAM,RIMS1,NGEF,MAG,CNTN2,SEMA4D,GAS7,RAPGEF1,ANK3,ATCAY,PLP1,CHN1,SERPINI1,GPRIN1,CRTAC1,MEF2C,FARP1,NOTCH2,STK24,NRXN3,STXBP1,NEDD4L,SEMA6C,FGFR2,CPNE5,ACTL6B,SEMA6B,MAP4K4,VEGFA,BOC,DSCAML1,NMNAT2,SEZ6,RAB6B,INPP5F,DMD,CNTNAP2,MAPK8IP2,ATP1B2
4.21284e-13	1004	298	60	GO:0048699	GO:BP	generation of neurons	STMN2,MYT1L,CAMK2A,PACSIN1,SYT4,CAMK2B,SYT1,SLC12A5,NELL2,MAPT,CPNE6,WNT7B,L1CAM,RIMS1,NGEF,MAG,KCNIP2,SRRM4,CNTN2,SEMA4D,GAS7,RAPGEF1,ANK3,ATCAY,PLP1,CHN1,SERPINI1,GPRIN1,CRTAC1,MEF2C,FARP1,CHD5,OPCML,NOTCH2,STK24,NRXN3,STXBP1,NEDD4L,SEMA6C,FGFR2,CPNE5,ACTL6B,SEMA6B,MAP4K4,VEGFA,RUNX1,BOC,DSCAML1,NMNAT2,SEZ6,RAB6B,INPP5F,DCX,DMD,CNTNAP2,MAPK8IP2,ABI1,CDHR1,ATP1B2,CEND1
4.65619e-13	946	298	58	GO:0030182	GO:BP	neuron differentiation	STMN2,MYT1L,CAMK2A,PACSIN1,SYT4,CAMK2B,SYT1,SLC12A5,NELL2,MAPT,CPNE6,WNT7B,L1CAM,RIMS1,NGEF,MAG,KCNIP2,SRRM4,CNTN2,SEMA4D,GAS7,RAPGEF1,ANK3,ATCAY,PLP1,CHN1,SERPINI1,GPRIN1,CRTAC1,MEF2C,FARP1,CHD5,OPCML,NOTCH2,STK24,NRXN3,STXBP1,NEDD4L,SEMA6C,FGFR2,CPNE5,ACTL6B,SEMA6B,MAP4K4,VEGFA,RUNX1,BOC,DSCAML1,NMNAT2,SEZ6,RAB6B,INPP5F,DMD,CNTNAP2,MAPK8IP2,CDHR1,ATP1B2,CEND1
3.4308e-11	2981	298	110	GO:0048869	GO:BP	cellular developmental process	STMN2,MYT1L,CAMK2A,PACSIN1,SYT4,CAMK2B,SYT1,SLC12A5,NELL2,MAPT,SULF1,CELF4,CPNE6,WNT7B,L1CAM,RIMS1,CHRM1,NGEF,VSTM2A,KLK6,MAG,MAL,CAPN3,CACNA1H,KCNIP2,SRRM4,CHRDL1,CNTN2,SEMA4D,CD74,GAS7,RAPGEF1,NR2E1,AKIRIN1,ANK3,ATCAY,CBR1,PPP1R16B,PLP1,SOX10,HSPA2,CHN1,SERPINI1,FOXJ1,ANXA1,RSPH1,MYL9,GPRIN1,CRTAC1,PTCH1,MEF2C,MYH7,FARP1,CHD5,OPCML,NOTCH2,GNB3,CSF1,FGFR3,STK24,HOPX,NRXN3,STXBP1,NEDD4L,ITGB5,SEM…
3.4308e-11	2981	298	110	GO:0030154	GO:BP	cell differentiation	STMN2,MYT1L,CAMK2A,PACSIN1,SYT4,CAMK2B,SYT1,SLC12A5,NELL2,MAPT,SULF1,CELF4,CPNE6,WNT7B,L1CAM,RIMS1,CHRM1,NGEF,VSTM2A,KLK6,MAG,MAL,CAPN3,CACNA1H,KCNIP2,SRRM4,CHRDL1,CNTN2,SEMA4D,CD74,GAS7,RAPGEF1,NR2E1,AKIRIN1,ANK3,ATCAY,CBR1,PPP1R16B,PLP1,SOX10,HSPA2,CHN1,SERPINI1,FOXJ1,ANXA1,RSPH1,MYL9,GPRIN1,CRTAC1,PTCH1,MEF2C,MYH7,FARP1,CHD5,OPCML,NOTCH2,GNB3,CSF1,FGFR3,STK24,HOPX,NRXN3,STXBP1,NEDD4L,ITGB5,SEM…
3.02574e-10	1907	298	81	GO:0048468	GO:BP	cell development	STMN2,MYT1L,CAMK2A,PACSIN1,SYT4,CAMK2B,SYT1,SLC12A5,NELL2,MAPT,SULF1,CELF4,CPNE6,WNT7B,L1CAM,RIMS1,NGEF,MAG,CAPN3,KCNIP2,SRRM4,CNTN2,SEMA4D,CD74,GAS7,RAPGEF1,ANK3,ATCAY,PPP1R16B,PLP1,SOX10,HSPA2,CHN1,SERPINI1,FOXJ1,ANXA1,RSPH1,MYL9,GPRIN1,CRTAC1,MEF2C,MYH7,FARP1,CHD5,OPCML,NOTCH2,CSF1,STK24,NRXN3,STXBP1,NEDD4L,SEMA6C,FGFR2,CPNE5,ACTL6B,ZNF488,SIRT2,SEMA6B,MAP4K4,VEGFA,SERPINF1,RUNX1,INPP5D,TLR4,B…
3.81994e-10	1840	298	79	GO:0009653	GO:BP	anatomical structure morphogenesis	PACSIN1,SYT4,MICAL2,COL1A2,CAMK2B,SYT1,NELL2,ENPP2,MAPT,ALDH1A3,MEGF11,FERMT1,SULF1,CPNE6,WNT7B,L1CAM,RIMS1,NGEF,MAG,MBP,CAPN3,CACNA1H,CNTN2,SEMA4D,FREM2,ERMN,GAS7,ANK3,PPP1R16B,PRKCB,SOX10,CHN1,FOXJ1,ANXA1,MYL9,CDH13,PTCH1,MEF2C,MYH7,COL4A1,FARP1,NOTCH2,FGFR3,HOPX,RYR2,NRXN3,STXBP1,NEDD4L,ITGB5,SEMA6C,FGFR2,TGFBI,CPNE5,SEMA6B,MAP4K4,COL4A2,VEGFA,CD53,SERPINF1,RUNX1,COL1A1,BOC,THBS1,DSCAML1,ACTA2…
6.30118e-09	1213	298	59	GO:0030030	GO:BP	cell projection organization	STMN2,CAMK2A,PACSIN1,SYT4,CAMK2B,SYT1,SLC12A5,NELL2,ENPP2,MAPT,CPNE6,WNT7B,L1CAM,RIMS1,NGEF,MAG,CNTN2,SEMA4D,ERMN,GAS7,RAPGEF1,AKIRIN1,ANK3,ATCAY,PPP1R16B,PLP1,CHN1,SERPINI1,FOXJ1,RSPH1,CDH13,GPRIN1,CRTAC1,MEF2C,FARP1,NOTCH2,STK24,ZMYND10,NRXN3,STXBP1,NEDD4L,SEMA6C,FGFR2,CPNE5,ACTL6B,SEMA6B,MAP4K4,VEGFA,BOC,DSCAML1,NMNAT2,SEZ6,RAB6B,INPP5F,DMD,CNTNAP2,MAPK8IP2,ATP1B2,HAP1
1.17077e-08	1197	298	58	GO:0120036	GO:BP	plasma membrane bounded cell projection organization	STMN2,CAMK2A,PACSIN1,SYT4,CAMK2B,SYT1,SLC12A5,NELL2,ENPP2,MAPT,CPNE6,WNT7B,L1CAM,RIMS1,NGEF,MAG,CNTN2,SEMA4D,GAS7,RAPGEF1,AKIRIN1,ANK3,ATCAY,PPP1R16B,PLP1,CHN1,SERPINI1,FOXJ1,RSPH1,CDH13,GPRIN1,CRTAC1,MEF2C,FARP1,NOTCH2,STK24,ZMYND10,NRXN3,STXBP1,NEDD4L,SEMA6C,FGFR2,CPNE5,ACTL6B,SEMA6B,MAP4K4,VEGFA,BOC,DSCAML1,NMNAT2,SEZ6,RAB6B,INPP5F,DMD,CNTNAP2,MAPK8IP2,ATP1B2,HAP1
1.44614e-08	5224	298	152	GO:0007154	GO:BP	cell communication	GABRA1,GNG3,CXCL14,CAMK2A,SLC17A7,NRGN,GABRG2,SNCB,SYT4,GRIN1,CHGA,SNAP25,COL1A2,CAMK2B,SYT1,SLC12A5,PTPRN,MAPT,SCN3B,NNAT,SYT7,ADCY1,GFRA1,SULF1,WNT7B,CAPS,GABRB3,RIMS1,SCN2A,CHRM1,HIP1R,GABRD,NGEF,IGSF1,ADCY8,KLK6,MBP,BOK,CAPN3,KCNIP2,DAPL1,CHRDL1,SEMA4D,SYN1,CD74,RAPGEF1,NAPB,ANK3,DLGAP1,AMPH,PPP1R16B,SCN2B,RCAN2,PRKCB,PLP1,CNTNAP4,RAPGEF5,CHN1,PRKAR1B,ANXA1,CDH13,SNCG,DOK6,WNK2,SLC15A2,PTCH1,…
3.73881e-08	458	298	33	GO:0120039	GO:BP	plasma membrane bounded cell projection morphogenesis	PACSIN1,SYT4,CAMK2B,SYT1,NELL2,ENPP2,MAPT,CPNE6,WNT7B,L1CAM,RIMS1,NGEF,MAG,CNTN2,SEMA4D,GAS7,ANK3,CHN1,FARP1,NOTCH2,NRXN3,STXBP1,NEDD4L,SEMA6C,FGFR2,CPNE5,SEMA6B,MAP4K4,VEGFA,BOC,DSCAML1,CNTNAP2,MAPK8IP2
4.40461e-08	146	298	19	GO:0048638	GO:BP	regulation of developmental growth	SYT4,SYT1,MAPT,CPNE6,L1CAM,RIMS1,MAG,CAPN3,SEMA4D,PTCH1,MEF2C,FGFR3,NEDD4L,SEMA6C,FGFR2,CPNE5,VEGFA,RUNX1,TGFBR3
4.71688e-08	462	298	33	GO:0048858	GO:BP	cell projection morphogenesis	PACSIN1,SYT4,CAMK2B,SYT1,NELL2,ENPP2,MAPT,CPNE6,WNT7B,L1CAM,RIMS1,NGEF,MAG,CNTN2,SEMA4D,GAS7,ANK3,CHN1,FARP1,NOTCH2,NRXN3,STXBP1,NEDD4L,SEMA6C,FGFR2,CPNE5,SEMA6B,MAP4K4,VEGFA,BOC,DSCAML1,CNTNAP2,MAPK8IP2
4.99157e-08	659	298	40	GO:0000902	GO:BP	cell morphogenesis	PACSIN1,SYT4,CAMK2B,SYT1,NELL2,ENPP2,MAPT,CPNE6,WNT7B,L1CAM,RIMS1,NGEF,MAG,CNTN2,SEMA4D,ERMN,GAS7,ANK3,CHN1,ANXA1,CDH13,MEF2C,FARP1,NOTCH2,NRXN3,STXBP1,NEDD4L,SEMA6C,FGFR2,CPNE5,SEMA6B,MAP4K4,VEGFA,BOC,DSCAML1,CCL2,CCL3,CNTNAP2,MAPK8IP2,CDHR1
6.48395e-08	1249	298	58	GO:0051049	GO:BP	regulation of transport	CAMK2A,PACSIN1,SYT4,GRIN1,CHGA,SNAP25,CAMK2B,SYT1,PTPRN,SCN3B,NNAT,SYT7,RIMS1,CHRM1,HIP1R,ADCY8,BOK,CAPN3,KCNIP2,SYN1,CD74,ANK3,RAB15,SCN2B,PRKCB,ATP2B1,ANXA1,CDH13,WNK2,PTCH1,MEF2C,NKAIN4,RIMS3,EEPD1,RYR2,SNCA,STXBP1,NEDD4L,C4A,VEGFA,LCP1,CA2,RAPGEF4,TLR4,THBS1,CCL2,INPP5F,LRRC55,RPH3A,DMD,CCL3,SDC4,MAPK1,KCNJ16,MAPK8IP2,PTPRC,ATP1B2,HAP1
6.9287e-08	5522	298	156	GO:0016043	GO:BP	cellular component organization	STMN2,NEFL,GABRA1,CAMK2A,PACSIN1,GABRG2,SNCB,SYT4,GRIN1,CHGA,SNAP25,MICAL2,COL1A2,CAMK2B,SYT1,SLC12A5,NELL2,ENPP2,PTPRN,MAPT,ALDH1A3,SYT7,FERMT1,SULF1,CELF4,CPNE6,WNT7B,L1CAM,GABRB3,RIMS1,HIP1R,NGEF,RAP1GAP2,INA,ADCY8,MAG,MAL,BOK,CAPN3,KCNIP2,CCDC80,CNTN2,SEMA4D,CD74,ERMN,CLDN11,GAS7,RAPGEF1,AKIRIN1,NAPB,ANK3,ATCAY,TPPP3,PPP1R16B,PRKCB,DNM1,PLP1,HSPA2,CHN1,SERPINI1,FOXJ1,ANXA1,ECM2,RSPH1,SLAIN1,M…
7.23479e-08	443	298	32	GO:0048812	GO:BP	neuron projection morphogenesis	PACSIN1,SYT4,CAMK2B,SYT1,NELL2,MAPT,CPNE6,WNT7B,L1CAM,RIMS1,NGEF,MAG,CNTN2,SEMA4D,GAS7,ANK3,CHN1,FARP1,NOTCH2,NRXN3,STXBP1,NEDD4L,SEMA6C,FGFR2,CPNE5,SEMA6B,MAP4K4,VEGFA,BOC,DSCAML1,CNTNAP2,MAPK8IP2
1.24323e-07	5209	298	149	GO:0023052	GO:BP	signaling	GABRA1,GNG3,CXCL14,CAMK2A,SLC17A7,NRGN,GABRG2,SNCB,SYT4,GRIN1,CHGA,SNAP25,COL1A2,CAMK2B,SYT1,SLC12A5,PTPRN,MAPT,SCN3B,NNAT,SYT7,ADCY1,GFRA1,SULF1,WNT7B,CAPS,GABRB3,RIMS1,SCN2A,CHRM1,HIP1R,GABRD,NGEF,IGSF1,ADCY8,KLK6,MBP,BOK,CAPN3,KCNIP2,DAPL1,CHRDL1,SEMA4D,SYN1,CD74,RAPGEF1,NAPB,DLGAP1,AMPH,PPP1R16B,SCN2B,RCAN2,PRKCB,PLP1,CNTNAP4,RAPGEF5,CHN1,PRKAR1B,ANXA1,CDH13,SNCG,DOK6,WNK2,SLC15A2,PTCH1,MEF2C…
1.48656e-07	121	298	17	GO:0099504	GO:BP	synaptic vesicle cycle	SLC17A7,PACSIN1,SNCB,SYT4,SNAP25,SYT1,SYT7,RIMS1,SYN1,NAPB,AMPH,DNM1,SNCG,PIP5K1C,RIMS3,SNCA,STXBP1
3.02124e-07	79	298	14	GO:0048639	GO:BP	positive regulation of developmental growth	SYT4,SYT1,MAPT,CPNE6,L1CAM,RIMS1,CAPN3,SEMA4D,MEF2C,NEDD4L,FGFR2,CPNE5,VEGFA,TGFBR3
3.25027e-07	127	298	17	GO:0099003	GO:BP	vesicle-mediated transport in synapse	SLC17A7,PACSIN1,SNCB,SYT4,SNAP25,SYT1,SYT7,RIMS1,SYN1,NAPB,AMPH,DNM1,SNCG,PIP5K1C,RIMS3,SNCA,STXBP1
3.80559e-07	1601	298	66	GO:0032879	GO:BP	regulation of localization	CAMK2A,PACSIN1,SYT4,GRIN1,CHGA,SNAP25,CAMK2B,SYT1,PTPRN,MAPT,SCN3B,NNAT,SYT7,RIMS1,CHRM1,HIP1R,VSTM2A,ADCY8,BOK,CAPN3,KCNIP2,SYN1,CD74,ANK3,RAB15,ATCAY,SCN2B,PRKCB,ATP2B1,ANXA1,CDH13,WNK2,PTCH1,MEF2C,ITPR1,NKAIN4,RIMS3,EEPD1,RYR2,SNCA,STXBP1,NEDD4L,GPC4,C4A,MGAT3,VEGFA,LCP1,CA2,HSP90AA1,RAPGEF4,TLR4,THBS1,EGFR,CCL2,INPP5F,LRRC55,RPH3A,DMD,CCL3,SDC4,MAPK1,KCNJ16,MAPK8IP2,PTPRC,ATP1B2,HAP1
4.6999e-07	5699	298	157	GO:0071840	GO:BP	cellular component organization or biogenesis	STMN2,NEFL,GABRA1,CAMK2A,PACSIN1,GABRG2,SNCB,SYT4,GRIN1,CHGA,SNAP25,MICAL2,COL1A2,CAMK2B,SYT1,SLC12A5,NELL2,ENPP2,PTPRN,MAPT,ALDH1A3,SYT7,FERMT1,SULF1,CELF4,CPNE6,WNT7B,L1CAM,GABRB3,RIMS1,HIP1R,NGEF,RAP1GAP2,INA,ADCY8,MAG,MAL,BOK,CAPN3,KCNIP2,CCDC80,CNTN2,SEMA4D,CD74,ERMN,CLDN11,GAS7,RAPGEF1,AKIRIN1,NAPB,ANK3,ATCAY,TPPP3,PPP1R16B,PRKCB,DNM1,PLP1,HSPA2,RPS21,CHN1,SERPINI1,FOXJ1,ANXA1,ECM2,RSPH1,SL…
1.36224e-06	104	298	15	GO:0007269	GO:BP	neurotransmitter secretion	CAMK2A,SYT4,SNAP25,SYT1,SYT7,RIMS1,SYN1,NAPB,MEF2C,PIP5K1C,RIMS3,SNCA,STXBP1,SYN2,RPH3A
1.36224e-06	104	298	15	GO:0099643	GO:BP	signal release from synapse	CAMK2A,SYT4,SNAP25,SYT1,SYT7,RIMS1,SYN1,NAPB,MEF2C,PIP5K1C,RIMS3,SNCA,STXBP1,SYN2,RPH3A
4.31314e-06	257	298	22	GO:0048589	GO:BP	developmental growth	SYT4,SYT1,MAPT,CPNE6,WNT7B,L1CAM,RIMS1,KLK6,MAG,CAPN3,SEMA4D,AKIRIN1,PTCH1,MEF2C,FGFR3,NEDD4L,SEMA6C,FGFR2,CPNE5,VEGFA,RUNX1,TGFBR3
8.25841e-06	156	298	17	GO:0043270	GO:BP	positive regulation of monoatomic ion transport	CAMK2A,GRIN1,SCN3B,CHRM1,CAPN3,KCNIP2,ANK3,SCN2B,ATP2B1,WNK2,SNCA,CCL2,LRRC55,DMD,CCL3,ATP1B2,HAP1
1.33878e-05	161	298	17	GO:0045055	GO:BP	regulated exocytosis	SYT4,CHGA,SNAP25,SYT1,SYT7,RIMS1,SYT13,SYN1,NAPB,RAB15,PIP5K1C,RIMS3,SNCA,STXBP1,SYNGR1,RPH3A,CCL3
1.66129e-05	59	298	11	GO:0016079	GO:BP	synaptic vesicle exocytosis	SYT4,SNAP25,SYT1,SYT7,RIMS1,SYN1,NAPB,PIP5K1C,RIMS3,SNCA,STXBP1
2.674e-05	148	298	16	GO:0006836	GO:BP	neurotransmitter transport	CAMK2A,SLC17A7,SYT4,SNAP25,SYT1,SYT7,RIMS1,SYN1,NAPB,MEF2C,PIP5K1C,RIMS3,SNCA,STXBP1,SYN2,RPH3A
3.98351e-05	541	298	31	GO:0034330	GO:BP	cell junction organization	GABRA1,GABRG2,SNCB,CAMK2B,MAPT,WNT7B,L1CAM,GABRB3,NGEF,CNTN2,SEMA4D,CLDN11,RAPGEF1,ANK3,CDH13,SNCG,MEF2C,SEZ6L2,SEZ6L,FARP1,PIP5K1C,GABRA5,SNCA,GPC4,MAP4K4,VEGFA,THBS1,SEZ6,ITGB4,CNTNAP2,TRIP6
7.22976e-05	380	298	25	GO:0048667	GO:BP	cell morphogenesis involved in neuron differentiation	CAMK2B,NELL2,MAPT,WNT7B,L1CAM,NGEF,MAG,CNTN2,SEMA4D,ANK3,CHN1,MEF2C,FARP1,NOTCH2,NRXN3,STXBP1,NEDD4L,SEMA6C,FGFR2,SEMA6B,VEGFA,BOC,DSCAML1,MAPK8IP2,CDHR1
7.4626e-05	159	298	16	GO:0045927	GO:BP	positive regulation of growth	SYT4,SYT1,MAPT,CPNE6,L1CAM,RIMS1,CAPN3,SEMA4D,MEF2C,NEDD4L,FGFR2,CPNE5,VEGFA,EGFR,SFRP2,TGFBR3
7.74984e-05	651	298	34	GO:0051050	GO:BP	positive regulation of transport	CAMK2A,SYT4,GRIN1,SYT1,SCN3B,NNAT,CHRM1,HIP1R,ADCY8,BOK,CAPN3,KCNIP2,ANK3,RAB15,SCN2B,ATP2B1,ANXA1,WNK2,PTCH1,EEPD1,SNCA,NEDD4L,C4A,VEGFA,CA2,TLR4,CCL2,LRRC55,DMD,CCL3,SDC4,PTPRC,ATP1B2,HAP1
7.82908e-05	884	298	41	GO:0006811	GO:BP	monoatomic ion transport	GABRA1,CAMK2A,SLC17A7,GABRG2,GRIN1,CAMK2B,SLC12A5,SCN3B,GABRB3,SCN2A,CHRM1,TRPM3,GABRD,CAPN3,CACNA1H,KCNIP2,ATP2B3,ANK3,SCN2B,ATP2B1,WNK2,SLC15A2,ITPR1,NKAIN4,SLC24A3,SCN3A,TTYH1,GABRA5,RYR2,SNCA,NEDD4L,CA2,CCL2,LRRC55,DMD,CCL3,KCNJ16,KCNK3,PTPRC,ATP1B2,HAP1
8.29005e-05	621	298	33	GO:0022603	GO:BP	regulation of anatomical structure morphogenesis	SYT4,CAMK2B,SYT1,ENPP2,MAPT,SULF1,CPNE6,L1CAM,RIMS1,NGEF,MAG,SEMA4D,ERMN,PPP1R16B,PRKCB,CHN1,FOXJ1,ANXA1,MEF2C,NEDD4L,SEMA6C,FGFR2,CPNE5,COL4A2,VEGFA,SERPINF1,RUNX1,THBS1,CCL2,HMOX1,SFRP2,CCL3,S100A1
8.98025e-05	1792	298	65	GO:0050793	GO:BP	regulation of developmental process	PACSIN1,SYT4,CAMK2B,SYT1,ENPP2,MAPT,SULF1,CPNE6,WNT7B,L1CAM,RIMS1,NGEF,VSTM2A,KLK6,MAG,CAPN3,SEMA4D,CD74,ERMN,AKIRIN1,PPP1R16B,PRKCB,CHN1,ATP2B1,FOXJ1,ANXA1,PTCH1,MEF2C,CDK18,NOTCH2,GNB3,CSF1,FGFR3,STK24,HOPX,NEDD4L,SEMA6C,FGFR2,CPNE5,ACTL6B,SIRT2,COL4A2,VEGFA,CD53,SERPINF1,RUNX1,INPP5D,COL1A1,TLR4,BOC,THBS1,EGFR,CCL2,SEZ6,INPP5F,HMOX1,SFRP2,ATP11A,DMD,CCL3,KITLG,MAD2L2,S100A1,EFEMP1,TGFBR3
9.05993e-05	1955	298	69	GO:0051128	GO:BP	regulation of cellular component organization	STMN2,PACSIN1,SYT4,CAMK2B,SYT1,ENPP2,MAPT,SYT7,FERMT1,CPNE6,L1CAM,RIMS1,HIP1R,NGEF,MAG,BOK,SEMA4D,ERMN,RAPGEF1,AKIRIN1,NAPB,TPPP3,PPP1R16B,HSPA2,CHN1,SERPINI1,ANXA1,SLAIN1,CDH13,MEF2C,STOX1,STK24,ZMYND10,ARHGEF10L,SNCA,STXBP1,NEDD4L,GPC4,SEMA6C,C4A,CPNE5,ACTL6B,SIRT2,MAP4K4,VEGFA,LCP1,CD53,NES,HSP90AA1,RUNX1,TLR4,THBS1,EGFR,CCL2,SEZ6,INPP5F,SFRP2,DMD,SDC4,NUPR1,CNTNAP2,MAPK1,MAD2L2,CH25H,PTPRC,BI…
0.000100382	658	298	34	GO:0140352	GO:BP	export from cell	CAMK2A,SYT4,CHGA,SNAP25,SYT1,PTPRN,NNAT,SYT7,RIMS1,SYT13,ADCY8,KCNIP2,SYN1,ATP2B3,NAPB,RAB15,ATP2B1,ANXA1,SLC15A2,MEF2C,PCSK6,PIP5K1C,RIMS3,SNCA,STXBP1,SYN2,SYNGR1,RAPGEF4,TLR4,RPH3A,CCL3,SDC4,ATP1B2,HAP1
0.000102539	122	298	14	GO:0060560	GO:BP	developmental growth involved in morphogenesis	SYT4,SYT1,MAPT,CPNE6,WNT7B,L1CAM,RIMS1,MAG,SEMA4D,NEDD4L,SEMA6C,FGFR2,CPNE5,VEGFA
0.000119545	599	298	32	GO:0007417	GO:BP	central nervous system development	GRIN1,MAPT,NNAT,WNT7B,INA,KLK6,MAG,MBP,MAL,PLP1,SOX10,SERPINI1,FOXJ1,HPCAL4,PTCH1,CNP,COL4A1,CHD5,TAGLN3,FGFR2,ZNF488,SIRT2,SEMA6B,NES,DSCAML1,DCX,CNTNAP2,S100A1,MBOAT7,ATP1B2,HAP1,CEND1
0.000129331	1769	298	64	GO:0048513	GO:BP	animal organ development	GRIN1,MICAL2,COL1A2,PTPRN,ALDH1A3,NNAT,MEGF11,SULF1,WNT7B,INA,MAG,MBP,CAPN3,CACNA1H,CHRDL1,SEMA4D,FREM2,AKIRIN1,TPPP3,PLP1,SOX10,ATP2B1,FOXJ1,ANXA1,PTCH1,MEF2C,CNP,MYH7,COL4A1,CHD5,SLC24A3,NOTCH2,FGFR3,HOPX,RYR2,SEMA6C,FGFR2,SIRT2,SEMA6B,VEGFA,NES,RUNX1,COL1A1,DSCAML1,EGFR,ACTA2,CCL2,SFRP2,ITGB4,DMD,EGR3,CCL3,CNTNAP2,KITLG,MAD2L2,S100A1,EGR1,MBOAT7,PTPRC,EFEMP1,ATP1B2,HAP1,CEND1,TGFBR3
0.000143175	974	298	43	GO:0051094	GO:BP	positive regulation of developmental process	PACSIN1,SYT4,CAMK2B,SYT1,ENPP2,MAPT,CPNE6,WNT7B,L1CAM,RIMS1,VSTM2A,CAPN3,SEMA4D,CD74,AKIRIN1,PRKCB,ATP2B1,FOXJ1,ANXA1,MEF2C,NOTCH2,CSF1,NEDD4L,FGFR2,CPNE5,ACTL6B,SIRT2,VEGFA,CD53,SERPINF1,RUNX1,INPP5D,COL1A1,BOC,THBS1,HMOX1,SFRP2,ATP11A,DMD,KITLG,MAD2L2,S100A1,TGFBR3
0.000148762	339	298	23	GO:0061564	GO:BP	axon development	NELL2,MAPT,WNT7B,L1CAM,MAG,CNTN2,SEMA4D,ANK3,PLP1,CHN1,CRTAC1,NOTCH2,STK24,NRXN3,STXBP1,SEMA6C,FGFR2,SEMA6B,VEGFA,BOC,DSCAML1,NMNAT2,INPP5F
0.000165549	341	298	23	GO:0043269	GO:BP	regulation of monoatomic ion transport	CAMK2A,GRIN1,CAMK2B,SCN3B,CHRM1,CAPN3,KCNIP2,ANK3,SCN2B,ATP2B1,WNK2,NKAIN4,RYR2,SNCA,NEDD4L,CA2,CCL2,LRRC55,DMD,CCL3,KCNJ16,ATP1B2,HAP1
0.000180752	10194	298	229	GO:0050789	GO:BP	regulation of biological process	STMN2,GABRA1,MYT1L,GNG3,CXCL14,CAMK2A,SLC17A7,NRGN,PACSIN1,GABRG2,SNCB,SYT4,GRIN1,CHGA,SNAP25,MICAL2,CRYM,COL1A2,CAMK2B,SYT1,SLC12A5,ENPP2,PTPRN,MAPT,SCN3B,NNAT,SYT7,ADCY1,FERMT1,ETV5,GFRA1,SULF1,CELF4,CPNE6,WNT7B,CAPS,L1CAM,GABRB3,RIMS1,SCN2A,CHRM1,HIP1R,GABRD,NGEF,ENC1,VSTM2A,IGSF1,ADCY8,KLK6,MAG,MBP,BOK,CAPN3,CACNA1H,KCNIP2,SRRM4,DAPL1,CHRDL1,CCDC80,SEMA4D,SYN1,ATP2B3,CD74,ERMN,RAPGEF1,NR2E1,A…
0.000191192	10569	298	235	GO:0065007	GO:BP	biological regulation	STMN2,GABRA1,MYT1L,GNG3,CXCL14,CAMK2A,SLC17A7,NRGN,PACSIN1,GABRG2,SNCB,SYT4,GRIN1,CHGA,SNAP25,MICAL2,CRYM,COL1A2,CAMK2B,SYT1,SLC12A5,ENPP2,PTPRN,MAPT,ALDH1A3,SCN3B,NNAT,SYT7,ADCY1,FERMT1,ETV5,GFRA1,SULF1,CELF4,CPNE6,WNT7B,CAPS,L1CAM,GABRB3,RIMS1,SCN2A,CHRM1,HIP1R,GABRD,NGEF,RAP1GAP2,ENC1,VSTM2A,F13A1,IGSF1,ADCY8,KLK6,MAG,MBP,BOK,CAPN3,CACNA1H,KCNIP2,SRRM4,DAPL1,CHRDL1,CCDC80,SEMA4D,SYN1,ATP2B3,CD…
0.00021677	319	298	22	GO:0042391	GO:BP	regulation of membrane potential	GABRA1,GABRG2,GRIN1,MAPT,SCN3B,RIMS1,SCN2A,CACNA1H,KCNIP2,ANK3,SCN2B,MEF2C,RIMS3,STOX1,SCN3A,GABRA5,RYR2,NEDD4L,DMD,KCNK3,MAPK8IP2,ATP1B2
0.000233655	268	298	20	GO:0006887	GO:BP	exocytosis	SYT4,CHGA,SNAP25,SYT1,SYT7,RIMS1,SYT13,SYN1,NAPB,RAB15,ANXA1,PIP5K1C,RIMS3,SNCA,STXBP1,SYNGR1,RPH3A,CCL3,SDC4,HAP1
0.000258272	1215	298	49	GO:0007155	GO:BP	cell adhesion	MEGF11,FERMT1,WNT7B,L1CAM,MAG,MBP,DAPL1,CCDC80,CNTN2,SEMA4D,FREM2,CLDN11,ANK3,AZGP1,FOXJ1,ANXA1,ECM2,MYL9,CDH13,PIP5K1C,CHL1,OPCML,CSF1,NRXN3,STXBP1,ITGB5,GPC4,TGFBI,DLG2,ARHGDIG,ACTL6B,MAP4K4,VEGFA,RUNX1,ISLR,BOC,THBS1,DSCAML1,EGFR,CCL2,SFRP2,ITGB4,SDC4,SELPLG,MAD2L2,CDHR1,TRIP6,PTPRC,ATP1B2
0.000264451	174	298	16	GO:0021700	GO:BP	developmental maturation	CAMK2B,PTPRN,KCNIP2,SRRM4,CNTN2,SEMA4D,SEZ6L2,SEZ6L,FGFR3,STXBP1,ACTL6B,SIRT2,VEGFA,SEZ6,CNTNAP2,CEND1
0.00027988	297	298	21	GO:0050808	GO:BP	synapse organization	GABRA1,GABRG2,SNCB,CAMK2B,MAPT,WNT7B,L1CAM,GABRB3,NGEF,CNTN2,SEMA4D,ANK3,SNCG,MEF2C,SEZ6L2,SEZ6L,FARP1,GABRA5,SNCA,GPC4,SEZ6
0.000316934	3475	298	102	GO:0006810	GO:BP	transport	NEFL,GABRA1,CAMK2A,SLC17A7,PACSIN1,GABRG2,SNCB,SYT4,GRIN1,CHGA,SNAP25,CRYM,CAMK2B,SYT1,SLC12A5,PTPRN,MAPT,SCN3B,NNAT,SYT7,GABRB3,RIMS1,SCN2A,CHRM1,HIP1R,TRPM3,GABRD,SYT13,ADCY8,BOK,CAPN3,CACNA1H,KCNIP2,SYN1,CLTB,ATP2B3,CD74,SLC13A4,NAPB,ANK3,RAB15,DYNC1I1,AMPH,SCN2B,PRKCB,DNM1,ATP2B1,ANXA1,CDH13,SNCG,WNK2,SLC15A2,PTCH1,MEF2C,CLN8,ITPR1,PCSK6,PIP5K1C,SLC7A14,NKAIN4,RIMS3,ARL4A,SLC24A3,EEPD1,SCN3A,…
0.000335468	200	298	17	GO:0010038	GO:BP	response to metal ion	SYT1,MAPT,ADCY1,CPNE6,ADCY8,CAPN3,CACNA1H,KCNIP2,ANK3,MEF2C,RYR2,SNCA,DLG2,CPNE5,THBS1,EGFR,MAPK1
0.000339063	78	298	11	GO:0042552	GO:BP	myelination	SCN2A,KLK6,MBP,MAL,PLLP,BCAS1,PLP1,SOX10,CDK18,SIRT2,ACSBG1
0.000442114	80	298	11	GO:0008366	GO:BP	axon ensheathment	SCN2A,KLK6,MBP,MAL,PLLP,BCAS1,PLP1,SOX10,CDK18,SIRT2,ACSBG1
0.000442114	80	298	11	GO:0007272	GO:BP	ensheathment of neurons	SCN2A,KLK6,MBP,MAL,PLLP,BCAS1,PLP1,SOX10,CDK18,SIRT2,ACSBG1
0.000502729	671	298	33	GO:0034220	GO:BP	monoatomic ion transmembrane transport	GABRA1,GABRG2,GRIN1,SLC12A5,SCN3B,GABRB3,SCN2A,TRPM3,GABRD,CAPN3,CACNA1H,KCNIP2,ATP2B3,ANK3,ATP2B1,WNK2,ITPR1,SLC24A3,SCN3A,TTYH1,GABRA5,RYR2,SNCA,NEDD4L,CCL2,LRRC55,DMD,CCL3,KCNJ16,KCNK3,PTPRC,ATP1B2,HAP1
0.000571527	2177	298	72	GO:0065008	GO:BP	regulation of biological quality	GABRA1,CAMK2A,SLC17A7,GABRG2,GRIN1,CHGA,SNAP25,CRYM,COL1A2,CAMK2B,SLC12A5,PTPRN,MAPT,ALDH1A3,SCN3B,NNAT,SYT7,ADCY1,L1CAM,RIMS1,SCN2A,HIP1R,NGEF,RAP1GAP2,F13A1,ADCY8,KLK6,MAG,BOK,CAPN3,CACNA1H,KCNIP2,SEMA4D,CD74,ERMN,ANK3,SCN2B,DNM1,ATP2B1,ANXA1,MYL9,MEF2C,MYH7,PCSK6,RIMS3,STOX1,GNB3,SCN3A,GABRA5,RYR2,SNCA,STXBP1,NEDD4L,GPC4,SEMA6C,SYNGR1,DLG2,VEGFA,CA2,HSP90AA1,RAPGEF4,TLR4,THBS1,CCL2,ATP11A,DMD,…
0.000637417	312	298	21	GO:0023061	GO:BP	signal release	CAMK2A,SYT4,CHGA,SNAP25,SYT1,PTPRN,NNAT,SYT7,RIMS1,ADCY8,SYN1,NAPB,ANXA1,MEF2C,PIP5K1C,RIMS3,SNCA,STXBP1,SYN2,RAPGEF4,RPH3A
0.000657544	4334	298	119	GO:0051179	GO:BP	localization	NEFL,GABRA1,CAMK2A,SLC17A7,PACSIN1,GABRG2,SNCB,SYT4,GRIN1,CHGA,SNAP25,CRYM,CAMK2B,SYT1,SLC12A5,PTPRN,MAPT,SCN3B,NNAT,SYT7,GABRB3,RIMS1,SCN2A,CHRM1,HIP1R,TRPM3,GABRD,SYT13,VSTM2A,ADCY8,MAL,BOK,CAPN3,CACNA1H,KCNIP2,CNTN2,SYN1,CLTB,ATP2B3,CD74,SLC13A4,NAPB,ANK3,RAB15,DYNC1I1,AMPH,ATCAY,SCN2B,PRKCB,DNM1,ATP2B1,FOXJ1,ANXA1,CDH13,REEP1,SNCG,WNK2,SLC15A2,PTCH1,MEF2C,CLN8,ITPR1,PCSK6,PIP5K1C,SLC7A14,NKAI…
0.000700286	38	298	8	GO:0051932	GO:BP	synaptic transmission, GABAergic	GABRA1,GABRG2,GABRB3,GABRD,CNTNAP4,GABRA5,STXBP1,HAP1
0.000746483	288	298	20	GO:0010959	GO:BP	regulation of metal ion transport	CAMK2A,GRIN1,CAMK2B,SCN3B,CAPN3,KCNIP2,ANK3,SCN2B,ATP2B1,WNK2,NKAIN4,RYR2,SNCA,NEDD4L,CCL2,LRRC55,DMD,CCL3,ATP1B2,HAP1
0.000750434	17	298	6	GO:1903861	GO:BP	positive regulation of dendrite extension	SYT4,SYT1,CPNE6,RIMS1,NEDD4L,CPNE5
0.000751915	683	298	33	GO:0030001	GO:BP	metal ion transport	CAMK2A,SLC17A7,GRIN1,CAMK2B,SLC12A5,SCN3B,SCN2A,TRPM3,CAPN3,CACNA1H,KCNIP2,ATP2B3,ANK3,SCN2B,ATP2B1,WNK2,ITPR1,NKAIN4,SLC24A3,SCN3A,TTYH1,RYR2,SNCA,NEDD4L,CCL2,LRRC55,DMD,CCL3,KCNJ16,KCNK3,PTPRC,ATP1B2,HAP1
0.000821665	893	298	39	GO:0051130	GO:BP	positive regulation of cellular component organization	STMN2,PACSIN1,CAMK2B,ENPP2,MAPT,FERMT1,L1CAM,HIP1R,BOK,SEMA4D,RAPGEF1,AKIRIN1,TPPP3,SERPINI1,ANXA1,SLAIN1,ZMYND10,ARHGEF10L,SNCA,NEDD4L,C4A,SIRT2,MAP4K4,VEGFA,LCP1,CD53,NES,HSP90AA1,RUNX1,TLR4,CCL2,DMD,SDC4,CNTNAP2,MAPK1,PTPRC,BID,ATP1B2,HAP1
0.00110838	18	298	6	GO:1903859	GO:BP	regulation of dendrite extension	SYT4,SYT1,CPNE6,RIMS1,NEDD4L,CPNE5
0.00112615	1238	298	48	GO:0016477	GO:BP	cell migration	CAMK2A,CHGA,CAMK2B,ENPP2,FERMT1,SULF1,L1CAM,SEMA4D,CD74,AKIRIN1,SOX10,FOXJ1,ANXA1,CDH13,MEF2C,PIP5K1C,KIF2A,CSF1,STK24,ITGB5,GPC4,SEMA6C,MGAT3,SEMA6B,MAP4K4,VEGFA,LCP1,COL1A1,THBS1,EGFR,CCL2,HMOX1,SFRP2,DCX,EGR3,CCL3,SDC4,SELPLG,MAPK1,CH25H,MBOAT7,ABI1,TRIP6,PTPRC,EFS,ATP1B2,CEND1,TGFBR3
0.00113602	269	298	19	GO:0050804	GO:BP	modulation of chemical synaptic transmission	CAMK2A,GRIN1,CAMK2B,SYT1,MAPT,SYT7,ADCY1,RIMS1,ADCY8,SYN1,CNTNAP4,MEF2C,RIMS3,STXBP1,SYNGR1,GRM3,CCL2,MAPK8IP2,HAP1
0.00120204	270	298	19	GO:0099177	GO:BP	regulation of trans-synaptic signaling	CAMK2A,GRIN1,CAMK2B,SYT1,MAPT,SYT7,ADCY1,RIMS1,ADCY8,SYN1,CNTNAP4,MEF2C,RIMS3,STXBP1,SYNGR1,GRM3,CCL2,MAPK8IP2,HAP1
0.00121945	631	298	31	GO:0098660	GO:BP	inorganic ion transmembrane transport	GABRA1,GABRG2,GRIN1,SLC12A5,SCN3B,GABRB3,SCN2A,TRPM3,GABRD,CAPN3,CACNA1H,KCNIP2,ATP2B3,ANK3,ATP2B1,WNK2,ITPR1,SLC24A3,SCN3A,GABRA5,RYR2,SNCA,NEDD4L,LRRC55,DMD,CCL3,KCNJ16,KCNK3,PTPRC,ATP1B2,HAP1
0.00129675	128	298	13	GO:0071248	GO:BP	cellular response to metal ion	SYT1,ADCY1,CPNE6,ADCY8,CAPN3,CACNA1H,ANK3,MEF2C,SNCA,DLG2,CPNE5,EGFR,MAPK1
0.00168792	3782	298	106	GO:0051234	GO:BP	establishment of localization	NEFL,GABRA1,CAMK2A,SLC17A7,PACSIN1,GABRG2,SNCB,SYT4,GRIN1,CHGA,SNAP25,CRYM,CAMK2B,SYT1,SLC12A5,PTPRN,MAPT,SCN3B,NNAT,SYT7,GABRB3,RIMS1,SCN2A,CHRM1,HIP1R,TRPM3,GABRD,SYT13,ADCY8,BOK,CAPN3,CACNA1H,KCNIP2,SYN1,CLTB,ATP2B3,CD74,SLC13A4,NAPB,ANK3,RAB15,DYNC1I1,AMPH,SCN2B,PRKCB,DNM1,ATP2B1,ANXA1,CDH13,REEP1,SNCG,WNK2,SLC15A2,PTCH1,MEF2C,CLN8,ITPR1,PCSK6,PIP5K1C,SLC7A14,NKAIN4,RIMS3,ARL4A,SLC24A3,EEPD1,…
0.00193206	483	298	26	GO:0001568	GO:BP	blood vessel development	COL1A2,SULF1,WNT7B,PPP1R16B,PRKCB,ANXA1,CDH13,MEF2C,COL4A1,NRXN3,FGFR2,TGFBI,COL4A2,VEGFA,SERPINF1,RUNX1,COL1A1,THBS1,ACTA2,CCL2,HMOX1,SFRP2,EGR3,S100A1,EGR1,TGFBR3
0.00194927	392	298	23	GO:0007420	GO:BP	brain development	GRIN1,NNAT,WNT7B,INA,MAG,MBP,PLP1,FOXJ1,PTCH1,CNP,COL4A1,CHD5,FGFR2,SIRT2,SEMA6B,NES,DSCAML1,CNTNAP2,S100A1,MBOAT7,ATP1B2,HAP1,CEND1
0.00219787	281	298	19	GO:0010975	GO:BP	regulation of neuron projection development	STMN2,PACSIN1,CAMK2B,MAPT,L1CAM,NGEF,MAG,SEMA4D,RAPGEF1,CHN1,SERPINI1,STK24,NEDD4L,SEMA6C,VEGFA,SEZ6,INPP5F,DMD,ATP1B2
0.00231718	59	298	9	GO:0036465	GO:BP	synaptic vesicle recycling	PACSIN1,SNCB,SYT1,SYT7,AMPH,DNM1,SNCG,PIP5K1C,SNCA
0.00262665	115	298	12	GO:0030307	GO:BP	positive regulation of cell growth	SYT4,SYT1,MAPT,CPNE6,L1CAM,RIMS1,SEMA4D,NEDD4L,CPNE5,VEGFA,EGFR,SFRP2
0.00275566	400	298	23	GO:0060627	GO:BP	regulation of vesicle-mediated transport	PACSIN1,SYT4,SYT1,SYT7,RIMS1,HIP1R,SYN1,RAB15,ANXA1,CDH13,RIMS3,SNCA,STXBP1,NEDD4L,C4A,VEGFA,CCL2,INPP5F,RPH3A,SDC4,MAPK1,PTPRC,HAP1
0.0030453	592	298	29	GO:0032940	GO:BP	secretion by cell	CAMK2A,SYT4,CHGA,SNAP25,SYT1,PTPRN,NNAT,SYT7,RIMS1,SYT13,ADCY8,SYN1,NAPB,RAB15,ANXA1,MEF2C,PCSK6,PIP5K1C,RIMS3,SNCA,STXBP1,SYN2,SYNGR1,RAPGEF4,TLR4,RPH3A,CCL3,SDC4,HAP1
0.00315996	117	298	12	GO:0048588	GO:BP	developmental cell growth	SYT4,SYT1,MAPT,CPNE6,L1CAM,RIMS1,MAG,SEMA4D,NEDD4L,SEMA6C,CPNE5,VEGFA
0.0032542	661	298	31	GO:0046903	GO:BP	secretion	CAMK2A,SYT4,CHGA,SNAP25,SYT1,PTPRN,NNAT,SYT7,RIMS1,SYT13,ADCY8,SYN1,CD74,NAPB,RAB15,ANXA1,MEF2C,PCSK6,PIP5K1C,RIMS3,SNCA,STXBP1,SYN2,SYNGR1,VEGFA,RAPGEF4,TLR4,RPH3A,CCL3,SDC4,HAP1
0.00348054	467	298	25	GO:0031344	GO:BP	regulation of cell projection organization	STMN2,PACSIN1,CAMK2B,ENPP2,MAPT,L1CAM,NGEF,MAG,SEMA4D,ERMN,RAPGEF1,AKIRIN1,PPP1R16B,CHN1,SERPINI1,STK24,ZMYND10,NEDD4L,SEMA6C,VEGFA,SEZ6,INPP5F,DMD,ATP1B2,HAP1
0.00432013	100	298	11	GO:1990138	GO:BP	neuron projection extension	SYT4,SYT1,MAPT,CPNE6,L1CAM,RIMS1,MAG,NEDD4L,SEMA6C,CPNE5,VEGFA
0.00436601	411	298	23	GO:0060322	GO:BP	head development	GRIN1,NNAT,WNT7B,INA,MAG,MBP,PLP1,FOXJ1,PTCH1,CNP,COL4A1,CHD5,FGFR2,SIRT2,SEMA6B,NES,DSCAML1,CNTNAP2,S100A1,MBOAT7,ATP1B2,HAP1,CEND1
0.00457891	190	298	15	GO:0060047	GO:BP	heart contraction	CHGA,SCN3B,SCN2A,CACNA1H,KCNIP2,ATP2B3,SCN2B,ATP2B1,MYH7,SCN3A,RYR2,NEDD4L,DMD,S100A1,ATP1B2
0.0047447	507	298	26	GO:0001944	GO:BP	vasculature development	COL1A2,SULF1,WNT7B,PPP1R16B,PRKCB,ANXA1,CDH13,MEF2C,COL4A1,NRXN3,FGFR2,TGFBI,COL4A2,VEGFA,SERPINF1,RUNX1,COL1A1,THBS1,ACTA2,CCL2,HMOX1,SFRP2,EGR3,S100A1,EGR1,TGFBR3
0.00487048	1072	298	42	GO:0055085	GO:BP	transmembrane transport	GABRA1,SLC17A7,GABRG2,GRIN1,SLC12A5,SCN3B,GABRB3,SCN2A,TRPM3,GABRD,CAPN3,CACNA1H,KCNIP2,ATP2B3,SLC13A4,ANK3,PRKCB,ATP2B1,WNK2,SLC15A2,ITPR1,SLC24A3,SCN3A,TTYH1,GABRA5,RYR2,SNCA,NEDD4L,SLC2A13,CA2,THBS1,CCL2,LRRC55,SLC1A4,DMD,CCL3,KCNJ16,KCNK3,MAPK8IP2,PTPRC,ATP1B2,HAP1
0.00542212	49	298	8	GO:0140238	GO:BP	presynaptic endocytosis	PACSIN1,SNCB,SYT1,AMPH,DNM1,SNCG,PIP5K1C,SNCA
0.00542212	49	298	8	GO:0048488	GO:BP	synaptic vesicle endocytosis	PACSIN1,SNCB,SYT1,AMPH,DNM1,SNCG,PIP5K1C,SNCA
0.00547738	511	298	26	GO:0007169	GO:BP	cell surface receptor protein tyrosine kinase signaling pathway	GFRA1,SULF1,HIP1R,NGEF,RAPGEF1,PRKCB,CHN1,CDH13,DOK6,CSF1,FGFR3,SNCA,FGFR2,ANKS1B,PILRB,COL4A2,VEGFA,REPS2,THBS1,EGFR,MAPK1,ABI1,EFS,EFEMP1,AFAP1L2,HAP1
0.00557129	748	298	33	GO:0006812	GO:BP	monoatomic cation transport	CAMK2A,SLC17A7,GRIN1,CAMK2B,SLC12A5,SCN3B,SCN2A,TRPM3,CAPN3,CACNA1H,KCNIP2,ATP2B3,ANK3,SCN2B,ATP2B1,WNK2,ITPR1,NKAIN4,SLC24A3,SCN3A,TTYH1,RYR2,SNCA,NEDD4L,CCL2,LRRC55,DMD,CCL3,KCNJ16,KCNK3,PTPRC,ATP1B2,HAP1
0.00615734	389	298	22	GO:0040008	GO:BP	regulation of growth	SYT4,SYT1,MAPT,CPNE6,L1CAM,RIMS1,MAG,CAPN3,SEMA4D,PTCH1,MEF2C,FGFR3,NEDD4L,SEMA6C,FGFR2,CPNE5,VEGFA,RUNX1,EGFR,SFRP2,MAD2L2,TGFBR3
0.00632191	195	298	15	GO:0003015	GO:BP	heart process	CHGA,SCN3B,SCN2A,CACNA1H,KCNIP2,ATP2B3,SCN2B,ATP2B1,MYH7,SCN3A,RYR2,NEDD4L,DMD,S100A1,ATP1B2
0.00675245	453	298	24	GO:0120035	GO:BP	regulation of plasma membrane bounded cell projection organization	STMN2,PACSIN1,CAMK2B,ENPP2,MAPT,L1CAM,NGEF,MAG,SEMA4D,RAPGEF1,AKIRIN1,PPP1R16B,CHN1,SERPINI1,STK24,ZMYND10,NEDD4L,SEMA6C,VEGFA,SEZ6,INPP5F,DMD,ATP1B2,HAP1
0.00717649	1442	298	51	GO:0048870	GO:BP	cell motility	CAMK2A,CHGA,CAMK2B,ENPP2,FERMT1,SULF1,L1CAM,SEMA4D,CD74,AKIRIN1,SOX10,FOXJ1,ANXA1,CDH13,MEF2C,DNAH9,PIP5K1C,KIF2A,CSF1,STK24,ITGB5,GPC4,SEMA6C,MGAT3,SEMA6B,MAP4K4,VEGFA,LCP1,COL1A1,THBS1,EGFR,CCL2,INPP5F,HMOX1,SFRP2,DCX,ITGB4,EGR3,CCL3,SDC4,SELPLG,MAPK1,CH25H,MBOAT7,ABI1,TRIP6,PTPRC,EFS,ATP1B2,CEND1,TGFBR3
0.00732482	24	298	6	GO:0097484	GO:BP	dendrite extension	SYT4,SYT1,CPNE6,RIMS1,NEDD4L,CPNE5
0.00741656	51	298	8	GO:0017156	GO:BP	calcium-ion regulated exocytosis	SYT4,SYT1,SYT7,RIMS1,SYT13,RIMS3,STXBP1,RPH3A
0.00755214	250	298	17	GO:0007610	GO:BP	behavior	GRIN1,MAPT,SCN2A,ADCY8,CNTNAP4,MEF2C,NRXN3,THBS1,EGFR,C1QL1,CCL3,CNTNAP2,MAPK1,EGR1,MAPK8IP2,C3orf70,ATP1B2
0.00795246	426	298	23	GO:0051046	GO:BP	regulation of secretion	CAMK2A,SYT4,CHGA,SNAP25,SYT1,PTPRN,NNAT,SYT7,RIMS1,ADCY8,SYN1,CD74,RAB15,ANXA1,MEF2C,RIMS3,SNCA,STXBP1,RAPGEF4,TLR4,RPH3A,SDC4,HAP1
0.00874478	764	298	33	GO:0098609	GO:BP	cell-cell adhesion	MEGF11,WNT7B,L1CAM,MAG,MBP,DAPL1,CNTN2,SEMA4D,CLDN11,ANK3,FOXJ1,ANXA1,MYL9,CDH13,PIP5K1C,NRXN3,STXBP1,ITGB5,GPC4,DLG2,ACTL6B,VEGFA,RUNX1,BOC,DSCAML1,EGFR,CCL2,ITGB4,SDC4,SELPLG,MAD2L2,PTPRC,ATP1B2
0.00887237	129	298	12	GO:0017157	GO:BP	regulation of exocytosis	SYT4,SYT1,RIMS1,SYN1,RAB15,ANXA1,RIMS3,SNCA,STXBP1,RPH3A,SDC4,HAP1
0.00909923	493	298	25	GO:0040007	GO:BP	growth	SYT4,SYT1,MAPT,CPNE6,WNT7B,L1CAM,RIMS1,KLK6,MAG,CAPN3,SEMA4D,AKIRIN1,PTCH1,MEF2C,FGFR3,NEDD4L,SEMA6C,FGFR2,CPNE5,VEGFA,RUNX1,EGFR,SFRP2,MAD2L2,TGFBR3
0.0113319	71	298	9	GO:0035249	GO:BP	synaptic transmission, glutamatergic	SLC17A7,GRIN1,SYT1,NAPB,MEF2C,GRM3,CCL2,SLC1A4,MAPK8IP2
0.0120782	375	298	21	GO:0006935	GO:BP	chemotaxis	CXCL14,CHGA,ENPP2,WNT7B,L1CAM,SEMA4D,CD74,AKIRIN1,ANXA1,CDH13,PIP5K1C,CSF1,SEMA6C,SEMA6B,VEGFA,THBS1,CCL2,EGR3,CCL3,MAPK1,CH25H
0.0120782	375	298	21	GO:0042330	GO:BP	taxis	CXCL14,CHGA,ENPP2,WNT7B,L1CAM,SEMA4D,CD74,AKIRIN1,ANXA1,CDH13,PIP5K1C,CSF1,SEMA6C,SEMA6B,VEGFA,THBS1,CCL2,EGR3,CCL3,MAPK1,CH25H
0.0121486	26	298	6	GO:0010765	GO:BP	positive regulation of sodium ion transport	SCN3B,ANK3,SCN2B,WNK2,DMD,ATP1B2
0.0121723	3	298	3	GO:0045163	GO:BP	clustering of voltage-gated potassium channels	KCNIP2,CNTN2,CNTNAP2
0.0136114	234	298	16	GO:0050678	GO:BP	regulation of epithelial cell proliferation	PTPRN,SULF1,PPP1R16B,CDH13,MEF2C,NOTCH2,FGFR2,VEGFA,THBS1,EGFR,CCL2,HMOX1,SFRP2,EGR3,NUPR1,TGFBR3
0.01439	2824	298	82	GO:0010646	GO:BP	regulation of cell communication	CAMK2A,GRIN1,CHGA,SNAP25,CAMK2B,SYT1,MAPT,NNAT,SYT7,ADCY1,SULF1,WNT7B,RIMS1,HIP1R,NGEF,IGSF1,ADCY8,KLK6,BOK,CAPN3,CHRDL1,SEMA4D,SYN1,CD74,ANK3,PPP1R16B,PRKCB,CNTNAP4,CHN1,PRKAR1B,ANXA1,CDH13,DOK6,WNK2,SLC15A2,PTCH1,MEF2C,SEZ6L2,SEZ6L,ITPR1,PCSK6,PIP5K1C,SAMHD1,CHD5,RIMS3,NOTCH2,CSF1,FGFR3,ARHGEF10L,RYR2,SNCA,STXBP1,FGFR2,SYNGR1,GRM3,RUNDC3A,MAP4K4,VEGFA,TPD52L1,INPP5D,COL1A1,RAPGEF4,TLR4,THBS1,EG…
0.0146102	747	298	32	GO:0072359	GO:BP	circulatory system development	MICAL2,COL1A2,SULF1,WNT7B,PPP1R16B,PRKCB,ANXA1,CDH13,MEF2C,MYH7,COL4A1,NOTCH2,HOPX,RYR2,NRXN3,FGFR2,TGFBI,COL4A2,VEGFA,SERPINF1,RUNX1,COL1A1,THBS1,EGFR,ACTA2,CCL2,HMOX1,SFRP2,EGR3,S100A1,EGR1,TGFBR3
0.0147644	16	298	5	GO:0048791	GO:BP	calcium ion-regulated exocytosis of neurotransmitter	SYT4,SYT1,SYT7,RIMS1,RIMS3
0.0158571	786	298	33	GO:0048646	GO:BP	anatomical structure formation involved in morphogenesis	MEGF11,SULF1,CAPN3,CACNA1H,PPP1R16B,PRKCB,FOXJ1,ANXA1,MYL9,CDH13,MEF2C,MYH7,COL4A1,HOPX,NRXN3,ITGB5,FGFR2,TGFBI,COL4A2,VEGFA,CD53,SERPINF1,RUNX1,THBS1,CCL2,HMOX1,SFRP2,ITGB4,EGR3,S100A1,MBOAT7,CEND1,TGFBR3
0.0159238	160	298	13	GO:0097485	GO:BP	neuron projection guidance	NELL2,WNT7B,L1CAM,CNTN2,SEMA4D,CHN1,NOTCH2,NRXN3,SEMA6C,SEMA6B,VEGFA,BOC,DSCAML1
0.0159238	160	298	13	GO:0007411	GO:BP	axon guidance	NELL2,WNT7B,L1CAM,CNTN2,SEMA4D,CHN1,NOTCH2,NRXN3,SEMA6C,SEMA6B,VEGFA,BOC,DSCAML1
0.0162841	185	298	14	GO:0022604	GO:BP	regulation of cell morphogenesis	SYT4,CAMK2B,SYT1,ENPP2,CPNE6,RIMS1,SEMA4D,ERMN,ANXA1,NEDD4L,CPNE5,VEGFA,CCL2,CCL3
0.0184769	355	298	20	GO:0034329	GO:BP	cell junction assembly	GABRA1,GABRG2,MAPT,GABRB3,SEMA4D,CLDN11,RAPGEF1,CDH13,MEF2C,FARP1,PIP5K1C,GABRA5,SNCA,GPC4,MAP4K4,VEGFA,THBS1,ITGB4,CNTNAP2,TRIP6
0.0191397	1017	298	39	GO:0040011	GO:BP	locomotion	CXCL14,CAMK2A,CHGA,CAMK2B,ENPP2,FERMT1,SULF1,WNT7B,L1CAM,SEMA4D,CD74,AKIRIN1,ANXA1,CDH13,MEF2C,PIP5K1C,KIF2A,CSF1,STK24,SEMA6C,MGAT3,SEMA6B,MAP4K4,VEGFA,COL1A1,THBS1,EGFR,CCL2,INPP5F,HMOX1,SFRP2,EGR3,CCL3,MAPK1,CH25H,TRIP6,PTPRC,ATP1B2,TGFBR3
0.0194636	297	298	18	GO:0007409	GO:BP	axonogenesis	NELL2,MAPT,WNT7B,L1CAM,MAG,CNTN2,SEMA4D,ANK3,CHN1,NOTCH2,NRXN3,STXBP1,SEMA6C,FGFR2,SEMA6B,VEGFA,BOC,DSCAML1
0.0195522	387	298	21	GO:1903530	GO:BP	regulation of secretion by cell	CAMK2A,SYT4,CHGA,SNAP25,SYT1,NNAT,SYT7,RIMS1,ADCY8,SYN1,RAB15,ANXA1,MEF2C,RIMS3,SNCA,STXBP1,RAPGEF4,TLR4,RPH3A,SDC4,HAP1
0.0199482	5271	298	132	GO:0048518	GO:BP	positive regulation of biological process	STMN2,CAMK2A,PACSIN1,SYT4,GRIN1,CHGA,MICAL2,CAMK2B,SYT1,ENPP2,PTPRN,MAPT,SCN3B,NNAT,ADCY1,FERMT1,ETV5,SULF1,CELF4,CPNE6,WNT7B,L1CAM,RIMS1,CHRM1,HIP1R,VSTM2A,ADCY8,KLK6,MBP,BOK,CAPN3,CACNA1H,KCNIP2,CCDC80,SEMA4D,CD74,RAPGEF1,AKIRIN1,ANK3,RAB15,CBR1,TPPP3,PPP1R16B,SCN2B,PRKCB,SOX10,ATP2B1,SERPINI1,FOXJ1,ANXA1,ECM2,SLAIN1,CDH13,CELF3,DOK6,WNK2,SLC15A2,PTCH1,MEF2C,CRLF1,CDK18,ITPR1,CHD5,RIMS3,SLC24A3…
0.0199831	269	298	17	GO:0050673	GO:BP	epithelial cell proliferation	PTPRN,FERMT1,SULF1,PPP1R16B,CDH13,MEF2C,NOTCH2,FGFR2,VEGFA,THBS1,EGFR,CCL2,HMOX1,SFRP2,EGR3,NUPR1,TGFBR3
0.0224527	1420	298	49	GO:0003008	GO:BP	system process	GRIN1,CHGA,CRYM,COL1A2,CAMK2B,MAPT,SCN3B,SULF1,RIMS1,SCN2A,ADCY8,CACNA1H,KCNIP2,ATP2B3,ANK3,SCN2B,AZGP1,ATP2B1,MYL9,SLC15A2,MEF2C,MYH7,TPM2,CDK18,SLC24A3,GNB3,SCN3A,RYR2,NRXN3,NEDD4L,TGFBI,SLC2A13,MGAT3,VEGFA,COL1A1,TLR4,EGFR,CCL2,INPP5F,HMOX1,SLC1A4,DMD,CCL3,CNTNAP2,MAPK1,S100A1,MAPK8IP2,EFEMP1,ATP1B2
0.0225585	97	298	10	GO:0051592	GO:BP	response to calcium ion	SYT1,ADCY1,CPNE6,ADCY8,CAPN3,KCNIP2,MEF2C,RYR2,CPNE5,THBS1
0.0227498	59	298	8	GO:0002028	GO:BP	regulation of sodium ion transport	SCN3B,ANK3,SCN2B,WNK2,NKAIN4,NEDD4L,DMD,ATP1B2
0.0256079	120	298	11	GO:0034767	GO:BP	positive regulation of monoatomic ion transmembrane transport	GRIN1,CAPN3,KCNIP2,ANK3,WNK2,SNCA,CCL2,LRRC55,DMD,ATP1B2,HAP1
0.0305552	80	298	9	GO:0086001	GO:BP	cardiac muscle cell action potential	SCN3B,SCN2A,KCNIP2,ANK3,SCN2B,SCN3A,RYR2,NEDD4L,DMD
0.0347536	310	298	18	GO:0003012	GO:BP	muscle system process	CHGA,CAMK2B,SCN3B,SULF1,SCN2A,CACNA1H,KCNIP2,SCN2B,ATP2B1,MYL9,MYH7,TPM2,SCN3A,RYR2,NEDD4L,INPP5F,HMOX1,DMD
0.0359698	31	298	6	GO:0048246	GO:BP	macrophage chemotaxis	AKIRIN1,CSF1,THBS1,CCL2,CCL3,MAPK1
0.0374314	46	298	7	GO:0021762	GO:BP	substantia nigra development	INA,MAG,MBP,PLP1,CNP,SIRT2,S100A1
0.0401129	749	298	31	GO:0098657	GO:BP	import into cell	PACSIN1,SNCB,SNAP25,SYT1,SLC12A5,SYT7,HIP1R,CACNA1H,CLTB,AMPH,DNM1,ANXA1,CDH13,SNCG,SLC15A2,PIP5K1C,SNCA,NEDD4L,C4A,VEGFA,REPS2,TLR4,THBS1,EGFR,CCL2,INPP5F,SLC1A4,MAPK1,KCNJ16,PTPRC,ATP1B2
0.0415684	150	298	12	GO:0016358	GO:BP	dendrite development	CAMK2A,PACSIN1,CAMK2B,SLC12A5,NGEF,SEMA4D,MEF2C,FARP1,NEDD4L,ACTL6B,SEZ6,MAPK8IP2
0.0440088	2816	298	80	GO:0023051	GO:BP	regulation of signaling	CAMK2A,GRIN1,CHGA,SNAP25,CAMK2B,SYT1,MAPT,NNAT,SYT7,ADCY1,SULF1,WNT7B,RIMS1,HIP1R,NGEF,IGSF1,ADCY8,KLK6,BOK,CAPN3,CHRDL1,SEMA4D,SYN1,CD74,PPP1R16B,PRKCB,CNTNAP4,CHN1,PRKAR1B,ANXA1,CDH13,DOK6,WNK2,SLC15A2,PTCH1,MEF2C,SEZ6L2,SEZ6L,ITPR1,PCSK6,PIP5K1C,SAMHD1,CHD5,RIMS3,NOTCH2,CSF1,FGFR3,ARHGEF10L,SNCA,STXBP1,FGFR2,SYNGR1,GRM3,RUNDC3A,MAP4K4,VEGFA,TPD52L1,INPP5D,COL1A1,RAPGEF4,TLR4,THBS1,EGFR,CCL2,SE…
0.0454356	576	298	26	GO:0098662	GO:BP	inorganic cation transmembrane transport	GRIN1,SLC12A5,SCN3B,SCN2A,TRPM3,CAPN3,CACNA1H,KCNIP2,ATP2B3,ANK3,ATP2B1,WNK2,ITPR1,SLC24A3,SCN3A,RYR2,SNCA,NEDD4L,LRRC55,DMD,CCL3,KCNJ16,KCNK3,PTPRC,ATP1B2,HAP1
0.0457503	611	298	27	GO:0051093	GO:BP	negative regulation of developmental process	MAPT,SULF1,NGEF,MAG,SEMA4D,AKIRIN1,FOXJ1,ANXA1,PTCH1,FGFR3,HOPX,SEMA6C,ACTL6B,SIRT2,COL4A2,VEGFA,SERPINF1,RUNX1,INPP5D,TLR4,THBS1,EGFR,INPP5F,SFRP2,CCL3,MAD2L2,EFEMP1
0.0475652	443	298	22	GO:0003013	GO:BP	circulatory system process	CHGA,COL1A2,SCN3B,SCN2A,CACNA1H,KCNIP2,ATP2B3,SCN2B,ATP2B1,SLC15A2,MYH7,SLC24A3,GNB3,SCN3A,RYR2,NEDD4L,SLC2A13,VEGFA,SLC1A4,DMD,S100A1,ATP1B2
0.0482575	793	298	32	GO:0007167	GO:BP	enzyme-linked receptor protein signaling pathway	COL1A2,GFRA1,SULF1,HIP1R,NGEF,IGSF1,CHRDL1,RAPGEF1,PRKCB,CHN1,CDH13,DOK6,PCSK6,CSF1,FGFR3,SNCA,ITGB5,FGFR2,ANKS1B,PILRB,COL4A2,VEGFA,REPS2,THBS1,EGFR,MAPK1,ABI1,EFS,EFEMP1,AFAP1L2,HAP1,TGFBR3
0.0493432	20	298	5	GO:1905523	GO:BP	positive regulation of macrophage migration	AKIRIN1,CSF1,THBS1,CCL3,MAPK1
0.0496449	579	298	26	GO:0098655	GO:BP	monoatomic cation transmembrane transport	GRIN1,SLC12A5,SCN3B,SCN2A,TRPM3,CAPN3,CACNA1H,KCNIP2,ATP2B3,ANK3,ATP2B1,WNK2,ITPR1,SLC24A3,SCN3A,RYR2,SNCA,NEDD4L,LRRC55,DMD,CCL3,KCNJ16,KCNK3,PTPRC,ATP1B2,HAP1
2.71365e-17	5369	309	173	GO:0071944	GO:CC	cell periphery	GABRA1,GNG3,SLC17A7,PACSIN1,GABRG2,SYT4,GRIN1,TMEM130,SNAP25,SV2B,COL1A2,SYT1,SLC12A5,ENPP2,PTPRN,MAPT,LINGO1,SCN3B,SYT7,ADCY1,FERMT1,GFRA1,SULF1,CPNE6,WNT7B,CAPS,L1CAM,GABRB3,RIMS1,SCN2A,CHRM1,HIP1R,TRPM3,GABRD,SYT13,RAP1GAP2,F13A1,ADCY8,MAG,MBP,MAL,VWA1,PLLP,CAPN3,CACNA1H,KCNIP2,CCDC80,CNTN2,SEMA4D,CLTB,ATP2B3,FREM2,CD74,ERMN,CLDN11,SLC13A4,GAS7,RAPGEF1,ANK3,DLGAP1,AMPH,PPP1R16B,SCN2B,PRKCB,DNM…
2.05614e-16	713	309	53	GO:0045202	GO:CC	synapse	NEFL,GABRA1,SVOP,CAMK2A,SLC17A7,PACSIN1,GABRG2,SNCB,SYT4,GRIN1,SNAP25,SV2B,SYT1,PTPRN,MAPT,SYT7,GABRB3,RIMS1,CHRM1,HIP1R,GABRD,INA,ADCY8,CNTN2,SYN1,CLTB,ATP2B3,SYNPR,ANK3,DLGAP1,AMPH,ATCAY,DNM1,CNTNAP4,ATP2B1,SNCG,IQSEC3,RIMS3,GAD1,GABRA5,SNCA,GPC4,FGFR2,C4A,SYN2,SYNGR1,DLG2,SYNE1,SEZ6,RPH3A,DMD,MAPK8IP2,ATP1B2
2.10449e-14	1450	309	74	GO:0030054	GO:CC	cell junction	NEFL,GABRA1,SVOP,CAMK2A,SLC17A7,PACSIN1,GABRG2,SNCB,SYT4,GRIN1,SNAP25,SV2B,SYT1,PTPRN,MAPT,SYT7,FERMT1,L1CAM,GABRB3,RIMS1,CHRM1,HIP1R,GABRD,INA,ADCY8,CNTN2,SYN1,CLTB,ATP2B3,CLDN11,SYNPR,ANK3,DLGAP1,AMPH,ATCAY,DNM1,CNTNAP4,ATP2B1,ANXA1,CDH13,SNCG,IQSEC3,PIP5K1C,RIMS3,GAD1,FGFR3,RPLP1,GABRA5,SNCA,ITGB5,GPC4,FGFR2,C4A,SYN2,SYNGR1,DLG2,SIRT2,MAP4K4,VEGFA,LCP1,CD53,SYNE1,EGFR,SEZ6,ITGB4,RPH3A,DMD,AKAP…
1.54562e-13	344	309	34	GO:0030424	GO:CC	axon	STMN2,NEFL,PACSIN1,SNCB,SYT4,GRIN1,SNAP25,SYT1,PTPRN,MAPT,SYT7,CPNE6,L1CAM,SCN2A,ADCY8,MBP,CNTN2,ATP2B3,ERMN,CLDN11,ANK3,ATCAY,SNCG,SNCA,C4A,DLG2,GRM3,SLC2A13,SIRT2,HSP90AA1,BOC,DSCAML1,NRSN1,CNTNAP2
2.20409e-13	4928	309	155	GO:0005886	GO:CC	plasma membrane	GABRA1,GNG3,SLC17A7,PACSIN1,GABRG2,SYT4,GRIN1,TMEM130,SNAP25,SV2B,SYT1,SLC12A5,ENPP2,PTPRN,MAPT,LINGO1,SCN3B,SYT7,ADCY1,GFRA1,SULF1,CPNE6,WNT7B,CAPS,L1CAM,GABRB3,RIMS1,SCN2A,CHRM1,HIP1R,TRPM3,GABRD,SYT13,RAP1GAP2,ADCY8,MAG,MAL,PLLP,CAPN3,CACNA1H,KCNIP2,CNTN2,SEMA4D,CLTB,ATP2B3,CD74,CLDN11,SLC13A4,GAS7,RAPGEF1,ANK3,DLGAP1,AMPH,PPP1R16B,SCN2B,PRKCB,DNM1,PLP1,CNTNAP4,RAPGEF5,HSPA2,AZGP1,ATP2B1,ANXA1…
1.05078e-12	841	309	52	GO:0043005	GO:CC	neuron projection	STMN2,NEFL,GABRA1,CAMK2A,PACSIN1,GABRG2,SNCB,SYT4,GRIN1,SNAP25,CAMK2B,SYT1,SLC12A5,PTPRN,MAPT,SYT7,CPNE6,L1CAM,GABRB3,SCN2A,CHRM1,HIP1R,GABRD,ADCY8,MBP,CNTN2,ATP2B3,ERMN,CLDN11,ANK3,ATCAY,CDH13,SNCG,FARP1,ADCY2,GABRA5,SNCA,C4A,DLG2,GRM3,SLC2A13,SIRT2,HSP90AA1,BOC,DSCAML1,SEZ6,DCX,NRSN1,RPH3A,DMD,CNTNAP2,HAP1
8.38661e-12	261	309	28	GO:0098793	GO:CC	presynapse	SVOP,SLC17A7,PACSIN1,SNCB,SYT4,GRIN1,SNAP25,SV2B,SYT1,PTPRN,SYT7,RIMS1,ADCY8,SYN1,CLTB,ATP2B3,SYNPR,AMPH,DNM1,CNTNAP4,ATP2B1,SNCG,RIMS3,GAD1,SNCA,SYN2,SYNGR1,RPH3A
1.11608e-10	1634	309	72	GO:0042995	GO:CC	cell projection	STMN2,NEFL,GABRA1,CAMK2A,PACSIN1,GABRG2,SNCB,SYT4,GRIN1,SNAP25,CAMK2B,SYT1,SLC12A5,PTPRN,MAPT,SYT7,CPNE6,L1CAM,GABRB3,SCN2A,CHRM1,HIP1R,GABRD,ADCY8,MBP,CNTN2,ATP2B3,ERMN,CLDN11,ANK3,RAB15,ATCAY,PPP1R16B,PRKAR1B,ANXA1,RSPH1,CDH13,SNCG,PTCH1,DNAH9,FARP1,PIP5K1C,ADCY2,KIF2A,GABRA5,SNCA,C4A,DLG2,PSD2,GRM3,SLC2A13,PSD3,KIF3C,SIRT2,LCP1,HSP90AA1,BOC,DSCAML1,EGFR,ACTA2,SEZ6,DCX,NRSN1,RPH3A,DMD,SELPLG,CN…
1.95971e-10	1616	309	71	GO:0120025	GO:CC	plasma membrane bounded cell projection	STMN2,NEFL,GABRA1,CAMK2A,PACSIN1,GABRG2,SNCB,SYT4,GRIN1,SNAP25,CAMK2B,SYT1,SLC12A5,PTPRN,MAPT,SYT7,CPNE6,L1CAM,GABRB3,SCN2A,CHRM1,HIP1R,GABRD,ADCY8,MBP,CNTN2,ATP2B3,ERMN,CLDN11,ANK3,RAB15,ATCAY,PRKAR1B,ANXA1,RSPH1,CDH13,SNCG,PTCH1,DNAH9,FARP1,PIP5K1C,ADCY2,KIF2A,GABRA5,SNCA,C4A,DLG2,PSD2,GRM3,SLC2A13,PSD3,KIF3C,SIRT2,LCP1,HSP90AA1,BOC,DSCAML1,EGFR,ACTA2,SEZ6,DCX,NRSN1,RPH3A,DMD,SELPLG,CNTNAP2,KIT…
6.12149e-10	457	309	34	GO:0036477	GO:CC	somatodendritic compartment	STMN2,GABRA1,CAMK2A,GABRG2,SNCB,GRIN1,SLC12A5,PTPRN,MAPT,CPNE6,L1CAM,GABRB3,CHRM1,HIP1R,ADCY8,MBP,ERMN,ANK3,ATCAY,SERPINI1,SNCG,SEZ6L2,SEZ6L,FARP1,ADCY2,GABRA5,SNCA,C4A,SIRT2,HSP90AA1,SEZ6,NRSN1,CNTNAP2,HAP1
3.04694e-09	241	309	24	GO:0044297	GO:CC	cell body	STMN2,SNCB,SLC12A5,PTPRN,MAPT,L1CAM,HIP1R,ADCY8,MBP,ERMN,SERPINI1,SNCG,SEZ6L2,SEZ6L,SNCA,C4A,SLC2A13,SIRT2,HSP90AA1,ACTA2,SEZ6,NRSN1,CNTNAP2,ATP1B2
1.5069e-08	15	309	8	GO:0043209	GO:CC	myelin sheath	MAG,MBP,PLLP,CNTN2,ERMN,PLP1,SIRT2,HSP90AA1
8.78125e-08	215	309	21	GO:0043025	GO:CC	neuronal cell body	STMN2,SNCB,SLC12A5,PTPRN,MAPT,L1CAM,HIP1R,ADCY8,MBP,ERMN,SERPINI1,SNCG,SEZ6L2,SEZ6L,SNCA,C4A,SIRT2,HSP90AA1,SEZ6,NRSN1,CNTNAP2
2.74275e-06	3582	309	107	GO:0031982	GO:CC	vesicle	SVOP,CAMK2A,SLC17A7,PACSIN1,SYT4,GRIN1,CHGA,SNAP25,SV2B,CRYM,COL1A2,CAMK2B,SYT1,PTPRN,ALDH1A3,CHGB,SYT7,ADCY1,GFRA1,CPNE6,WNT7B,CAPS,HIP1R,SYT13,F13A1,KLK6,VWA1,BOK,SYN1,BCAS1,CLTB,ATP2B3,FREM2,CD74,ERMN,RAPGEF1,NAPB,SYNPR,RAB15,DYNC1I1,AMPH,CBR1,PRKCB,DNM1,HSPA2,AZGP1,ATP2B1,SERPINI1,ANXA1,CDH13,SNCG,SLC15A2,CRTAC1,PTCH1,CNP,ITPR1,CD163,PIP5K1C,CHL1,GAD1,GNB3,FGFR3,STK24,SNCA,STXBP1,NEDD4L,ITGB5…
5.46688e-06	135	309	15	GO:0008021	GO:CC	synaptic vesicle	SVOP,SLC17A7,SYT4,GRIN1,SV2B,SYT1,SYT7,SYN1,CLTB,SYNPR,AMPH,ATP2B1,SYN2,SYNGR1,RPH3A
7.65041e-06	159	309	16	GO:0070382	GO:CC	exocytic vesicle	SVOP,SLC17A7,SYT4,GRIN1,SV2B,SYT1,SYT7,SYT13,SYN1,CLTB,SYNPR,AMPH,ATP2B1,SYN2,SYNGR1,RPH3A
8.5733e-06	68	309	11	GO:0030672	GO:CC	synaptic vesicle membrane	SLC17A7,SYT4,SV2B,SYT1,SYN1,CLTB,SYNPR,ATP2B1,SYN2,SYNGR1,RPH3A
8.5733e-06	68	309	11	GO:0099501	GO:CC	exocytic vesicle membrane	SLC17A7,SYT4,SV2B,SYT1,SYN1,CLTB,SYNPR,ATP2B1,SYN2,SYNGR1,RPH3A
1.5085e-05	43	309	9	GO:0044304	GO:CC	main axon	MAPT,SCN2A,MBP,CNTN2,ERMN,ANK3,DLG2,SIRT2,CNTNAP2
2.72242e-05	174	309	16	GO:0097060	GO:CC	synaptic membrane	GABRA1,GABRG2,GRIN1,SNAP25,GABRB3,RIMS1,HIP1R,CNTN2,ATP2B3,ANK3,CNTNAP4,ATP2B1,RIMS3,DLG2,SYNE1,RPH3A
4.13463e-05	7846	309	186	GO:0016020	GO:CC	membrane	GABRA1,GNG3,CAMK2A,SLC17A7,PACSIN1,GABRG2,SYT4,GRIN1,TMEM130,SNAP25,SV2B,CAMK2B,SYT1,SLC12A5,ENPP2,PTPRN,MAPT,LINGO1,SCN3B,SYT7,ADCY1,GFRA1,SULF1,CPNE6,WNT7B,CAPS,L1CAM,GABRB3,RIMS1,ST8SIA3,SCN2A,CHRM1,HIP1R,TRPM3,GABRD,SYT13,RAP1GAP2,VSTM2A,IGSF1,ADCY8,KLK6,MAG,MAL,PLLP,BOK,CAPN3,CACNA1H,KCNIP2,CNTN2,SEMA4D,SYN1,CLTB,ATP2B3,CD74,CLDN11,SLC13A4,GAS7,RAPGEF1,AKIRIN1,NAPB,SYNPR,ANK3,RAB15,DLGAP1,AM…
4.37718e-05	704	309	34	GO:0099081	GO:CC	supramolecular polymer	NEFL,MICAL2,COL1A2,MAPT,SCN3B,INA,CAPN3,CLDN11,GAS7,ANK3,TPPP3,DNM1,ANXA1,SLAIN1,MYL9,REEP1,CNP,KIF21B,MYH7,TPM2,COL4A1,KIF2A,KLHL21,RYR2,SNCA,KIF3C,SIRT2,COL4A2,LCP1,NES,SYNE1,COL1A1,SLC1A4,DMD
5.93176e-05	311	309	21	GO:0098794	GO:CC	postsynapse	NEFL,GABRA1,CAMK2A,GABRG2,GRIN1,MAPT,GABRB3,HIP1R,INA,ADCY8,CNTN2,CLTB,ANK3,DLGAP1,IQSEC3,GABRA5,DLG2,SYNE1,SEZ6,RPH3A,MAPK8IP2
9.11172e-05	831	309	37	GO:0098590	GO:CC	plasma membrane region	GABRA1,PACSIN1,GABRG2,GRIN1,SNAP25,MAPT,GABRB3,RIMS1,HIP1R,ADCY8,MAL,CNTN2,ATP2B3,ANK3,CNTNAP4,ATP2B1,ANXA1,CDH13,SLC15A2,PTCH1,RIMS3,ZMYND10,GABRA5,DLG2,PSD2,SLC2A13,PSD3,SYNE1,EGFR,RPH3A,DMD,SELPLG,CNTNAP2,MAPK1,KCNJ16,ATP1B2,TGFBR3
0.0003028	696	309	32	GO:0099512	GO:CC	supramolecular fiber	NEFL,MICAL2,COL1A2,MAPT,SCN3B,INA,CAPN3,CLDN11,GAS7,ANK3,TPPP3,DNM1,ANXA1,SLAIN1,MYL9,REEP1,CNP,KIF21B,MYH7,TPM2,KIF2A,KLHL21,RYR2,SNCA,KIF3C,SIRT2,LCP1,NES,SYNE1,COL1A1,SLC1A4,DMD
0.000616763	301	309	19	GO:0030133	GO:CC	transport vesicle	SVOP,SLC17A7,SYT4,GRIN1,SV2B,SYT1,SYT7,SYT13,SYN1,CLTB,CD74,SYNPR,AMPH,ATP2B1,FGFR3,SYN2,SYNGR1,NRSN1,RPH3A
0.000672887	147	309	13	GO:0150034	GO:CC	distal axon	STMN2,PACSIN1,SNCB,GRIN1,SNAP25,PTPRN,MAPT,L1CAM,SNCG,SNCA,SLC2A13,HSP90AA1,NRSN1
0.000759553	489	309	25	GO:0031012	GO:CC	extracellular matrix	COL1A2,LINGO1,SULF1,L1CAM,F13A1,VWA1,CCDC80,FREM2,AZGP1,ANXA1,ECM2,CDH13,COL4A1,PCSK6,MATN2,FGFR2,TGFBI,COL4A2,VEGFA,SERPINF1,COL1A1,THBS1,SFRP2,LAMA4,EFEMP1
0.000759553	489	309	25	GO:0030312	GO:CC	external encapsulating structure	COL1A2,LINGO1,SULF1,L1CAM,F13A1,VWA1,CCDC80,FREM2,AZGP1,ANXA1,ECM2,CDH13,COL4A1,PCSK6,MATN2,FGFR2,TGFBI,COL4A2,VEGFA,SERPINF1,COL1A1,THBS1,SFRP2,LAMA4,EFEMP1
0.000856189	731	309	32	GO:0009986	GO:CC	cell surface	GRIN1,GFRA1,SULF1,L1CAM,MBP,CD74,ANK3,AZGP1,ANXA1,CRLF1,CD163,PCSK6,NOTCH2,BTN3A2,ITGB5,GPC4,SEMA6C,FGFR2,VEGFA,IL13RA1,TLR4,THBS1,DSCAML1,EGFR,SLC1A4,ITGB4,DMD,SDC4,CNTNAP2,PTPRC,ATP1B2,TGFBR3
0.00093875	369	309	21	GO:0062023	GO:CC	collagen-containing extracellular matrix	COL1A2,SULF1,L1CAM,F13A1,VWA1,FREM2,AZGP1,ANXA1,CDH13,COL4A1,PCSK6,MATN2,FGFR2,TGFBI,COL4A2,SERPINF1,COL1A1,THBS1,SFRP2,LAMA4,EFEMP1
0.00116803	344	309	20	GO:0030425	GO:CC	dendrite	GABRA1,CAMK2A,GABRG2,GRIN1,MAPT,CPNE6,GABRB3,CHRM1,HIP1R,ADCY8,ANK3,ATCAY,FARP1,ADCY2,GABRA5,C4A,HSP90AA1,SEZ6,CNTNAP2,HAP1
0.00133022	347	309	20	GO:0097447	GO:CC	dendritic tree	GABRA1,CAMK2A,GABRG2,GRIN1,MAPT,CPNE6,GABRB3,CHRM1,HIP1R,ADCY8,ANK3,ATCAY,FARP1,ADCY2,GABRA5,C4A,HSP90AA1,SEZ6,CNTNAP2,HAP1
0.00158665	113	309	11	GO:0031256	GO:CC	leading edge membrane	GABRA1,PACSIN1,GABRG2,MAPT,HIP1R,AMPH,GABRA5,PSD2,PSD3,EGFR,CNTNAP2
0.00261358	142	309	12	GO:0030658	GO:CC	transport vesicle membrane	SLC17A7,SYT4,SV2B,SYT1,SYN1,CLTB,CD74,SYNPR,ATP2B1,SYN2,SYNGR1,RPH3A
0.00372059	2014	309	62	GO:0031410	GO:CC	cytoplasmic vesicle	SVOP,CAMK2A,SLC17A7,PACSIN1,SYT4,GRIN1,CHGA,SNAP25,SV2B,CAMK2B,SYT1,PTPRN,CHGB,SYT7,WNT7B,HIP1R,SYT13,F13A1,KLK6,BOK,SYN1,CLTB,CD74,RAPGEF1,SYNPR,RAB15,DYNC1I1,AMPH,DNM1,ATP2B1,SERPINI1,ANXA1,SLC15A2,PTCH1,ITPR1,CD163,PIP5K1C,GAD1,FGFR3,SNCA,STXBP1,ITGB5,SYN2,SYNGR1,ARHGDIG,VEGFA,CD68,CD53,HSP90AA1,ISLR,TLR4,THBS1,EGFR,INPP5F,MOXD1,ATP11A,NRSN1,RPH3A,CNTNAP2,MAPK1,PTPRC,HAP1
0.00395666	2018	309	62	GO:0097708	GO:CC	intracellular vesicle	SVOP,CAMK2A,SLC17A7,PACSIN1,SYT4,GRIN1,CHGA,SNAP25,SV2B,CAMK2B,SYT1,PTPRN,CHGB,SYT7,WNT7B,HIP1R,SYT13,F13A1,KLK6,BOK,SYN1,CLTB,CD74,RAPGEF1,SYNPR,RAB15,DYNC1I1,AMPH,DNM1,ATP2B1,SERPINI1,ANXA1,SLC15A2,PTCH1,ITPR1,CD163,PIP5K1C,GAD1,FGFR3,SNCA,STXBP1,ITGB5,SYN2,SYNGR1,ARHGDIG,VEGFA,CD68,CD53,HSP90AA1,ISLR,TLR4,THBS1,EGFR,INPP5F,MOXD1,ATP11A,NRSN1,RPH3A,CNTNAP2,MAPK1,PTPRC,HAP1
0.00450191	19	309	5	GO:1902711	GO:CC	GABA-A receptor complex	GABRA1,GABRG2,GABRB3,GABRD,GABRA5
0.00457465	907	309	35	GO:0099503	GO:CC	secretory vesicle	SVOP,SLC17A7,SYT4,GRIN1,CHGA,SNAP25,SV2B,SYT1,PTPRN,CHGB,SYT7,SYT13,F13A1,KLK6,SYN1,CLTB,SYNPR,AMPH,ATP2B1,ITPR1,SNCA,STXBP1,SYN2,SYNGR1,VEGFA,CD68,CD53,HSP90AA1,ISLR,THBS1,MOXD1,ATP11A,RPH3A,MAPK1,PTPRC
0.00591452	20	309	5	GO:0097386	GO:CC	glial cell projection	MAPT,GRM3,SLC2A13,SIRT2,ATP1B2
0.00715992	296	309	17	GO:0031252	GO:CC	cell leading edge	STMN2,GABRA1,PACSIN1,GABRG2,MAPT,HIP1R,AMPH,GABRA5,PSD2,PSD3,LCP1,EGFR,ACTA2,ITGB4,CNTNAP2,KITLG,ABI1
0.00764902	21	309	5	GO:1902710	GO:CC	GABA receptor complex	GABRA1,GABRG2,GABRB3,GABRD,GABRA5
0.00801427	11	309	4	GO:0044224	GO:CC	juxtaparanode region of axon	CNTN2,DLG2,SIRT2,CNTNAP2
0.00818172	562	309	25	GO:0098797	GO:CC	plasma membrane protein complex	GNG3,GRIN1,SNAP25,SCN3B,SCN2A,CACNA1H,KCNIP2,CD74,SCN2B,HSPA2,CDH13,GNB3,SCN3A,ITGB5,DLG2,IL13RA1,EGFR,LRRC55,ITGB4,DMD,CNTNAP2,GNG12,KCNJ16,ATP1B2,TGFBR3
0.0129942	915	309	34	GO:0030659	GO:CC	cytoplasmic vesicle membrane	CAMK2A,SLC17A7,SYT4,SNAP25,SV2B,CAMK2B,SYT1,WNT7B,BOK,SYN1,CLTB,CD74,SYNPR,RAB15,ATP2B1,ANXA1,SLC15A2,PTCH1,ITPR1,CD163,PIP5K1C,GAD1,SNCA,SYN2,SYNGR1,CD68,CD53,TLR4,EGFR,INPP5F,MOXD1,ATP11A,RPH3A,PTPRC
0.0136006	3604	309	94	GO:0005576	GO:CC	extracellular region	GRIN1,CHGA,CRYM,COL1A2,NELL2,ENPP2,MAPT,ALDH1A3,CHGB,LINGO1,SYT7,ADCY1,GFRA1,SULF1,CPNE6,WNT7B,VSTM2A,INA,F13A1,KLK6,VWA1,CHRDL1,SEMA4D,BCAS1,ATP2B3,FREM2,CD74,ERMN,NAPB,RAB15,CBR1,PRKCB,DNM1,HSPA2,AZGP1,ATP2B1,SERPINI1,ANXA1,CDH13,SNCG,SLC15A2,CRTAC1,CNP,CRLF1,COL4A1,CD163,PCSK6,CHL1,OPCML,NOTCH2,GNB3,CSF1,STK24,CREG2,SNCA,STXBP1,NEDD4L,ITGB5,GPC4,TGFBI,C4A,CPNE5,COL4A2,VEGFA,LCP1,CD53,CA2,SERPI…
0.0140411	442	309	21	GO:1990351	GO:CC	transporter complex	GABRA1,GABRG2,GRIN1,SNAP25,SCN3B,GABRB3,SCN2A,GABRD,CACNA1H,KCNIP2,SCN2B,HSPA2,SCN3A,GABRA5,RYR2,DLG2,LRRC55,ATP11A,CNTNAP2,KCNJ16,ATP1B2
0.0146711	5	309	3	GO:0043218	GO:CC	compact myelin	MAG,MBP,SIRT2
0.0152851	24	309	5	GO:0060076	GO:CC	excitatory synapse	SLC17A7,GRIN1,ADCY8,ATP2B3,FGFR2
0.0179798	416	309	20	GO:1902495	GO:CC	transmembrane transporter complex	GABRA1,GABRG2,GRIN1,SNAP25,SCN3B,GABRB3,SCN2A,GABRD,CACNA1H,KCNIP2,SCN2B,HSPA2,SCN3A,GABRA5,RYR2,DLG2,LRRC55,CNTNAP2,KCNJ16,ATP1B2
0.0190561	933	309	34	GO:0012506	GO:CC	vesicle membrane	CAMK2A,SLC17A7,SYT4,SNAP25,SV2B,CAMK2B,SYT1,WNT7B,BOK,SYN1,CLTB,CD74,SYNPR,RAB15,ATP2B1,ANXA1,SLC15A2,PTCH1,ITPR1,CD163,PIP5K1C,GAD1,SNCA,SYN2,SYNGR1,CD68,CD53,TLR4,EGFR,INPP5F,MOXD1,ATP11A,RPH3A,PTPRC
0.0232934	14	309	4	GO:0001518	GO:CC	voltage-gated sodium channel complex	SCN3B,SCN2A,SCN2B,SCN3A
0.028013	396	309	19	GO:0043235	GO:CC	receptor complex	GABRA1,GABRG2,GRIN1,GFRA1,GABRB3,GABRD,SEMA4D,CD74,CRLF1,NOTCH2,FGFR3,GABRA5,ITGB5,FGFR2,IL13RA1,TLR4,EGFR,ITGB4,TGFBR3
0.0401409	1051	309	36	GO:0099080	GO:CC	supramolecular complex	NEFL,MICAL2,COL1A2,MAPT,SCN3B,INA,CAPN3,CLDN11,GAS7,ANK3,DYNC1I1,TPPP3,DNM1,ANXA1,SLAIN1,MYL9,REEP1,CNP,KIF21B,MYH7,TPM2,COL4A1,KIF2A,KLHL21,RYR2,SNCA,ACTL6B,KIF3C,SIRT2,COL4A2,LCP1,NES,SYNE1,COL1A1,SLC1A4,DMD
0.0410717	86	309	8	GO:0030426	GO:CC	growth cone	STMN2,SNAP25,MAPT,L1CAM,SNCA,SLC2A13,HSP90AA1,NRSN1
0.0475536	220	309	13	GO:0034703	GO:CC	cation channel complex	SNAP25,SCN3B,SCN2A,CACNA1H,KCNIP2,SCN2B,HSPA2,SCN3A,RYR2,DLG2,LRRC55,CNTNAP2,KCNJ16
0.0475536	220	309	13	GO:0031253	GO:CC	cell projection membrane	GABRA1,PACSIN1,GABRG2,MAPT,HIP1R,PTCH1,GABRA5,PSD2,PSD3,EGFR,DMD,CNTNAP2,ATP1B2
5.43242e-06	346	306	24	GO:0005509	GO:MF	calcium ion binding	VSNL1,SNCB,SYT4,GRIN1,SYT1,NELL2,ENPP2,SYT7,CPNE6,CAPS,SYT13,CAPN3,KCNIP2,ANXA1,MYL9,HPCAL4,ITPR1,SNCA,LCP1,REPS2,RUNX1,THBS1,RPH3A,S100A1
0.000740964	832	306	35	GO:0008092	GO:MF	cytoskeletal protein binding	STMN2,MICAL2,PTPRN,MAPT,HIP1R,ADCY8,CAPN3,ERMN,GAS7,ANK3,DYNC1I1,ATCAY,TPPP3,DNM1,REEP1,KIF21B,MYH7,TPM2,KIF2A,SNCA,TAGLN3,LARP6,KIF3C,MAP4K4,LCP1,HSP90AA1,SYNE1,EGFR,RAB6B,DCX,DMD,MAPK8IP2,ABI1,PTPRC,HAP1
0.00111952	50	306	8	GO:0005544	GO:MF	calcium-dependent phospholipid binding	SYT4,SYT1,SYT7,CPNE6,SYT13,ANXA1,CPNE5,RPH3A
0.00299285	116	306	11	GO:0019838	GO:MF	growth factor binding	COL1A2,COL4A1,PCSK6,FGFR3,FGFR2,COL1A1,THBS1,EGFR,ITGB4,HAP1,TGFBR3
0.00530495	1312	306	45	GO:0005102	GO:MF	signaling receptor binding	CXCL14,CAMK2A,SYT1,CHGB,LINGO1,FERMT1,GFRA1,WNT7B,IGSF1,SEMA4D,CD74,CHN1,ANXA1,ECM2,REEP1,PTCH1,CRLF1,CSF1,ADAM28,BTN3A2,NRXN3,ITGB5,SEMA6C,TGFBI,DLG2,ANKS1B,PILRB,SEMA6B,VEGFA,LCP1,NES,TLR4,THBS1,CCL2,SFRP2,ITGB4,CCL3,SELPLG,KITLG,TRIP6,PTPRC,EFEMP1,BID,HAP1,TGFBR3
0.00739492	19	306	5	GO:0004890	GO:MF	GABA-A receptor activity	GABRA1,GABRG2,GABRB3,GABRD,GABRA5
0.00868918	10	306	4	GO:0019911	GO:MF	structural constituent of myelin sheath	MBP,MAL,PLLP,PLP1
0.0160394	22	306	5	GO:0016917	GO:MF	GABA receptor activity	GABRA1,GABRG2,GABRB3,GABRD,GABRA5
0.0169433	509	306	23	GO:0005216	GO:MF	monoatomic ion channel activity	GABRA1,SLC17A7,GABRG2,GRIN1,SCN3B,GABRB3,SCN2A,TRPM3,GABRD,CACNA1H,KCNIP2,SCN2B,ITPR1,SLC24A3,SCN3A,TTYH1,GABRA5,RYR2,NEDD4L,LRRC55,SLC1A4,KCNJ16,KCNK3
0.0176284	618	306	26	GO:0005198	GO:MF	structural molecule activity	NEFL,COL1A2,INA,MBP,MAL,VWA1,PLLP,CAPN3,ANK3,PLP1,RPS21,MYL9,TPM2,COL4A1,MATN2,RPLP1,TGFBI,ACTL6B,COL4A2,COL1A1,THBS1,HMOX1,DMD,LAMA4,MAPK8IP2,EFEMP1
0.0346268	758	306	29	GO:0015318	GO:MF	inorganic molecular entity transmembrane transporter activity	GABRA1,SLC17A7,GABRG2,GRIN1,SLC12A5,SCN3B,GABRB3,SCN2A,TRPM3,GABRD,CACNA1H,KCNIP2,ATP2B3,SLC13A4,SCN2B,ATP2B1,SLC15A2,ITPR1,SLC24A3,SCN3A,TTYH1,GABRA5,RYR2,NEDD4L,SLC2A13,LRRC55,SLC1A4,KCNJ16,KCNK3
0.03919	962	306	34	GO:0046872	GO:MF	metal ion binding	VSNL1,SNCB,SYT4,GRIN1,SYT1,NELL2,ENPP2,SYT7,CPNE6,CAPS,SYT13,CAPN3,KCNIP2,MGAT5B,ANXA1,MYL9,SNCG,HPCAL4,ITPR1,SAMHD1,ADCY2,SNCA,SIRT2,LCP1,CA2,REPS2,RUNX1,THBS1,MOXD1,CUTA,RPH3A,S100A1,EGR1,MYT1
0.0465188	105	306	9	GO:0005516	GO:MF	calmodulin binding	CAMK2A,NRGN,GRIN1,CAMK2B,SYT7,SCN2A,ADCY8,MBP,RYR2
1.73865e-05	129	125	17	HP:0002384	HP	Focal impaired awareness seizure	GABRA1,MYT1L,GABRG2,GRIN1,CAMK2B,SLC12A5,SCN2A,GABRD,CNTN2,DNM1,CLN8,ITPR1,FGFR3,SCN3A,STXBP1,RERE,CNTNAP2
4.59569e-05	251	125	23	HP:0011146	HP	Dialeptic seizure	GABRA1,MYT1L,CAMK2A,GABRG2,GRIN1,CAMK2B,SLC12A5,GABRB3,SCN2A,TRPM3,GABRD,CACNA1H,CNTN2,DNM1,CLN8,ITPR1,ALDH4A1,FGFR3,SCN3A,STXBP1,NEDD4L,RERE,CNTNAP2
8.96939e-05	326	125	26	HP:0025373	HP	Interictal EEG abnormality	GABRA1,CAMK2A,GABRG2,GRIN1,SNAP25,SYT1,SLC12A5,GABRB3,SCN2A,TRPM3,GABRD,CACNA1H,CNTN2,DNM1,CLN8,ITPR1,GAD1,ALDH4A1,SCN3A,GABRA5,STXBP1,NEDD4L,ACTL6B,DCX,SLC1A4,CNTNAP2
0.000356998	349	125	26	HP:0002197	HP	Generalized-onset seizure	GABRA1,MYT1L,CAMK2A,GABRG2,GRIN1,SLC12A5,GABRB3,SCN2A,TRPM3,GABRD,CACNA1H,CNTN2,DNM1,PLP1,CLN8,GAD1,ALDH4A1,FGFR3,GABRA5,STXBP1,NEDD4L,DCX,SLC1A4,CNTNAP2,MAPK1,MBOAT7
0.00083025	271	125	22	HP:0011198	HP	EEG with generalized epileptiform discharges	GABRA1,GABRG2,GRIN1,SNAP25,SYT1,SLC12A5,GABRB3,SCN2A,GABRD,CACNA1H,DNM1,CLN8,GAD1,ALDH4A1,SCN3A,GABRA5,STXBP1,NEDD4L,ACTL6B,DCX,SLC1A4,CNTNAP2
0.00101098	320	125	24	HP:0011182	HP	Interictal epileptiform activity	GABRA1,CAMK2A,GABRG2,GRIN1,SNAP25,SYT1,SLC12A5,GABRB3,SCN2A,GABRD,CACNA1H,CNTN2,DNM1,CLN8,GAD1,ALDH4A1,SCN3A,GABRA5,STXBP1,NEDD4L,ACTL6B,DCX,SLC1A4,CNTNAP2
0.00108577	345	125	25	HP:0007359	HP	Focal-onset seizure	GABRA1,MYT1L,GABRG2,GRIN1,CAMK2B,SLC12A5,GABRB3,SCN2A,GABRD,CNTN2,SYN1,DNM1,CLN8,COL4A1,ITPR1,FGFR3,SCN3A,GABRA5,STXBP1,NEDD4L,RERE,COL4A2,DCX,CNTNAP2,MBOAT7
0.00243489	385	125	26	HP:0002540	HP	Inability to walk	NEFL,CAMK2A,GRIN1,CAMK2B,SYT1,SLC12A5,MAPT,SCN2A,TRPM3,MAG,CLDN11,DNM1,PLP1,PTCH1,MEF2C,CLN8,MYH7,ITPR1,SCN3A,SNCA,STXBP1,ACTL6B,SYNE1,SLC1A4,DMD,MBOAT7
0.00458103	615	125	34	HP:0030178	HP	Abnormality of central nervous system electrophysiology	NEFL,GABRA1,MYT1L,CAMK2A,GABRG2,GRIN1,SNAP25,SYT1,SLC12A5,MAPT,GABRB3,SCN2A,TRPM3,GABRD,CACNA1H,CNTN2,DNM1,PLP1,SOX10,CLN8,ITPR1,GAD1,ALDH4A1,SCN3A,GABRA5,STXBP1,NEDD4L,RERE,SYN2,ACTL6B,SEMA6B,DCX,SLC1A4,CNTNAP2
0.00569646	11	125	5	HP:0006961	HP	Jerky head movements	GABRA1,GABRG2,MAPT,GABRB3,CACNA1H
0.00659368	540	125	31	HP:0002353	HP	EEG abnormality	GABRA1,MYT1L,CAMK2A,GABRG2,GRIN1,SNAP25,SYT1,SLC12A5,MAPT,GABRB3,SCN2A,TRPM3,GABRD,CACNA1H,CNTN2,DNM1,PLP1,CLN8,ITPR1,GAD1,ALDH4A1,SCN3A,GABRA5,STXBP1,NEDD4L,RERE,SYN2,ACTL6B,DCX,SLC1A4,CNTNAP2
0.00841155	6	125	4	HP:0030218	HP	Punding	GABRA1,GABRG2,GABRB3,CACNA1H
0.00865142	41	125	8	HP:0002527	HP	Falls	NEFL,MAPT,GABRB3,DNM1,PRKAR1B,MYH7,TPM2,DMD
0.0106522	1977	125	73	HP:0000006	HP	Autosomal dominant inheritance	NEFL,GABRA1,MYT1L,CAMK2A,GABRG2,SNCB,GRIN1,SNAP25,CRYM,COL1A2,CAMK2B,SYT1,SLC12A5,MAPT,SCN3B,GABRB3,SCN2A,TRPM3,GABRD,F13A1,CAPN3,CACNA1H,CLDN11,SCN2B,DNM1,SOX10,CHN1,ATP2B1,SERPINI1,PRKAR1B,FOXJ1,REEP1,PTCH1,MEF2C,SNRPE,MYH7,TPM2,COL4A1,ITPR1,SAMHD1,CHD5,OPCML,NOTCH2,KIF2A,FGFR3,SCN3A,GABRA5,RYR2,SNCA,STXBP1,NEDD4L,GPC4,FGFR2,TGFBI,RERE,SYN2,ACTL6B,SEMA6B,COL4A2,RUNX1,SYNE1,COL1A1,EGFR,ACTA2,CCL…
0.0111903	180	125	16	HP:0100021	HP	Cerebral palsy	GRIN1,CAMK2B,SYT1,SCN2A,SOX10,CNP,CLN8,ITPR1,SAMHD1,KIF2A,SCN3A,STXBP1,COL4A2,DCX,SLC1A4,CNTNAP2
0.0202525	717	125	36	HP:0001311	HP	Abnormal nervous system electrophysiology	NEFL,GABRA1,MYT1L,CAMK2A,GABRG2,GRIN1,SNAP25,SYT1,SLC12A5,MAPT,GABRB3,SCN2A,TRPM3,GABRD,CACNA1H,CNTN2,DNM1,PLP1,SOX10,REEP1,CLN8,ITPR1,GAD1,ALDH4A1,SCN3A,GABRA5,STXBP1,NEDD4L,RERE,SYN2,ACTL6B,SEMA6B,DCX,SLC1A4,ATP11A,CNTNAP2
0.029932	441	125	26	HP:0020219	HP	Motor seizure	GABRA1,CAMK2A,GABRG2,GRIN1,CAMK2B,SLC12A5,GABRB3,SCN2A,TRPM3,GABRD,NAPB,DNM1,ATP2B1,CLN8,GAD1,ALDH4A1,SCN3A,GABRA5,STXBP1,NEDD4L,ACTL6B,DCX,SLC1A4,CNTNAP2,MAPK1,MBOAT7
0.0321498	96	125	11	HP:0010819	HP	Atonic seizure	GABRA1,GABRG2,GRIN1,CAMK2B,GABRB3,SCN2A,GABRD,DNM1,ALDH4A1,STXBP1,CNTNAP2
0.0341415	154	125	14	HP:0012469	HP	Infantile spasms	GABRG2,GRIN1,GABRB3,SCN2A,TRPM3,DNM1,ATP2B1,STXBP1,NEDD4L,ACTL6B,DCX,SLC1A4,CNTNAP2,MAPK1
0.0353785	197	125	16	HP:0033259	HP	Non-motor seizure	GABRA1,MYT1L,CAMK2A,GABRG2,GRIN1,SLC12A5,GABRB3,SCN2A,TRPM3,GABRD,CACNA1H,CNTN2,DNM1,ALDH4A1,NEDD4L,CNTNAP2
0.0377734	8	125	4	HP:0007738	HP	Uncontrolled eye movements	GABRA1,GABRG2,GABRB3,CACNA1H
0.0377734	8	125	4	HP:0010848	HP	EEG with spike-wave complexes (2.5-3.5 Hz)	GABRA1,GABRG2,GABRB3,CACNA1H
0.0428655	37	125	7	HP:0002883	HP	Hyperventilation	GABRA1,GABRG2,CAMK2B,SYT1,GABRB3,CACNA1H,CNTNAP2
7.26041e-16	262	223	34	HPA:0090991	HPA	Cerebellum; molecular layer - neuropil[?쩖ow]	SPHKAP,SLC17A7,PACSIN1,SNCB,SNAP25,SV2B,CRYM,CAMK2B,SYT1,SLC12A5,MAPT,CHGB,SYT7,L1CAM,SCN2A,SYN1,GAS7,NAPB,SYNPR,DYNC1I1,ATCAY,ATP2B1,PRKAR1B,GPRIN1,CHL1,SNCA,TAGLN3,STXBP1,DLG2,PSD3,RPH3A,AKAP12,CNTNAP2,EFEMP1
1.28684e-11	203	223	26	HPA:0091021	HPA	Cerebellum; processes in granular layer[?쩖ow]	CHGA,SNAP25,SV2B,LINGO1,SYT7,CPNE6,L1CAM,INA,MAG,MBP,PLLP,CD74,ERMN,PLP1,SNCG,WNK2,CNP,ITPR1,CREG2,SNCA,STXBP1,DLG2,CD68,CA2,SEZ6,S100A1
4.39383e-11	146	223	22	HPA:0090992	HPA	Cerebellum; molecular layer - neuropil[?쩗edium]	SLC17A7,PACSIN1,SNCB,SNAP25,SV2B,CRYM,CAMK2B,SLC12A5,MAPT,SYT7,L1CAM,SYN1,GAS7,NAPB,SYNPR,ATP2B1,GPRIN1,CHL1,STXBP1,PSD3,RPH3A,CNTNAP2
6.18796e-11	91	223	18	HPA:0091051	HPA	Cerebellum; synaptic glomeruli - capsule[?쩖ow]	GABRA1,PACSIN1,SNCB,SYT1,MAPT,SYT7,CPNE6,L1CAM,INA,MAG,NAPB,DYNC1I1,PLP1,SNCG,CHL1,TTYH1,CA2,CNTNAP2
1.2687e-10	205	223	25	HPA:0091041	HPA	Cerebellum; processes in white matter[?쩖ow]	PACSIN1,CHGA,CAMK2B,LINGO1,SYT7,CPNE6,INA,MAG,MBP,PLLP,NAPB,AMPH,DNM1,PLP1,SNCG,WNK2,CNP,ITPR1,GAD1,CREG2,CD68,CA2,INPP5D,SEZ6,S100A1
1.63143e-10	71	223	16	HPA:0091052	HPA	Cerebellum; synaptic glomeruli - capsule[?쩗edium]	GABRA1,PACSIN1,SNCB,SYT1,MAPT,SYT7,L1CAM,INA,MAG,NAPB,DYNC1I1,PLP1,SNCG,CHL1,CA2,CNTNAP2
1.84789e-10	125	223	20	HPA:0091063	HPA	Cerebellum; synaptic glomeruli - core[High]	GABRA1,SLC17A7,SNCB,SNAP25,SV2B,CAMK2B,SYT1,CHGB,SCN2A,SYN1,ATP2B3,NAPB,SYNPR,AMPH,DNM1,ATP2B1,SNCG,SEZ6L2,TAGLN3,STXBP1
2.05206e-10	228	223	26	HPA:0091062	HPA	Cerebellum; synaptic glomeruli - core[?쩗edium]	GABRA1,SLC17A7,SNCB,SNAP25,SV2B,CRYM,CAMK2B,SYT1,SLC12A5,CHGB,SYT7,CPNE6,SCN2A,SYN1,ATP2B3,NAPB,SYNPR,DYNC1I1,AMPH,DNM1,ATP2B1,SNCG,SEZ6L2,TAGLN3,STXBP1,RPH3A
1.88381e-09	175	223	22	HPA:0091022	HPA	Cerebellum; processes in granular layer[?쩗edium]	CHGA,SNAP25,LINGO1,SYT7,L1CAM,INA,MAG,MBP,PLLP,CD74,ERMN,PLP1,SNCG,CNP,ITPR1,CREG2,SNCA,STXBP1,CD68,CA2,SEZ6,S100A1
2.16137e-09	407	223	33	HPA:0100213	HPA	Cerebral cortex; neuropil[High]	NEFL,GABRA1,CAMK2A,SLC17A7,SNCB,SNAP25,SV2B,CRYM,SYT7,L1CAM,RIMS1,MAG,PLLP,NAPB,PPP2R2C,AMPH,DNM1,PLP1,ATP2B1,GPRIN1,SNCG,CNP,CHL1,CREG2,SNCA,STXBP1,SYNGR1,WDR7,SLC1A4,CNTNAP2,MAPK1,EPB41L1,CEND1
2.98062e-09	113	223	18	HPA:0091023	HPA	Cerebellum; processes in granular layer[High]	SNAP25,LINGO1,SYT7,L1CAM,INA,MAG,MBP,PLLP,CD74,ERMN,PLP1,SNCG,CNP,ITPR1,CREG2,STXBP1,CD68,CA2
4.0821e-09	441	223	34	HPA:0090941	HPA	Cerebellum; Purkinje cells - cytoplasm/membrane[?쩖ow]	GABRA1,SPHKAP,PACSIN1,SNCB,CAMK2B,MAPT,LINGO1,SYT7,ST8SIA3,CHRM1,GABRD,INA,ATP2B3,DYNC1I1,AMPH,ATCAY,ATP2B1,PRKAR1B,SNCG,WNK2,SEZ6L2,ITPR1,GAD1,HOPX,TTYH1,DLG2,RNASE1,SEZ6,RPH3A,AKAP12,CNTNAP2,GPR162,EFEMP1,HAP1
9.71269e-09	291	223	27	HPA:0091061	HPA	Cerebellum; synaptic glomeruli - core[?쩖ow]	GABRA1,SLC17A7,SNCB,SNAP25,SV2B,CRYM,CAMK2B,SYT1,SLC12A5,CHGB,SYT7,CPNE6,SCN2A,SYN1,ATP2B3,CARNS1,NAPB,SYNPR,DYNC1I1,AMPH,DNM1,ATP2B1,SNCG,SEZ6L2,TAGLN3,STXBP1,RPH3A
1.16863e-08	338	223	29	HPA:0091001	HPA	Cerebellum; molecular layer cells - cytoplasm/membrane[?쩖ow]	GABRA1,PACSIN1,SNCB,SYT1,SLC12A5,MAPT,SYT7,CHRM1,GABRD,PLLP,BCAS1,CD74,GAS7,DYNC1I1,AMPH,ATCAY,ATP2B1,PRKAR1B,GPRIN1,SNCG,WNK2,SEZ6L2,GAD1,PSD3,INPP5D,SEZ6,RPH3A,CNTNAP2,S100A1
1.30822e-08	2613	223	97	HPA:0100212	HPA	Cerebral cortex; neuropil[?쩗edium]	NEFL,GABRA1,CAMK2A,SLC17A7,NRGN,PACSIN1,SNCB,SNAP25,SV2B,CRYM,OGDHL,CAMK2B,SYT1,SLC12A5,ENPP2,MAPT,CHGB,SYT7,FERMT1,L1CAM,RIMS1,HIP1R,RAP1GAP2,INA,MAG,MBP,PLLP,CNTN2,SEMA4D,SYN1,BCAS1,CLTB,ATP2B3,MOBP,ERMN,CLDN11,SLC13A4,NAPB,SYNPR,PPP2R2C,ANK3,DYNC1I1,AMPH,ATCAY,CBR1,PRKCB,DNM1,PLP1,CNTNAP4,ATP2B1,PRKAR1B,GPRIN1,SNCG,DOK6,WNK2,CRTAC1,NECAB1,CNP,KIF21B,SEZ6L2,CDK18,PIP5K1C,CHL1,NOTCH2,ADCY2,FGFR3…
1.77311e-08	177	223	21	HPA:0091042	HPA	Cerebellum; processes in white matter[?쩗edium]	PACSIN1,CHGA,CAMK2B,LINGO1,CPNE6,INA,MAG,MBP,PLLP,NAPB,AMPH,PLP1,SNCG,CNP,ITPR1,CREG2,CD68,CA2,INPP5D,SEZ6,S100A1
2.65372e-08	304	223	27	HPA:0091002	HPA	Cerebellum; molecular layer cells - cytoplasm/membrane[?쩗edium]	GABRA1,PACSIN1,SNCB,SYT1,SLC12A5,SYT7,CHRM1,GABRD,PLLP,BCAS1,CD74,GAS7,DYNC1I1,AMPH,ATCAY,ATP2B1,PRKAR1B,GPRIN1,SNCG,SEZ6L2,GAD1,PSD3,INPP5D,SEZ6,RPH3A,CNTNAP2,S100A1
5.57095e-08	188	223	21	HPA:0090943	HPA	Cerebellum; Purkinje cells - cytoplasm/membrane[High]	PACSIN1,SNCB,CAMK2B,LINGO1,SYT7,INA,ATP2B3,DYNC1I1,AMPH,ATP2B1,SNCG,WNK2,SEZ6L2,ITPR1,DLG2,RNASE1,SEZ6,RPH3A,CNTNAP2,GPR162,EFEMP1
7.19552e-08	295	223	26	HPA:0090971	HPA	Cerebellum; granular cells - cytoplasm/membrane[?쩖ow]	GABRA1,SPHKAP,CAMK2B,LINGO1,AK5,GABRD,PLLP,BCAS1,ATP2B3,CD74,CARNS1,DYNC1I1,AMPH,ATCAY,DNM1,ATP2B1,PRKAR1B,WNK2,NECAB1,CHL1,GAD1,HOPX,PSD3,INPP5D,S100A1,GPR162
3.24267e-07	364	223	28	HPA:0090942	HPA	Cerebellum; Purkinje cells - cytoplasm/membrane[?쩗edium]	GABRA1,PACSIN1,SNCB,CAMK2B,LINGO1,SYT7,CHRM1,INA,ATP2B3,DYNC1I1,AMPH,ATP2B1,PRKAR1B,SNCG,WNK2,SEZ6L2,ITPR1,GAD1,HOPX,TTYH1,DLG2,RNASE1,SEZ6,RPH3A,AKAP12,CNTNAP2,GPR162,EFEMP1
3.73442e-07	229	223	22	HPA:0090972	HPA	Cerebellum; granular cells - cytoplasm/membrane[?쩗edium]	GABRA1,SPHKAP,CAMK2B,AK5,GABRD,PLLP,BCAS1,ATP2B3,CD74,DYNC1I1,AMPH,ATCAY,ATP2B1,PRKAR1B,NECAB1,CHL1,GAD1,HOPX,PSD3,INPP5D,S100A1,GPR162
8.23221e-06	26	223	8	HPA:0091053	HPA	Cerebellum; synaptic glomeruli - capsule[High]	GABRA1,PACSIN1,L1CAM,MAG,PLP1,SNCG,CA2,CNTNAP2
0.00018005	98	223	12	HPA:0091043	HPA	Cerebellum; processes in white matter[High]	LINGO1,INA,MAG,PLLP,PLP1,SNCG,CNP,ITPR1,CREG2,CD68,CA2,INPP5D
0.000255461	4995	223	137	HPA:0100211	HPA	Cerebral cortex; neuropil[?쩖ow]	NEFL,GABRA1,SPHKAP,CAMK2A,SLC17A7,NRGN,PACSIN1,SNCB,SYT4,SNAP25,SV2B,MICAL2,CRYM,OGDHL,COL1A2,CAMK2B,SYT1,SLC12A5,ENPP2,MAPT,CHGB,LINGO1,SYT7,FERMT1,CPNE6,L1CAM,RIMS1,AK5,CHRM1,HIP1R,GABRD,NGEF,RAP1GAP2,INA,MAG,MBP,PLLP,CACNA1H,DAPL1,CNTN2,SEMA4D,SYN1,BCAS1,CLTB,ATP2B3,MOBP,ERMN,CLDN11,SLC13A4,GAS7,NAPB,SYNPR,PPP2R2C,ANK3,DYNC1I1,AMPH,ATCAY,CBR1,PPP1R16B,PRKCB,DNM1,PLP1,CNTNAP4,ATP2B1,SERPINI1,PR…
0.000584539	129	223	13	HPA:0090973	HPA	Cerebellum; granular cells - cytoplasm/membrane[High]	GABRD,PLLP,BCAS1,CD74,DYNC1I1,ATCAY,PRKAR1B,CHL1,GAD1,PSD3,INPP5D,S100A1,GPR162
0.000756833	222	223	17	HPA:0091072	HPA	Cerebellum; white matter cells - cytoplasm/membrane[?쩗edium]	SV2B,CAMK2B,AK5,CHRM1,GABRD,BCAS1,ERMN,DYNC1I1,ATCAY,ATP2B1,PRKAR1B,NECAB1,CNP,INPP5D,RNASE1,CNTNAP2,S100A1
0.00105972	180	223	15	HPA:0091003	HPA	Cerebellum; molecular layer cells - cytoplasm/membrane[High]	PACSIN1,SNCB,CHRM1,PLLP,BCAS1,CD74,DYNC1I1,AMPH,SNCG,SEZ6L2,PSD3,INPP5D,SEZ6,RPH3A,S100A1
0.00148595	185	223	15	HPA:0091032	HPA	Cerebellum; processes in molecular layer[?쩗edium]	GABRA1,SLC12A5,LINGO1,CHRM1,INA,MBP,ATP2B3,AMPH,DNM1,TTYH1,CREG2,CD68,NES,INPP5D,AKAP12
0.00152229	35	223	7	HPA:0090993	HPA	Cerebellum; molecular layer - neuropil[High]	SNAP25,SV2B,L1CAM,SYN1,NAPB,CHL1,STXBP1
0.00319065	197	223	15	HPA:0091031	HPA	Cerebellum; processes in molecular layer[?쩖ow]	GABRA1,SLC12A5,LINGO1,CHRM1,INA,MBP,ATP2B3,AMPH,DNM1,TTYH1,CREG2,CD68,NES,INPP5D,AKAP12
0.00327521	108	223	11	HPA:0090953	HPA	Cerebellum; Purkinje cells - dendrites[High]	CAMK2B,LINGO1,ATP2B3,DYNC1I1,SNCG,WNK2,SEZ6L2,ITPR1,DLG2,SEZ6,GPR162
0.00616759	287	223	18	HPA:0091071	HPA	Cerebellum; white matter cells - cytoplasm/membrane[?쩖ow]	SV2B,CAMK2B,AK5,CHRM1,GABRD,BCAS1,ERMN,DYNC1I1,AMPH,ATCAY,ATP2B1,PRKAR1B,NECAB1,CNP,INPP5D,RNASE1,CNTNAP2,S100A1
0.0121009	195	223	14	HPA:0090921	HPA	Cerebellum; GLUC cells - cytoplasm/membrane[?쩖ow]	SNCB,CHGA,SYT1,CELF4,CHRM1,DYNC1I1,AMPH,SNCG,WNK2,PSD3,RNASE1,SEZ6,RPH3A,HAP1
0.012503	103	223	10	HPA:0091033	HPA	Cerebellum; processes in molecular layer[High]	LINGO1,INA,MBP,ATP2B3,AMPH,DNM1,TTYH1,CREG2,CD68,INPP5D
0.0160119	106	223	10	HPA:0090923	HPA	Cerebellum; GLUC cells - cytoplasm/membrane[High]	SNCB,CHGA,SYT1,DYNC1I1,AMPH,SNCG,PSD3,RNASE1,SEZ6,RPH3A
0.0185986	229	223	15	HPA:0090951	HPA	Cerebellum; Purkinje cells - dendrites[?쩖ow]	SPHKAP,CAMK2B,LINGO1,CHRM1,ATP2B3,DYNC1I1,SNCG,WNK2,SEZ6L2,ITPR1,HOPX,DLG2,SEZ6,AKAP12,GPR162
0.0223732	260	223	16	HPA:0400241	HPA	Rectum; peripheral nerve/ganglion[?쩖ow]	NEFL,MAPT,L1CAM,CHRM1,GABRD,SYN1,DYNC1I1,AMPH,ATCAY,DNM1,GPRIN1,CHL1,TAGLN3,DLG2,S100A1,CEND1
0.0257014	209	223	14	HPA:0090952	HPA	Cerebellum; Purkinje cells - dendrites[?쩗edium]	SPHKAP,CAMK2B,LINGO1,ATP2B3,DYNC1I1,SNCG,WNK2,SEZ6L2,ITPR1,HOPX,DLG2,SEZ6,AKAP12,GPR162
0.0445403	8088	223	187	HPA:0100000	HPA	Cerebral cortex	NEFL,GABRA1,SPHKAP,CAMK2A,SLC17A7,NRGN,PACSIN1,SNCB,SYT4,GRIN1,CHGA,SNAP25,SV2B,MICAL2,CRYM,OGDHL,COL1A2,CAMK2B,SYT1,SLC12A5,ENPP2,PTPRN,MAPT,ALDH1A3,CHGB,LINGO1,SYT7,FERMT1,ETV5,SULF1,CELF4,CPNE6,L1CAM,RIMS1,AK5,ST8SIA3,SCN2A,CHRM1,HIP1R,GABRD,NGEF,RAP1GAP2,INA,ADCY8,MAG,MBP,PLLP,CACNA1H,DAPL1,CNTN2,SEMA4D,SYN1,BCAS1,CLTB,ATP2B3,CD74,MOBP,ERMN,CARNS1,CLDN11,SLC13A4,GAS7,RAPGEF1,AKIRIN1,NAPB,SYNP…
9.46928e-09	89	162	15	KEGG:04727	KEGG	GABAergic synapse	GABRA1,GNG3,GABRG2,SLC12A5,ADCY1,GABRB3,GABRD,ADCY8,PRKCB,GAD1,ADCY2,GNB3,GABRA5,GNG12,HAP1
3.41608e-07	97	162	14	KEGG:04713	KEGG	Circadian entrainment	GNG3,CAMK2A,GRIN1,CAMK2B,ADCY1,ADCY8,CACNA1H,PRKCB,ITPR1,ADCY2,GNB3,RYR2,MAPK1,GNG12
1.81882e-06	148	162	16	KEGG:04723	KEGG	Retrograde endocannabinoid signaling	GABRA1,GNG3,SLC17A7,GABRG2,ADCY1,GABRB3,RIMS1,GABRD,ADCY8,PRKCB,ITPR1,ADCY2,GNB3,GABRA5,MAPK1,GNG12
1.02645e-05	89	162	12	KEGG:05032	KEGG	Morphine addiction	GABRA1,GNG3,GABRG2,ADCY1,GABRB3,GABRD,ADCY8,PRKCB,ADCY2,GNB3,GABRA5,GNG12
1.40588e-05	129	162	14	KEGG:04926	KEGG	Relaxin signaling pathway	GNG3,COL1A2,ADCY1,ADCY8,COL4A1,ADCY2,GNB3,COL4A2,VEGFA,COL1A1,EGFR,ACTA2,MAPK1,GNG12
2.47694e-05	115	162	13	KEGG:04724	KEGG	Glutamatergic synapse	GNG3,SLC17A7,GRIN1,ADCY1,ADCY8,DLGAP1,PRKCB,ITPR1,ADCY2,GNB3,GRM3,MAPK1,GNG12
3.02843e-05	98	162	12	KEGG:04925	KEGG	Aldosterone synthesis and secretion	CAMK2A,CAMK2B,ADCY1,ADCY8,CACNA1H,ATP2B3,PRKCB,ATP2B1,ITPR1,ADCY2,KCNK3,ATP1B2
8.72971e-05	89	162	11	KEGG:04512	KEGG	ECM-receptor interaction	SV2B,COL1A2,FREM2,COL4A1,ITGB5,COL4A2,COL1A1,THBS1,ITGB4,SDC4,LAMA4
9.69619e-05	356	162	22	KEGG:04151	KEGG	PI3K-Akt signaling pathway	GNG3,COL1A2,CHRM1,PPP2R2C,COL4A1,GNB3,CSF1,FGFR3,ITGB5,FGFR2,COL4A2,VEGFA,HSP90AA1,COL1A1,TLR4,THBS1,EGFR,ITGB4,LAMA4,MAPK1,GNG12,KITLG
0.000116097	153	162	14	KEGG:04261	KEGG	Adrenergic signaling in cardiomyocytes	CAMK2A,CAMK2B,ADCY1,ADCY8,ATP2B3,PPP2R2C,ATP2B1,MYH7,TPM2,ADCY2,RYR2,RAPGEF4,MAPK1,ATP1B2
0.000124093	251	162	18	KEGG:04020	KEGG	Calcium signaling pathway	CAMK2A,GRIN1,CAMK2B,ADCY1,CHRM1,ADCY8,CACNA1H,ATP2B3,PRKCB,ATP2B1,ITPR1,ADCY2,FGFR3,RYR2,PHKG1,FGFR2,VEGFA,EGFR
0.00014389	113	162	12	KEGG:04725	KEGG	Cholinergic synapse	GNG3,CAMK2A,CAMK2B,ADCY1,CHRM1,ADCY8,PRKCB,ITPR1,ADCY2,GNB3,MAPK1,GNG12
0.000155408	76	162	10	KEGG:04971	KEGG	Gastric acid secretion	CAMK2A,CAMK2B,ADCY1,ADCY8,PRKCB,ITPR1,ADCY2,CA2,KCNJ16,ATP1B2
0.000165964	205	162	16	KEGG:05205	KEGG	Proteoglycans in cancer	CAMK2A,COL1A2,CAMK2B,WNT7B,ANK3,PRKCB,PTCH1,ITPR1,ITGB5,VEGFA,COL1A1,TLR4,THBS1,EGFR,SDC4,MAPK1
0.000228046	210	162	16	KEGG:04015	KEGG	Rap1 signaling pathway	GRIN1,ADCY1,ADCY8,RAPGEF1,PRKCB,RAPGEF5,ADCY2,CSF1,FGFR3,FGFR2,VEGFA,RAPGEF4,THBS1,EGFR,MAPK1,KITLG
0.000439593	85	162	10	KEGG:04911	KEGG	Insulin secretion	CAMK2A,SNAP25,CAMK2B,ADCY1,ADCY8,PRKCB,ADCY2,RYR2,RAPGEF4,ATP1B2
0.000498257	223	162	16	KEGG:04024	KEGG	cAMP signaling pathway	CAMK2A,GRIN1,CAMK2B,ADCY1,CHRM1,ADCY8,ATP2B3,ATP2B1,MYL9,PTCH1,ADCY2,RYR2,RAPGEF4,PPP1R1B,MAPK1,ATP1B2
0.000647524	527	162	26	KEGG:05200	KEGG	Pathways in cancer	GNG3,CAMK2A,CAMK2B,ADCY1,WNT7B,ADCY8,PRKCB,PTCH1,COL4A1,NOTCH2,ADCY2,GNB3,FGFR3,FGFR2,COL4A2,VEGFA,IL13RA1,HSP90AA1,RUNX1,EGFR,HMOX1,LAMA4,MAPK1,GNG12,KITLG,BID
0.00065789	202	162	15	KEGG:04510	KEGG	Focal adhesion	COL1A2,RAPGEF1,PRKCB,MYL9,COL4A1,PIP5K1C,ITGB5,COL4A2,VEGFA,COL1A1,THBS1,EGFR,ITGB4,LAMA4,MAPK1
0.000879745	40	162	7	KEGG:05033	KEGG	Nicotine addiction	GABRA1,SLC17A7,GABRG2,GRIN1,GABRB3,GABRD,GABRA5
0.00099561	93	162	10	KEGG:04912	KEGG	GnRH signaling pathway	CAMK2A,CAMK2B,ADCY1,ADCY8,PRKCB,ITPR1,ADCY2,EGFR,MAPK1,EGR1
0.00117441	138	162	12	KEGG:04371	KEGG	Apelin signaling pathway	GNG3,ADCY1,ADCY8,MEF2C,ITPR1,ADCY2,GNB3,RYR2,ACTA2,MAPK1,GNG12,EGR1
0.00226524	102	162	10	KEGG:04972	KEGG	Pancreatic secretion	ADCY1,ADCY8,ATP2B3,PRKCB,ATP2B1,ITPR1,ADCY2,RYR2,CA2,ATP1B2
0.00354751	154	162	12	KEGG:04921	KEGG	Oxytocin signaling pathway	CAMK2A,CAMK2B,ADCY1,ADCY8,PRKCB,MYL9,MEF2C,ITPR1,ADCY2,RYR2,EGFR,MAPK1
0.00367308	67	162	8	KEGG:04720	KEGG	Long-term potentiation	CAMK2A,GRIN1,CAMK2B,ADCY1,ADCY8,PRKCB,ITPR1,MAPK1
0.00869223	223	162	14	KEGG:05163	KEGG	Human cytomegalovirus infection	GNG3,ADCY1,ADCY8,PRKCB,ITPR1,ADCY2,GNB3,VEGFA,EGFR,CCL2,CCL3,MAPK1,GNG12,BID
0.011478	100	162	9	KEGG:04933	KEGG	AGE-RAGE signaling pathway in diabetic complications	COL1A2,PRKCB,COL4A1,COL4A2,VEGFA,COL1A1,CCL2,MAPK1,EGR1
0.0123976	101	162	9	KEGG:04916	KEGG	Melanogenesis	CAMK2A,CAMK2B,ADCY1,WNT7B,ADCY8,PRKCB,ADCY2,MAPK1,KITLG
0.0133782	102	162	9	KEGG:05414	KEGG	Dilated cardiomyopathy	ADCY1,ADCY8,MYH7,TPM2,ADCY2,RYR2,ITGB5,ITGB4,DMD
0.0155818	153	162	11	KEGG:04934	KEGG	Cushing syndrome	CAMK2A,CAMK2B,ADCY1,WNT7B,ADCY8,CACNA1H,ITPR1,ADCY2,EGFR,MAPK1,KCNK3
0.0167172	105	162	9	KEGG:04928	KEGG	Parathyroid hormone synthesis, secretion and action	ADCY1,ADCY8,PRKCB,MEF2C,ITPR1,ADCY2,EGFR,MAPK1,EGR1
0.0286386	164	162	11	KEGG:04022	KEGG	cGMP-PKG signaling pathway	ADCY1,ADCY8,ATP2B3,ATP2B1,MYL9,MEF2C,MYH7,ITPR1,ADCY2,MAPK1,ATP1B2
0.0324904	91	162	8	KEGG:04970	KEGG	Salivary secretion	ADCY1,ADCY8,ATP2B3,PRKCB,ATP2B1,ITPR1,ADCY2,ATP1B2
0.0476253	53	162	6	KEGG:04961	KEGG	Endocrine and other factor-regulated calcium reabsorption	CLTB,ATP2B3,PRKCB,DNM1,ATP2B1,ATP1B2
0.0484097	147	162	10	KEGG:04072	KEGG	Phospholipase D signaling pathway	ADCY1,ADCY8,DNM1,PIP5K1C,ADCY2,GRM3,RAPGEF4,EGFR,MAPK1,KITLG
0.00873262	1124	316	43	MIRNA:hsa-mir-3616-3p	MIRNA	hsa-mir-3616-3p	PACSIN1,GABRG2,MICAL2,CAMK2B,PTPRN,MAPT,ETV5,GFRA1,HIP1R,RAP1GAP2,CLTB,CARNS1,SLC13A4,RAB15,GPRIN1,IQSEC3,CNP,KIF21B,CLN8,PIP5K1C,CHD5,RIMS3,ARL4A,NOTCH2,KLHL21,CSF1,ALDH4A1,STXBP1,RERE,SYNGR1,KIF3C,SEMA6B,VEGFA,REPS2,RUNX1,INPP5D,LRRC55,DCX,SDC4,CNTNAP2,GNG12,KITLG,MBOAT7
0.00884404	1632	316	56	MIRNA:hsa-mir-3150a-3p	MIRNA	hsa-mir-3150a-3p	STMN2,NEFL,CAMK2A,PACSIN1,SV2B,MICAL2,MAPT,SYT7,GFRA1,WNT7B,ENC1,BOK,KCNIP2,SYN1,BCAS1,CLTB,FREM2,CD74,GAS7,RAPGEF1,RAB15,ATCAY,PRKAR1B,ANXA1,PHC2,CRTAC1,CDK18,PIP5K1C,SLC7A14,RIMS3,NOTCH2,ADCY2,GNB3,STK24,STXBP1,FGFR2,SYN2,SYNGR1,PSD3,MGAT3,SEMA6B,VEGFA,COL1A1,ISLR,EGFR,HMOX1,CALN1,SFRP2,SLC1A4,EGR3,MAPK1,EPB41L1,EGR1,MBOAT7,C3orf70,CEND1
0.0264717	1412	316	49	MIRNA:hsa-mir-4667-3p	MIRNA	hsa-mir-4667-3p	SVOP,PACSIN1,GABRG2,SLC12A5,MAPT,NNAT,SYT7,GFRA1,CELF4,HIP1R,KCNIP2,SRRM4,BCAS1,CLDN11,GAS7,RAPGEF1,ANK3,RAB15,PPP1R16B,SCN2B,IQSEC3,KIF21B,CLN8,SEZ6L2,SAMHD1,SLC24A3,KLHL21,FGFR3,BTN3A2,GPC4,TGFBI,MGAT3,PGBD5,IL13RA1,LCP1,CD68,RUNX1,COL1A1,PLEKHA6,THBS1,LRRC55,EGR3,SDC4,SELPLG,CNTNAP2,MAPK1,MAD2L2,EGR1,KCNJ16
0.0344814	1629	316	54	MIRNA:hsa-mir-4498	MIRNA	hsa-mir-4498	PACSIN1,SLC12A5,PTPRN,SYT7,GFRA1,SULF1,WNT7B,HIP1R,RAP1GAP2,IGSF1,MBP,BOK,SRRM4,CHRDL1,CNTN2,CLTB,RAPGEF1,RAB15,TMEM151B,PPP1R16B,SCN2B,PRKAR1B,FOXJ1,GPRIN1,CNP,KIF21B,CLN8,CDK18,CHD5,RIMS3,NOTCH2,GNB3,CSF1,ALDH4A1,STXBP1,SYNGR1,DLG2,WDR7,PSD3,SEMA6B,VEGFA,TPD52L1,RUNX1,PLEKHA6,EGFR,RAB6B,HMOX1,CALN1,ATP11A,RPH3A,EGR3,MAPK1,MYT1,HAP1
0.0350638	1630	316	54	MIRNA:hsa-mir-4492	MIRNA	hsa-mir-4492	PACSIN1,SLC12A5,PTPRN,SYT7,GFRA1,SULF1,WNT7B,HIP1R,RAP1GAP2,IGSF1,MBP,BOK,SRRM4,CHRDL1,CNTN2,CLTB,RAPGEF1,RAB15,TMEM151B,PPP1R16B,SCN2B,PRKAR1B,FOXJ1,GPRIN1,CNP,KIF21B,CLN8,CDK18,CHD5,RIMS3,NOTCH2,GNB3,CSF1,ALDH4A1,STXBP1,SYNGR1,DLG2,WDR7,PSD3,SEMA6B,VEGFA,TPD52L1,RUNX1,PLEKHA6,EGFR,RAB6B,HMOX1,CALN1,ATP11A,RPH3A,EGR3,MAPK1,MYT1,HAP1
0.0374858	1634	316	54	MIRNA:hsa-mir-762	MIRNA	hsa-mir-762	PACSIN1,SLC12A5,PTPRN,SYT7,GFRA1,SULF1,WNT7B,HIP1R,RAP1GAP2,IGSF1,MBP,BOK,SRRM4,CHRDL1,CNTN2,CLTB,RAPGEF1,RAB15,TMEM151B,PPP1R16B,SCN2B,PRKAR1B,FOXJ1,GPRIN1,CNP,KIF21B,CLN8,CDK18,CHD5,RIMS3,NOTCH2,GNB3,CSF1,ALDH4A1,STXBP1,SYNGR1,DLG2,WDR7,PSD3,SEMA6B,VEGFA,TPD52L1,RUNX1,PLEKHA6,EGFR,RAB6B,HMOX1,CALN1,ATP11A,RPH3A,EGR3,MAPK1,MYT1,HAP1
0.0439049	1521	316	51	MIRNA:hsa-mir-939	MIRNA	hsa-mir-939	STMN2,NEFL,CAMK2A,PACSIN1,MICAL2,COL1A2,MAPT,SYT7,ADCY1,ETV5,GFRA1,WNT7B,HIP1R,ENC1,BOK,KCNIP2,BCAS1,CLTB,CD74,GAS7,RAPGEF1,RAB15,TMEM151B,PPP1R16B,PRKCB,PRKAR1B,PHC2,CRTAC1,CDK18,SLC7A14,CHD5,RIMS3,NOTCH2,ADCY2,GNB3,STK24,STXBP1,SYN2,PSD3,MGAT3,SEMA6B,VEGFA,COL1A1,EGFR,CALN1,SLC1A4,EGR3,EPB41L1,MBOAT7,C3orf70,CEND1
2.3695e-11	258	208	28	REAC:R-HSA-112315	REAC	Transmission across Chemical Synapses	NEFL,GABRA1,GNG3,CAMK2A,SLC17A7,NRGN,GABRG2,GRIN1,SNAP25,CAMK2B,SYT1,ADCY1,GABRB3,RIMS1,ADCY8,SYN1,PRKCB,PRKAR1B,GAD1,ADCY2,GNB3,GABRA5,SYN2,DLG2,MAPK1,GNG12,EPB41L1,KCNJ16
2.74788e-10	399	208	33	REAC:R-HSA-112316	REAC	Neuronal System	NEFL,GABRA1,GNG3,CAMK2A,SLC17A7,NRGN,GABRG2,GRIN1,SNAP25,CAMK2B,SYT1,SYT7,ADCY1,GABRB3,RIMS1,ADCY8,SYN1,DLGAP1,PRKCB,PRKAR1B,GAD1,ADCY2,GNB3,GABRA5,NRXN3,STXBP1,SYN2,DLG2,MAPK1,GNG12,EPB41L1,KCNJ16,KCNK3
4.83922e-08	195	208	21	REAC:R-HSA-112314	REAC	Neurotransmitter receptors and postsynaptic signal transmission	NEFL,GABRA1,GNG3,CAMK2A,NRGN,GABRG2,GRIN1,CAMK2B,ADCY1,GABRB3,ADCY8,PRKCB,PRKAR1B,ADCY2,GNB3,GABRA5,DLG2,MAPK1,GNG12,EPB41L1,KCNJ16
6.75496e-07	203	208	20	REAC:R-HSA-397014	REAC	Muscle contraction	CAMK2A,CAMK2B,SCN3B,SCN2A,CACNA1H,KCNIP2,ATP2B3,SCN2B,ATP2B1,ANXA1,MYL9,TPM2,ITPR1,SCN3A,RYR2,ITGB5,ACTA2,DMD,KCNK3,ATP1B2
6.01637e-06	60	208	11	REAC:R-HSA-977443	REAC	GABA receptor activation	GABRA1,GNG3,GABRG2,ADCY1,GABRB3,ADCY8,ADCY2,GNB3,GABRA5,GNG12,KCNJ16
1.14146e-05	568	208	32	REAC:R-HSA-9675108	REAC	Nervous system development	GRIN1,NELL2,SCN3B,GFRA1,L1CAM,SCN2A,NGEF,MAG,MBP,CACNA1H,CNTN2,SEMA4D,CLTB,ANK3,SCN2B,DNM1,SOX10,RPS21,MYL9,DOK6,COL4A1,PIP5K1C,CHL1,RPLP1,SCN3A,COL4A2,HSP90AA1,DSCAML1,EGFR,DCX,MAPK1,PTPRC
4.12214e-05	88	208	12	REAC:R-HSA-111885	REAC	Opioid Signalling	GNG3,CAMK2A,CAMK2B,ADCY1,ADCY8,PRKAR1B,ITPR1,ADCY2,GNB3,PPP1R1B,MAPK1,GNG12
6.14395e-05	59	208	10	REAC:R-HSA-3000171	REAC	Non-integrin membrane-ECM interactions	COL1A2,COL4A1,ITGB5,COL4A2,COL1A1,THBS1,ITGB4,DMD,SDC4,LAMA4
0.000173007	543	208	29	REAC:R-HSA-422475	REAC	Axon guidance	GRIN1,NELL2,SCN3B,GFRA1,L1CAM,SCN2A,NGEF,CACNA1H,CNTN2,SEMA4D,CLTB,ANK3,SCN2B,DNM1,RPS21,MYL9,DOK6,COL4A1,PIP5K1C,CHL1,RPLP1,SCN3A,COL4A2,HSP90AA1,DSCAML1,EGFR,DCX,MAPK1,PTPRC
0.000473266	130	208	13	REAC:R-HSA-5576891	REAC	Cardiac conduction	CAMK2A,CAMK2B,SCN3B,SCN2A,KCNIP2,ATP2B3,SCN2B,ATP2B1,ITPR1,SCN3A,RYR2,KCNK3,ATP1B2
0.000623067	75	208	10	REAC:R-HSA-438064	REAC	Post NMDA receptor activation events	NEFL,CAMK2A,NRGN,GRIN1,CAMK2B,ADCY1,ADCY8,PRKAR1B,DLG2,MAPK1
0.000849148	21	208	6	REAC:R-HSA-9620244	REAC	Long-term potentiation	NEFL,CAMK2A,NRGN,GRIN1,CAMK2B,DLG2
0.00102495	33	208	7	REAC:R-HSA-163359	REAC	Glucagon signaling in metabolic regulation	GNG3,ADCY1,ADCY8,PRKAR1B,ADCY2,GNB3,GNG12
0.00113998	119	208	12	REAC:R-HSA-373760	REAC	L1CAM interactions	SCN3B,L1CAM,SCN2A,CNTN2,ANK3,SCN2B,DNM1,CHL1,SCN3A,EGFR,DCX,MAPK1
0.00131201	48	208	8	REAC:R-HSA-112043	REAC	PLC beta mediated events	CAMK2A,CAMK2B,ADCY1,ADCY8,PRKAR1B,ITPR1,ADCY2,MAPK1
0.00190869	36	208	7	REAC:R-HSA-111996	REAC	Ca-dependent events	CAMK2A,CAMK2B,ADCY1,ADCY8,PRKAR1B,ADCY2,MAPK1
0.00250364	107	208	11	REAC:R-HSA-163685	REAC	Integration of energy metabolism	GNG3,SNAP25,ADCY1,ADCY8,PRKAR1B,ITPR1,ADCY2,GNB3,STXBP1,RAPGEF4,GNG12
0.00260162	25	208	6	REAC:R-HSA-442742	REAC	CREB1 phosphorylation through NMDA receptor-mediated activation of RAS signaling	NEFL,CAMK2A,GRIN1,CAMK2B,DLG2,MAPK1
0.00274036	88	208	10	REAC:R-HSA-442755	REAC	Activation of NMDA receptors and postsynaptic events	NEFL,CAMK2A,NRGN,GRIN1,CAMK2B,ADCY1,ADCY8,PRKAR1B,DLG2,MAPK1
0.00284183	53	208	8	REAC:R-HSA-112040	REAC	G-protein mediated events	CAMK2A,CAMK2B,ADCY1,ADCY8,PRKAR1B,ITPR1,ADCY2,MAPK1
0.00399812	40	208	7	REAC:R-HSA-1489509	REAC	DAG and IP3 signaling	CAMK2A,CAMK2B,ADCY1,ADCY8,PRKAR1B,ITPR1,ADCY2
0.00421328	27	208	6	REAC:R-HSA-3000170	REAC	Syndecan interactions	COL1A2,ITGB5,COL1A1,THBS1,ITGB4,SDC4
0.00433856	56	208	8	REAC:R-HSA-6794361	REAC	Neurexins and neuroligins	GRIN1,SYT1,SYT7,DLGAP1,NRXN3,STXBP1,DLG2,EPB41L1
0.00552654	17	208	5	REAC:R-HSA-181429	REAC	Serotonin Neurotransmitter Release Cycle	SNAP25,SYT1,RIMS1,SYN1,SYN2
0.0056031	42	208	7	REAC:R-HSA-9660821	REAC	ADORA2B mediated anti-inflammatory cytokines production	GNG3,ADCY1,ADCY8,PRKAR1B,ADCY2,GNB3,GNG12
0.0056031	42	208	7	REAC:R-HSA-381676	REAC	Glucagon-like Peptide-1 (GLP1) regulates insulin secretion	GNG3,ADCY8,PRKAR1B,ITPR1,GNB3,RAPGEF4,GNG12
0.00658628	43	208	7	REAC:R-HSA-977444	REAC	GABA B receptor activation	GNG3,ADCY1,ADCY8,ADCY2,GNB3,GNG12,KCNJ16
0.00658628	43	208	7	REAC:R-HSA-991365	REAC	Activation of GABAB receptors	GNG3,ADCY1,ADCY8,ADCY2,GNB3,GNG12,KCNJ16
0.00658628	43	208	7	REAC:R-HSA-432040	REAC	Vasopressin regulates renal water homeostasis via Aquaporins	GNG3,ADCY1,ADCY8,PRKAR1B,ADCY2,GNB3,GNG12
0.00714202	78	208	9	REAC:R-HSA-422356	REAC	Regulation of insulin secretion	GNG3,SNAP25,ADCY8,PRKAR1B,ITPR1,GNB3,STXBP1,RAPGEF4,GNG12
0.00753498	18	208	5	REAC:R-HSA-442982	REAC	Ras activation upon Ca2+ influx through NMDA receptor	NEFL,CAMK2A,GRIN1,CAMK2B,DLG2
0.00770794	44	208	7	REAC:R-HSA-9634597	REAC	GPER1 signaling	GNG3,ADCY1,ADCY8,PRKAR1B,ADCY2,GNB3,GNG12
0.00983916	31	208	6	REAC:R-HSA-445095	REAC	Interaction between L1 and Ankyrins	SCN3B,L1CAM,SCN2A,ANK3,SCN2B,SCN3A
0.0119204	32	208	6	REAC:R-HSA-5576892	REAC	Phase 0 - rapid depolarisation	CAMK2A,CAMK2B,SCN3B,SCN2A,SCN2B,SCN3A
0.0132206	20	208	5	REAC:R-HSA-438066	REAC	Unblocking of NMDA receptors, glutamate binding and activation	NEFL,CAMK2A,GRIN1,CAMK2B,DLG2
0.0132206	20	208	5	REAC:R-HSA-9617324	REAC	Negative regulation of NMDA receptor-mediated neuronal transmission	NEFL,CAMK2A,GRIN1,CAMK2B,DLG2
0.0138918	48	208	7	REAC:R-HSA-418597	REAC	G alpha (z) signalling events	GNG3,ADCY1,ADCY8,PRKCB,ADCY2,GNB3,GNG12
0.0171426	34	208	6	REAC:R-HSA-111997	REAC	CaM pathway	CAMK2A,CAMK2B,ADCY1,ADCY8,PRKAR1B,ADCY2
0.0171426	34	208	6	REAC:R-HSA-111933	REAC	Calmodulin induced events	CAMK2A,CAMK2B,ADCY1,ADCY8,PRKAR1B,ADCY2
0.0182523	50	208	7	REAC:R-HSA-112310	REAC	Neurotransmitter release cycle	SLC17A7,SNAP25,SYT1,RIMS1,SYN1,GAD1,SYN2
0.0217742	22	208	5	REAC:R-HSA-212676	REAC	Dopamine Neurotransmitter Release Cycle	SNAP25,SYT1,RIMS1,SYN1,SYN2
0.0236778	52	208	7	REAC:R-HSA-445717	REAC	Aquaporin-mediated transport	GNG3,ADCY1,ADCY8,PRKAR1B,ADCY2,GNB3,GNG12
0.0303584	54	208	7	REAC:R-HSA-5578775	REAC	Ion homeostasis	CAMK2A,CAMK2B,ATP2B3,ATP2B1,ITPR1,RYR2,ATP1B2
5.12e-16	8435	324	216	TF:M07040_1	TF	Factor: GKLF; motif: NNRRGRRNGNSNNN; match class: 1	STMN2,GABRA1,GNG3,CAMK2A,SLC17A7,VSNL1,PACSIN1,SNCB,SYT4,GRIN1,CHGA,TMEM130,SNAP25,CRYM,OGDHL,COL1A2,CAMK2B,SLC12A5,NELL2,ENPP2,PTPRN,ALDH1A3,LINGO1,SCN3B,NNAT,SYT7,MEGF11,ETV5,GFRA1,CELF4,CPNE6,WNT7B,CAPS,L1CAM,GABRB3,RIMS1,AK5,ST8SIA3,CHRM1,HIP1R,TRPM3,GABRD,SYT13,NGEF,RAP1GAP2,ENC1,VSTM2A,F13A1,KLK6,MAG,MAL,VWA1,PLLP,CACNA1H,KCNIP2,SRRM4,CNTN2,SEMA4D,SYN1,CLTB,ATP2B3,FREM2,CARNS1,NR2E1,AKIRIN1…
7.69208e-13	9861	324	231	TF:M09984	TF	Factor: MAZ; motif: GGGGGAGGGGGNGRGRRRGNRG	STMN2,SVOP,GNG3,CXCL14,CAMK2A,SLC17A7,VSNL1,NRGN,PACSIN1,GABRG2,SNCB,SYT4,GRIN1,CHGA,TMEM130,SNAP25,OGDHL,COL1A2,CAMK2B,SYT1,SLC12A5,NELL2,ENPP2,PTPRN,ALDH1A3,CHGB,LINGO1,SCN3B,NNAT,SYT7,ADCY1,MEGF11,ETV5,GFRA1,SULF1,CELF4,CPNE6,WNT7B,L1CAM,GABRB3,RIMS1,AK5,ST8SIA3,CHRM1,HIP1R,GABRD,SYT13,NGEF,RAP1GAP2,ENC1,F13A1,IGSF1,ADCY8,KLK6,MAG,MBP,MAL,VWA1,BOK,CACNA1H,KCNIP2,SRRM4,CNTN2,SYN1,ATP2B3,FREM2,C…
1.31479e-12	10910	324	246	TF:M07289_1	TF	Factor: GKLF; motif: NNNRGGNGNGGSN; match class: 1	STMN2,GABRA1,SVOP,SPHKAP,GNG3,CAMK2A,SLC17A7,VSNL1,NRGN,PACSIN1,GABRG2,SNCB,GRIN1,CHGA,TMEM130,SNAP25,MICAL2,OGDHL,COL1A2,CAMK2B,SYT1,SLC12A5,PTPRN,ALDH1A3,CHGB,LINGO1,SCN3B,HS6ST3,SYT7,ADCY1,MEGF11,ETV5,GFRA1,SULF1,CELF4,CPNE6,WNT7B,CAPS,L1CAM,GABRB3,RIMS1,AK5,ST8SIA3,CHRM1,HIP1R,TRPM3,GABRD,SYT13,NGEF,RAP1GAP2,ENC1,VSTM2A,INA,F13A1,IGSF1,ADCY8,MAG,MAL,VWA1,PLLP,BOK,CACNA1H,KCNIP2,SRRM4,CHRDL1,C…
1.27613e-11	6021	324	164	TF:M10107	TF	Factor: DB1; motif: GGRRRRGRRGGAGGGGGNGRRR	STMN2,NEFL,GABRA1,GNG3,CAMK2A,VSNL1,PACSIN1,SNCB,SYT4,GRIN1,CHGA,TMEM130,SNAP25,CRYM,OGDHL,COL1A2,CAMK2B,SYT1,SLC12A5,ENPP2,ALDH1A3,CHGB,LINGO1,MEGF11,GFRA1,CELF4,CPNE6,GABRB3,RIMS1,ST8SIA3,HIP1R,GABRD,SYT13,NGEF,RAP1GAP2,ENC1,F13A1,ADCY8,KLK6,CACNA1H,KCNIP2,CNTN2,ATP2B3,NR2E1,SYNPR,PPP2R2C,TMEM151B,DLGAP1,AMPH,ATCAY,PRKCB,DNM1,PLP1,CNTNAP4,RAPGEF5,RPS21,MGAT5B,CHN1,ATP2B1,PRKAR1B,FOXJ1,RSPH1,PHC…
2.88661e-11	4283	324	130	TF:M00649_1	TF	Factor: MAZ; motif: GGGGAGGG; match class: 1	GNG3,VSNL1,NRGN,PACSIN1,GABRG2,SNCB,GRIN1,TMEM130,OGDHL,COL1A2,SYT1,SLC12A5,PTPRN,ALDH1A3,SCN3B,SYT7,MEGF11,ETV5,GFRA1,CPNE6,WNT7B,CAPS,L1CAM,GABRB3,ST8SIA3,CHRM1,HIP1R,TRPM3,GABRD,SYT13,ENC1,KLK6,MAG,VWA1,PLLP,CACNA1H,CHRDL1,SYN1,ATP2B3,CARNS1,NR2E1,AKIRIN1,SYNPR,PPP2R2C,RAB15,TMEM151B,CBR1,TPPP3,PRKCB,DNM1,RAPGEF5,MGAT5B,PHC2,MYL9,GPRIN1,SNCG,HPCAL4,DOK6,WNK2,CRTAC1,PTCH1,MEF2C,CNP,SEZ6L2,TPM2,…
6.70783e-11	5959	324	161	TF:M13132_1	TF	Factor: ZNF609; motif: GNSNGGGNGCTGN; match class: 1	SPHKAP,CAMK2A,SLC17A7,VSNL1,NRGN,GRIN1,CHGA,TMEM130,SNAP25,SV2B,OGDHL,NELL2,PTPRN,ALDH1A3,CHGB,SCN3B,HS6ST3,SYT7,MEGF11,FERMT1,GFRA1,CELF4,CPNE6,WNT7B,L1CAM,GABRB3,RIMS1,AK5,ST8SIA3,HIP1R,GABRD,SYT13,NGEF,RAP1GAP2,INA,IGSF1,ADCY8,MAG,MBP,MAL,VWA1,PLLP,BOK,CACNA1H,SRRM4,CHRDL1,CNTN2,SYN1,ATP2B3,CARNS1,CLDN11,GAS7,AKIRIN1,NAPB,PPP2R2C,TMEM151B,SCN2B,RCAN2,PRKCB,DNM1,RAPGEF5,HSPA2,MGAT5B,CHN1,ATP2B1…
2.726e-10	5774	324	156	TF:M09984_1	TF	Factor: MAZ; motif: GGGGGAGGGGGNGRGRRRGNRG; match class: 1	GNG3,CAMK2A,VSNL1,PACSIN1,SYT4,CHGA,TMEM130,SNAP25,COL1A2,CAMK2B,SYT1,SLC12A5,NELL2,PTPRN,ALDH1A3,LINGO1,SCN3B,SYT7,MEGF11,ETV5,GFRA1,CELF4,CPNE6,L1CAM,GABRB3,RIMS1,ST8SIA3,CHRM1,HIP1R,GABRD,NGEF,RAP1GAP2,ENC1,IGSF1,KLK6,MAG,MAL,CACNA1H,KCNIP2,SRRM4,SYN1,ATP2B3,FREM2,CARNS1,NR2E1,AKIRIN1,SYNPR,PPP2R2C,DYNC1I1,TMEM151B,DLGAP1,AMPH,ATCAY,TPPP3,PPP1R16B,PRKCB,PLP1,RAPGEF5,ATP2B1,PRKAR1B,FOXJ1,SLAIN1…
1.91171e-09	7085	324	177	TF:M12464	TF	Factor: ZNF148; motif: NNCCCCTCCCCC	STMN2,SPHKAP,GNG3,SLC17A7,VSNL1,NRGN,PACSIN1,GABRG2,SNCB,SYT4,GRIN1,CHGA,TMEM130,SNAP25,OGDHL,COL1A2,CAMK2B,SYT1,SLC12A5,NELL2,PTPRN,ALDH1A3,LINGO1,SCN3B,NNAT,SYT7,ADCY1,MEGF11,ETV5,GFRA1,CPNE6,WNT7B,CAPS,L1CAM,GABRB3,ST8SIA3,HIP1R,TRPM3,GABRD,SYT13,NGEF,RAP1GAP2,ENC1,VSTM2A,MAG,MBP,VWA1,PLLP,CACNA1H,KCNIP2,CHRDL1,CNTN2,SEMA4D,SYN1,ATP2B3,FREM2,RAPGEF1,NR2E1,AKIRIN1,SYNPR,PPP2R2C,RAB15,DYNC1I1,TM…
7.51372e-09	5718	324	151	TF:M12660	TF	Factor: SATB2; motif: GSCGCTGTCCNNGGTGCTGN	STMN2,NEFL,SPHKAP,SLC17A7,GABRG2,SNCB,SYT4,GRIN1,CHGA,SNAP25,SV2B,OGDHL,COL1A2,PTPRN,CHGB,LINGO1,SCN3B,ADCY1,MEGF11,FERMT1,GFRA1,CELF4,CPNE6,WNT7B,CAPS,L1CAM,RIMS1,SCN2A,CHRM1,HIP1R,GABRD,SYT13,NGEF,RAP1GAP2,ENC1,INA,MBP,MAL,VWA1,PLLP,BOK,CAPN3,CACNA1H,SRRM4,CNTN2,SYN1,ATP2B3,FREM2,CARNS1,CLDN11,SLC13A4,RAPGEF1,NR2E1,AKIRIN1,PPP2R2C,DYNC1I1,TMEM151B,PPP1R16B,RCAN2,PRKCB,DNM1,RAPGEF5,HSPA2,RPS21,M…
2.40075e-08	3614	324	109	TF:M12636_1	TF	Factor: MLLT10; motif: CYNNCCNNGGNGCTG; match class: 1	STMN2,NEFL,SLC17A7,VSNL1,SNCB,SYT4,CHGA,SNAP25,SV2B,OGDHL,PTPRN,SCN3B,SYT7,ADCY1,MEGF11,SULF1,CELF4,CPNE6,WNT7B,L1CAM,GABRB3,RIMS1,CHRM1,GABRD,SYT13,RAP1GAP2,INA,MBP,MAL,VWA1,BOK,SRRM4,SYN1,ATP2B3,FREM2,CARNS1,CLDN11,NR2E1,AKIRIN1,RAB15,DLGAP1,AMPH,PPP1R16B,RCAN2,PRKCB,DNM1,RAPGEF5,MGAT5B,CHN1,PHC2,MYL9,CELF3,IQSEC3,WNK2,CRTAC1,KIF21B,SEZ6L2,CRLF1,FARP1,PIP5K1C,SAMHD1,ARL4A,STOX1,ADCY2,KIF2A,CSF1…
2.95274e-08	7520	324	181	TF:M01175	TF	Factor: CKROX; motif: SCCCTCCCC	STMN2,GNG3,CXCL14,SLC17A7,VSNL1,NRGN,PACSIN1,GABRG2,SNCB,SYT4,GRIN1,CHGA,TMEM130,SNAP25,OGDHL,COL1A2,CAMK2B,SYT1,SLC12A5,PTPRN,ALDH1A3,LINGO1,SCN3B,NNAT,SYT7,MEGF11,ETV5,GFRA1,CPNE6,WNT7B,CAPS,L1CAM,GABRB3,ST8SIA3,CHRM1,HIP1R,TRPM3,GABRD,SYT13,NGEF,RAP1GAP2,ENC1,VSTM2A,F13A1,MAG,VWA1,PLLP,BOK,CACNA1H,KCNIP2,CHRDL1,SEMA4D,SYN1,ATP2B3,FREM2,RAPGEF1,NR2E1,AKIRIN1,SYNPR,PPP2R2C,RAB15,TMEM151B,DLGAP1,…
3.14136e-08	9610	324	215	TF:M00649	TF	Factor: MAZ; motif: GGGGAGGG	STMN2,GABRA1,SVOP,GNG3,CXCL14,SLC17A7,VSNL1,NRGN,PACSIN1,GABRG2,SNCB,SYT4,GRIN1,CHGA,TMEM130,SNAP25,OGDHL,COL1A2,CAMK2B,SYT1,SLC12A5,NELL2,ENPP2,PTPRN,ALDH1A3,LINGO1,SCN3B,NNAT,SYT7,MEGF11,ETV5,GFRA1,CPNE6,WNT7B,CAPS,L1CAM,GABRB3,AK5,ST8SIA3,CHRM1,HIP1R,TRPM3,GABRD,SYT13,NGEF,RAP1GAP2,ENC1,VSTM2A,F13A1,KLK6,MAG,MBP,VWA1,PLLP,BOK,CACNA1H,KCNIP2,CHRDL1,SEMA4D,SYN1,BCAS1,ATP2B3,FREM2,CARNS1,RAPGEF1,…
4.02794e-08	13049	324	265	TF:M07040	TF	Factor: GKLF; motif: NNRRGRRNGNSNNN	STMN2,NEFL,GABRA1,SVOP,MYT1L,SPHKAP,GNG3,CAMK2A,SLC17A7,VSNL1,PACSIN1,GABRG2,SNCB,SYT4,GRIN1,CHGA,TMEM130,SNAP25,CRYM,OGDHL,COL1A2,CAMK2B,SYT1,SLC12A5,NELL2,ENPP2,PTPRN,ALDH1A3,CHGB,LINGO1,SCN3B,NNAT,HS6ST3,SYT7,MEGF11,ETV5,GFRA1,SULF1,CELF4,CPNE6,WNT7B,CAPS,L1CAM,GABRB3,RIMS1,AK5,ST8SIA3,CHRM1,HIP1R,TRPM3,GABRD,SYT13,NGEF,RAP1GAP2,ENC1,VSTM2A,INA,F13A1,IGSF1,ADCY8,KLK6,MAG,MBP,MAL,VWA1,PLLP,BOK,…
5.51824e-08	10172	324	223	TF:M01865	TF	Factor: BTEB3; motif: BNRNGGGAGGNGT	STMN2,MYT1L,SPHKAP,GNG3,CAMK2A,SLC17A7,NRGN,PACSIN1,GABRG2,SNCB,SYT4,GRIN1,CHGA,TMEM130,SNAP25,CRYM,OGDHL,CAMK2B,SYT1,SLC12A5,NELL2,ALDH1A3,CHGB,LINGO1,SCN3B,NNAT,HS6ST3,SYT7,ADCY1,MEGF11,ETV5,GFRA1,CELF4,CPNE6,WNT7B,CAPS,GABRB3,RIMS1,ST8SIA3,SCN2A,CHRM1,HIP1R,TRPM3,GABRD,SYT13,NGEF,RAP1GAP2,ENC1,VSTM2A,KLK6,MBP,MAL,PLLP,BOK,CACNA1H,KCNIP2,CHRDL1,CCDC80,CNTN2,SEMA4D,SYN1,CLTB,ATP2B3,FREM2,ERMN,CL…
5.53086e-08	8045	324	189	TF:M13128_1	TF	Factor: MED8; motif: CYYNSCYYCCTSCNCC; match class: 1	STMN2,GNG3,CAMK2A,NRGN,PACSIN1,SYT4,GRIN1,CHGA,TMEM130,CRYM,COL1A2,CAMK2B,SYT1,SLC12A5,ALDH1A3,CHGB,LINGO1,SCN3B,HS6ST3,SYT7,ADCY1,MEGF11,ETV5,GFRA1,CELF4,CPNE6,WNT7B,CAPS,L1CAM,GABRB3,AK5,ST8SIA3,CHRM1,HIP1R,GABRD,RAP1GAP2,ENC1,F13A1,IGSF1,ADCY8,KLK6,MAG,MBP,MAL,BOK,CACNA1H,KCNIP2,CNTN2,BCAS1,ATP2B3,CARNS1,SLC13A4,GAS7,NR2E1,AKIRIN1,PPP2R2C,RAB15,DYNC1I1,TMEM151B,AMPH,ATCAY,TPPP3,PRKCB,PLP1,RAPG…
1.23519e-07	8966	324	203	TF:M10112	TF	Factor: Miz-1; motif: NNRGGWGGGGGAGGGGMRR	STMN2,GABRA1,SVOP,GNG3,SLC17A7,VSNL1,NRGN,PACSIN1,GABRG2,SNCB,SYT4,GRIN1,CHGA,TMEM130,SNAP25,MICAL2,CRYM,OGDHL,COL1A2,CAMK2B,SYT1,SLC12A5,NELL2,ENPP2,PTPRN,LINGO1,NNAT,SYT7,ADCY1,MEGF11,ETV5,GFRA1,SULF1,CELF4,WNT7B,CAPS,L1CAM,GABRB3,RIMS1,ST8SIA3,HIP1R,TRPM3,GABRD,SYT13,RAP1GAP2,VSTM2A,INA,F13A1,IGSF1,ADCY8,MAG,MAL,PLLP,CACNA1H,KCNIP2,SRRM4,CHRDL1,SEMA4D,SYN1,ATP2B3,CARNS1,SLC13A4,NR2E1,AKIRIN1,P…
1.3622e-07	9667	324	214	TF:M12636	TF	Factor: MLLT10; motif: CYNNCCNNGGNGCTG	STMN2,NEFL,SPHKAP,GNG3,CXCL14,SLC17A7,VSNL1,PACSIN1,GABRG2,SNCB,SYT4,GRIN1,CHGA,SNAP25,SV2B,CRYM,OGDHL,COL1A2,NELL2,PTPRN,MAPT,CHGB,LINGO1,SCN3B,HS6ST3,SYT7,ADCY1,MEGF11,ETV5,SULF1,CELF4,CPNE6,WNT7B,CAPS,L1CAM,GABRB3,RIMS1,AK5,ST8SIA3,SCN2A,CHRM1,HIP1R,GABRD,SYT13,NGEF,RAP1GAP2,ENC1,VSTM2A,INA,KLK6,MBP,MAL,VWA1,PLLP,BOK,KCNIP2,SRRM4,CHRDL1,CNTN2,SYN1,CLTB,ATP2B3,FREM2,CARNS1,CLDN11,SLC13A4,GAS7,N…
1.81405e-07	4754	324	129	TF:M01857_1	TF	Factor: AP-2alpha; motif: NGCCYSNNGSN; match class: 1	SLC17A7,CHGA,TMEM130,COL1A2,CAMK2B,SLC12A5,NELL2,NNAT,SYT7,ADCY1,FERMT1,CELF4,WNT7B,GABRB3,RIMS1,AK5,ST8SIA3,CHRM1,HIP1R,GABRD,ADCY8,KLK6,MBP,MAL,PLLP,CACNA1H,ATP2B3,CARNS1,CLDN11,RAPGEF1,NAPB,SYNPR,RAB15,DYNC1I1,TMEM151B,PPP1R16B,PRKCB,DNM1,RAPGEF5,MGAT5B,CHN1,ATP2B1,FOXJ1,SLAIN1,PHC2,MYL9,GPRIN1,REEP1,DOK6,WNK2,CRTAC1,PTCH1,NECAB1,CNP,CLN8,TPM2,CRLF1,PCSK6,FARP1,PIP5K1C,NKAIN4,RIMS3,SLC24A3,STO…
2.99502e-07	6826	324	166	TF:M13149_1	TF	Factor: ZNF219; motif: SNNCAGCACCNNGGNCAGCGSC; match class: 1	NEFL,SLC17A7,PACSIN1,SNCB,SYT4,GRIN1,CHGA,SNAP25,SV2B,OGDHL,NELL2,PTPRN,ALDH1A3,SCN3B,HS6ST3,SYT7,ADCY1,MEGF11,GFRA1,CELF4,CPNE6,WNT7B,L1CAM,GABRB3,RIMS1,ST8SIA3,CHRM1,HIP1R,GABRD,NGEF,RAP1GAP2,ENC1,INA,ADCY8,MBP,MAL,VWA1,PLLP,BOK,CACNA1H,SRRM4,CHRDL1,CNTN2,SYN1,ATP2B3,FREM2,CARNS1,CLDN11,GAS7,RAPGEF1,AKIRIN1,PPP2R2C,RAB15,TMEM151B,AMPH,ATCAY,PPP1R16B,RCAN2,PRKCB,DNM1,CNTNAP4,RAPGEF5,MGAT5B,CHN1,…
4.94076e-07	8649	324	196	TF:M13127_1	TF	Factor: HA95; motif: CCSNSSCCNSCNCCWSCCNS; match class: 1	STMN2,NEFL,CXCL14,CAMK2A,SLC17A7,NRGN,PACSIN1,SNCB,GRIN1,CHGA,SNAP25,SV2B,CRYM,OGDHL,COL1A2,CAMK2B,SYT1,SLC12A5,NELL2,PTPRN,ALDH1A3,CHGB,LINGO1,SCN3B,HS6ST3,SYT7,ADCY1,MEGF11,FERMT1,GFRA1,CELF4,CPNE6,WNT7B,CAPS,L1CAM,GABRB3,RIMS1,AK5,ST8SIA3,HIP1R,GABRD,NGEF,RAP1GAP2,INA,F13A1,ADCY8,KLK6,MAG,MBP,MAL,VWA1,PLLP,BOK,CACNA1H,KCNIP2,CNTN2,CLTB,ATP2B3,CARNS1,GAS7,RAPGEF1,AKIRIN1,NAPB,SYNPR,PPP2R2C,RAB1…
5.17245e-07	4355	324	120	TF:M01865_1	TF	Factor: BTEB3; motif: BNRNGGGAGGNGT; match class: 1	STMN2,NRGN,SNCB,GRIN1,CHGA,TMEM130,SNAP25,OGDHL,SYT1,SLC12A5,NELL2,ALDH1A3,CHGB,LINGO1,HS6ST3,MEGF11,CPNE6,WNT7B,GABRB3,ST8SIA3,CHRM1,HIP1R,GABRD,SYT13,KLK6,MBP,PLLP,CACNA1H,KCNIP2,CNTN2,SYN1,ATP2B3,NR2E1,AKIRIN1,PPP2R2C,RAB15,DYNC1I1,TMEM151B,AMPH,CBR1,PRKCB,CNTNAP4,RAPGEF5,RPS21,ATP2B1,SERPINI1,PRKAR1B,PHC2,CELF3,GPRIN1,HPCAL4,IQSEC3,KIF21B,CLN8,SEZ6L2,SEZ6L,TPM2,DNAH9,FARP1,NKAIN4,CHD5,RIMS3,G…
8.10482e-07	10401	324	223	TF:M13129	TF	Factor: RERE; motif: CNGCNSCNNGSRCRGSGSS	STMN2,NEFL,SPHKAP,CXCL14,CAMK2A,SLC17A7,PACSIN1,GABRG2,SNCB,SYT4,GRIN1,CHGA,TMEM130,SNAP25,SV2B,OGDHL,COL1A2,CAMK2B,SYT1,SLC12A5,NELL2,PTPRN,ALDH1A3,CHGB,SCN3B,NNAT,HS6ST3,SYT7,ADCY1,MEGF11,CELF4,CPNE6,WNT7B,CAPS,L1CAM,GABRB3,RIMS1,ST8SIA3,SCN2A,CHRM1,HIP1R,GABRD,NGEF,RAP1GAP2,VSTM2A,INA,ADCY8,KLK6,MAG,MBP,MAL,VWA1,PLLP,BOK,CACNA1H,KCNIP2,SRRM4,CHRDL1,SYN1,ATP2B3,FREM2,CARNS1,CLDN11,GAS7,RAPGEF1,…
1.37139e-06	1628	324	61	TF:M00325	TF	Factor: NRSE; motif: TTYAGCWCCDCGGASAGYRCC	STMN2,NEFL,VSNL1,SNCB,SYT4,GRIN1,CHGA,SNAP25,CRYM,OGDHL,CHGB,SCN3B,SYT7,ADCY1,MEGF11,GFRA1,CELF4,WNT7B,L1CAM,HIP1R,GABRD,MBP,SRRM4,CNTN2,SYN1,TMEM151B,ATCAY,RCAN2,PRKCB,DNM1,RAPGEF5,PRKAR1B,CELF3,DOK6,IQSEC3,CLN8,SEZ6L,CRLF1,ADCY2,PEG3,CREG2,NEDD4L,ITGB5,SEMA6C,FGFR2,TGFBI,C4A,RUNDC3A,ZNF488,PILRB,MAP4K4,SEZ6,RAB6B,SLC1A4,NRSN1,RPH3A,CNTNAP2,MAPK8IP2,CDHR1,EFEMP1,HAP1
3.93343e-06	8522	324	191	TF:M10026	TF	Factor: PATZ; motif: GGGGNGGGGGMKGGRRNGGNRN	STMN2,SPHKAP,CXCL14,SLC17A7,VSNL1,NRGN,PACSIN1,SNCB,GRIN1,CHGA,SNAP25,SV2B,COL1A2,CAMK2B,SYT1,SLC12A5,NELL2,ENPP2,PTPRN,SCN3B,ADCY1,MEGF11,GFRA1,CELF4,CPNE6,WNT7B,CAPS,L1CAM,GABRB3,RIMS1,AK5,ST8SIA3,HIP1R,GABRD,SYT13,NGEF,RAP1GAP2,INA,F13A1,ADCY8,MAG,MBP,MAL,VWA1,PLLP,BOK,CACNA1H,KCNIP2,SRRM4,CHRDL1,CNTN2,SEMA4D,CLTB,ATP2B3,FREM2,CARNS1,CLDN11,GAS7,NR2E1,AKIRIN1,PPP2R2C,RAB15,DYNC1I1,TMEM151B,AMP…
4.18228e-06	5847	324	145	TF:M01104_1	TF	Factor: MOVO-B; motif: GNGGGGG; match class: 1	STMN2,GNG3,CXCL14,SLC17A7,NRGN,SNCB,GRIN1,CHGA,TMEM130,SNAP25,SV2B,COL1A2,CAMK2B,SLC12A5,CHGB,SCN3B,NNAT,HS6ST3,SYT7,ADCY1,MEGF11,ETV5,CELF4,WNT7B,GABRB3,RIMS1,ST8SIA3,HIP1R,GABRD,NGEF,ADCY8,MAL,PLLP,BOK,CACNA1H,KCNIP2,SRRM4,SYN1,CLTB,ATP2B3,CARNS1,GAS7,RAPGEF1,AKIRIN1,NAPB,PPP2R2C,RAB15,TMEM151B,AMPH,PPP1R16B,DNM1,RAPGEF5,RPS21,CHN1,ATP2B1,PRKAR1B,FOXJ1,SLAIN1,PHC2,MYL9,CDH13,REEP1,WNK2,CRTAC1,P…
4.20392e-06	6751	324	161	TF:M10108	TF	Factor: WT1; motif: RGGNGGGGGAGGRGGNGGRG	STMN2,GNG3,SLC17A7,GABRG2,SYT4,GRIN1,CHGA,TMEM130,SNAP25,OGDHL,COL1A2,CAMK2B,SYT1,SLC12A5,NELL2,ENPP2,PTPRN,ALDH1A3,CHGB,HS6ST3,ADCY1,MEGF11,GFRA1,CELF4,CPNE6,WNT7B,CAPS,GABRB3,RIMS1,ST8SIA3,CHRM1,HIP1R,GABRD,NGEF,RAP1GAP2,ENC1,INA,KLK6,MBP,MAL,PLLP,CACNA1H,KCNIP2,SRRM4,CHRDL1,SEMA4D,SYN1,ATP2B3,FREM2,RAPGEF1,AKIRIN1,PPP2R2C,TMEM151B,AMPH,ATCAY,CBR1,TPPP3,SCN2B,PRKCB,DNM1,RAPGEF5,MGAT5B,ATP2B1,PR…
4.45588e-06	5521	324	139	TF:M13144_1	TF	Factor: ZNF138; motif: GCAGCRSCNSGSNCMGSGCS; match class: 1	STMN2,NEFL,SLC17A7,SNCB,GRIN1,CHGA,SNAP25,SV2B,OGDHL,CAMK2B,PTPRN,ALDH1A3,SCN3B,NNAT,HS6ST3,SYT7,ADCY1,MEGF11,CELF4,CPNE6,WNT7B,GABRB3,RIMS1,CHRM1,HIP1R,GABRD,NGEF,RAP1GAP2,INA,MBP,MAL,VWA1,PLLP,BOK,CACNA1H,KCNIP2,SYN1,ATP2B3,CARNS1,RAPGEF1,NR2E1,AKIRIN1,PPP2R2C,DYNC1I1,TMEM151B,AMPH,PRKCB,DNM1,RAPGEF5,RPS21,MGAT5B,CHN1,ATP2B1,PRKAR1B,FOXJ1,SLAIN1,PHC2,MYL9,GPRIN1,REEP1,DOK6,IQSEC3,WNK2,CRTAC1,CN…
5.15495e-06	4990	324	129	TF:M10026_1	TF	Factor: PATZ; motif: GGGGNGGGGGMKGGRRNGGNRN; match class: 1	STMN2,NRGN,SNCB,GRIN1,CHGA,SNAP25,COL1A2,CAMK2B,SYT1,SLC12A5,NELL2,PTPRN,SCN3B,ADCY1,CELF4,CPNE6,WNT7B,GABRB3,RIMS1,HIP1R,GABRD,SYT13,NGEF,RAP1GAP2,MAL,VWA1,PLLP,BOK,CACNA1H,KCNIP2,SRRM4,CHRDL1,ATP2B3,CARNS1,GAS7,AKIRIN1,PPP2R2C,RAB15,TMEM151B,AMPH,PPP1R16B,RAPGEF5,RPS21,ATP2B1,FOXJ1,RSPH1,SLAIN1,PHC2,CELF3,GPRIN1,REEP1,DOK6,CRTAC1,PTCH1,KIF21B,CLN8,SEZ6L2,SEZ6L,TPM2,CRLF1,CDK18,ITPR1,PCSK6,DNAH9…
5.40966e-06	11774	324	241	TF:M13132	TF	Factor: ZNF609; motif: GNSNGGGNGCTGN	NEFL,GABRA1,SVOP,SPHKAP,CXCL14,CAMK2A,SLC17A7,VSNL1,NRGN,PACSIN1,GABRG2,SNCB,SYT4,GRIN1,CHGA,TMEM130,SNAP25,SV2B,OGDHL,COL1A2,NELL2,PTPRN,ALDH1A3,CHGB,LINGO1,SCN3B,HS6ST3,SYT7,MEGF11,FERMT1,GFRA1,CELF4,CPNE6,WNT7B,CAPS,L1CAM,GABRB3,RIMS1,AK5,ST8SIA3,CHRM1,HIP1R,TRPM3,GABRD,SYT13,NGEF,RAP1GAP2,ENC1,VSTM2A,INA,IGSF1,ADCY8,KLK6,MAG,MBP,MAL,VWA1,PLLP,BOK,CACNA1H,KCNIP2,SRRM4,CHRDL1,CNTN2,SEMA4D,SYN1,…
5.76016e-06	2770	324	85	TF:M10107_1	TF	Factor: DB1; motif: GGRRRRGRRGGAGGGGGNGRRR; match class: 1	GNG3,PACSIN1,TMEM130,OGDHL,SYT1,SLC12A5,ENPP2,MEGF11,GFRA1,CELF4,GABRB3,ST8SIA3,HIP1R,GABRD,NGEF,RAP1GAP2,ENC1,F13A1,CACNA1H,KCNIP2,ATP2B3,NR2E1,PPP2R2C,TMEM151B,AMPH,PLP1,CNTNAP4,ATP2B1,PRKAR1B,RSPH1,PHC2,CELF3,REEP1,SNCG,HPCAL4,DOK6,IQSEC3,CRTAC1,NECAB1,MEF2C,SEZ6L2,SEZ6L,CDK18,ITPR1,OPCML,SLC24A3,GNB3,FGFR3,HOPX,TTYH1,STXBP1,NEDD4L,GPC4,TGFBI,PSD2,ANKS1B,CPNE5,MGAT3,ASPHD1,PILRB,MAP4K4,VEGFA,C…
5.84415e-06	6721	324	160	TF:M07436	TF	Factor: WT1; motif: NNGGGNGGGSGN	SVOP,GNG3,SLC17A7,VSNL1,NRGN,PACSIN1,SNCB,CHGA,TMEM130,SNAP25,OGDHL,CAMK2B,SYT1,PTPRN,CHGB,LINGO1,SCN3B,SYT7,MEGF11,ETV5,SULF1,CELF4,CPNE6,WNT7B,L1CAM,GABRB3,ST8SIA3,HIP1R,TRPM3,GABRD,RAP1GAP2,IGSF1,ADCY8,MAG,MAL,PLLP,BOK,CACNA1H,KCNIP2,SRRM4,CHRDL1,CNTN2,SYN1,ATP2B3,CARNS1,CLDN11,NR2E1,AKIRIN1,NAPB,SYNPR,TMEM151B,ATCAY,PPP1R16B,PRKCB,DNM1,PLP1,RAPGEF5,SOX10,HSPA2,MGAT5B,CHN1,ATP2B1,PRKAR1B,FOXJ1…
5.9745e-06	11715	324	240	TF:M13149	TF	Factor: ZNF219; motif: SNNCAGCACCNNGGNCAGCGSC	STMN2,NEFL,SPHKAP,CXCL14,CAMK2A,SLC17A7,VSNL1,PACSIN1,GABRG2,SNCB,SYT4,GRIN1,CHGA,SNAP25,SV2B,CRYM,OGDHL,COL1A2,CAMK2B,SYT1,NELL2,PTPRN,ALDH1A3,CHGB,LINGO1,SCN3B,HS6ST3,SYT7,ADCY1,MEGF11,FERMT1,ETV5,GFRA1,CELF4,CPNE6,WNT7B,CAPS,L1CAM,GABRB3,RIMS1,AK5,ST8SIA3,SCN2A,CHRM1,HIP1R,GABRD,SYT13,NGEF,RAP1GAP2,ENC1,VSTM2A,INA,IGSF1,ADCY8,KLK6,MAG,MBP,MAL,VWA1,PLLP,BOK,CAPN3,CACNA1H,KCNIP2,SRRM4,CHRDL1,CCD…
6.19902e-06	4265	324	115	TF:M07261_1	TF	Factor: LKLF; motif: GGGGTGGKSN; match class: 1	STMN2,SPHKAP,CXCL14,SLC17A7,NRGN,PACSIN1,SNCB,GRIN1,CHGA,TMEM130,SNAP25,SV2B,CAMK2B,SLC12A5,PTPRN,LINGO1,SCN3B,SYT7,ETV5,GFRA1,CELF4,CAPS,GABRB3,CHRM1,HIP1R,TRPM3,SYT13,IGSF1,MAG,MAL,VWA1,CACNA1H,SRRM4,CHRDL1,SYN1,FREM2,CARNS1,RAPGEF1,AKIRIN1,PPP2R2C,RAB15,DYNC1I1,TMEM151B,DLGAP1,ATCAY,PPP1R16B,PRKCB,PLP1,SOX10,HSPA2,ATP2B1,PRKAR1B,FOXJ1,RSPH1,PHC2,CELF3,GPRIN1,SNCG,HPCAL4,IQSEC3,CRTAC1,KIF21B,SE…
8.3611e-06	9395	324	204	TF:M03876_1	TF	Factor: Kaiso; motif: GCMGGGRGCRGS; match class: 1	SLC17A7,PACSIN1,GABRG2,TMEM130,SNAP25,SV2B,OGDHL,COL1A2,CAMK2B,SYT1,SLC12A5,NELL2,PTPRN,ALDH1A3,CHGB,LINGO1,SCN3B,NNAT,HS6ST3,SYT7,ADCY1,MEGF11,ETV5,GFRA1,CELF4,WNT7B,L1CAM,GABRB3,RIMS1,ST8SIA3,CHRM1,HIP1R,GABRD,SYT13,NGEF,ENC1,INA,ADCY8,KLK6,MBP,MAL,VWA1,CACNA1H,KCNIP2,SRRM4,DAPL1,SYN1,CLTB,ATP2B3,CARNS1,CLDN11,RAPGEF1,AKIRIN1,SYNPR,PPP2R2C,RAB15,DYNC1I1,TMEM151B,DLGAP1,AMPH,ATCAY,CBR1,TPPP3,PPP…
8.97624e-06	7046	324	165	TF:M01118	TF	Factor: WT1; motif: SMCNCCNSC	STMN2,GABRA1,SVOP,SPHKAP,GNG3,SLC17A7,VSNL1,NRGN,PACSIN1,GABRG2,SNCB,GRIN1,CHGA,TMEM130,OGDHL,COL1A2,SYT1,SLC12A5,ALDH1A3,SCN3B,NNAT,SYT7,ADCY1,ETV5,GFRA1,CPNE6,WNT7B,CAPS,GABRB3,RIMS1,ST8SIA3,CHRM1,HIP1R,TRPM3,NGEF,RAP1GAP2,ENC1,VSTM2A,KLK6,MAG,MBP,PLLP,CACNA1H,KCNIP2,SRRM4,CHRDL1,SYN1,ATP2B3,CD74,CARNS1,NR2E1,AKIRIN1,NAPB,PPP2R2C,RAB15,TMEM151B,DLGAP1,TPPP3,PPP1R16B,PRKCB,DNM1,RAPGEF5,MGAT5B,AT…
9.23013e-06	6817	324	161	TF:M13147_1	TF	Factor: ZNF253; motif: SNGNSCGNGGNGCKGNN; match class: 1	STMN2,SPHKAP,SLC17A7,VSNL1,NRGN,SNCB,GRIN1,CHGA,TMEM130,SV2B,OGDHL,COL1A2,CAMK2B,PTPRN,ALDH1A3,SCN3B,HS6ST3,SYT7,ADCY1,MEGF11,CELF4,WNT7B,L1CAM,GABRB3,RIMS1,ST8SIA3,HIP1R,GABRD,NGEF,RAP1GAP2,ENC1,VSTM2A,INA,KLK6,MBP,MAL,BOK,CACNA1H,KCNIP2,SRRM4,SYN1,ATP2B3,CARNS1,RAPGEF1,AKIRIN1,NAPB,RAB15,DYNC1I1,TMEM151B,AMPH,PRKCB,DNM1,RAPGEF5,HSPA2,RPS21,MGAT5B,CHN1,PRKAR1B,SLAIN1,PHC2,MYL9,CELF3,GPRIN1,REEP1…
1.10674e-05	5264	324	133	TF:M12694_1	TF	Factor: ZFP14; motif: SCNNYCCNGNNSCTSCNC; match class: 1	STMN2,NEFL,SPHKAP,GNG3,CXCL14,SLC17A7,NRGN,GRIN1,CHGA,CRYM,OGDHL,COL1A2,CAMK2B,SLC12A5,NELL2,ALDH1A3,CHGB,LINGO1,SCN3B,ADCY1,WNT7B,GABRB3,RIMS1,AK5,ST8SIA3,HIP1R,GABRD,SYT13,NGEF,INA,KLK6,MBP,MAL,VWA1,PLLP,BOK,CACNA1H,CHRDL1,CNTN2,CLTB,ATP2B3,FREM2,GAS7,RAPGEF1,NR2E1,AKIRIN1,SYNPR,DLGAP1,AMPH,PRKCB,DNM1,RAPGEF5,MGAT5B,ATP2B1,RSPH1,SLAIN1,PHC2,MYL9,HPCAL4,WNK2,PTCH1,CNP,KIF21B,CLN8,SEZ6L,TPM2,CRLF…
1.33137e-05	5497	324	137	TF:M02036_1	TF	Factor: WT1; motif: CGCCCCCNCN; match class: 1	SLC17A7,CHGA,TMEM130,SNAP25,SV2B,OGDHL,COL1A2,CAMK2B,SYT1,SLC12A5,NELL2,SCN3B,NNAT,SYT7,ADCY1,ETV5,GFRA1,WNT7B,GABRB3,RIMS1,AK5,ST8SIA3,HIP1R,GABRD,NGEF,RAP1GAP2,INA,ADCY8,KLK6,MAL,VWA1,PLLP,BOK,CACNA1H,KCNIP2,SYN1,ATP2B3,CARNS1,CLDN11,GAS7,RAPGEF1,NAPB,SYNPR,PPP2R2C,RAB15,TMEM151B,DLGAP1,ATCAY,PPP1R16B,DNM1,MGAT5B,CHN1,ATP2B1,FOXJ1,RSPH1,SLAIN1,PHC2,MYL9,GPRIN1,SNCG,DOK6,WNK2,CRTAC1,PTCH1,CNP,KI…
1.5756e-05	13132	324	259	TF:M13128	TF	Factor: MED8; motif: CYYNSCYYCCTSCNCC	STMN2,NEFL,SVOP,GNG3,CAMK2A,SLC17A7,VSNL1,NRGN,PACSIN1,GABRG2,SYT4,GRIN1,CHGA,TMEM130,MICAL2,CRYM,OGDHL,COL1A2,CAMK2B,SYT1,SLC12A5,NELL2,ENPP2,PTPRN,ALDH1A3,CHGB,LINGO1,SCN3B,NNAT,HS6ST3,SYT7,ADCY1,MEGF11,FERMT1,ETV5,GFRA1,CELF4,CPNE6,WNT7B,CAPS,L1CAM,GABRB3,RIMS1,AK5,ST8SIA3,SCN2A,CHRM1,HIP1R,GABRD,NGEF,RAP1GAP2,ENC1,INA,F13A1,IGSF1,ADCY8,KLK6,MAG,MBP,MAL,PLLP,BOK,CAPN3,CACNA1H,KCNIP2,SRRM4,CHRD…
2.63215e-05	10721	324	223	TF:M00986_1	TF	Factor: Churchill; motif: CGGGNN; match class: 1	STMN2,SPHKAP,GNG3,CXCL14,SLC17A7,NRGN,PACSIN1,SNCB,GRIN1,CHGA,TMEM130,SNAP25,SV2B,CRYM,OGDHL,COL1A2,CAMK2B,SLC12A5,NELL2,PTPRN,ALDH1A3,CHGB,SCN3B,NNAT,HS6ST3,SYT7,ADCY1,MEGF11,ETV5,GFRA1,CELF4,CPNE6,WNT7B,GABRB3,RIMS1,AK5,ST8SIA3,CHRM1,HIP1R,GABRD,NGEF,ENC1,IGSF1,ADCY8,KLK6,MAG,MBP,MAL,VWA1,PLLP,BOK,CACNA1H,KCNIP2,SRRM4,CHRDL1,SYN1,CLTB,ATP2B3,FREM2,CD74,CARNS1,CLDN11,SLC13A4,GAS7,RAPGEF1,AKIRIN1…
2.93283e-05	4220	324	112	TF:M10112_1	TF	Factor: Miz-1; motif: NNRGGWGGGGGAGGGGMRR; match class: 1	STMN2,SLC17A7,SNCB,GRIN1,CHGA,TMEM130,SNAP25,CRYM,OGDHL,COL1A2,CAMK2B,SYT1,SLC12A5,NELL2,ENPP2,PTPRN,LINGO1,GFRA1,CAPS,L1CAM,GABRB3,RIMS1,ST8SIA3,HIP1R,GABRD,RAP1GAP2,INA,F13A1,ADCY8,MAL,PLLP,CACNA1H,KCNIP2,SRRM4,SYN1,ATP2B3,CARNS1,AKIRIN1,PPP2R2C,RAB15,DYNC1I1,TMEM151B,TPPP3,SCN2B,CNTNAP4,RAPGEF5,MGAT5B,ATP2B1,PRKAR1B,FOXJ1,RSPH1,SLAIN1,PHC2,CELF3,GPRIN1,REEP1,SNCG,DOK6,IQSEC3,PTCH1,KIF21B,CLN8,…
2.95785e-05	6860	324	160	TF:M09973_1	TF	Factor: CPBP; motif: GNNRGGGHGGGGNNGGGRN; match class: 1	STMN2,SLC17A7,GABRG2,SNCB,CHGA,TMEM130,SNAP25,OGDHL,COL1A2,CAMK2B,SLC12A5,ENPP2,ALDH1A3,LINGO1,SCN3B,SYT7,MEGF11,GFRA1,CELF4,CPNE6,WNT7B,L1CAM,GABRB3,RIMS1,ST8SIA3,CHRM1,HIP1R,GABRD,SYT13,NGEF,ENC1,IGSF1,KLK6,MAG,MAL,VWA1,BOK,CACNA1H,KCNIP2,SRRM4,CNTN2,ATP2B3,CARNS1,CLDN11,GAS7,RAPGEF1,NR2E1,AKIRIN1,PPP2R2C,TMEM151B,DLGAP1,AMPH,CBR1,TPPP3,PPP1R16B,PRKCB,PLP1,RAPGEF5,ATP2B1,SERPINI1,PRKAR1B,FOXJ1,…
2.98521e-05	5728	324	140	TF:M05327	TF	Factor: WT1; motif: NGCGGGGGGGTSMMCYN	SVOP,CXCL14,SLC17A7,PACSIN1,SNCB,TMEM130,SNAP25,CAMK2B,SYT1,SLC12A5,SCN3B,HS6ST3,SYT7,ADCY1,ETV5,CAPS,GABRB3,RIMS1,AK5,GABRD,NGEF,INA,IGSF1,MBP,MAL,PLLP,CACNA1H,SRRM4,CNTN2,SYN1,CLTB,ATP2B3,CD74,CARNS1,GAS7,RAPGEF1,AKIRIN1,NAPB,SYNPR,TMEM151B,AMPH,PPP1R16B,RAPGEF5,MGAT5B,PRKAR1B,FOXJ1,RSPH1,SLAIN1,PHC2,MYL9,GPRIN1,REEP1,SNCG,DOK6,WNK2,CRTAC1,PTCH1,NECAB1,KIF21B,CLN8,MYH7,TPM2,CRLF1,ITPR1,PCSK6,FA…
3.0041e-05	9452	324	203	TF:M01857	TF	Factor: AP-2alpha; motif: NGCCYSNNGSN	CAMK2A,SLC17A7,PACSIN1,GRIN1,CHGA,TMEM130,OGDHL,COL1A2,CAMK2B,SLC12A5,NELL2,NNAT,HS6ST3,SYT7,ADCY1,MEGF11,FERMT1,ETV5,GFRA1,CELF4,CPNE6,WNT7B,CAPS,L1CAM,GABRB3,RIMS1,AK5,ST8SIA3,CHRM1,HIP1R,GABRD,NGEF,RAP1GAP2,ENC1,VSTM2A,INA,ADCY8,KLK6,MBP,MAL,PLLP,BOK,CACNA1H,KCNIP2,DAPL1,CHRDL1,CLTB,ATP2B3,FREM2,MOBP,ERMN,CARNS1,CLDN11,GAS7,RAPGEF1,AKIRIN1,NAPB,SYNPR,PPP2R2C,RAB15,DYNC1I1,TMEM151B,DLGAP1,ATCAY…
3.01343e-05	5840	324	142	TF:M00706	TF	Factor: TFII-I; motif: RGAGGKAGG	MYT1L,GNG3,CXCL14,NRGN,GABRG2,SNCB,SYT4,CHGA,TMEM130,COL1A2,SYT1,SLC12A5,NELL2,ALDH1A3,CHGB,LINGO1,NNAT,SYT7,MEGF11,ETV5,CELF4,WNT7B,GABRB3,RIMS1,AK5,ST8SIA3,SCN2A,CHRM1,HIP1R,GABRD,SYT13,NGEF,ENC1,MBP,MAL,PLLP,BOK,CACNA1H,KCNIP2,CNTN2,SEMA4D,CLTB,ATP2B3,CARNS1,NR2E1,NAPB,PPP2R2C,RAB15,DYNC1I1,TMEM151B,ATCAY,CBR1,PRKCB,CNTNAP4,SOX10,FOXJ1,RSPH1,REEP1,SNCG,HPCAL4,IQSEC3,SLC15A2,NECAB1,SNRPE,CLN8,S…
3.01383e-05	14521	324	277	TF:M09636_1	TF	Factor: MAZ; motif: GGGMGGGGSSGGGGGGGGGGGG; match class: 1	STMN2,GABRA1,SVOP,SPHKAP,GNG3,CXCL14,CAMK2A,SLC17A7,VSNL1,NRGN,PACSIN1,GABRG2,SNCB,SYT4,GRIN1,CHGA,TMEM130,SNAP25,SV2B,CRYM,OGDHL,COL1A2,CAMK2B,SYT1,SLC12A5,NELL2,ENPP2,PTPRN,ALDH1A3,CHGB,LINGO1,SCN3B,NNAT,HS6ST3,SYT7,ADCY1,MEGF11,ETV5,GFRA1,SULF1,CELF4,CPNE6,WNT7B,L1CAM,GABRB3,RIMS1,AK5,ST8SIA3,CHRM1,HIP1R,TRPM3,GABRD,SYT13,NGEF,RAP1GAP2,ENC1,VSTM2A,INA,F13A1,IGSF1,ADCY8,KLK6,MAG,MBP,MAL,VWA1,PL…
3.06601e-05	4538	324	118	TF:M10432_1	TF	Factor: MAZ; motif: GGGMGGGGS; match class: 1	GNG3,SLC17A7,NRGN,PACSIN1,SNCB,CHGA,TMEM130,SNAP25,OGDHL,CAMK2B,SLC12A5,NELL2,PTPRN,LINGO1,SCN3B,SYT7,ETV5,CPNE6,WNT7B,GABRB3,ST8SIA3,HIP1R,GABRD,NGEF,IGSF1,MAG,VWA1,CACNA1H,KCNIP2,SRRM4,CNTN2,ATP2B3,CARNS1,NR2E1,AKIRIN1,SYNPR,PPP2R2C,RAB15,TMEM151B,PPP1R16B,DNM1,MGAT5B,CHN1,ATP2B1,FOXJ1,PHC2,CELF3,GPRIN1,HPCAL4,WNK2,PTCH1,KIF21B,CLN8,SEZ6L2,SEZ6L,ITPR1,FARP1,PIP5K1C,SAMHD1,NKAIN4,RIMS3,STOX1,NOT…
3.35776e-05	288	324	21	TF:M00256	TF	Factor: NRSF; motif: TTCAGCACCACGGACAGMGCC	GABRG2,SYT4,GRIN1,CHGA,SNAP25,OGDHL,CHGB,SCN3B,L1CAM,SCN2A,SRRM4,SYN1,TMEM151B,CELF3,IQSEC3,RUNDC3A,PILRB,SEZ6,NRSN1,RPH3A,CNTNAP2
4.08146e-05	3729	324	102	TF:M13125	TF	Factor: ARID4B; motif: NNYCAGCACCNNGGNCAGCGSC	CXCL14,SLC17A7,GABRG2,SNCB,SYT4,GRIN1,CHGA,SNAP25,SV2B,OGDHL,SYT1,PTPRN,CHGB,SCN3B,SYT7,ADCY1,MEGF11,CELF4,CPNE6,WNT7B,L1CAM,GABRB3,ST8SIA3,SCN2A,CHRM1,HIP1R,GABRD,INA,MBP,MAL,BOK,CAPN3,CACNA1H,KCNIP2,SRRM4,SYN1,FREM2,NR2E1,PPP2R2C,RAB15,DYNC1I1,TMEM151B,CBR1,RCAN2,PRKCB,DNM1,RAPGEF5,HSPA2,CELF3,HPCAL4,DOK6,IQSEC3,CLN8,SEZ6L,TPM2,CRLF1,COL4A1,PCSK6,SLC7A14,GAD1,SLC24A3,ADCY2,GNB3,KLHL21,FGFR3,STK…
4.62445e-05	10580	324	220	TF:M01104	TF	Factor: MOVO-B; motif: GNGGGGG	STMN2,MYT1L,SPHKAP,GNG3,CXCL14,SLC17A7,NRGN,PACSIN1,SNCB,GRIN1,CHGA,TMEM130,SNAP25,SV2B,CRYM,OGDHL,COL1A2,CAMK2B,SYT1,SLC12A5,PTPRN,ALDH1A3,CHGB,SCN3B,NNAT,HS6ST3,SYT7,ADCY1,MEGF11,FERMT1,ETV5,GFRA1,CELF4,CPNE6,WNT7B,CAPS,GABRB3,RIMS1,AK5,ST8SIA3,CHRM1,HIP1R,GABRD,SYT13,NGEF,RAP1GAP2,VSTM2A,IGSF1,ADCY8,KLK6,MBP,MAL,VWA1,PLLP,BOK,CACNA1H,KCNIP2,SRRM4,SYN1,CLTB,ATP2B3,FREM2,CD74,CARNS1,CLDN11,SLC13…
5.2575e-05	7378	324	168	TF:M07397	TF	Factor: ZBP89; motif: CCCCKCCCCCNN	STMN2,GNG3,CXCL14,CAMK2A,SLC17A7,NRGN,GABRG2,SNCB,CHGA,TMEM130,SNAP25,OGDHL,COL1A2,CAMK2B,SYT1,SLC12A5,NELL2,ENPP2,PTPRN,CHGB,NNAT,MEGF11,ETV5,GFRA1,SULF1,CPNE6,WNT7B,CAPS,L1CAM,GABRB3,RIMS1,ST8SIA3,HIP1R,TRPM3,GABRD,VSTM2A,INA,IGSF1,ADCY8,MAG,MAL,VWA1,PLLP,CACNA1H,KCNIP2,SRRM4,CHRDL1,SYN1,CLTB,ATP2B3,CARNS1,CLDN11,GAS7,AKIRIN1,NAPB,SYNPR,PPP2R2C,RAB15,DYNC1I1,TMEM151B,DLGAP1,ATCAY,TPPP3,PRKCB,DN…
5.86014e-05	6863	324	159	TF:M12722_1	TF	Factor: ZXDL; motif: GSGSCNNGGGMRGCNCCGGGS; match class: 1	SPHKAP,SLC17A7,PACSIN1,SNCB,GRIN1,CHGA,TMEM130,SNAP25,SV2B,CAMK2B,SLC12A5,NELL2,PTPRN,ALDH1A3,HS6ST3,SYT7,ADCY1,ETV5,GFRA1,CELF4,WNT7B,GABRB3,RIMS1,AK5,HIP1R,GABRD,NGEF,RAP1GAP2,INA,ADCY8,MBP,MAL,PLLP,BOK,CACNA1H,CHRDL1,CNTN2,SYN1,CLTB,ATP2B3,FREM2,CARNS1,GAS7,RAPGEF1,NAPB,PPP2R2C,RAB15,TMEM151B,DLGAP1,AMPH,TPPP3,PRKCB,DNM1,MGAT5B,CHN1,ATP2B1,SLAIN1,PHC2,MYL9,CELF3,GPRIN1,REEP1,DOK6,WNK2,CRTAC1,P…
8.85711e-05	10064	324	211	TF:M07261	TF	Factor: LKLF; motif: GGGGTGGKSN	STMN2,SVOP,SPHKAP,CXCL14,SLC17A7,VSNL1,NRGN,PACSIN1,SNCB,SYT4,GRIN1,CHGA,TMEM130,SNAP25,SV2B,CRYM,OGDHL,COL1A2,CAMK2B,SYT1,SLC12A5,PTPRN,MAPT,CHGB,LINGO1,SCN3B,SYT7,MEGF11,ETV5,GFRA1,SULF1,CELF4,CPNE6,CAPS,L1CAM,GABRB3,AK5,ST8SIA3,CHRM1,HIP1R,TRPM3,SYT13,NGEF,IGSF1,ADCY8,KLK6,MAG,MBP,MAL,VWA1,BOK,CACNA1H,KCNIP2,SRRM4,CHRDL1,CCDC80,CNTN2,SEMA4D,SYN1,ATP2B3,FREM2,CD74,ERMN,CARNS1,CLDN11,GAS7,RAPGEF…
9.35226e-05	8449	324	185	TF:M13124_1	TF	Factor: ZNF670; motif: SNGGGCRGRG; match class: 1	STMN2,SVOP,SLC17A7,NRGN,PACSIN1,GABRG2,SNCB,CHGA,TMEM130,SNAP25,SV2B,CRYM,COL1A2,CAMK2B,SLC12A5,ENPP2,PTPRN,ALDH1A3,LINGO1,SCN3B,HS6ST3,SYT7,ADCY1,ETV5,GFRA1,CELF4,WNT7B,L1CAM,GABRB3,RIMS1,ST8SIA3,CHRM1,HIP1R,GABRD,NGEF,RAP1GAP2,INA,IGSF1,KLK6,MBP,MAL,VWA1,PLLP,BOK,CACNA1H,KCNIP2,SRRM4,BCAS1,CLTB,FREM2,CARNS1,CLDN11,SLC13A4,GAS7,RAPGEF1,NR2E1,AKIRIN1,NAPB,SYNPR,PPP2R2C,RAB15,DYNC1I1,TMEM151B,DLGA…
0.00012066	3250	324	91	TF:M01858_1	TF	Factor: AP-2beta; motif: GCNNNGGSCNGVGGGN; match class: 1	NEFL,TMEM130,COL1A2,CAMK2B,NELL2,PTPRN,SYT7,ADCY1,ETV5,WNT7B,L1CAM,HIP1R,GABRD,NGEF,ENC1,ADCY8,MBP,MAL,CACNA1H,SYNPR,PPP2R2C,TMEM151B,DLGAP1,TPPP3,DNM1,MGAT5B,ATP2B1,SLAIN1,PHC2,MYL9,CELF3,GPRIN1,REEP1,DOK6,IQSEC3,KIF21B,SEZ6L2,SEZ6L,TPM2,CRLF1,CDK18,ITPR1,PCSK6,DNAH9,FARP1,PIP5K1C,NKAIN4,CHD5,RIMS3,OPCML,SLC24A3,NOTCH2,ADCY2,KIF2A,STK24,TTYH1,ITGB5,GPC4,SEMA6C,TGFBI,RERE,PSD2,ARHGDIG,CPNE5,RUNDC…
0.000121866	11201	324	228	TF:M09973	TF	Factor: CPBP; motif: GNNRGGGHGGGGNNGGGRN	STMN2,NEFL,SVOP,GNG3,CXCL14,SLC17A7,VSNL1,NRGN,PACSIN1,GABRG2,SNCB,GRIN1,CHGA,TMEM130,SNAP25,MICAL2,CRYM,OGDHL,COL1A2,CAMK2B,SYT1,SLC12A5,NELL2,ENPP2,PTPRN,ALDH1A3,LINGO1,SCN3B,HS6ST3,SYT7,MEGF11,GFRA1,CELF4,CPNE6,WNT7B,L1CAM,GABRB3,RIMS1,AK5,ST8SIA3,CHRM1,HIP1R,TRPM3,GABRD,SYT13,NGEF,RAP1GAP2,ENC1,INA,IGSF1,ADCY8,KLK6,MAG,MBP,MAL,VWA1,PLLP,BOK,CACNA1H,KCNIP2,SRRM4,CNTN2,SYN1,CLTB,ATP2B3,FREM2,CA…
0.000127449	9593	324	203	TF:M10432	TF	Factor: MAZ; motif: GGGMGGGGS	STMN2,NEFL,GNG3,SLC17A7,VSNL1,NRGN,PACSIN1,GABRG2,SNCB,SYT4,GRIN1,CHGA,TMEM130,SNAP25,OGDHL,COL1A2,CAMK2B,SYT1,SLC12A5,NELL2,PTPRN,ALDH1A3,LINGO1,SCN3B,HS6ST3,SYT7,ADCY1,MEGF11,ETV5,CPNE6,WNT7B,CAPS,GABRB3,RIMS1,ST8SIA3,CHRM1,HIP1R,GABRD,SYT13,NGEF,RAP1GAP2,ENC1,VSTM2A,IGSF1,ADCY8,KLK6,MAG,MAL,VWA1,PLLP,CACNA1H,KCNIP2,SRRM4,CHRDL1,CNTN2,SYN1,ATP2B3,CD74,CARNS1,CLDN11,GAS7,NR2E1,AKIRIN1,SYNPR,PPP2…
0.000184459	3329	324	92	TF:M08878_1	TF	Factor: EGR; motif: CGCCCCCGCNN; match class: 1	SLC17A7,NRGN,CHGA,SNAP25,SV2B,CAMK2B,SYT1,ADCY1,ETV5,GFRA1,GABRB3,RIMS1,AK5,GABRD,NGEF,RAP1GAP2,ADCY8,VWA1,PLLP,BOK,CACNA1H,KCNIP2,SYN1,ATP2B3,CARNS1,CLDN11,GAS7,PPP2R2C,TMEM151B,PPP1R16B,RAPGEF5,ATP2B1,FOXJ1,SLAIN1,MYL9,GPRIN1,SNCG,DOK6,WNK2,CRTAC1,PTCH1,KIF21B,SEZ6L,CRLF1,PCSK6,PIP5K1C,NKAIN4,CHD5,ARL4A,SLC24A3,EEPD1,FGFR3,STK24,ARHGEF10L,RYR2,STXBP1,NEDD4L,GPC4,SYNGR1,PSD2,ANKS1B,CPNE5,ACTL6B,…
0.0001859	1462	324	52	TF:M12691	TF	Factor: ZBTB44; motif: NTCAGCACCNNGGACAGCGSCN	SLC17A7,GABRG2,SYT4,GRIN1,CHGA,SNAP25,OGDHL,PTPRN,CHGB,SCN3B,ADCY1,MEGF11,CELF4,CPNE6,CAPS,L1CAM,SCN2A,GABRD,MBP,MAL,BOK,CAPN3,SRRM4,SYN1,TMEM151B,RCAN2,PRKCB,DNM1,RAPGEF5,CELF3,DOK6,IQSEC3,CRLF1,COL4A1,ADCY2,RYR2,ANKS1B,RUNDC3A,PGBD5,KIF3C,PILRB,NES,RUNX1,SEZ6,NRSN1,RPH3A,CNTNAP2,KCNK3,MAPK8IP2,CDHR1,EFS,C3orf70
0.000194608	7619	324	170	TF:M07486_1	TF	Factor: ZNF300; motif: SWGGGGGSN; match class: 1	SPHKAP,SLC17A7,VSNL1,PACSIN1,GABRG2,SNCB,GRIN1,CHGA,TMEM130,SNAP25,OGDHL,COL1A2,SYT1,SLC12A5,SCN3B,NNAT,SYT7,ETV5,CELF4,CPNE6,WNT7B,GABRB3,RIMS1,AK5,ST8SIA3,CHRM1,HIP1R,GABRD,RAP1GAP2,ENC1,INA,IGSF1,ADCY8,KLK6,MAG,MBP,VWA1,PLLP,CACNA1H,KCNIP2,SRRM4,CHRDL1,SYN1,MOBP,CARNS1,CLDN11,GAS7,RAPGEF1,AKIRIN1,NAPB,SYNPR,RAB15,DYNC1I1,TMEM151B,ATCAY,PPP1R16B,SCN2B,DNM1,RAPGEF5,SOX10,HSPA2,AZGP1,MGAT5B,CHN1,…
0.000197227	14026	324	268	TF:M07039_1	TF	Factor: ETF; motif: CCCCGCCCCYN; match class: 1	STMN2,GABRA1,SVOP,SPHKAP,GNG3,CXCL14,CAMK2A,SLC17A7,VSNL1,NRGN,PACSIN1,GABRG2,SNCB,GRIN1,CHGA,TMEM130,SNAP25,SV2B,CRYM,OGDHL,COL1A2,CAMK2B,SYT1,SLC12A5,NELL2,ENPP2,PTPRN,ALDH1A3,CHGB,LINGO1,SCN3B,NNAT,HS6ST3,SYT7,ADCY1,MEGF11,ETV5,GFRA1,CELF4,CPNE6,WNT7B,CAPS,L1CAM,GABRB3,RIMS1,AK5,ST8SIA3,CHRM1,HIP1R,TRPM3,GABRD,SYT13,NGEF,RAP1GAP2,ENC1,VSTM2A,INA,F13A1,IGSF1,ADCY8,KLK6,MAG,MBP,MAL,VWA1,PLLP,BOK…
0.000203275	9703	324	204	TF:M13144	TF	Factor: ZNF138; motif: GCAGCRSCNSGSNCMGSGCS	STMN2,NEFL,SPHKAP,CXCL14,SLC17A7,VSNL1,PACSIN1,GABRG2,SNCB,SYT4,GRIN1,CHGA,TMEM130,SNAP25,SV2B,OGDHL,CAMK2B,SLC12A5,NELL2,PTPRN,ALDH1A3,CHGB,SCN3B,NNAT,HS6ST3,SYT7,ADCY1,MEGF11,FERMT1,GFRA1,CELF4,CPNE6,WNT7B,L1CAM,GABRB3,RIMS1,AK5,ST8SIA3,SCN2A,CHRM1,HIP1R,GABRD,SYT13,NGEF,RAP1GAP2,VSTM2A,INA,IGSF1,KLK6,MBP,MAL,VWA1,PLLP,BOK,CACNA1H,KCNIP2,SRRM4,CHRDL1,SYN1,ATP2B3,FREM2,CARNS1,CLDN11,RAPGEF1,NR2E…
0.000216238	3542	324	96	TF:M07461_1	TF	Factor: KLF; motif: GGGNGGGG; match class: 1	STMN2,SLC17A7,NRGN,TMEM130,SNAP25,CAMK2B,SYT1,SLC12A5,PTPRN,LINGO1,SCN3B,SYT7,MEGF11,CELF4,L1CAM,GABRB3,HIP1R,TRPM3,SYT13,IGSF1,MAG,MAL,CACNA1H,KCNIP2,SRRM4,ATP2B3,CARNS1,RAPGEF1,AKIRIN1,PPP2R2C,RAB15,TMEM151B,DLGAP1,ATCAY,PPP1R16B,PRKCB,DNM1,PLP1,SOX10,PRKAR1B,FOXJ1,PHC2,MYL9,SNCG,HPCAL4,IQSEC3,CRTAC1,KIF21B,SEZ6L2,CRLF1,CDK18,FARP1,SLC7A14,CHD5,ADCY2,GNB3,KIF2A,CSF1,ALDH4A1,STK24,ZMYND10,TTYH1,…
0.000220371	7631	324	170	TF:M04595_1	TF	Factor: SALL2; motif: GGGTGGG; match class: 1	STMN2,GNG3,CXCL14,SLC17A7,VSNL1,NRGN,PACSIN1,GABRG2,SNCB,GRIN1,CHGA,TMEM130,SNAP25,SV2B,CRYM,CAMK2B,SYT1,SLC12A5,PTPRN,ALDH1A3,CHGB,LINGO1,SCN3B,SYT7,ADCY1,MEGF11,ETV5,GFRA1,CELF4,CPNE6,CAPS,L1CAM,GABRB3,RIMS1,AK5,ST8SIA3,CHRM1,HIP1R,TRPM3,GABRD,SYT13,NGEF,IGSF1,KLK6,MAG,MBP,MAL,CACNA1H,KCNIP2,SRRM4,CNTN2,SEMA4D,ATP2B3,FREM2,CARNS1,RAPGEF1,AKIRIN1,SYNPR,PPP2R2C,RAB15,TMEM151B,DLGAP1,ATCAY,TPPP3,P…
0.000226426	4481	324	114	TF:M01199_1	TF	Factor: RNF96; motif: BCCCGCRGCC; match class: 1	PACSIN1,GRIN1,CAMK2B,SLC12A5,ALDH1A3,HS6ST3,SYT7,ADCY1,MEGF11,ETV5,GFRA1,WNT7B,GABRB3,RIMS1,AK5,HIP1R,SYT13,NGEF,RAP1GAP2,ENC1,INA,MBP,MAL,BOK,CNTN2,SYN1,ATP2B3,GAS7,RAPGEF1,NAPB,PPP2R2C,RAB15,TMEM151B,DLGAP1,AMPH,PPP1R16B,PRKCB,DNM1,RAPGEF5,CHN1,ATP2B1,SLAIN1,PHC2,MYL9,GPRIN1,REEP1,DOK6,IQSEC3,WNK2,CRTAC1,PTCH1,KIF21B,CLN8,SEZ6L,CRLF1,COL4A1,PCSK6,DNAH9,FARP1,PIP5K1C,NKAIN4,CHD5,SLC24A3,STOX1,NO…
0.000237913	4806	324	120	TF:M09603	TF	Factor: Egr-1; motif: NNNNNGYGKGGGNGGGNN	CXCL14,SLC17A7,NRGN,GRIN1,CHGA,TMEM130,SNAP25,COL1A2,CAMK2B,SYT1,CHGB,LINGO1,SCN3B,MEGF11,ETV5,GFRA1,GABRB3,RIMS1,AK5,ST8SIA3,CHRM1,HIP1R,TRPM3,NGEF,RAP1GAP2,INA,IGSF1,KLK6,MAL,PLLP,BOK,CACNA1H,KCNIP2,CARNS1,AKIRIN1,RAB15,TMEM151B,AMPH,ATCAY,TPPP3,PRKCB,PLP1,RAPGEF5,ATP2B1,FOXJ1,SLAIN1,PHC2,MYL9,CELF3,GPRIN1,SNCG,DOK6,IQSEC3,WNK2,PTCH1,KIF21B,SEZ6L,TPM2,CDK18,PIP5K1C,SAMHD1,NKAIN4,RIMS3,ARL4A,GAD…
0.000252936	9038	324	193	TF:M07461	TF	Factor: KLF; motif: GGGNGGGG	STMN2,SVOP,SPHKAP,GNG3,CXCL14,SLC17A7,VSNL1,NRGN,PACSIN1,GABRG2,SNCB,GRIN1,TMEM130,SNAP25,SV2B,MICAL2,CAMK2B,SYT1,SLC12A5,ENPP2,PTPRN,ALDH1A3,CHGB,LINGO1,SCN3B,SYT7,ADCY1,MEGF11,ETV5,GFRA1,SULF1,CELF4,CPNE6,CAPS,L1CAM,GABRB3,AK5,ST8SIA3,CHRM1,HIP1R,TRPM3,GABRD,SYT13,RAP1GAP2,F13A1,IGSF1,MAG,MAL,VWA1,PLLP,BOK,CACNA1H,KCNIP2,SRRM4,CCDC80,CNTN2,SEMA4D,SYN1,ATP2B3,FREM2,CD74,CARNS1,CLDN11,RAPGEF1,AKI…
0.000308196	7368	324	165	TF:M02023	TF	Factor: MAZ; motif: NKGGGAGGGGRGGR	STMN2,GABRA1,SVOP,CAMK2A,SLC17A7,PACSIN1,GABRG2,SNCB,SYT4,CHGA,TMEM130,SNAP25,SV2B,CRYM,COL1A2,CAMK2B,SLC12A5,NELL2,LINGO1,SCN3B,NNAT,GFRA1,CELF4,CPNE6,WNT7B,L1CAM,GABRB3,AK5,HIP1R,TRPM3,GABRD,SYT13,NGEF,RAP1GAP2,ENC1,INA,F13A1,IGSF1,KLK6,MAG,MAL,VWA1,PLLP,BOK,CACNA1H,KCNIP2,SRRM4,SYN1,ATP2B3,FREM2,CARNS1,RAPGEF1,AKIRIN1,NAPB,SYNPR,PPP2R2C,RAB15,DYNC1I1,DLGAP1,ATCAY,TPPP3,PPP1R16B,SCN2B,PRKCB,DNM…
0.000311808	2772	324	80	TF:M01175_1	TF	Factor: CKROX; motif: SCCCTCCCC; match class: 1	GNG3,NRGN,PACSIN1,GABRG2,SNCB,GRIN1,TMEM130,OGDHL,COL1A2,SLC12A5,PTPRN,SYT7,MEGF11,GFRA1,CPNE6,L1CAM,GABRB3,ST8SIA3,CHRM1,HIP1R,TRPM3,SYT13,ENC1,MAG,VWA1,CACNA1H,SYN1,ATP2B3,NR2E1,SYNPR,RAB15,TMEM151B,CBR1,TPPP3,DNM1,RAPGEF5,MGAT5B,PHC2,MYL9,GPRIN1,HPCAL4,WNK2,CRTAC1,PTCH1,SEZ6L2,CRLF1,ITPR1,FARP1,RIMS3,STOX1,GNB3,CSF1,CMYA5,ZMYND10,TTYH1,STXBP1,SYNGR1,PSD2,ANKS1B,ARHGDIG,MGAT3,PGBD5,VEGFA,CA2,IN…
0.000338827	5326	324	129	TF:M08867_1	TF	Factor: AP2; motif: GCCYGSGGSN; match class: 1	SLC17A7,PACSIN1,GRIN1,TMEM130,SNAP25,CAMK2B,PTPRN,ALDH1A3,HS6ST3,SYT7,ADCY1,MEGF11,FERMT1,GFRA1,CELF4,CPNE6,WNT7B,GABRB3,ST8SIA3,CHRM1,HIP1R,GABRD,NGEF,RAP1GAP2,ENC1,INA,ADCY8,KLK6,MBP,MAL,PLLP,BOK,CACNA1H,KCNIP2,ATP2B3,GAS7,RAPGEF1,PPP2R2C,RAB15,TMEM151B,DLGAP1,PPP1R16B,PRKCB,DNM1,RAPGEF5,MGAT5B,CHN1,ATP2B1,SLAIN1,PHC2,MYL9,CELF3,GPRIN1,REEP1,DOK6,WNK2,CRTAC1,SEZ6L,TPM2,CRLF1,PCSK6,DNAH9,FARP1,P…
0.000379973	6402	324	148	TF:M07208	TF	Factor: EGR1; motif: NCNCCGCCCCCGCN	STMN2,CXCL14,SLC17A7,NRGN,GRIN1,CHGA,SNAP25,SV2B,OGDHL,COL1A2,CAMK2B,SYT1,SLC12A5,CHGB,LINGO1,SCN3B,HS6ST3,MEGF11,ETV5,GFRA1,SULF1,WNT7B,L1CAM,GABRB3,RIMS1,AK5,ST8SIA3,HIP1R,GABRD,SYT13,NGEF,RAP1GAP2,INA,ADCY8,KLK6,MAL,PLLP,BOK,CACNA1H,KCNIP2,SYN1,CLTB,CARNS1,CLDN11,GAS7,AKIRIN1,PPP2R2C,RAB15,TMEM151B,AMPH,ATCAY,TPPP3,PPP1R16B,PRKCB,PLP1,RAPGEF5,MGAT5B,ATP2B1,SERPINI1,FOXJ1,RSPH1,SLAIN1,PHC2,MYL9…
0.000395004	8167	324	178	TF:M07354	TF	Factor: Egr-1; motif: GCGGGGGCGG	STMN2,SLC17A7,NRGN,SNCB,GRIN1,CHGA,TMEM130,SNAP25,SV2B,CRYM,OGDHL,COL1A2,CAMK2B,SYT1,SLC12A5,NELL2,ENPP2,ALDH1A3,LINGO1,SCN3B,SYT7,ADCY1,ETV5,GFRA1,SULF1,CPNE6,WNT7B,GABRB3,RIMS1,AK5,ST8SIA3,HIP1R,GABRD,SYT13,NGEF,RAP1GAP2,ENC1,INA,ADCY8,KLK6,MAL,VWA1,PLLP,BOK,CACNA1H,KCNIP2,CHRDL1,SYN1,CLTB,CARNS1,CLDN11,GAS7,RAPGEF1,NAPB,PPP2R2C,RAB15,TMEM151B,AMPH,ATCAY,TPPP3,PPP1R16B,SCN2B,PRKCB,DNM1,RAPGEF5,…
0.00041513	13097	324	254	TF:M12160	TF	Factor: KLF15; motif: RCCMCRCCCMCN	STMN2,GABRA1,SVOP,MYT1L,SPHKAP,GNG3,CXCL14,CAMK2A,SLC17A7,VSNL1,NRGN,GABRG2,SNCB,GRIN1,CHGA,TMEM130,SNAP25,SV2B,OGDHL,COL1A2,CAMK2B,SYT1,SLC12A5,NELL2,ENPP2,PTPRN,ALDH1A3,CHGB,LINGO1,SCN3B,NNAT,SYT7,ADCY1,MEGF11,ETV5,GFRA1,SULF1,CELF4,CPNE6,WNT7B,L1CAM,GABRB3,RIMS1,AK5,ST8SIA3,CHRM1,HIP1R,TRPM3,GABRD,SYT13,NGEF,RAP1GAP2,VSTM2A,INA,F13A1,IGSF1,ADCY8,KLK6,MAG,MBP,MAL,VWA1,PLLP,BOK,CACNA1H,KCNIP2,SR…
0.000509046	13118	324	254	TF:M13124	TF	Factor: ZNF670; motif: SNGGGCRGRG	STMN2,NEFL,SVOP,GNG3,CXCL14,CAMK2A,SLC17A7,NRGN,PACSIN1,GABRG2,SNCB,GRIN1,CHGA,TMEM130,SNAP25,SV2B,CRYM,OGDHL,COL1A2,CAMK2B,SLC12A5,NELL2,ENPP2,PTPRN,MAPT,ALDH1A3,LINGO1,SCN3B,HS6ST3,SYT7,ADCY1,MEGF11,FERMT1,ETV5,GFRA1,SULF1,CELF4,WNT7B,CAPS,L1CAM,GABRB3,RIMS1,AK5,ST8SIA3,CHRM1,HIP1R,GABRD,SYT13,NGEF,RAP1GAP2,VSTM2A,INA,IGSF1,ADCY8,KLK6,MBP,MAL,VWA1,PLLP,BOK,CACNA1H,KCNIP2,SRRM4,DAPL1,CHRDL1,CNTN…
0.000511599	5807	324	137	TF:M12354_1	TF	Factor: ZNF37A; motif: CCYYGGCTCCNTSCCMN; match class: 1	SVOP,SLC17A7,SNCB,TMEM130,COL1A2,CAMK2B,SLC12A5,NELL2,LINGO1,HS6ST3,SYT7,MEGF11,CPNE6,WNT7B,CAPS,L1CAM,GABRB3,RIMS1,AK5,ST8SIA3,CHRM1,HIP1R,GABRD,NGEF,ENC1,IGSF1,ADCY8,KLK6,MAL,PLLP,BOK,CACNA1H,KCNIP2,CNTN2,SYN1,ATP2B3,CARNS1,GAS7,RAPGEF1,AKIRIN1,SYNPR,PPP2R2C,DYNC1I1,TMEM151B,DLGAP1,AMPH,TPPP3,PPP1R16B,PRKCB,MGAT5B,CHN1,ATP2B1,PRKAR1B,FOXJ1,SLAIN1,MYL9,GPRIN1,REEP1,HPCAL4,DOK6,CRTAC1,PTCH1,CNP,K…
0.000528076	4284	324	109	TF:M01072	TF	Factor: HIC1; motif: NSNNNNTGCCCSSNN	SPHKAP,CAMK2A,PACSIN1,SNCB,CHGA,OGDHL,LINGO1,HS6ST3,SYT7,ADCY1,MEGF11,FERMT1,GFRA1,CELF4,WNT7B,RIMS1,CHRM1,HIP1R,GABRD,NGEF,RAP1GAP2,ADCY8,KLK6,MAG,MBP,MAL,VWA1,BOK,CACNA1H,CNTN2,SYN1,ATP2B3,FREM2,SYNPR,PPP2R2C,RAB15,DLGAP1,TPPP3,PRKCB,ATP2B1,SERPINI1,PRKAR1B,SLAIN1,PHC2,MYL9,CDH13,REEP1,HPCAL4,PTCH1,CNP,CLN8,SEZ6L,TPM2,CRLF1,COL4A1,CDK18,ITPR1,FARP1,PIP5K1C,MATN2,SLC7A14,NKAIN4,CHD5,ARL4A,GAD1,K…
0.000553894	9367	324	197	TF:M12703	TF	Factor: ZNF383; motif: SSNGGGMGGNGSNGGS	SVOP,SPHKAP,GNG3,SLC17A7,NRGN,PACSIN1,SNCB,GRIN1,CHGA,TMEM130,SNAP25,CRYM,OGDHL,COL1A2,CAMK2B,SYT1,SLC12A5,NELL2,ENPP2,PTPRN,ALDH1A3,CHGB,LINGO1,SCN3B,HS6ST3,SYT7,ADCY1,ETV5,GFRA1,CELF4,WNT7B,GABRB3,RIMS1,ST8SIA3,HIP1R,GABRD,NGEF,RAP1GAP2,ENC1,F13A1,ADCY8,KLK6,MAG,MBP,MAL,VWA1,PLLP,BOK,CACNA1H,KCNIP2,SRRM4,SYN1,FREM2,CARNS1,CLDN11,GAS7,NR2E1,AKIRIN1,PPP2R2C,RAB15,DYNC1I1,TMEM151B,DLGAP1,ATCAY,TPP…
0.00058298	6557	324	150	TF:M13146	TF	Factor: ZNF232; motif: NCAGCASCNNGGNCAGCGCC	NEFL,SPHKAP,CXCL14,SLC17A7,PACSIN1,GABRG2,SNCB,SYT4,GRIN1,CHGA,SNAP25,SV2B,CRYM,OGDHL,PTPRN,ALDH1A3,CHGB,SCN3B,HS6ST3,SYT7,ADCY1,MEGF11,CELF4,CPNE6,WNT7B,CAPS,L1CAM,GABRB3,ST8SIA3,SCN2A,HIP1R,GABRD,RAP1GAP2,INA,MBP,MAL,PLLP,BOK,CAPN3,CACNA1H,KCNIP2,SRRM4,SYN1,ATP2B3,FREM2,CARNS1,GAS7,RAPGEF1,NR2E1,PPP2R2C,RAB15,DYNC1I1,TMEM151B,DLGAP1,AMPH,CBR1,PPP1R16B,RCAN2,PRKCB,DNM1,RAPGEF5,HSPA2,PRKAR1B,FOXJ…
0.000729452	10409	324	213	TF:M01835_1	TF	Factor: GKLF; motif: CCTCCYN; match class: 1	STMN2,SVOP,SPHKAP,GNG3,CAMK2A,SLC17A7,NRGN,PACSIN1,GABRG2,SNCB,SYT4,GRIN1,TMEM130,SV2B,MICAL2,CRYM,COL1A2,SYT1,SLC12A5,NELL2,ENPP2,PTPRN,ALDH1A3,CHGB,LINGO1,NNAT,SYT7,MEGF11,FERMT1,GFRA1,SULF1,CELF4,WNT7B,CAPS,GABRB3,RIMS1,ST8SIA3,SCN2A,CHRM1,HIP1R,GABRD,SYT13,NGEF,RAP1GAP2,ENC1,VSTM2A,F13A1,ADCY8,KLK6,MAG,MBP,MAL,VWA1,PLLP,BOK,CACNA1H,KCNIP2,SRRM4,CCDC80,CNTN2,SEMA4D,CLTB,ATP2B3,CD74,MOBP,CARNS1…
0.000765549	15055	324	280	TF:M07289	TF	Factor: GKLF; motif: NNNRGGNGNGGSN	STMN2,GABRA1,SVOP,SPHKAP,GNG3,CXCL14,CAMK2A,SLC17A7,VSNL1,NRGN,PACSIN1,GABRG2,SNCB,SYT4,GRIN1,CHGA,TMEM130,SNAP25,SV2B,MICAL2,CRYM,OGDHL,COL1A2,CAMK2B,SYT1,SLC12A5,ENPP2,PTPRN,ALDH1A3,CHGB,LINGO1,SCN3B,NNAT,HS6ST3,SYT7,ADCY1,MEGF11,ETV5,GFRA1,SULF1,CELF4,CPNE6,WNT7B,CAPS,L1CAM,GABRB3,RIMS1,AK5,ST8SIA3,CHRM1,HIP1R,TRPM3,GABRD,SYT13,NGEF,RAP1GAP2,ENC1,VSTM2A,INA,F13A1,IGSF1,ADCY8,KLK6,MAG,MBP,MAL,V…
0.000785956	8358	324	180	TF:M12351_1	TF	Factor: TIEG1; motif: NCCCNSNCCCCGCCCCC; match class: 1	STMN2,SVOP,GNG3,SLC17A7,NRGN,GABRG2,CHGA,TMEM130,SNAP25,CRYM,OGDHL,COL1A2,CAMK2B,SLC12A5,NELL2,PTPRN,ALDH1A3,SCN3B,NNAT,SYT7,ETV5,GFRA1,CELF4,WNT7B,L1CAM,GABRB3,RIMS1,AK5,ST8SIA3,HIP1R,TRPM3,GABRD,SYT13,NGEF,RAP1GAP2,INA,IGSF1,ADCY8,MBP,MAL,PLLP,BOK,CACNA1H,KCNIP2,SRRM4,ATP2B3,CARNS1,CLDN11,GAS7,AKIRIN1,PPP2R2C,RAB15,DYNC1I1,TMEM151B,DLGAP1,TPPP3,PPP1R16B,SCN2B,PRKCB,DNM1,PLP1,RAPGEF5,SOX10,MGAT5…
0.000814019	13378	324	257	TF:M04595	TF	Factor: SALL2; motif: GGGTGGG	STMN2,SVOP,SPHKAP,GNG3,CXCL14,CAMK2A,SLC17A7,VSNL1,NRGN,PACSIN1,GABRG2,SNCB,GRIN1,CHGA,TMEM130,SNAP25,SV2B,MICAL2,CRYM,CAMK2B,SYT1,SLC12A5,ENPP2,PTPRN,ALDH1A3,CHGB,LINGO1,SCN3B,NNAT,HS6ST3,SYT7,ADCY1,MEGF11,FERMT1,ETV5,GFRA1,SULF1,CELF4,CPNE6,WNT7B,CAPS,L1CAM,GABRB3,RIMS1,AK5,ST8SIA3,CHRM1,HIP1R,TRPM3,GABRD,SYT13,NGEF,RAP1GAP2,VSTM2A,INA,F13A1,IGSF1,KLK6,MAG,MBP,MAL,VWA1,PLLP,BOK,CACNA1H,KCNIP2,S…
0.000825311	8790	324	187	TF:M09727	TF	Factor: GEMIN3; motif: NCWGGRARRGRGNGNG	STMN2,GABRA1,SVOP,SPHKAP,SLC17A7,VSNL1,PACSIN1,SYT4,GRIN1,TMEM130,SNAP25,MICAL2,CRYM,OGDHL,SLC12A5,ALDH1A3,CHGB,LINGO1,NNAT,ADCY1,MEGF11,FERMT1,GFRA1,CELF4,WNT7B,CAPS,L1CAM,GABRB3,RIMS1,AK5,ST8SIA3,CHRM1,TRPM3,GABRD,NGEF,RAP1GAP2,ENC1,IGSF1,ADCY8,KLK6,MBP,VWA1,CACNA1H,KCNIP2,SRRM4,CCDC80,CNTN2,ATP2B3,MOBP,CARNS1,NR2E1,AKIRIN1,SYNPR,PPP2R2C,RAB15,TMEM151B,DLGAP1,ATCAY,TPPP3,PPP1R16B,PLP1,CNTNAP4,R…
0.000864815	5968	324	139	TF:M11595_1	TF	Factor: GCMa; motif: RTGCGGGTN; match class: 1	CXCL14,VSNL1,NRGN,PACSIN1,SNCB,GRIN1,TMEM130,SNAP25,MICAL2,CAMK2B,SYT1,NELL2,PTPRN,MAPT,LINGO1,SCN3B,NNAT,SYT7,ADCY1,MEGF11,ETV5,CPNE6,WNT7B,L1CAM,GABRB3,ST8SIA3,CHRM1,HIP1R,TRPM3,GABRD,SYT13,NGEF,RAP1GAP2,MAG,MAL,CACNA1H,KCNIP2,SYN1,CLTB,ATP2B3,FREM2,CARNS1,RAPGEF1,AKIRIN1,NAPB,RAB15,DLGAP1,AMPH,DNM1,PLP1,SOX10,RPS21,ATP2B1,SERPINI1,PRKAR1B,RSPH1,MYL9,CDH13,CELF3,GPRIN1,SNCG,HPCAL4,DOK6,WNK2,PTC…
0.000926848	3650	324	96	TF:M00982_1	TF	Factor: KROX; motif: CCCGCCCCCRCCCC; match class: 1	SLC17A7,CHGA,SNAP25,SV2B,CAMK2B,SLC12A5,ADCY1,ETV5,GABRB3,RIMS1,AK5,HIP1R,GABRD,NGEF,RAP1GAP2,ADCY8,KLK6,VWA1,PLLP,CACNA1H,KCNIP2,SYN1,CARNS1,GAS7,PPP2R2C,RAB15,TMEM151B,AMPH,PPP1R16B,PRKCB,DNM1,RAPGEF5,CHN1,ATP2B1,FOXJ1,RSPH1,SLAIN1,MYL9,GPRIN1,SNCG,DOK6,WNK2,CRTAC1,PTCH1,CNP,KIF21B,CLN8,TPM2,CRLF1,CDK18,PCSK6,PIP5K1C,NKAIN4,CHD5,ARL4A,SLC24A3,EEPD1,KIF2A,CMYA5,FGFR3,TTYH1,ARHGEF10L,STXBP1,NEDD4…
0.000971255	5810	324	136	TF:M08819	TF	Factor: LKLF; motif: CNCCACCCS	STMN2,SVOP,SPHKAP,CXCL14,SLC17A7,VSNL1,NRGN,SNCB,GRIN1,TMEM130,SNAP25,SV2B,CAMK2B,SLC12A5,PTPRN,CHGB,SCN3B,SYT7,MEGF11,ETV5,SULF1,CELF4,CPNE6,CAPS,L1CAM,GABRB3,AK5,ST8SIA3,HIP1R,TRPM3,SYT13,IGSF1,MAG,MAL,CACNA1H,KCNIP2,SRRM4,CCDC80,SEMA4D,SYN1,FREM2,CARNS1,CLDN11,RAPGEF1,AKIRIN1,PPP2R2C,RAB15,DYNC1I1,TMEM151B,DLGAP1,ATCAY,PPP1R16B,PRKCB,DNM1,PLP1,SOX10,HSPA2,ATP2B1,PRKAR1B,FOXJ1,RSPH1,PHC2,CELF3,…
0.000985587	7661	324	168	TF:M01858	TF	Factor: AP-2beta; motif: GCNNNGGSCNGVGGGN	STMN2,NEFL,CAMK2A,SLC17A7,PACSIN1,SNCB,GRIN1,CHGA,TMEM130,SV2B,OGDHL,COL1A2,CAMK2B,NELL2,PTPRN,ALDH1A3,CHGB,LINGO1,NNAT,SYT7,ADCY1,MEGF11,FERMT1,ETV5,GFRA1,CELF4,WNT7B,L1CAM,GABRB3,RIMS1,ST8SIA3,CHRM1,HIP1R,GABRD,NGEF,RAP1GAP2,ENC1,ADCY8,KLK6,MBP,MAL,VWA1,PLLP,CACNA1H,CNTN2,FREM2,GAS7,AKIRIN1,NAPB,SYNPR,PPP2R2C,DYNC1I1,TMEM151B,DLGAP1,AMPH,TPPP3,SCN2B,PRKCB,DNM1,MGAT5B,CHN1,ATP2B1,SERPINI1,FOXJ1,…
0.00103404	3050	324	84	TF:M07297	TF	Factor: MAZ; motif: CCCTCCCYCYN	STMN2,NRGN,TMEM130,OGDHL,COL1A2,NELL2,CHGB,MEGF11,ETV5,CELF4,RIMS1,ST8SIA3,SCN2A,CHRM1,HIP1R,TRPM3,SYT13,VSTM2A,MBP,PLLP,CACNA1H,KCNIP2,CHRDL1,CLTB,ATP2B3,PPP2R2C,RAB15,SOX10,GPRIN1,REEP1,SNCG,HPCAL4,DOK6,IQSEC3,NECAB1,MEF2C,CLN8,SEZ6L2,SEZ6L,CRLF1,COL4A1,CDK18,DNAH9,RIMS3,GAD1,SLC24A3,ADCY2,GNB3,KLHL21,FGFR3,ZMYND10,NRXN3,STXBP1,NEDD4L,GPC4,TGFBI,PSD2,ANKS1B,ACTL6B,ASPHD1,ZNF488,PILRB,MAP4K4,VEG…
0.00105549	4394	324	110	TF:M00800_1	TF	Factor: AP-2; motif: GSCCSCRGGCNRNRNN; match class: 1	NEFL,SLC17A7,GRIN1,TMEM130,CAMK2B,HS6ST3,SYT7,ADCY1,MEGF11,ETV5,WNT7B,GABRB3,ST8SIA3,HIP1R,GABRD,NGEF,RAP1GAP2,MBP,BOK,SYN1,CLTB,ATP2B3,FREM2,GAS7,RAPGEF1,NR2E1,NAPB,PPP2R2C,RAB15,DLGAP1,AMPH,PRKCB,DNM1,RPS21,MGAT5B,ATP2B1,FOXJ1,SLAIN1,MYL9,GPRIN1,REEP1,WNK2,CRTAC1,NECAB1,KIF21B,CLN8,SEZ6L,CRLF1,COL4A1,PCSK6,FARP1,NKAIN4,CHD5,OPCML,SLC24A3,STOX1,NOTCH2,ADCY2,CSF1,FGFR3,STK24,PEG3,TTYH1,CREG2,GABR…
0.00106094	6271	324	144	TF:M12489	TF	Factor: KLF4; motif: NNCCCCACCCNN	STMN2,SVOP,GNG3,CXCL14,SLC17A7,VSNL1,NRGN,SNCB,TMEM130,SNAP25,CAMK2B,SLC12A5,PTPRN,ALDH1A3,CHGB,LINGO1,SCN3B,SYT7,MEGF11,ETV5,SULF1,CELF4,CPNE6,CAPS,L1CAM,GABRB3,AK5,ST8SIA3,HIP1R,TRPM3,GABRD,SYT13,IGSF1,MAG,MAL,CACNA1H,KCNIP2,SRRM4,SEMA4D,SYN1,ATP2B3,FREM2,CARNS1,CLDN11,RAPGEF1,AKIRIN1,PPP2R2C,DYNC1I1,TMEM151B,DLGAP1,ATCAY,PPP1R16B,PRKCB,DNM1,PLP1,SOX10,HSPA2,SERPINI1,FOXJ1,RSPH1,PHC2,MYL9,GPRIN…
0.00107844	6102	324	141	TF:M12227_1	TF	Factor: ZIC4; motif: NNCCNCCCRYNGYGN; match class: 1	STMN2,SPHKAP,CXCL14,SLC17A7,GRIN1,CHGA,TMEM130,SLC12A5,PTPRN,ALDH1A3,HS6ST3,SYT7,ADCY1,FERMT1,ETV5,GFRA1,CELF4,WNT7B,CAPS,GABRB3,RIMS1,HIP1R,GABRD,RAP1GAP2,ENC1,INA,ADCY8,MBP,VWA1,PLLP,CACNA1H,KCNIP2,ATP2B3,CARNS1,GAS7,RAPGEF1,NR2E1,NAPB,PPP2R2C,RAB15,TMEM151B,DLGAP1,AMPH,PPP1R16B,RAPGEF5,MGAT5B,CHN1,ATP2B1,PRKAR1B,FOXJ1,SLAIN1,PHC2,MYL9,REEP1,DOK6,WNK2,CRTAC1,PTCH1,CNP,KIF21B,CLN8,SEZ6L2,SEZ6L,T…
0.001109	4505	324	112	TF:M12703_1	TF	Factor: ZNF383; motif: SSNGGGMGGNGSNGGS; match class: 1	PACSIN1,CHGA,TMEM130,OGDHL,CAMK2B,SLC12A5,PTPRN,ALDH1A3,LINGO1,SCN3B,HS6ST3,SYT7,ETV5,CELF4,GABRB3,RIMS1,ST8SIA3,HIP1R,GABRD,NGEF,RAP1GAP2,ADCY8,KLK6,MAG,MAL,VWA1,PLLP,BOK,CACNA1H,KCNIP2,SRRM4,SYN1,CARNS1,AKIRIN1,TMEM151B,DLGAP1,ATCAY,TPPP3,PRKCB,RAPGEF5,MGAT5B,ATP2B1,PRKAR1B,SLAIN1,PHC2,GPRIN1,HPCAL4,IQSEC3,CRTAC1,PTCH1,CNP,KIF21B,CLN8,SEZ6L2,SEZ6L,TPM2,CRLF1,CDK18,PCSK6,FARP1,PIP5K1C,NKAIN4,RIM…
0.00130523	2193	324	66	TF:M12692	TF	Factor: ZBTB49; motif: NGSCGCTGTCCNNGGTGCTGAN	SLC17A7,GABRG2,SYT4,GRIN1,CHGA,SNAP25,SV2B,OGDHL,PTPRN,CHGB,SCN3B,HS6ST3,ADCY1,MEGF11,CELF4,CPNE6,CAPS,L1CAM,SCN2A,GABRD,INA,MBP,MAL,BOK,CAPN3,SRRM4,SYN1,TMEM151B,RCAN2,PRKCB,DNM1,RAPGEF5,CELF3,GPRIN1,DOK6,IQSEC3,CLN8,MYH7,CRLF1,COL4A1,GAD1,ADCY2,GNB3,KLHL21,PEG3,RYR2,TGFBI,ANKS1B,RUNDC3A,PGBD5,KIF3C,PILRB,NES,RUNX1,ACTA2,SEZ6,SLC1A4,NRSN1,RPH3A,CNTNAP2,KCNK3,MAPK8IP2,CDHR1,EFS,C3orf70,HAP1
0.00132273	4520	324	112	TF:M12648	TF	Factor: PATZ1; motif: SCNCCNCNSCCCCCASCCN	SLC17A7,VSNL1,NRGN,CHGA,TMEM130,SNAP25,SLC12A5,ENPP2,PTPRN,LINGO1,SCN3B,SYT7,MEGF11,ETV5,CPNE6,WNT7B,L1CAM,GABRB3,ST8SIA3,CHRM1,TRPM3,GABRD,NGEF,MAL,VWA1,CACNA1H,KCNIP2,SEMA4D,SYN1,ATP2B3,CARNS1,GAS7,AKIRIN1,PPP2R2C,RAB15,TMEM151B,ATCAY,PRKCB,DNM1,PLP1,HSPA2,CHN1,ATP2B1,PRKAR1B,FOXJ1,SLAIN1,CELF3,GPRIN1,HPCAL4,WNK2,CRTAC1,PTCH1,MEF2C,KIF21B,SEZ6L2,SEZ6L,TPM2,CRLF1,PCSK6,FARP1,NKAIN4,CHD5,RIMS3,OP…
0.00142856	12603	324	245	TF:M13127	TF	Factor: HA95; motif: CCSNSSCCNSCNCCWSCCNS	STMN2,NEFL,SPHKAP,CXCL14,CAMK2A,SLC17A7,NRGN,PACSIN1,GABRG2,SNCB,GRIN1,CHGA,SNAP25,SV2B,CRYM,OGDHL,COL1A2,CAMK2B,SYT1,SLC12A5,NELL2,PTPRN,ALDH1A3,CHGB,LINGO1,SCN3B,NNAT,HS6ST3,SYT7,ADCY1,MEGF11,FERMT1,GFRA1,CELF4,CPNE6,WNT7B,CAPS,L1CAM,GABRB3,RIMS1,AK5,ST8SIA3,HIP1R,GABRD,SYT13,NGEF,RAP1GAP2,ENC1,VSTM2A,INA,F13A1,IGSF1,ADCY8,KLK6,MAG,MBP,MAL,VWA1,PLLP,BOK,CACNA1H,KCNIP2,SRRM4,CHRDL1,CNTN2,SEMA4D,…
0.00144832	2630	324	75	TF:M12464_1	TF	Factor: ZNF148; motif: NNCCCCTCCCCC; match class: 1	SNCB,GRIN1,TMEM130,OGDHL,SLC12A5,NELL2,PTPRN,CPNE6,L1CAM,GABRB3,ST8SIA3,HIP1R,TRPM3,GABRD,SYT13,NGEF,ENC1,MAG,VWA1,CACNA1H,SYN1,ATP2B3,NR2E1,SYNPR,PPP2R2C,RAB15,TMEM151B,RAPGEF5,PHC2,CELF3,GPRIN1,HPCAL4,WNK2,CRTAC1,PTCH1,CLN8,SEZ6L2,SEZ6L,ITPR1,FARP1,NKAIN4,RIMS3,SLC24A3,STOX1,GNB3,KIF2A,ZMYND10,TTYH1,NRXN3,STXBP1,NEDD4L,SEMA6C,PSD2,ANKS1B,ARHGDIG,MGAT3,PGBD5,ASPHD1,VEGFA,CA2,REPS2,INPP5D,DSCAML1…
0.00150282	6707	324	151	TF:M09898	TF	Factor: Egr-2; motif: GNGRRNGWGKGGGNGGRG	STMN2,SVOP,CXCL14,CAMK2A,SLC17A7,GRIN1,CHGA,TMEM130,SNAP25,OGDHL,CAMK2B,SYT1,SLC12A5,ENPP2,CHGB,LINGO1,MEGF11,ETV5,GFRA1,SULF1,CPNE6,CAPS,GABRB3,AK5,ST8SIA3,HIP1R,TRPM3,GABRD,ENC1,IGSF1,VWA1,BOK,CACNA1H,KCNIP2,SRRM4,CNTN2,SEMA4D,ATP2B3,FREM2,CARNS1,AKIRIN1,PPP2R2C,RAB15,TMEM151B,AMPH,ATCAY,TPPP3,PPP1R16B,PRKCB,PLP1,RAPGEF5,ATP2B1,PRKAR1B,FOXJ1,RSPH1,SLAIN1,PHC2,CELF3,GPRIN1,REEP1,SNCG,HPCAL4,DOK6…
0.00152114	7174	324	159	TF:M09834	TF	Factor: ZNF148; motif: NNNNNNCCNNCCCCTCCCCCACCCN	STMN2,GNG3,CXCL14,CAMK2A,SLC17A7,VSNL1,NRGN,GABRG2,SNCB,CHGA,TMEM130,SNAP25,MICAL2,OGDHL,COL1A2,CAMK2B,SYT1,SLC12A5,ENPP2,PTPRN,CHGB,NNAT,ETV5,GFRA1,SULF1,CELF4,L1CAM,GABRB3,RIMS1,ST8SIA3,HIP1R,TRPM3,GABRD,VSTM2A,INA,IGSF1,ADCY8,MAG,MAL,PLLP,CACNA1H,KCNIP2,SRRM4,CHRDL1,SYN1,CLTB,ATP2B3,CARNS1,CLDN11,GAS7,AKIRIN1,SYNPR,PPP2R2C,RAB15,DYNC1I1,TMEM151B,DLGAP1,ATCAY,TPPP3,DNM1,PLP1,CNTNAP4,RAPGEF5,SOX…
0.00158836	14603	324	273	TF:M00986	TF	Factor: Churchill; motif: CGGGNN	STMN2,SVOP,MYT1L,SPHKAP,GNG3,CXCL14,SLC17A7,VSNL1,NRGN,PACSIN1,SNCB,GRIN1,CHGA,TMEM130,SNAP25,SV2B,CRYM,OGDHL,COL1A2,CAMK2B,SYT1,SLC12A5,NELL2,ENPP2,PTPRN,MAPT,ALDH1A3,CHGB,LINGO1,SCN3B,NNAT,HS6ST3,SYT7,ADCY1,MEGF11,FERMT1,ETV5,GFRA1,CELF4,CPNE6,WNT7B,CAPS,L1CAM,GABRB3,RIMS1,AK5,ST8SIA3,CHRM1,HIP1R,TRPM3,GABRD,SYT13,NGEF,RAP1GAP2,ENC1,VSTM2A,F13A1,IGSF1,ADCY8,KLK6,MAG,MBP,MAL,VWA1,PLLP,BOK,CACNA1…
0.00168775	7126	324	158	TF:M10529	TF	Factor: Sp1; motif: RGGGMGGRGSNGGGG	STMN2,GNG3,SLC17A7,VSNL1,NRGN,SNCB,GRIN1,CHGA,TMEM130,SNAP25,MICAL2,OGDHL,CAMK2B,SLC12A5,NELL2,ENPP2,PTPRN,ALDH1A3,LINGO1,SCN3B,SYT7,ADCY1,GFRA1,CPNE6,WNT7B,L1CAM,GABRB3,RIMS1,ST8SIA3,SCN2A,HIP1R,GABRD,NGEF,ENC1,IGSF1,ADCY8,MAL,VWA1,BOK,CACNA1H,KCNIP2,SRRM4,SYN1,ATP2B3,CARNS1,GAS7,NR2E1,AKIRIN1,NAPB,PPP2R2C,TMEM151B,DLGAP1,SCN2B,PRKCB,PLP1,RAPGEF5,RPS21,ATP2B1,PRKAR1B,FOXJ1,RSPH1,SLAIN1,PHC2,MYL9…
0.0017895	2890	324	80	TF:M01118_1	TF	Factor: WT1; motif: SMCNCCNSC; match class: 1	STMN2,GABRG2,SNCB,GRIN1,SYT1,SLC12A5,SYT7,CPNE6,WNT7B,GABRB3,ST8SIA3,CHRM1,HIP1R,TRPM3,ENC1,KLK6,MAG,CACNA1H,KCNIP2,SRRM4,CHRDL1,SYN1,ATP2B3,CARNS1,AKIRIN1,NAPB,PPP2R2C,RAB15,TMEM151B,PPP1R16B,ATP2B1,SLAIN1,PHC2,GPRIN1,HPCAL4,DOK6,CLN8,SEZ6L2,CRLF1,COL4A1,ITPR1,PCSK6,FARP1,NKAIN4,CHD5,GAD1,ADCY2,GNB3,KIF2A,RPLP1,ZMYND10,TTYH1,STXBP1,NEDD4L,GPC4,PSD2,ARHGDIG,CPNE5,LARP6,MGAT3,PGBD5,ASPHD1,VEGFA,CA…
0.00179816	6899	324	154	TF:M11482	TF	Factor: AP-2gamma; motif: NSCCYNNRGSN	SLC17A7,NRGN,PACSIN1,TMEM130,SV2B,OGDHL,NELL2,PTPRN,ALDH1A3,NNAT,HS6ST3,SYT7,ADCY1,MEGF11,FERMT1,CELF4,CAPS,TRPM3,GABRD,NGEF,RAP1GAP2,ENC1,F13A1,ADCY8,KLK6,MAL,PLLP,BOK,CACNA1H,SYN1,CLTB,ATP2B3,CARNS1,CLDN11,GAS7,NR2E1,NAPB,SYNPR,PPP2R2C,RAB15,TMEM151B,DLGAP1,AMPH,TPPP3,PPP1R16B,PRKCB,AZGP1,MGAT5B,CHN1,ATP2B1,SERPINI1,PRKAR1B,SLAIN1,PHC2,MYL9,CELF3,GPRIN1,REEP1,DOK6,IQSEC3,WNK2,PTCH1,NECAB1,SNRPE…
0.00183162	1573	324	52	TF:M12717	TF	Factor: ZNF740; motif: CNGCCCCCCCMCCCCC	GRIN1,CHGA,SNAP25,SULF1,CELF4,CPNE6,WNT7B,HIP1R,GABRD,RAP1GAP2,MAG,PLLP,KCNIP2,SRRM4,SYN1,CARNS1,NAPB,TMEM151B,DLGAP1,SLAIN1,MYL9,GPRIN1,DOK6,PTCH1,MYH7,CRLF1,ITPR1,CHD5,GAD1,OPCML,GNB3,KIF2A,RPLP1,STK24,PEG3,GPC4,CPNE5,ACTL6B,RUNDC3A,HSP90AA1,COL1A1,PLEKHA6,DSCAML1,EGR3,SDC4,MAPK1,EGR1,GPR162,BID,ATP1B2,CEND1,TGFBR3
0.00187354	7787	324	169	TF:M01100	TF	Factor: LRF; motif: GGGGKYNNB	GNG3,NRGN,SNCB,GRIN1,TMEM130,SV2B,COL1A2,CAMK2B,NELL2,MAPT,CHGB,LINGO1,NNAT,HS6ST3,ADCY1,MEGF11,FERMT1,ETV5,GFRA1,CELF4,CPNE6,WNT7B,CAPS,GABRB3,RIMS1,ST8SIA3,CHRM1,GABRD,NGEF,RAP1GAP2,ADCY8,KLK6,MAG,MBP,MAL,PLLP,BOK,CACNA1H,KCNIP2,SRRM4,CHRDL1,CNTN2,SEMA4D,CD74,MOBP,CARNS1,CLDN11,RAPGEF1,AKIRIN1,NAPB,SYNPR,TMEM151B,ATCAY,PPP1R16B,PRKCB,DNM1,CNTNAP4,RAPGEF5,SOX10,RPS21,MGAT5B,CHN1,ATP2B1,FOXJ1,SLA…
0.00191291	3347	324	89	TF:M01587	TF	Factor: FPM315; motif: SRGGGAGGAGGN	NRGN,PACSIN1,SYT4,TMEM130,SV2B,OGDHL,CHGB,LINGO1,MEGF11,CPNE6,GABRB3,SCN2A,NGEF,ENC1,F13A1,KLK6,PLLP,KCNIP2,SRRM4,CHRDL1,CLTB,ATP2B3,FREM2,PPP2R2C,DLGAP1,AMPH,ATCAY,TPPP3,PLP1,CNTNAP4,HSPA2,CHN1,ATP2B1,SERPINI1,PRKAR1B,FOXJ1,RSPH1,HPCAL4,IQSEC3,WNK2,SNRPE,SEZ6L2,SEZ6L,CDK18,PCSK6,DNAH9,MATN2,NKAIN4,CHD5,OPCML,SLC24A3,NOTCH2,KIF2A,ALDH4A1,FGFR3,TTYH1,RYR2,TAGLN3,STXBP1,NEDD4L,RERE,PSD2,ANKS1B,GRM3…
0.00199342	10971	324	220	TF:M12694	TF	Factor: ZFP14; motif: SCNNYCCNGNNSCTSCNC	STMN2,NEFL,SVOP,SPHKAP,GNG3,CXCL14,CAMK2A,SLC17A7,NRGN,SNCB,GRIN1,CHGA,TMEM130,SNAP25,CRYM,OGDHL,COL1A2,CAMK2B,SLC12A5,NELL2,PTPRN,ALDH1A3,CHGB,LINGO1,SCN3B,SYT7,ADCY1,MEGF11,FERMT1,GFRA1,WNT7B,GABRB3,RIMS1,AK5,ST8SIA3,HIP1R,TRPM3,GABRD,SYT13,NGEF,RAP1GAP2,INA,F13A1,ADCY8,KLK6,MAG,MBP,MAL,VWA1,PLLP,BOK,CACNA1H,KCNIP2,SRRM4,DAPL1,CHRDL1,CCDC80,CNTN2,SEMA4D,SYN1,CLTB,ATP2B3,FREM2,CD74,CARNS1,CLDN11…
0.00201541	9070	324	190	TF:M08487_1	TF	Factor: GCMa:Erg; motif: ATGCGGGCGGAARKG; match class: 1	NEFL,GABRA1,MYT1L,SPHKAP,GNG3,CAMK2A,SLC17A7,GRIN1,CHGA,TMEM130,SNAP25,SV2B,OGDHL,COL1A2,CAMK2B,SYT1,SLC12A5,ALDH1A3,LINGO1,NNAT,HS6ST3,SYT7,ADCY1,MEGF11,ETV5,CELF4,WNT7B,L1CAM,GABRB3,RIMS1,HIP1R,TRPM3,GABRD,SYT13,NGEF,RAP1GAP2,INA,IGSF1,ADCY8,KLK6,MAG,MBP,VWA1,CACNA1H,KCNIP2,SRRM4,CHRDL1,CLTB,ATP2B3,CARNS1,CLDN11,GAS7,RAPGEF1,AKIRIN1,PPP2R2C,RAB15,TMEM151B,DLGAP1,AMPH,ATCAY,PRKCB,PLP1,SOX10,HSPA…
0.0020928	7739	324	168	TF:M08878	TF	Factor: EGR; motif: CGCCCCCGCNN	STMN2,SLC17A7,NRGN,SNCB,GRIN1,CHGA,SNAP25,SV2B,OGDHL,COL1A2,CAMK2B,SYT1,ENPP2,ALDH1A3,LINGO1,SCN3B,ADCY1,ETV5,GFRA1,SULF1,CPNE6,WNT7B,GABRB3,RIMS1,AK5,ST8SIA3,HIP1R,GABRD,SYT13,NGEF,RAP1GAP2,ENC1,INA,ADCY8,KLK6,MBP,MAL,VWA1,PLLP,BOK,CACNA1H,KCNIP2,CHRDL1,SYN1,CLTB,ATP2B3,CARNS1,CLDN11,GAS7,RAPGEF1,PPP2R2C,RAB15,DYNC1I1,TMEM151B,AMPH,ATCAY,PPP1R16B,SCN2B,PRKCB,DNM1,RAPGEF5,MGAT5B,CHN1,ATP2B1,SERPI…
0.00229515	7928	324	171	TF:M09826_1	TF	Factor: BTEB3; motif: CCNNSCCNSCCCCKCCCCC; match class: 1	STMN2,SVOP,GNG3,SLC17A7,NRGN,PACSIN1,GABRG2,SNCB,GRIN1,CHGA,TMEM130,SNAP25,CRYM,OGDHL,COL1A2,CAMK2B,SLC12A5,NELL2,ENPP2,PTPRN,ALDH1A3,SCN3B,SYT7,ETV5,GFRA1,CELF4,WNT7B,L1CAM,GABRB3,RIMS1,ST8SIA3,HIP1R,GABRD,NGEF,RAP1GAP2,ENC1,IGSF1,ADCY8,MAG,MAL,VWA1,PLLP,BOK,CACNA1H,KCNIP2,SRRM4,CNTN2,SYN1,ATP2B3,CARNS1,CLDN11,GAS7,AKIRIN1,SYNPR,PPP2R2C,RAB15,DYNC1I1,TMEM151B,DLGAP1,TPPP3,PPP1R16B,PRKCB,DNM1,PLP…
0.00252719	11988	324	235	TF:M09826	TF	Factor: BTEB3; motif: CCNNSCCNSCCCCKCCCCC	STMN2,SVOP,GNG3,CXCL14,CAMK2A,SLC17A7,VSNL1,NRGN,PACSIN1,GABRG2,SNCB,GRIN1,CHGA,TMEM130,SNAP25,SV2B,CRYM,OGDHL,COL1A2,CAMK2B,SLC12A5,NELL2,ENPP2,PTPRN,ALDH1A3,CHGB,LINGO1,SCN3B,NNAT,HS6ST3,SYT7,MEGF11,ETV5,GFRA1,CELF4,CPNE6,WNT7B,L1CAM,GABRB3,RIMS1,AK5,ST8SIA3,HIP1R,TRPM3,GABRD,SYT13,NGEF,RAP1GAP2,ENC1,INA,IGSF1,ADCY8,KLK6,MAG,MBP,MAL,VWA1,PLLP,BOK,CACNA1H,KCNIP2,SRRM4,CNTN2,SYN1,CLTB,ATP2B3,FREM…
0.0026353	6303	324	143	TF:M03896	TF	Factor: EGR1; motif: NACGCCCACGCANW	NRGN,SNCB,SYT4,GRIN1,CHGA,TMEM130,SNAP25,SV2B,COL1A2,CAMK2B,SYT1,ALDH1A3,SCN3B,SYT7,ADCY1,MEGF11,ETV5,GFRA1,CELF4,WNT7B,GABRB3,RIMS1,AK5,CHRM1,GABRD,SYT13,NGEF,RAP1GAP2,INA,ADCY8,MAG,MBP,MAL,VWA1,PLLP,BOK,CACNA1H,SRRM4,CHRDL1,CNTN2,SYN1,CLTB,ATP2B3,CARNS1,CLDN11,RAPGEF1,NR2E1,AKIRIN1,PPP2R2C,DYNC1I1,DLGAP1,AMPH,SOX10,HSPA2,MGAT5B,ATP2B1,FOXJ1,RSPH1,SLAIN1,PHC2,MYL9,CELF3,GPRIN1,IQSEC3,WNK2,CRTAC1…
0.00279083	3789	324	97	TF:M07354_1	TF	Factor: Egr-1; motif: GCGGGGGCGG; match class: 1	SLC17A7,CHGA,SNAP25,SV2B,CAMK2B,SYT1,ADCY1,ETV5,GFRA1,WNT7B,GABRB3,RIMS1,AK5,GABRD,NGEF,RAP1GAP2,INA,ADCY8,VWA1,PLLP,BOK,CACNA1H,KCNIP2,SYN1,CARNS1,CLDN11,GAS7,PPP2R2C,TMEM151B,PPP1R16B,MGAT5B,ATP2B1,FOXJ1,SLAIN1,PHC2,MYL9,GPRIN1,SNCG,DOK6,WNK2,CRTAC1,PTCH1,KIF21B,SEZ6L,CRLF1,PCSK6,PIP5K1C,NKAIN4,CHD5,SLC24A3,EEPD1,ADCY2,CMYA5,FGFR3,STK24,ARHGEF10L,RYR2,STXBP1,NEDD4L,SYNGR1,RASL11B,PSD2,ANKS1B,AR…
0.0028204	6945	324	154	TF:M01873	TF	Factor: Egr-1; motif: GCGGGGGCGG	STMN2,SLC17A7,NRGN,SNCB,GRIN1,CHGA,TMEM130,SNAP25,SV2B,OGDHL,COL1A2,CAMK2B,SYT1,ENPP2,ALDH1A3,LINGO1,SCN3B,ADCY1,ETV5,GFRA1,SULF1,WNT7B,GABRB3,RIMS1,AK5,ST8SIA3,GABRD,SYT13,NGEF,RAP1GAP2,INA,ADCY8,KLK6,MAL,VWA1,PLLP,BOK,CACNA1H,KCNIP2,CHRDL1,SYN1,CLTB,CARNS1,CLDN11,GAS7,RAPGEF1,PPP2R2C,RAB15,TMEM151B,AMPH,PPP1R16B,PRKCB,RAPGEF5,HSPA2,MGAT5B,ATP2B1,SERPINI1,FOXJ1,RSPH1,SLAIN1,PHC2,MYL9,GPRIN1,SNCG…
0.00309562	11216	324	223	TF:M12354	TF	Factor: ZNF37A; motif: CCYYGGCTCCNTSCCMN	GABRA1,SVOP,GNG3,SLC17A7,NRGN,PACSIN1,GABRG2,SNCB,CHGA,TMEM130,SNAP25,SV2B,CRYM,COL1A2,CAMK2B,SLC12A5,NELL2,PTPRN,ALDH1A3,LINGO1,SCN3B,NNAT,HS6ST3,SYT7,ADCY1,MEGF11,FERMT1,ETV5,GFRA1,CELF4,CPNE6,WNT7B,CAPS,L1CAM,GABRB3,RIMS1,AK5,ST8SIA3,CHRM1,HIP1R,TRPM3,GABRD,NGEF,RAP1GAP2,ENC1,VSTM2A,INA,F13A1,IGSF1,ADCY8,KLK6,MAG,MAL,VWA1,PLLP,BOK,CACNA1H,KCNIP2,DAPL1,CHRDL1,CNTN2,SYN1,CLTB,ATP2B3,CARNS1,GAS7,…
0.00347701	5989	324	137	TF:M13129_1	TF	Factor: RERE; motif: CNGCNSCNNGSRCRGSGSS; match class: 1	STMN2,CXCL14,SLC17A7,PACSIN1,SNCB,GRIN1,CHGA,TMEM130,SNAP25,OGDHL,CAMK2B,SYT1,NELL2,PTPRN,ALDH1A3,SCN3B,HS6ST3,SYT7,ADCY1,MEGF11,CELF4,WNT7B,L1CAM,GABRB3,ST8SIA3,CHRM1,HIP1R,GABRD,NGEF,INA,ADCY8,MBP,MAL,PLLP,BOK,CACNA1H,KCNIP2,SRRM4,SYN1,ATP2B3,GAS7,RAPGEF1,PPP2R2C,DYNC1I1,TMEM151B,AMPH,CBR1,PPP1R16B,RCAN2,PRKCB,DNM1,RAPGEF5,CHN1,PRKAR1B,FOXJ1,PHC2,MYL9,CELF3,GPRIN1,REEP1,DOK6,IQSEC3,WNK2,CRTAC1,…
0.00388409	6000	324	137	TF:M04726	TF	Factor: REST; motif: GGACAGCKC	STMN2,NEFL,GABRA1,SVOP,SPHKAP,GNG3,GABRG2,GRIN1,CHGA,TMEM130,SNAP25,SV2B,OGDHL,COL1A2,CAMK2B,SLC12A5,NELL2,PTPRN,CHGB,LINGO1,HS6ST3,SYT7,ADCY1,ETV5,GFRA1,CELF4,CPNE6,WNT7B,CAPS,L1CAM,AK5,ST8SIA3,SCN2A,GABRD,SYT13,RAP1GAP2,ENC1,VSTM2A,INA,MBP,VWA1,PLLP,CAPN3,SRRM4,CHRDL1,CCDC80,CNTN2,SYN1,FREM2,ERMN,CARNS1,CLDN11,SLC13A4,TMEM151B,TPPP3,CNTNAP4,AZGP1,PRKAR1B,PHC2,MYL9,CELF3,GPRIN1,REEP1,IQSEC3,SLC1…
0.00389741	10019	324	204	TF:M12725	TF	Factor: PHB; motif: NCCCAGCCCCY	STMN2,SPHKAP,GNG3,CAMK2A,SLC17A7,NRGN,PACSIN1,GABRG2,SNCB,CHGA,TMEM130,SNAP25,CRYM,COL1A2,CAMK2B,SLC12A5,NELL2,PTPRN,LINGO1,SCN3B,NNAT,HS6ST3,SYT7,FERMT1,ETV5,SULF1,CPNE6,WNT7B,CAPS,L1CAM,GABRB3,RIMS1,ST8SIA3,CHRM1,HIP1R,GABRD,SYT13,RAP1GAP2,INA,IGSF1,ADCY8,KLK6,MAG,MBP,MAL,VWA1,PLLP,BOK,CACNA1H,KCNIP2,SRRM4,CNTN2,SEMA4D,CLTB,ATP2B3,FREM2,MOBP,CARNS1,CLDN11,GAS7,NR2E1,NAPB,SYNPR,PPP2R2C,DYNC1I1,T…
0.00395288	5384	324	126	TF:M12057	TF	Factor: ZBP99; motif: GCCCMTCCCCCR	STMN2,GNG3,NRGN,GABRG2,SNCB,GRIN1,CHGA,TMEM130,MICAL2,OGDHL,COL1A2,SYT1,SLC12A5,NELL2,PTPRN,ALDH1A3,SCN3B,NNAT,SYT7,MEGF11,ETV5,GFRA1,CPNE6,GABRB3,ST8SIA3,HIP1R,TRPM3,SYT13,NGEF,RAP1GAP2,VSTM2A,F13A1,KLK6,MAG,MAL,PLLP,CACNA1H,SRRM4,CHRDL1,SYN1,ATP2B3,CARNS1,AKIRIN1,PPP2R2C,RAB15,TMEM151B,DLGAP1,TPPP3,SCN2B,DNM1,RPS21,MGAT5B,FOXJ1,PHC2,CELF3,GPRIN1,HPCAL4,DOK6,WNK2,CRTAC1,MEF2C,KIF21B,CLN8,SEZ6L2,…
0.00417236	3305	324	87	TF:M09727_1	TF	Factor: GEMIN3; motif: NCWGGRARRGRGNGNG; match class: 1	GABRA1,SLC17A7,SYT4,SNAP25,MICAL2,LINGO1,MEGF11,CELF4,WNT7B,GABRB3,ST8SIA3,CHRM1,TRPM3,RAP1GAP2,ENC1,KLK6,VWA1,CACNA1H,CNTN2,ATP2B3,MOBP,CARNS1,AKIRIN1,ATCAY,CNTNAP4,SOX10,AZGP1,MGAT5B,ATP2B1,SERPINI1,FOXJ1,SNCG,IQSEC3,WNK2,SLC15A2,PTCH1,SEZ6L,TPM2,CDK18,GAD1,OPCML,SLC24A3,KIF2A,ALDH4A1,STK24,CREG2,NRXN3,SNCA,STXBP1,NEDD4L,C4A,SYN2,RASL11B,PSD2,CPNE5,ZNF488,PILRB,SEMA6B,MAP4K4,VEGFA,TPD52L1,SYNE1…
0.00476798	1624	324	52	TF:M08819_1	TF	Factor: LKLF; motif: CNCCACCCS; match class: 1	SLC17A7,NRGN,SNAP25,SLC12A5,SYT7,CELF4,GABRB3,HIP1R,SYT13,IGSF1,MAG,MAL,CACNA1H,SRRM4,CARNS1,AKIRIN1,PPP2R2C,TMEM151B,DLGAP1,ATCAY,PRKCB,PLP1,SOX10,FOXJ1,PHC2,IQSEC3,CRTAC1,KIF21B,SEZ6L2,GNB3,CSF1,ZMYND10,TTYH1,ARHGEF10L,RASL11B,ARHGDIG,CPNE5,ACTL6B,RUNDC3A,MGAT3,ASPHD1,MAP4K4,CA2,RAPGEF4,DSCAML1,C1QL1,PPP1R1B,ITGB4,EGR3,MAPK8IP2,ABI1,ATP1B2
0.00525273	15940	324	289	TF:M01835	TF	Factor: GKLF; motif: CCTCCYN	STMN2,NEFL,GABRA1,SVOP,MYT1L,SPHKAP,GNG3,CXCL14,CAMK2A,SLC17A7,NRGN,PACSIN1,GABRG2,SNCB,SYT4,GRIN1,CHGA,TMEM130,SNAP25,SV2B,MICAL2,CRYM,OGDHL,COL1A2,CAMK2B,SYT1,SLC12A5,NELL2,ENPP2,PTPRN,MAPT,ALDH1A3,CHGB,LINGO1,NNAT,HS6ST3,SYT7,MEGF11,FERMT1,ETV5,GFRA1,SULF1,CELF4,WNT7B,CAPS,L1CAM,GABRB3,RIMS1,AK5,ST8SIA3,SCN2A,CHRM1,HIP1R,TRPM3,GABRD,SYT13,NGEF,RAP1GAP2,ENC1,VSTM2A,F13A1,IGSF1,ADCY8,KLK6,MAG,MB…
0.00589695	5759	324	132	TF:M00470_1	TF	Factor: AP-2gamma; motif: GCCYNNGGS; match class: 1	CXCL14,CAMK2A,SLC17A7,NRGN,GRIN1,TMEM130,SNAP25,CAMK2B,PTPRN,ALDH1A3,SYT7,ADCY1,MEGF11,FERMT1,WNT7B,GABRB3,ST8SIA3,CHRM1,GABRD,NGEF,RAP1GAP2,ENC1,KLK6,MAG,MBP,MAL,PLLP,BOK,CACNA1H,CHRDL1,ATP2B3,CD74,CARNS1,CLDN11,GAS7,RAPGEF1,AKIRIN1,NAPB,PPP2R2C,RAB15,TMEM151B,PPP1R16B,PRKCB,DNM1,RAPGEF5,RPS21,MGAT5B,CHN1,ATP2B1,FOXJ1,RSPH1,PHC2,GPRIN1,REEP1,SNCG,WNK2,CRTAC1,KIF21B,MYH7,TPM2,CRLF1,COL4A1,CDK18,P…
0.00614634	10071	324	204	TF:M02036	TF	Factor: WT1; motif: CGCCCCCNCN	STMN2,SLC17A7,NRGN,SNCB,GRIN1,CHGA,TMEM130,SNAP25,SV2B,CRYM,OGDHL,COL1A2,CAMK2B,SYT1,SLC12A5,NELL2,ENPP2,ALDH1A3,LINGO1,SCN3B,NNAT,SYT7,ADCY1,FERMT1,ETV5,GFRA1,SULF1,CPNE6,WNT7B,L1CAM,GABRB3,RIMS1,AK5,ST8SIA3,HIP1R,GABRD,SYT13,NGEF,RAP1GAP2,ENC1,INA,IGSF1,ADCY8,KLK6,MBP,MAL,VWA1,PLLP,BOK,CACNA1H,KCNIP2,CHRDL1,SYN1,CLTB,ATP2B3,CARNS1,CLDN11,GAS7,RAPGEF1,AKIRIN1,NAPB,SYNPR,PPP2R2C,RAB15,DYNC1I1,TME…
0.00620951	870	324	34	TF:M01028	TF	Factor: NRSF; motif: GYRCTGTCCRYGGTGCTGA	STMN2,GABRG2,SYT4,GRIN1,CHGA,SNAP25,OGDHL,CHGB,SCN3B,ADCY1,CELF4,CPNE6,L1CAM,SCN2A,GABRD,CAPN3,SRRM4,SYN1,NR2E1,RAB15,TMEM151B,RAPGEF5,CELF3,IQSEC3,WNK2,CRLF1,RUNDC3A,PILRB,SEZ6,SLC1A4,NRSN1,RPH3A,CNTNAP2,CDHR1
0.00643798	7920	324	169	TF:M13366	TF	Factor: ZBED4; motif: CCCGCYCCGC	NEFL,SVOP,SLC17A7,CHGA,TMEM130,SV2B,CRYM,OGDHL,CAMK2B,ENPP2,ALDH1A3,SCN3B,SYT7,ADCY1,MEGF11,ETV5,GFRA1,CELF4,WNT7B,L1CAM,GABRB3,RIMS1,AK5,HIP1R,GABRD,NGEF,RAP1GAP2,ENC1,VSTM2A,INA,VWA1,PLLP,BOK,CACNA1H,SRRM4,SYN1,CLTB,ATP2B3,CARNS1,CLDN11,GAS7,RAPGEF1,NR2E1,AKIRIN1,PPP2R2C,DYNC1I1,TMEM151B,DLGAP1,AMPH,CBR1,PPP1R16B,PRKCB,RAPGEF5,RPS21,MGAT5B,CHN1,ATP2B1,SERPINI1,PRKAR1B,RSPH1,SLAIN1,PHC2,MYL9,GPR…
0.00675563	9143	324	189	TF:M06948	TF	Factor: Sp2; motif: TGGGCGCGCCCA	CXCL14,PACSIN1,SNCB,GRIN1,CHGA,TMEM130,CRYM,OGDHL,CAMK2B,SYT1,SLC12A5,ALDH1A3,CHGB,LINGO1,SCN3B,NNAT,SYT7,ADCY1,MEGF11,FERMT1,ETV5,CELF4,CPNE6,WNT7B,CAPS,L1CAM,GABRB3,ST8SIA3,CHRM1,HIP1R,TRPM3,GABRD,NGEF,RAP1GAP2,ENC1,VSTM2A,INA,IGSF1,ADCY8,MBP,MAL,VWA1,PLLP,BOK,CACNA1H,KCNIP2,SRRM4,CNTN2,SYN1,BCAS1,CLTB,ATP2B3,FREM2,CARNS1,CLDN11,GAS7,RAPGEF1,NR2E1,AKIRIN1,SYNPR,PPP2R2C,DYNC1I1,TMEM151B,ATCAY,CB…
0.00676013	3446	324	89	TF:M13142_1	TF	Factor: ZBTB33; motif: GGYGCTG; match class: 1	SPHKAP,CXCL14,CAMK2A,SLC17A7,NRGN,SNCB,GRIN1,CHGA,TMEM130,SNAP25,PTPRN,ALDH1A3,SYT7,ADCY1,GABRB3,NGEF,ENC1,VSTM2A,INA,MBP,MAL,PLLP,BOK,CACNA1H,CHRDL1,ATP2B3,RAPGEF1,NR2E1,AKIRIN1,PPP2R2C,TPPP3,PRKCB,DNM1,RAPGEF5,MGAT5B,CHN1,SLAIN1,REEP1,HPCAL4,DOK6,WNK2,CRTAC1,CLN8,PCSK6,FARP1,SAMHD1,CHD5,GAD1,SLC24A3,STOX1,NOTCH2,ADCY2,KIF2A,CSF1,RPLP1,CREG2,GABRA5,RYR2,SNCA,STXBP1,SEMA6C,FGFR2,DLG2,ARHGDIG,SLC2…
0.0070721	11376	324	224	TF:M13147	TF	Factor: ZNF253; motif: SNGNSCGNGGNGCKGNN	STMN2,NEFL,SPHKAP,SLC17A7,VSNL1,NRGN,GABRG2,SNCB,SYT4,GRIN1,CHGA,TMEM130,SNAP25,SV2B,OGDHL,COL1A2,CAMK2B,SYT1,NELL2,PTPRN,ALDH1A3,CHGB,SCN3B,NNAT,HS6ST3,SYT7,ADCY1,MEGF11,FERMT1,GFRA1,CELF4,CPNE6,WNT7B,CAPS,L1CAM,GABRB3,RIMS1,AK5,ST8SIA3,SCN2A,HIP1R,GABRD,SYT13,NGEF,RAP1GAP2,ENC1,VSTM2A,INA,ADCY8,KLK6,MAG,MBP,MAL,VWA1,PLLP,BOK,CAPN3,CACNA1H,KCNIP2,SRRM4,SYN1,CLTB,ATP2B3,CARNS1,CLDN11,RAPGEF1,NR2E…
0.00710579	2741	324	75	TF:M07436_1	TF	Factor: WT1; motif: NNGGGNGGGSGN; match class: 1	SVOP,SLC17A7,NRGN,PACSIN1,SNCB,CHGA,TMEM130,SNAP25,OGDHL,SYT1,MEGF11,ETV5,CPNE6,GABRB3,ST8SIA3,GABRD,IGSF1,MAG,MAL,CACNA1H,KCNIP2,SRRM4,ATP2B3,CARNS1,AKIRIN1,NAPB,TMEM151B,ATCAY,DNM1,PLP1,SLAIN1,GPRIN1,SNCG,HPCAL4,PTCH1,KIF21B,SEZ6L,PCSK6,SLC7A14,NKAIN4,CHD5,RIMS3,GAD1,ADCY2,KIF2A,CSF1,CMYA5,FGFR3,STK24,TTYH1,ARHGEF10L,NEDD4L,SYNGR1,CPNE5,ACTL6B,RUNDC3A,LARP6,MGAT3,PGBD5,IL13RA1,CA2,REPS2,SERPINF…
0.00739077	2994	324	80	TF:M09834_1	TF	Factor: ZNF148; motif: NNNNNNCCNNCCCCTCCCCCACCCN; match class: 1	STMN2,SLC17A7,VSNL1,NRGN,CHGA,SNAP25,CAMK2B,SYT1,SLC12A5,ENPP2,PTPRN,ETV5,GFRA1,L1CAM,GABRB3,ST8SIA3,HIP1R,GABRD,IGSF1,MAG,MAL,CACNA1H,KCNIP2,SRRM4,SYN1,ATP2B3,CARNS1,AKIRIN1,RAB15,TMEM151B,DLGAP1,TPPP3,DNM1,PLP1,SOX10,PRKAR1B,RSPH1,SLAIN1,PHC2,GPRIN1,SNCG,DOK6,IQSEC3,PTCH1,KIF21B,CLN8,SEZ6L2,TPM2,CRLF1,DNAH9,NKAIN4,RIMS3,GAD1,EEPD1,GNB3,KIF2A,CSF1,CMYA5,TTYH1,RYR2,RASL11B,ARHGDIG,RUNDC3A,LARP6,M…
0.00806637	12053	324	234	TF:M09734	TF	Factor: ZNF692; motif: SYNGGSCCCASCCNC	SVOP,GNG3,CXCL14,CAMK2A,SLC17A7,VSNL1,NRGN,PACSIN1,SNCB,GRIN1,CHGA,TMEM130,SNAP25,COL1A2,CAMK2B,SYT1,SLC12A5,NELL2,PTPRN,MAPT,ALDH1A3,CHGB,LINGO1,SCN3B,SYT7,ADCY1,MEGF11,FERMT1,GFRA1,SULF1,CPNE6,WNT7B,CAPS,L1CAM,GABRB3,RIMS1,AK5,ST8SIA3,CHRM1,HIP1R,TRPM3,GABRD,SYT13,NGEF,RAP1GAP2,INA,F13A1,IGSF1,ADCY8,KLK6,MAG,MBP,MAL,VWA1,BOK,CAPN3,CACNA1H,KCNIP2,SRRM4,DAPL1,CHRDL1,CNTN2,SEMA4D,SYN1,ATP2B3,CARNS…
0.00814287	9475	324	194	TF:M09892_1	TF	Factor: E2F-1; motif: NNNNGGCGGGAARN; match class: 1	CXCL14,SLC17A7,NRGN,PACSIN1,SNCB,GRIN1,CHGA,TMEM130,SNAP25,COL1A2,CAMK2B,SYT1,SLC12A5,NELL2,PTPRN,ALDH1A3,CHGB,SCN3B,HS6ST3,SYT7,ADCY1,MEGF11,FERMT1,ETV5,GFRA1,WNT7B,CAPS,GABRB3,RIMS1,AK5,HIP1R,GABRD,SYT13,NGEF,RAP1GAP2,ADCY8,KLK6,MBP,MAL,VWA1,PLLP,BOK,CACNA1H,KCNIP2,CHRDL1,CLTB,ATP2B3,CARNS1,CLDN11,GAS7,RAPGEF1,NR2E1,SYNPR,RAB15,DYNC1I1,TMEM151B,AMPH,TPPP3,PPP1R16B,PRKCB,DNM1,RAPGEF5,RPS21,CHN1,…
0.00844624	4415	324	107	TF:M10144	TF	Factor: ZNF341; motif: GRGGRRNRGNRGNRGGAASAGC	CAMK2A,VSNL1,CHGA,TMEM130,SNAP25,CRYM,OGDHL,NELL2,PTPRN,ALDH1A3,CHGB,MEGF11,GFRA1,L1CAM,GABRB3,RIMS1,CHRM1,GABRD,NGEF,KLK6,MAL,CACNA1H,KCNIP2,SRRM4,CHRDL1,CNTN2,SEMA4D,BCAS1,CLTB,CLDN11,GAS7,NR2E1,AKIRIN1,SYNPR,RAB15,TMEM151B,AMPH,CBR1,TPPP3,RCAN2,ECM2,MYL9,CELF3,GPRIN1,DOK6,SNRPE,SEZ6L2,SEZ6L,CDK18,DNAH9,FARP1,SAMHD1,CHD5,RIMS3,OPCML,SLC24A3,EEPD1,CMYA5,STK24,ZMYND10,HOPX,RYR2,TAGLN3,NEDD4L,GPC4…
0.00851009	8800	324	183	TF:M04863_1	TF	Factor: TF3C-beta; motif: CCNGGAGGGCTTCCTGGAGGAG; match class: 1	GABRA1,SVOP,CXCL14,CAMK2A,SLC17A7,NRGN,PACSIN1,SNCB,GRIN1,CHGA,TMEM130,CAMK2B,SYT1,SLC12A5,NELL2,PTPRN,ALDH1A3,CHGB,LINGO1,SCN3B,HS6ST3,SYT7,ADCY1,MEGF11,FERMT1,ETV5,WNT7B,GABRB3,AK5,ST8SIA3,HIP1R,GABRD,SYT13,NGEF,RAP1GAP2,ENC1,INA,F13A1,ADCY8,MBP,VWA1,BOK,CACNA1H,KCNIP2,SRRM4,DAPL1,CHRDL1,CLTB,ATP2B3,FREM2,CARNS1,CLDN11,GAS7,RAPGEF1,AKIRIN1,NAPB,SYNPR,PPP2R2C,RAB15,DYNC1I1,TMEM151B,AMPH,TPPP3,PP…
0.00937857	12609	324	242	TF:M12351	TF	Factor: TIEG1; motif: NCCCNSNCCCCGCCCCC	STMN2,SVOP,GNG3,CXCL14,CAMK2A,SLC17A7,VSNL1,NRGN,PACSIN1,GABRG2,SNCB,GRIN1,CHGA,TMEM130,SNAP25,SV2B,CRYM,OGDHL,COL1A2,CAMK2B,SLC12A5,NELL2,ENPP2,PTPRN,ALDH1A3,CHGB,LINGO1,SCN3B,NNAT,SYT7,ADCY1,ETV5,GFRA1,SULF1,CELF4,WNT7B,CAPS,L1CAM,GABRB3,RIMS1,AK5,ST8SIA3,HIP1R,TRPM3,GABRD,SYT13,NGEF,RAP1GAP2,ENC1,INA,F13A1,IGSF1,ADCY8,KLK6,MAG,MBP,MAL,VWA1,PLLP,BOK,CACNA1H,KCNIP2,SRRM4,DAPL1,CHRDL1,CNTN2,CLTB,…
0.00940496	7249	324	157	TF:M00695_1	TF	Factor: ETF; motif: GVGGMGG; match class: 1	NEFL,SPHKAP,SNCB,GRIN1,CHGA,TMEM130,CAMK2B,ALDH1A3,CHGB,NNAT,HS6ST3,SYT7,ADCY1,MEGF11,GFRA1,CELF4,WNT7B,GABRB3,RIMS1,AK5,ST8SIA3,HIP1R,GABRD,NGEF,RAP1GAP2,ENC1,INA,ADCY8,MBP,MAL,PLLP,BOK,CACNA1H,CNTN2,SYN1,CLTB,ATP2B3,FREM2,CARNS1,GAS7,RAPGEF1,NR2E1,AKIRIN1,NAPB,PPP2R2C,RAB15,DYNC1I1,TMEM151B,DLGAP1,AMPH,PRKCB,DNM1,RAPGEF5,MGAT5B,CHN1,ATP2B1,FOXJ1,RSPH1,SLAIN1,PHC2,GPRIN1,REEP1,DOK6,IQSEC3,WNK2,C…
0.00995997	8089	324	171	TF:M00982	TF	Factor: KROX; motif: CCCGCCCCCRCCCC	STMN2,GNG3,CAMK2A,SLC17A7,NRGN,GRIN1,CHGA,SNAP25,SV2B,OGDHL,COL1A2,CAMK2B,SYT1,SLC12A5,ENPP2,ALDH1A3,CHGB,LINGO1,SCN3B,ADCY1,ETV5,GFRA1,SULF1,WNT7B,GABRB3,RIMS1,AK5,ST8SIA3,HIP1R,GABRD,SYT13,NGEF,RAP1GAP2,ENC1,INA,F13A1,ADCY8,KLK6,MBP,MAL,VWA1,PLLP,BOK,CACNA1H,KCNIP2,CHRDL1,SYN1,CLTB,CARNS1,CLDN11,GAS7,RAPGEF1,AKIRIN1,NAPB,SYNPR,PPP2R2C,RAB15,DYNC1I1,TMEM151B,AMPH,TPPP3,PPP1R16B,PRKCB,DNM1,RAPGEF…
0.0105628	5313	324	123	TF:M03814	TF	Factor: BTEB2; motif: GNAGGGGGNGGGSSNN	GNG3,SLC17A7,NRGN,GABRG2,SNCB,CHGA,SNAP25,CRYM,OGDHL,CAMK2B,SLC12A5,NELL2,ENPP2,PTPRN,LINGO1,SCN3B,MEGF11,ETV5,GFRA1,SULF1,GABRB3,RIMS1,CHRM1,HIP1R,SYT13,RAP1GAP2,KLK6,MAG,CACNA1H,KCNIP2,SYN1,CLDN11,GAS7,SYNPR,RAB15,DYNC1I1,TMEM151B,DLGAP1,ATCAY,MGAT5B,ATP2B1,SERPINI1,FOXJ1,RSPH1,SLAIN1,GPRIN1,SNCG,HPCAL4,DOK6,IQSEC3,CRTAC1,CNP,KIF21B,CLN8,MYH7,SEZ6L2,SEZ6L,CRLF1,COL4A1,CDK18,ITPR1,DNAH9,NKAIN4,C…
0.0106357	6678	324	147	TF:M02281	TF	Factor: SP1; motif: CCCCKCCCCC	STMN2,GNG3,CAMK2A,SLC17A7,NRGN,GABRG2,SNCB,CHGA,TMEM130,SNAP25,OGDHL,COL1A2,SYT1,SLC12A5,NELL2,ENPP2,PTPRN,NNAT,ETV5,GFRA1,CPNE6,L1CAM,GABRB3,RIMS1,ST8SIA3,HIP1R,TRPM3,GABRD,VSTM2A,INA,ADCY8,MAG,MAL,VWA1,PLLP,CACNA1H,KCNIP2,SRRM4,CHRDL1,SYN1,CLTB,ATP2B3,CARNS1,CLDN11,GAS7,AKIRIN1,NAPB,SYNPR,PPP2R2C,RAB15,DYNC1I1,TMEM151B,DLGAP1,TPPP3,DNM1,RAPGEF5,MGAT5B,CHN1,ATP2B1,PRKAR1B,RSPH1,SLAIN1,PHC2,MYL9,…
0.0106695	5314	324	123	TF:M00469	TF	Factor: AP-2alpha; motif: GCCNNNRGS	CXCL14,CAMK2A,SLC17A7,NRGN,CHGA,TMEM130,SNAP25,CAMK2B,NELL2,PTPRN,ALDH1A3,HS6ST3,SYT7,ADCY1,FERMT1,GFRA1,WNT7B,GABRB3,ST8SIA3,CHRM1,GABRD,NGEF,RAP1GAP2,ENC1,KLK6,MAG,MBP,MAL,PLLP,BOK,CACNA1H,KCNIP2,CHRDL1,ATP2B3,CARNS1,CLDN11,GAS7,AKIRIN1,NAPB,PPP2R2C,RAB15,TMEM151B,PPP1R16B,PRKCB,DNM1,RAPGEF5,RPS21,MGAT5B,CHN1,PHC2,MYL9,CELF3,GPRIN1,REEP1,WNK2,CNP,SNRPE,KIF21B,CLN8,TPM2,CRLF1,COL4A1,PCSK6,DNAH9,…
0.0108122	2772	324	75	TF:M01873_1	TF	Factor: Egr-1; motif: GCGGGGGCGG; match class: 1	SLC17A7,SNAP25,SV2B,CAMK2B,ADCY1,ETV5,GFRA1,WNT7B,GABRB3,RIMS1,AK5,GABRD,NGEF,RAP1GAP2,INA,ADCY8,VWA1,BOK,CACNA1H,SYN1,CLDN11,GAS7,PPP2R2C,TMEM151B,MGAT5B,ATP2B1,FOXJ1,SLAIN1,MYL9,GPRIN1,DOK6,WNK2,CRTAC1,PTCH1,KIF21B,SEZ6L,CRLF1,PIP5K1C,NKAIN4,CHD5,SLC24A3,EEPD1,ADCY2,CMYA5,FGFR3,STK24,ARHGEF10L,RYR2,STXBP1,NEDD4L,SYNGR1,ANKS1B,ACTL6B,SLC2A13,LARP6,MGAT3,PGBD5,MAP4K4,VEGFA,IL13RA1,REPS2,HSP90AA1,…
0.0118245	6343	324	141	TF:M01973	TF	Factor: PLAG1; motif: CCCCCKWNNNGGSCCC	STMN2,SVOP,SLC17A7,NRGN,PACSIN1,SNCB,TMEM130,CAMK2B,SLC12A5,ENPP2,MAPT,LINGO1,ETV5,CELF4,WNT7B,GABRB3,RIMS1,ST8SIA3,HIP1R,GABRD,NGEF,RAP1GAP2,ADCY8,KLK6,MBP,VWA1,CACNA1H,KCNIP2,CHRDL1,CLTB,CARNS1,GAS7,RAPGEF1,AKIRIN1,NAPB,PPP2R2C,RAB15,TMEM151B,DLGAP1,PRKCB,DNM1,RAPGEF5,AZGP1,RPS21,MGAT5B,SERPINI1,FOXJ1,SLAIN1,PHC2,MYL9,CDH13,CELF3,REEP1,SNCG,DOK6,IQSEC3,WNK2,CRTAC1,PTCH1,MEF2C,CNP,KIF21B,CLN8,SE…
0.0127722	10411	324	208	TF:M10008	TF	Factor: CSX; motif: NKRAGWGS	GABRA1,SVOP,SPHKAP,CXCL14,CAMK2A,VSNL1,PACSIN1,GABRG2,SNCB,GRIN1,CHGA,TMEM130,MICAL2,SYT1,NELL2,LINGO1,NNAT,HS6ST3,SYT7,FERMT1,ETV5,GFRA1,WNT7B,L1CAM,GABRB3,RIMS1,AK5,ST8SIA3,CHRM1,HIP1R,TRPM3,GABRD,SYT13,NGEF,RAP1GAP2,ENC1,INA,IGSF1,ADCY8,MBP,VWA1,BOK,KCNIP2,SRRM4,DAPL1,CHRDL1,CNTN2,SEMA4D,SYN1,BCAS1,CLTB,ATP2B3,CD74,MOBP,CARNS1,GAS7,NR2E1,SYNPR,PPP2R2C,ANK3,DYNC1I1,TMEM151B,DLGAP1,PPP1R16B,SCN2…
0.0129475	13056	324	248	TF:M07486	TF	Factor: ZNF300; motif: SWGGGGGSN	STMN2,SVOP,MYT1L,SPHKAP,GNG3,SLC17A7,VSNL1,PACSIN1,GABRG2,SNCB,SYT4,GRIN1,CHGA,TMEM130,SNAP25,SV2B,CRYM,OGDHL,COL1A2,CAMK2B,SYT1,SLC12A5,NELL2,ENPP2,MAPT,CHGB,LINGO1,SCN3B,NNAT,SYT7,ADCY1,MEGF11,FERMT1,ETV5,GFRA1,SULF1,CELF4,CPNE6,WNT7B,L1CAM,GABRB3,RIMS1,AK5,ST8SIA3,CHRM1,HIP1R,GABRD,SYT13,RAP1GAP2,ENC1,INA,IGSF1,ADCY8,KLK6,MAG,MBP,MAL,VWA1,PLLP,BOK,CACNA1H,KCNIP2,SRRM4,DAPL1,CHRDL1,CNTN2,SYN1,F…
0.0137094	7173	324	155	TF:M12598_1	TF	Factor: E2F3; motif: NNRGMKGGAR; match class: 1	SPHKAP,CXCL14,NRGN,SNCB,GRIN1,CHGA,TMEM130,SNAP25,SV2B,COL1A2,CAMK2B,SYT1,SLC12A5,NELL2,ALDH1A3,SCN3B,NNAT,HS6ST3,ADCY1,MEGF11,GFRA1,WNT7B,GABRB3,RIMS1,AK5,SCN2A,HIP1R,GABRD,NGEF,ADCY8,KLK6,MBP,PLLP,BOK,CACNA1H,KCNIP2,CHRDL1,SEMA4D,CLTB,ATP2B3,CLDN11,GAS7,RAPGEF1,NR2E1,RAB15,TMEM151B,AMPH,TPPP3,PPP1R16B,PRKCB,DNM1,AZGP1,RPS21,MGAT5B,CHN1,ATP2B1,PRKAR1B,FOXJ1,RSPH1,PHC2,CDH13,CELF3,GPRIN1,HPCAL4,D…
0.0156267	2355	324	66	TF:M13148_1	TF	Factor: ZSCAN21; motif: NSNGNSCNNGGTGCTG; match class: 1	GNG3,SLC17A7,SYT4,GRIN1,SNAP25,SV2B,OGDHL,PTPRN,SCN3B,MEGF11,L1CAM,GABRB3,RIMS1,RAP1GAP2,INA,MBP,MAL,BOK,SRRM4,SYN1,ATP2B3,CARNS1,PPP2R2C,AMPH,PRKCB,RAPGEF5,MGAT5B,CHN1,PHC2,IQSEC3,WNK2,CRTAC1,STOX1,ADCY2,CSF1,TTYH1,CREG2,RYR2,STXBP1,NEDD4L,C4A,SYNGR1,SLC2A13,LARP6,PGBD5,SIRT2,PILRB,VEGFA,IL13RA1,NES,TPD52L1,REPS2,INPP5D,BOC,EGFR,C1QL1,SEZ6,RAB6B,SLC1A4,NUPR1,GNG12,KCNK3,MAPK8IP2,EFS,BID,ATP1B2
0.0157628	10564	324	210	TF:M00444	TF	Factor: VDR; motif: GGGKNARNRRGGWSA	STMN2,GABRA1,SVOP,MYT1L,SPHKAP,GNG3,CAMK2A,SLC17A7,VSNL1,NRGN,PACSIN1,GABRG2,SNCB,CHGA,TMEM130,SNAP25,SV2B,CRYM,CAMK2B,SYT1,SLC12A5,NELL2,PTPRN,ALDH1A3,CHGB,LINGO1,SCN3B,HS6ST3,SYT7,FERMT1,ETV5,GFRA1,CELF4,CPNE6,WNT7B,CAPS,L1CAM,GABRB3,RIMS1,AK5,ST8SIA3,SCN2A,CHRM1,TRPM3,SYT13,RAP1GAP2,ENC1,INA,F13A1,IGSF1,KLK6,MAG,MBP,MAL,PLLP,BOK,CACNA1H,KCNIP2,SRRM4,CHRDL1,CNTN2,SEMA4D,SYN1,CLTB,ATP2B3,FREM2,C…
0.0183483	1081	324	38	TF:M04695	TF	Factor: REST; motif: TTCAGCACCAYGGA	SVOP,SPHKAP,GABRG2,SYT4,GRIN1,CHGA,SNAP25,OGDHL,CHGB,LINGO1,SCN3B,ADCY1,CELF4,L1CAM,SCN2A,ENC1,SRRM4,CCDC80,SYN1,CARNS1,SLC13A4,SYNPR,CELF3,IQSEC3,FARP1,ACTL6B,SLC2A13,RUNDC3A,NES,CCL2,SEZ6,SLC1A4,NRSN1,RPH3A,CNTNAP2,GNG12,BID,CEND1
0.018487	2613	324	71	TF:M07329_1	TF	Factor: Osx; motif: CCNCCCCCNNN; match class: 1	STMN2,SNAP25,OGDHL,CAMK2B,SCN3B,SYT7,MEGF11,ETV5,WNT7B,GABRB3,RIMS1,ST8SIA3,GABRD,SYT13,NGEF,MAG,PLLP,BOK,CACNA1H,KCNIP2,CARNS1,GAS7,AKIRIN1,NAPB,PPP2R2C,RAB15,TPPP3,PPP1R16B,ATP2B1,FOXJ1,RSPH1,SLAIN1,GPRIN1,DOK6,WNK2,CRTAC1,PCSK6,NKAIN4,CHD5,SLC24A3,EEPD1,ADCY2,KIF2A,FGFR3,STK24,TTYH1,NEDD4L,RERE,ARHGDIG,CPNE5,RUNDC3A,LARP6,MGAT3,PGBD5,ZNF488,MAP4K4,IL13RA1,CA2,REPS2,HSP90AA1,RUNX1,RAPGEF4,BOC,D…
0.0186002	4543	324	108	TF:M00807	TF	Factor: Egr; motif: GTGGGSGCRRS	NEFL,SLC17A7,GRIN1,CHGA,TMEM130,SNAP25,SV2B,CAMK2B,SYT1,CHGB,HS6ST3,SYT7,MEGF11,SULF1,WNT7B,L1CAM,GABRB3,AK5,HIP1R,GABRD,SYT13,NGEF,ENC1,INA,ADCY8,KLK6,MBP,CACNA1H,CHRDL1,SYN1,ATP2B3,CARNS1,GAS7,AKIRIN1,PPP2R2C,TMEM151B,DLGAP1,TPPP3,RCAN2,RAPGEF5,CHN1,ATP2B1,PRKAR1B,FOXJ1,SLAIN1,MYL9,GPRIN1,REEP1,SNCG,HPCAL4,WNK2,CRTAC1,KIF21B,TPM2,CRLF1,COL4A1,PCSK6,SLC7A14,CHD5,OPCML,SLC24A3,EEPD1,GNB3,CSF1,CMY…
0.0219975	5612	324	127	TF:M01837	TF	Factor: FKLF; motif: BGGGNGGVMD	CXCL14,PACSIN1,SNCB,GRIN1,CHGA,TMEM130,CRYM,COL1A2,CAMK2B,SLC12A5,ALDH1A3,LINGO1,SCN3B,ADCY1,MEGF11,GFRA1,CPNE6,CAPS,RIMS1,ST8SIA3,CHRM1,HIP1R,SYT13,NGEF,KLK6,MAL,BOK,CACNA1H,SRRM4,CNTN2,ATP2B3,FREM2,CARNS1,RAPGEF1,AKIRIN1,SYNPR,PPP2R2C,RAB15,TPPP3,PPP1R16B,PRKCB,DNM1,RAPGEF5,MGAT5B,ATP2B1,FOXJ1,RSPH1,SLAIN1,CELF3,GPRIN1,REEP1,HPCAL4,DOK6,WNK2,CRTAC1,PTCH1,KIF21B,CLN8,SEZ6L2,SEZ6L,TPM2,CRLF1,COL4…
0.0223236	1530	324	48	TF:M07062	TF	Factor: RREB-1; motif: GRSDSGGGKTGGGKGG	SPHKAP,SNAP25,SYT1,SLC12A5,PTPRN,CHGB,SCN3B,GABRB3,ST8SIA3,TRPM3,MBP,MAL,CACNA1H,KCNIP2,SRRM4,ATP2B3,CARNS1,AKIRIN1,RAB15,DNM1,PLP1,SOX10,RPS21,FOXJ1,ANXA1,RSPH1,SLAIN1,MYL9,CELF3,GPRIN1,KIF21B,RIMS3,OPCML,GNB3,KIF2A,ZMYND10,TTYH1,ARHGEF10L,GABRA5,ANKS1B,ACTL6B,GRM3,RUNDC3A,MGAT3,SERPINF1,BOC,MAPK8IP2,KLHL5
0.0234369	8188	324	171	TF:M01303	TF	Factor: SP1; motif: GGGGYGGGGNS	SVOP,GNG3,CAMK2A,SLC17A7,NRGN,GABRG2,SNCB,TMEM130,SNAP25,SV2B,CRYM,COL1A2,SLC12A5,NELL2,PTPRN,ALDH1A3,SCN3B,ADCY1,ETV5,GFRA1,SULF1,CELF4,CPNE6,WNT7B,L1CAM,GABRB3,RIMS1,AK5,ST8SIA3,HIP1R,GABRD,SYT13,NGEF,INA,IGSF1,ADCY8,KLK6,MAG,MAL,VWA1,BOK,CACNA1H,SRRM4,CNTN2,SEMA4D,CLTB,CD74,CARNS1,CLDN11,GAS7,RAPGEF1,AKIRIN1,NAPB,PPP2R2C,RAB15,DYNC1I1,TMEM151B,DLGAP1,ATCAY,TPPP3,PPP1R16B,PRKCB,DNM1,RAPGEF5,HSP…
0.0242588	8313	324	173	TF:M12160_1	TF	Factor: KLF15; motif: RCCMCRCCCMCN; match class: 1	STMN2,GABRA1,GNG3,SLC17A7,VSNL1,NRGN,GRIN1,CHGA,TMEM130,SNAP25,CAMK2B,SYT1,SLC12A5,PTPRN,ALDH1A3,CHGB,LINGO1,SCN3B,SYT7,MEGF11,ETV5,GFRA1,SULF1,CELF4,CPNE6,L1CAM,GABRB3,RIMS1,ST8SIA3,HIP1R,TRPM3,GABRD,NGEF,F13A1,IGSF1,ADCY8,KLK6,MAG,MAL,VWA1,BOK,CACNA1H,KCNIP2,SRRM4,CHRDL1,SYN1,ATP2B3,CARNS1,GAS7,AKIRIN1,NAPB,SYNPR,RAB15,DYNC1I1,TMEM151B,DLGAP1,ATCAY,TPPP3,PRKCB,DNM1,PLP1,SOX10,RPS21,CHN1,ATP2B1,…
0.0260116	12393	324	237	TF:M11595	TF	Factor: GCMa; motif: RTGCGGGTN	STMN2,NEFL,MYT1L,GNG3,CXCL14,CAMK2A,SLC17A7,VSNL1,NRGN,PACSIN1,GABRG2,SNCB,GRIN1,CHGA,TMEM130,SNAP25,SV2B,MICAL2,CRYM,OGDHL,CAMK2B,SYT1,NELL2,PTPRN,MAPT,ALDH1A3,LINGO1,SCN3B,NNAT,HS6ST3,SYT7,ADCY1,MEGF11,ETV5,GFRA1,CELF4,CPNE6,WNT7B,CAPS,L1CAM,GABRB3,ST8SIA3,CHRM1,HIP1R,TRPM3,GABRD,SYT13,NGEF,RAP1GAP2,ENC1,VSTM2A,INA,IGSF1,KLK6,MAG,MAL,VWA1,PLLP,CACNA1H,KCNIP2,SRRM4,SYN1,CLTB,ATP2B3,FREM2,CARNS1,…
0.0265723	2198	324	62	TF:M10151	TF	Factor: EZI; motif: GGGGAGGGGRRGGRGRRGGRRR	STMN2,TMEM130,OGDHL,NELL2,PTPRN,CPNE6,WNT7B,L1CAM,GABRB3,ST8SIA3,HIP1R,GABRD,SYT13,CACNA1H,KCNIP2,ATP2B3,NR2E1,AKIRIN1,SYNPR,PPP2R2C,ATCAY,PLP1,RAPGEF5,CELF3,GPRIN1,REEP1,SNCG,DOK6,MEF2C,SEZ6L2,CDK18,SLC7A14,RIMS3,GAD1,OPCML,KIF2A,CSF1,ZMYND10,TTYH1,SNCA,STXBP1,ITGB5,TGFBI,ARHGDIG,RUNDC3A,LARP6,MGAT3,MAP4K4,COL1A1,NMNAT2,INPP5F,PPP1R1B,SLC1A4,EGR3,GNG12,MAD2L2,MAPK8IP2,EFS,EFEMP1,C3orf70,BID,CEND1
0.0283096	10000	324	200	TF:M04109	TF	Factor: RUNX3; motif: NRACCGCAAACCGCAN	NEFL,GABRA1,GNG3,NRGN,PACSIN1,GRIN1,CHGA,TMEM130,SNAP25,SV2B,CRYM,OGDHL,CAMK2B,NELL2,ALDH1A3,CHGB,SCN3B,NNAT,HS6ST3,SYT7,ADCY1,MEGF11,ETV5,GFRA1,CELF4,CPNE6,WNT7B,GABRB3,AK5,CHRM1,HIP1R,GABRD,SYT13,NGEF,RAP1GAP2,ENC1,INA,ADCY8,KLK6,MAG,VWA1,PLLP,CACNA1H,KCNIP2,SRRM4,DAPL1,CHRDL1,SYN1,ATP2B3,MOBP,GAS7,RAPGEF1,NR2E1,NAPB,PPP2R2C,ANK3,RAB15,TMEM151B,DLGAP1,ATCAY,TPPP3,PPP1R16B,SCN2B,RCAN2,PRKCB,DNM1…
0.0336398	14002	324	260	TF:M03876	TF	Factor: Kaiso; motif: GCMGGGRGCRGS	STMN2,NEFL,SVOP,SPHKAP,GNG3,SLC17A7,VSNL1,NRGN,PACSIN1,GABRG2,SNCB,SYT4,CHGA,TMEM130,SNAP25,SV2B,OGDHL,COL1A2,CAMK2B,SYT1,SLC12A5,NELL2,PTPRN,ALDH1A3,CHGB,LINGO1,SCN3B,NNAT,HS6ST3,SYT7,ADCY1,MEGF11,FERMT1,ETV5,GFRA1,CELF4,CPNE6,WNT7B,CAPS,L1CAM,GABRB3,RIMS1,AK5,ST8SIA3,CHRM1,HIP1R,GABRD,SYT13,NGEF,RAP1GAP2,ENC1,INA,F13A1,IGSF1,ADCY8,KLK6,MAG,MBP,MAL,VWA1,PLLP,BOK,CACNA1H,KCNIP2,SRRM4,DAPL1,SYN1,C…
0.0336634	1463	324	46	TF:M12660_1	TF	Factor: SATB2; motif: GSCGCTGTCCNNGGTGCTGN; match class: 1	SLC17A7,SNCB,GRIN1,SNAP25,OGDHL,PTPRN,MEGF11,CELF4,CPNE6,CAPS,L1CAM,CHRM1,HIP1R,INA,MBP,MAL,BOK,CACNA1H,SRRM4,SYN1,TMEM151B,PRKCB,DNM1,IQSEC3,CLN8,PCSK6,STOX1,ADCY2,STK24,NEDD4L,ITGB5,TGFBI,ANKS1B,PGBD5,PILRB,NES,EGFR,SEZ6,RAB6B,SLC1A4,KCNK3,MAPK8IP2,EFS,AFAP1L2,C3orf70,BID
0.0344893	2265	324	63	TF:M07208_1	TF	Factor: EGR1; motif: NCNCCGCCCCCGCN; match class: 1	SLC17A7,SNAP25,OGDHL,CAMK2B,ETV5,GFRA1,GABRB3,RIMS1,AK5,ST8SIA3,GABRD,NGEF,CACNA1H,KCNIP2,SYN1,CARNS1,AKIRIN1,PPP2R2C,TMEM151B,PRKCB,ATP2B1,SLAIN1,GPRIN1,SNCG,HPCAL4,WNK2,PTCH1,KIF21B,CRLF1,NKAIN4,CHD5,GAD1,SLC24A3,ADCY2,KIF2A,CMYA5,STK24,ARHGEF10L,STXBP1,NEDD4L,ANKS1B,ARHGDIG,CPNE5,SLC2A13,LARP6,MGAT3,PGBD5,ASPHD1,VEGFA,IL13RA1,REPS2,HSP90AA1,BOC,PLEKHA6,PPP1R1B,MAD2L2,EGR1,MAPK8IP2,MBOAT7,KLHL5…
0.0350903	6520	324	142	TF:M09734_1	TF	Factor: ZNF692; motif: SYNGGSCCCASCCNC; match class: 1	GNG3,CAMK2A,SLC17A7,VSNL1,NRGN,PACSIN1,GRIN1,CHGA,TMEM130,SNAP25,COL1A2,CAMK2B,SYT1,SLC12A5,PTPRN,SYT7,MEGF11,FERMT1,WNT7B,CAPS,GABRB3,RIMS1,AK5,HIP1R,GABRD,SYT13,NGEF,RAP1GAP2,KLK6,MAG,MBP,MAL,BOK,CACNA1H,KCNIP2,SRRM4,ATP2B3,CARNS1,CLDN11,GAS7,RAPGEF1,AKIRIN1,SYNPR,PPP2R2C,TMEM151B,DLGAP1,ATCAY,TPPP3,PPP1R16B,SCN2B,PRKCB,PLP1,RAPGEF5,SOX10,RPS21,MGAT5B,ATP2B1,PRKAR1B,FOXJ1,SLAIN1,PHC2,MYL9,CELF3…
0.0359726	4717	324	110	TF:M00444_1	TF	Factor: VDR; motif: GGGKNARNRRGGWSA; match class: 1	SPHKAP,CAMK2A,VSNL1,PACSIN1,SNCB,CHGA,TMEM130,CRYM,CAMK2B,SLC12A5,NELL2,PTPRN,SCN3B,SYT7,ETV5,GFRA1,CPNE6,AK5,TRPM3,SYT13,RAP1GAP2,INA,F13A1,MAG,MBP,MAL,PLLP,BOK,CACNA1H,SRRM4,CHRDL1,CNTN2,AKIRIN1,RAB15,ATCAY,TPPP3,PPP1R16B,PLP1,SOX10,RPS21,ATP2B1,FOXJ1,SLAIN1,PHC2,MYL9,CELF3,GPRIN1,SNCG,HPCAL4,IQSEC3,CRTAC1,KIF21B,SEZ6L2,SEZ6L,TPM2,CRLF1,COL4A1,CDK18,PCSK6,DNAH9,FARP1,NKAIN4,CHD5,GAD1,OPCML,SLC2…
0.0416233	2575	324	69	TF:M10134	TF	Factor: FPM315; motif: GGGAGGAGGRRGRGGRGGRR	PACSIN1,SYT4,TMEM130,SNAP25,OGDHL,COL1A2,ALDH1A3,CHGB,LINGO1,MEGF11,ETV5,GABRB3,GABRD,RAP1GAP2,ENC1,F13A1,IGSF1,CHRDL1,ATP2B3,AMPH,ATCAY,CBR1,RAPGEF5,ATP2B1,PRKAR1B,FOXJ1,WNK2,SEZ6L2,SEZ6L,CDK18,ITPR1,PCSK6,NKAIN4,OPCML,SLC24A3,NOTCH2,FGFR3,STXBP1,NEDD4L,ITGB5,RERE,PSD2,ANKS1B,GRM3,ASPHD1,SEMA6B,VEGFA,NES,COL1A1,BOC,C1QL1,INPP5F,PPP1R1B,MOXD1,CNTNAP2,GNG12,S100A1,EPB41L1,EGR1,KCNK3,MAPK8IP2,MBOAT…
0.0423348	910	324	33	TF:M01072_1	TF	Factor: HIC1; motif: NSNNNNTGCCCSSNN; match class: 1	CAMK2A,CHGA,LINGO1,HS6ST3,MEGF11,GFRA1,WNT7B,NGEF,PRKAR1B,CNP,CLN8,CRLF1,COL4A1,CDK18,ITPR1,FARP1,SLC7A14,NKAIN4,CHD5,FGFR3,STK24,PEG3,TTYH1,RYR2,SYNGR1,RUNDC3A,MGAT3,PGBD5,MAP4K4,NES,INPP5F,KITLG,EPB41L1
0.0452627	10375	324	205	TF:M00008	TF	Factor: Sp1; motif: GGGGCGGGGT	STMN2,NEFL,CAMK2A,SLC17A7,NRGN,PACSIN1,GABRG2,SNCB,TMEM130,SNAP25,SV2B,CRYM,OGDHL,COL1A2,SYT1,SLC12A5,NELL2,ENPP2,PTPRN,ALDH1A3,SCN3B,SYT7,GFRA1,SULF1,WNT7B,CAPS,L1CAM,GABRB3,RIMS1,HIP1R,GABRD,SYT13,RAP1GAP2,VSTM2A,INA,IGSF1,ADCY8,KLK6,MAL,VWA1,BOK,CACNA1H,KCNIP2,CHRDL1,CNTN2,SYN1,CLTB,ATP2B3,CARNS1,CLDN11,GAS7,RAPGEF1,AKIRIN1,NAPB,SYNPR,PPP2R2C,RAB15,DYNC1I1,TMEM151B,AMPH,CBR1,TPPP3,PPP1R16B,SCN…
0.0476274	12804	324	242	TF:M00333_1	TF	Factor: ZF5; motif: NRNGNGCGCGCWN; match class: 1	STMN2,NEFL,SVOP,SPHKAP,CXCL14,SLC17A7,VSNL1,NRGN,PACSIN1,SNCB,GRIN1,CHGA,TMEM130,SNAP25,SV2B,CRYM,OGDHL,COL1A2,CAMK2B,NELL2,ALDH1A3,CHGB,SCN3B,NNAT,HS6ST3,SYT7,ADCY1,MEGF11,FERMT1,ETV5,GFRA1,SULF1,CELF4,WNT7B,L1CAM,GABRB3,RIMS1,AK5,ST8SIA3,HIP1R,TRPM3,GABRD,SYT13,NGEF,RAP1GAP2,ENC1,VSTM2A,INA,F13A1,ADCY8,MAG,MBP,MAL,VWA1,PLLP,BOK,CACNA1H,KCNIP2,SRRM4,CHRDL1,CNTN2,SYN1,CLTB,ATP2B3,FREM2,CD74,CARNS…
0.0476554	10318	324	204	TF:M12704	TF	Factor: ZNF432; motif: NCAGNRCCNSRGRCAGC	SPHKAP,CXCL14,SLC17A7,PACSIN1,GABRG2,SNCB,GRIN1,CHGA,SNAP25,SV2B,CRYM,OGDHL,COL1A2,CAMK2B,SYT1,SLC12A5,PTPRN,ALDH1A3,CHGB,LINGO1,HS6ST3,SYT7,ADCY1,MEGF11,FERMT1,ETV5,GFRA1,CELF4,WNT7B,L1CAM,GABRB3,RIMS1,ST8SIA3,SCN2A,HIP1R,GABRD,SYT13,NGEF,RAP1GAP2,ENC1,VSTM2A,INA,IGSF1,ADCY8,KLK6,MAG,MBP,VWA1,PLLP,BOK,CAPN3,CACNA1H,SRRM4,CCDC80,CNTN2,SYN1,BCAS1,ATP2B3,FREM2,CD74,GAS7,RAPGEF1,NR2E1,PPP2R2C,RAB15,…
7.40495e-06	33	200	9	WP:WP4875	WP	Disruption of postsynaptic signaling by CNV	CAMK2A,GRIN1,CAMK2B,DLGAP1,RYR2,NRXN3,DLG2,RPH3A,MAPK1
6.13212e-05	150	200	16	WP:WP536	WP	Calcium regulation in cardiac cells	GNG3,CAMK2A,CAMK2B,ADCY1,CHRM1,ADCY8,ATP2B3,PRKCB,ATP2B1,PRKAR1B,ITPR1,ADCY2,GNB3,RYR2,GNG12,ATP1B2
0.000163107	364	200	25	WP:WP5420	WP	ADHD and autism ASD pathways	GABRA1,GABRG2,GRIN1,SNAP25,SYT1,SCN3B,GABRB3,SCN2A,GABRD,CNTN2,DLGAP1,CBR1,SCN2B,PRKCB,CNTNAP4,PRKAR1B,GAD1,SCN3A,GABRA5,NRXN3,STXBP1,DLG2,GRM3,EGFR,CNTNAP2
0.000409111	51	200	9	WP:WP2267	WP	Synaptic vesicle pathway	SLC17A7,SNAP25,SYT1,RIMS1,SYN1,DNM1,CLN8,STXBP1,SYN2
0.00110396	302	200	21	WP:WP3932	WP	Focal adhesion PI3K Akt mTOR signaling	GNG3,COL1A2,CHRM1,PPP2R2C,COL4A1,GNB3,CSF1,FGFR3,ITGB5,FGFR2,COL4A2,VEGFA,HSP90AA1,COL1A1,THBS1,EGFR,ITGB4,LAMA4,MAPK1,GNG12,KITLG
0.00171732	336	200	22	WP:WP4172	WP	PI3K Akt signaling	GNG3,COL1A2,CHRM1,PPP2R2C,COL4A1,GNB3,CSF1,FGFR3,ITGB5,FGFR2,COL4A2,VEGFA,HSP90AA1,COL1A1,TLR4,THBS1,EGFR,ITGB4,LAMA4,MAPK1,GNG12,KITLG
0.00374831	8	200	4	WP:WP2276	WP	Glial cell differentiation	MAG,MBP,PLP1,CNP
0.0038473	120	200	12	WP:WP5470	WP	Effect of omega 3 PUFA on Huntington 39 s disease pathways	GABRA1,GABRG2,SLC12A5,GABRB3,GABRD,MBP,ITPR1,GABRA5,EGFR,MAPK1,BID,HAP1
0.00713063	89	200	10	WP:WP35	WP	G protein signaling	GNG3,ADCY1,ADCY8,PRKCB,PRKAR1B,ITPR1,ADCY2,GNB3,AKAP12,GNG12
0.00845748	73	200	9	WP:WP3584	WP	MECP2 and associated Rett syndrome	CAMK2A,GRIN1,MAG,MBP,GPRIN1,MEF2C,CNP,GAD1,MYT1
0.00879608	29	200	6	WP:WP5200	WP	Dravet syndrome	CAMK2A,SCN3B,SCN2A,SCN2B,SCN3A,STXBP1
0.00986843	198	200	15	WP:WP306	WP	Focal adhesion	COL1A2,RAPGEF1,PRKCB,MYL9,COL4A1,PIP5K1C,ITGB5,COL4A2,VEGFA,COL1A1,THBS1,EGFR,ITGB4,LAMA4,MAPK1
0.0100214	132	200	12	WP:WP5417	WP	Cell lineage map for neuronal differentiation	NEFL,SLC17A7,GRIN1,SNAP25,MBP,CLDN11,SOX10,CNP,GAD1,DLG2,NES,DCX
0.0105188	75	200	9	WP:WP5055	WP	Burn wound healing	COL1A2,F13A1,FGFR3,FGFR2,VEGFA,COL1A1,TLR4,CCL2,SFRP2
0.0105556	154	200	13	WP:WP289	WP	Myometrial relaxation and contraction pathways	GNG3,CAMK2A,CAMK2B,ADCY1,ADCY8,PRKCB,PRKAR1B,ITPR1,ADCY2,GNB3,RYR2,ACTA2,GNG12
0.0107876	30	200	6	WP:WP4304	WP	Oligodendrocyte specification and differentiation leading to myelin components for CNS	MAG,MBP,PLP1,SOX10,CNP,MYT1
0.0131243	31	200	6	WP:WP4159	WP	GABA receptor signaling	GABRA1,GABRG2,GABRB3,GABRD,GAD1,GABRA5
0.0172022	505	200	26	WP:WP5434	WP	Cancer pathways	GNG3,CAMK2A,CAMK2B,ADCY1,WNT7B,ADCY8,PRKCB,PTCH1,COL4A1,NOTCH2,ADCY2,GNB3,FGFR3,FGFR2,COL4A2,VEGFA,IL13RA1,HSP90AA1,RUNX1,EGFR,HMOX1,LAMA4,MAPK1,GNG12,KITLG,BID
0.0208487	121	200	11	WP:WP4549	WP	Fragile X syndrome	GABRA1,CAMK2A,GABRG2,GRIN1,CAMK2B,GABRD,CLTB,DNM1,ITPR1,GAD1,MAPK1
0.0430756	38	200	6	WP:WP2911	WP	miRNA targets in ECM and membrane receptors	COL1A2,COL4A1,ITGB5,COL4A2,THBS1,LAMA4
0.0430756	38	200	6	WP:WP4829	WP	mBDNF and proBDNF regulation of GABA neurotransmission	GABRA1,GABRG2,SLC12A5,GABRB3,GABRD,GABRA5
