# Supplementary material for: Transcriptomic Profile of Isocitrate Dehydrogenase Mutant Type of Lower-Grade Glioma Reveals Molecular Changes for Prognosis
Source: Biomedicines. 2025 Sep 14;13(9):2263. doi: 10.3390/biomedicines13092263 (PMC12467759; doi:10.3390/biomedicines13092263)
Supplement: Supplementary file 1 [file biomedicines-13-02263-s001.zip › Table_S2.xlsx]

## Sheet: deg.table.re
Table S2. Signficant result of DEG analysis in TCGA LGG data
wt: wild type, mut: mutant, IDH: isoctirate dehydrogenase, pval: P value
Gene	IDH_wt (wild type)	IDH_mut (mutant)	foldChange	pval
C6orf15	106.71±317.44	0.1±0.33	0	1.29153e-49
FKBP9	3045.06±1690.62	703.54±348.34	0.23	1.50413e-48
KIAA0495	900.85±275.36	180.13±110.67	0.2	2.03164e-48
AQP5	143.11±118.95	3.2±5.3	0.02	5.17607e-48
C9orf64	416.89±150.87	94.62±64.62	0.23	3.83462e-47
EMP3	1395.26±945.15	91.17±132.25	0.07	6.2562e-47
NSUN7	98.97±68.73	7.5±5.83	0.08	7.0093e-47
RAB34	1047.13±581.98	150.77±90.24	0.14	7.67634e-47
MIR9-3HG	500.45±353.34	2758.31±1438.84	5.51	1.09134e-46
PRICKLE3	70.9±39.9	14.55±8.13	0.21	1.58612e-46
TOM1L1	284.84±235.24	23.37±29.73	0.08	1.87954e-46
BMP2	200±204.48	1626.24±969.48	8.13	2.8551e-46
FBXO17	542.7±264.82	68.73±69.88	0.13	3.87158e-46
PDPN	3241.6±2143.1	235.63±600.79	0.07	6.95139e-46
EFEMP2	1647.56±753.03	332.63±278.88	0.2	8.80072e-46
RBP1	2270.51±1855.2	161.07±171.26	0.07	1.0414e-45
VAV3	499.67±456.71	31.18±44.28	0.06	1.82333e-45
XKR8	361.43±167.75	66.59±40.82	0.18	2.94796e-45
TIMP1	4377.75±5335.87	350.66±663.37	0.08	3.52399e-45
DCTD	1413.53±333.54	565.75±306.61	0.4	9.37848e-45
FERMT1	231.29±384.95	2037.52±1321.16	8.81	1.94804e-44
VASN	616.76±489.23	64.47±68.25	0.1	2.15178e-44
SWAP70	1342.42±572.41	449.4±223.72	0.33	3.69505e-44
RPS2P32	35.32±22.02	6.02±4.9	0.17	4.40711e-44
CCDC46	240.43±106.14	66.42±44.59	0.28	4.91993e-44
MSN	10259.44±4573.86	2300.97±1620.81	0.22	5.43196e-44
RAB36	494.01±271.6	91.13±97.42	0.18	7.07153e-44
ARSD	857.61±335.96	220.26±131.98	0.26	9.72142e-44
EVC2	101.46±67.2	8.82±10.64	0.09	1.6088e-43
KHNYN	915.84±325.01	328.36±158.55	0.36	9.38611e-43
CD58	243.65±105.76	61.24±36.67	0.25	1.0236e-42
RGS22	145.4±233.2	5.25±9.07	0.04	1.05366e-42
RCOR2	259.08±255.19	1360.01±726.55	5.25	1.06892e-42
CMYA5	818.56±730.02	57.08±57.95	0.07	1.06893e-42
SH2D4A	127.97±94.96	10.12±16.68	0.08	1.3417e-42
ASB13	473.84±210.91	1034.67±268.35	2.18	2.53726e-42
CHI3L1	35299.37±59403.72	985.34±3829.28	0.03	3.32148e-42
CUL7	720.99±257.51	273.65±113.33	0.38	5.87147e-42
TAGLN2	5881.82±3441.77	1081.33±698.7	0.18	6.46678e-42
MOXD1	1948.95±2674.19	70.73±152.86	0.04	1.10482e-41
FAM110B	695.88±438.07	2403.99±1220.96	3.45	1.14085e-41
FABP5	272.05±257.31	21.96±23.5	0.08	1.16551e-41
TMEM220	222.86±134.16	62.04±26.65	0.28	1.67594e-41
SHROOM3	666.15±488.61	92.48±90.22	0.14	1.78675e-41
SHD	451.49±605.5	2968.17±1994.07	6.57	2.6788e-41
RARRES2	980.1±1486.41	46.62±43.62	0.05	3.68565e-41
SLC2A10	654.65±345.52	138.09±99.93	0.21	3.8457e-41
PION	440.07±210.35	112.68±72.73	0.26	4.70538e-41
NOG	62.83±78.1	377.09±292.42	6	4.85757e-41
IGFBP2	5559.1±6558.83	354.3±593.34	0.06	5.34422e-41
C11orf63	145.81±160.64	11.88±13.72	0.08	6.13392e-41
SOX8	4161.88±3220.86	19033.21±10366.41	4.57	8.25086e-41
FAM133A	47.38±42.96	211.5±109	4.46	1.28602e-40
CCDC8	367.98±315.3	36.45±26.17	0.1	1.34147e-40
FAM109B	133.02±78.61	39.75±17.03	0.3	1.42161e-40
OCIAD2	560.9±466.27	80.35±79.21	0.14	1.57141e-40
MTPAP	316.18±84.59	552.5±145.11	1.75	1.58806e-40
RAP2A	2473.05±2086.52	5801.43±2475.59	2.35	1.58807e-40
COX15	715.65±172.06	1123.59±183.8	1.57	2.04489e-40
SLC25A24	250.03±130.51	79.08±48.21	0.32	2.08841e-40
SSTR5	0.63±1.09	7.9±7.61	12.5	2.13697e-40
LATS2	343.98±183.67	104.1±69.69	0.3	2.32014e-40
ARL9	18.71±16.09	1.89±3.28	0.1	2.59054e-40
ULBP3	23.56±19.6	3.19±3.83	0.14	3.20917e-40
TMEM100	391.35±401.55	2390.38±1645.7	6.11	3.31663e-40
PPCS	528.94±176.62	226.46±119.33	0.43	3.31663e-40
C2orf27A	45.29±53.6	192.02±126.44	4.24	3.35163e-40
KLRC3	57.97±87.68	318.85±199.63	5.5	3.53223e-40
TCEA3	285.52±330.25	30.97±25.4	0.11	3.5695e-40
FKBP9L	84.58±112.33	15.61±8.2	0.18	4.44898e-40
PGCP	687.28±315.36	201.45±121.93	0.29	4.59109e-40
HDHD3	284.87±112.08	86.54±65.06	0.3	4.9925e-40
TNFRSF11B	161.71±168.47	21.4±51.03	0.13	5.4859e-40
EID3	55.14±45.41	11.49±10.81	0.21	6.15529e-40
EIF3L	3871.4±1681.14	8074.9±2740.69	2.09	7.12584e-40
F3	4449.18±3156.07	980.28±858.49	0.22	7.99394e-40
SLC43A3	872.67±427.31	195.11±170.77	0.22	8.51097e-40
PCDH15	232.69±408.69	1499.06±930.22	6.44	9.85029e-40
B3GNT7	379.69±549.27	38.49±28.26	0.1	9.95366e-40
C10orf2	246.87±75.25	501.47±158.28	2.03	1.1048e-39
PLA2G5	597.52±605.18	49.49±55.21	0.08	1.18844e-39
CTF1	155.48±84.64	42.84±33.31	0.28	1.25202e-39
PHYHIPL	2774.99±1647.65	7987.8±3138.47	2.88	1.41873e-39
G0S2	127.97±166.11	9.64±18.01	0.08	1.64093e-39
STEAP3	1482.19±1028.86	211.01±222.28	0.14	2.12849e-39
CDC123	788.42±194.37	1292.96±342.75	1.64	2.17318e-39
OPHN1	869.61±537.07	2813.06±1351.59	3.23	2.55266e-39
MYL12A	2011.91±1027.78	724.78±348.7	0.36	3.06078e-39
LRIT2	6.29±7	35.19±25	5.6	3.22355e-39
GALNT13	789.23±1119.64	3584.02±1716.89	4.54	3.22361e-39
CALCRL	608.84±615.16	2753.98±1330.94	4.52	3.25717e-39
DRAIC	9.18±6.42	45.63±45.55	4.97	3.29111e-39
TEAD3	204±128.35	52.45±56.18	0.26	3.5387e-39
FCHSD2	1589.43±577.61	3466.14±1155.25	2.18	3.76559e-39
NUMA1	6676.85±1677.62	11749.99±3206.3	1.76	3.8844e-39
PLAT	1923.05±2222.77	354.35±1309.56	0.18	4.49001e-39
PTGFRN	2576.07±1363.92	735.8±458.73	0.29	4.53672e-39
STAC	252.82±323.48	5.66±7.02	0.02	5.75163e-39
ADAM12	466.6±915.44	44.66±78.26	0.1	6.05938e-39
SMOC1	3274.62±4220.15	16646.03±9623.68	5.08	7.44863e-39
TICAM2	106.17±40.79	42.46±23.45	0.4	7.84219e-39
EMILIN3	1831.8±3476.29	104.14±241.4	0.06	8.25739e-39
TMBIM1	3182.26±1430.75	1068.94±578.96	0.34	8.87547e-39
DEDD2	464.35±128.12	208.74±110.58	0.45	8.96743e-39
CCDC19	152.55±500.2	1.94±4.41	0.01	9.32392e-39
GALNT3	120.79±139.65	12.22±12.62	0.1	1.11322e-38
LOC100130776	443.67±1007.95	27.65±14.74	0.06	1.69668e-38
RICTOR	672.79±286.69	1491.97±555.36	2.22	2.23808e-38
AP1S3	51.21±24.62	16.65±9.11	0.33	2.49228e-38
PSRC1	1831.7±1059.05	558.71±433.9	0.31	2.60984e-38
ALCAM	2402.55±1575.24	5115.09±1568.88	2.13	2.89115e-38
LOXL4	72.72±86.24	10.4±21.86	0.14	2.98127e-38
MARVELD1	423.1±285.71	112.68±93.19	0.27	4.44123e-38
ENPP1	130.77±111.87	29.2±23.85	0.22	4.86844e-38
COL8A1	276.67±457.16	18.65±58.93	0.07	5.33648e-38
EPHB1	618.67±689.12	2167.73±1119.61	3.5	5.50228e-38
ABI1	1370.24±491.02	2512.64±691.99	1.83	5.96973e-38
RINL	186.34±100.3	60.63±32.42	0.33	6.41101e-38
FCHSD1	297.09±123.87	109.38±65.02	0.37	6.6099e-38
EIF3H	2037.69±434.26	3501.47±1152.36	1.72	7.09822e-38
C9orf89	287.12±118.9	114.76±72.59	0.4	7.31832e-38
NCRNA00092	225.69±173.39	36.04±38.05	0.16	7.93893e-38
TTC12	171.91±127.45	25.76±22.93	0.15	8.35309e-38
OPLAH	366.63±255.44	80.87±61.11	0.22	8.61187e-38
ECHDC2	540.52±382.89	112.77±66.18	0.21	9.06098e-38
ANKRD16	129.54±44.26	241.62±68.81	1.87	9.15352e-38
MT1M	838.44±966.54	123.33±110.26	0.15	1.00301e-37
CLIC1	2529.02±1510.08	667.58±478.72	0.26	1.01326e-37
ACAA2	1197.03±631.48	430.42±200.75	0.36	1.11023e-37
RAB18	1605.81±520.33	2794.09±720.58	1.74	1.31926e-37
SLC27A3	476.65±270.63	151.71±87.89	0.32	1.36001e-37
ARAP3	844.7±607.65	198.35±138.7	0.23	1.44531e-37
FXYD6	9673.44±6807.57	25257.11±10900.17	2.61	1.63218e-37
ZDHHC22	884.43±877.21	3570.44±2158.52	4.04	1.6488e-37
TSTD1	249.31±188.89	28.71±34.57	0.12	1.66557e-37
CCDC109B	326.85±214.28	64.32±61.73	0.2	1.73444e-37
STARD10	324.91±175.2	709.79±260.6	2.18	2.29079e-37
HMX1	40.65±89.96	202.89±126.84	4.99	2.84613e-37
PDLIM4	855.2±860.72	64.21±69.59	0.08	2.93403e-37
DNAH11	111.28±243.41	3.07±2.66	0.03	3.11454e-37
MAP1LC3C	56.63±96.44	1.97±2.49	0.03	3.52943e-37
SPATS2L	2391.43±925.14	1133.24±487.73	0.47	4.43573e-37
ANXA5	11565.87±6230.52	4071.27±1709.57	0.35	4.8077e-37
FBXO39	14.57±16.93	1.04±1.75	0.07	4.98749e-37
GPX8	225.95±220.18	19.09±20.86	0.08	5.21066e-37
DSCAML1	424.38±459.87	1577.4±831.79	3.72	5.26333e-37
CSMD3	161.75±203.01	948.03±623.11	5.86	5.47938e-37
RPL3	16407.9±6375.52	32304.6±11880.77	1.97	5.53473e-37
CBR1	3476.61±1780.5	1101.36±974.38	0.32	6.05881e-37
CSDC2	395.11±471.34	2195.89±1572.07	5.56	6.63217e-37
H2AFY2	238.94±269.83	827.25±332.25	3.46	7.48134e-37
DDB2	398.48±203.26	130.69±60.32	0.33	7.78775e-37
SEC24C	1736.58±611.66	2665.44±492.15	1.53	8.27091e-37
FAM192A	2203.63±424.27	3147.06±524.89	1.43	8.52354e-37
FAM190B	1347.02±532.32	2592.22±717.72	1.92	1.05201e-36
RAB3D	438.46±134.32	199.46±115.69	0.45	1.1628e-36
C13orf18	443.39±317.66	90.13±68.06	0.2	1.39221e-36
C7orf42	4072.41±1867.37	2386.99±445.71	0.59	1.4062e-36
CDHR1	326.61±425.02	1320.61±930.19	4.04	1.80514e-36
GRIK1	652.2±612.82	76.41±88.43	0.12	2.07577e-36
HNRNPH3	2360.93±565.47	3638.63±718.82	1.54	2.09657e-36
FSTL1	4898.96±4340.54	1150.05±935	0.23	2.5337e-36
KLRC2	88.75±171.4	790.16±777.87	8.9	2.66287e-36
CCDC65	108.54±180.54	13.18±10.26	0.12	3.06124e-36
ACVR2B	354.46±207.76	760.25±259.54	2.14	3.24956e-36
SPRY1	677.6±559.54	146.22±123.33	0.22	4.04378e-36
AOX1	82.48±88.8	10.07±19.92	0.12	4.10429e-36
HFE	103.43±66.74	24.86±15.72	0.24	4.60085e-36
KIAA1614	215.04±126.02	75.98±53.51	0.35	4.9318e-36
GTPBP4	572.98±152.33	906.55±272.37	1.58	5.13141e-36
TBC1D1	1357.12±466.37	635.08±299.78	0.47	5.2342e-36
2025-03-05	701.33±189.33	1044.63±191.25	1.49	5.72267e-36
RASL10A	131.17±187.97	719.37±573.49	5.48	6.25643e-36
WAC	2219.57±723.58	3645.21±717.46	1.64	6.83962e-36
FGFRL1	1495.15±1105.22	366.98±304.28	0.25	7.47678e-36
FAM57B	264.11±244.26	887.64±457.2	3.36	7.62622e-36
DPY19L1	2810.82±2096.8	1073.2±564.21	0.38	7.93402e-36
KDELC2	828.49±403.99	286.59±164.48	0.35	9.57322e-36
ANKRD53	58.47±67.65	7.64±4.8	0.13	9.76413e-36
RGN	594.07±370.89	132.83±114.34	0.22	1.00579e-35
EVC	415.05±265.91	93.51±92.97	0.23	1.04631e-35
ALDH3A1	61.65±143.88	4.05±5.57	0.07	1.06403e-35
PTRF	3873.49±2392.4	1046.59±827.59	0.27	1.07776e-35
FUCA2	1026.02±427.78	401.88±216.35	0.39	1.32585e-35
CWF19L1	293.95±68.59	438.82±83.86	1.49	1.36564e-35
NCAM1	11541.54±4149.78	19901.98±4694.2	1.72	1.42055e-35
TGFB2	2427.88±1718.08	634.05±1500.85	0.26	1.52198e-35
HDAC4	848.02±292.31	1888.97±811.99	2.23	1.85315e-35
SIRT1	399.3±139.1	704.74±194.21	1.76	1.94657e-35
YIPF1	533.88±130.5	316.34±99.14	0.59	2.06486e-35
MOSC2	319.88±211.12	94.55±75	0.3	2.08527e-35
PRLHR	35.07±182.19	234.56±306.37	6.69	2.18593e-35
POLR2F	990.29±520.33	2424.6±1386.26	2.45	2.30059e-35
TNFAIP6	163.47±153.35	16.12±23.58	0.1	2.34624e-35
GLUD1	5447.66±2633.74	12526.27±4913.7	2.3	2.63964e-35
A2LD1	96.97±64.54	29.02±18.21	0.3	2.63965e-35
DERL3	74.85±54.18	20.44±19.02	0.27	2.74533e-35
C2orf70	10.53±18.86	0.51±0.75	0.05	2.96949e-35
DIRAS3	495.05±450.36	92.5±150.07	0.19	3.30765e-35
BID	726.49±313.55	1513.44±589.9	2.08	3.64817e-35
RPS24	6569.93±3504.23	13167.07±5689.09	2	3.68407e-35
GDF15	189.61±317.22	17.22±58.36	0.09	3.68408e-35
LGALS3	1838.59±1817.52	366.36±289.79	0.2	3.86895e-35
ASCC1	601.39±255.07	1020.95±227.99	1.7	3.98429e-35
C10orf114	104.55±65.91	34.41±26.54	0.33	4.14338e-35
ADAMTS20	2.02±6.28	46.92±66.85	23.23	4.67492e-35
RPL4	13058.83±5050.41	26116.52±10347.61	2	4.79825e-35
DLG5	1799.58±811.89	3671.83±1263.54	2.04	5.03861e-35
SLC25A21	2.52±3.98	12.84±9.84	5.1	5.54593e-35
APOBEC3F	94.61±55.65	25.65±17.23	0.27	5.61036e-35
SPRY2	2404.33±1186.29	944.38±535.17	0.39	5.6104e-35
PDGFA	1796.93±1338.13	376.75±217.95	0.21	5.89117e-35
LOXL1	205.3±242.33	29±40.15	0.14	6.12581e-35
ABHD6	612.3±236.5	1149.21±355.97	1.88	6.24656e-35
FBXO18	930.69±236.3	1416.76±320.5	1.52	6.36973e-35
NCRNA00152	124.58±128.7	22±30.73	0.18	6.49528e-35
HSPB6	2492.54±4474.83	450.77±542.81	0.18	6.68824e-35
TET1	58.75±59.7	162.91±87.62	2.77	7.30194e-35
GALNT5	42.46±107.28	2.07±13.95	0.05	7.31702e-35
KLRC4	10.44±30.8	54.55±60.76	5.23	8.832e-35
POLR1D	795.27±154.47	513.06±150.09	0.65	8.96009e-35
RPL15	11874.5±3522.31	20035.6±5800.12	1.69	9.40715e-35
C21orf63	488.99±250.93	146.81±112.47	0.3	9.40715e-35
NR2E1	766.92±718.03	163.89±118.65	0.21	9.40718e-35
NUDT19	281.33±83.74	167.2±49.28	0.59	9.49918e-35
GRIA4	1664.23±1512.77	4405.07±2035.71	2.65	9.68596e-35
SEMA4G	178.92±145.88	362.55±115.4	2.03	1.02684e-34
RYR3	939.91±892.1	143.09±231.54	0.15	1.62112e-34
SSH3	366.74±153.91	141.1±93.91	0.38	1.76898e-34
RRAGB	437.12±129.58	702.19±166.97	1.61	1.91162e-34
TUBA1C	1528.43±1107.44	324.94±199.41	0.21	1.92089e-34
PLA2G2A	180.62±543.62	3.13±19.64	0.02	2.01149e-34
B3GNT5	553.71±355.8	154.36±125.83	0.28	2.18926e-34
CBLN3	65.47±101.49	18.1±18.84	0.28	2.32017e-34
PRPF18	199.7±51.37	301.18±64.71	1.51	2.43519e-34
GPR3	131.84±97.12	33.37±37.34	0.25	2.55586e-34
ZMYND11	2214.21±867.85	3908.14±1006.28	1.77	2.55588e-34
MEIS3P1	366.53±141.98	149.96±79.32	0.41	2.6058e-34
PAXIP1-AS2	145.78±79.15	46.51±24.37	0.32	2.8427e-34
GDAP1L1	353.61±346.27	1376.26±1163.6	3.89	2.89819e-34
TRIP6	2109.34±1078.98	673.87±445.46	0.32	2.92633e-34
FZD6	326.55±248.93	81.06±48.58	0.25	3.10099e-34
LOC100270710	107.71±87.32	27.32±22.65	0.25	3.35006e-34
LRCH2	260.98±99.79	469.63±125.58	1.8	3.44851e-34
RXRB	1149.64±245.21	1596.91±253.52	1.39	3.68954e-34
C6orf134	1228.28±767.17	2255.6±704.36	1.84	3.8347e-34
MAOB	7443.5±6095.48	1492.23±2176.36	0.2	3.9094e-34
CA3	486.7±1199.34	19.47±45.47	0.04	4.02413e-34
PRPS2	407.14±206.49	157.19±128.22	0.39	4.22292e-34
CHST6	1086.97±717.12	264.44±216.14	0.24	4.30512e-34
GNG12	2432.93±1154.07	811.98±790.14	0.33	4.47433e-34
PNPLA4	402.75±247.93	99.83±79.32	0.25	4.5614e-34
NDST4	2.43±8	34.13±52.78	14.03	4.65053e-34
LGALS1	4123.57±2606.96	1427.26±1198	0.35	4.69516e-34
FAM19A3	26.55±44.67	2.1±2.12	0.08	4.89839e-34
MT1L	102.47±82.83	23.33±19.56	0.23	5.02262e-34
RTCD1	614.38±113.66	407.09±120.85	0.66	5.34695e-34
METTL7B	1879.21±1963.72	192.31±630.33	0.1	5.5836e-34
MYST4	760.58±370.14	1485.59±518.17	1.95	5.58362e-34
TRPM8	235.07±713.94	13.58±82.82	0.06	5.88479e-34
ATOH8	519.67±473.95	2112.72±1640.31	4.07	6.32733e-34
SUPV3L1	327.86±93.87	490.2±96.55	1.5	6.32733e-34
KLHL26	587.84±381.05	172.35±155.34	0.29	6.38845e-34
C9orf44	106.3±329.04	1.47±15.9	0.01	6.57965e-34
MORN3	53.19±57.79	8.82±11.18	0.17	7.10071e-34
TTLL12	758.06±258.7	1388.93±455.45	1.83	7.16933e-34
C20orf134	12.13±8.13	3.57±2.4	0.29	7.63047e-34
ANXA1	5536.34±5078.28	762.21±1577.41	0.14	8.12258e-34
SAMD11	90.34±398.08	214.1±161	2.37	8.20092e-34
RANBP17	32.63±118.42	99.39±61.93	3.05	8.28001e-34
C1orf85	703.22±316.89	324.29±164.92	0.46	8.28001e-34
SMIM10	195.7±85.71	74.47±68.9	0.38	9.11374e-34
PRR3	401.02±154.54	707.74±220.65	1.76	9.2016e-34
EFNB2	945.91±525.14	354.04±224.82	0.37	9.37979e-34
ZAK	1044.27±570.16	421.26±276.13	0.4	9.56137e-34
PLP2	734.45±544.22	171.63±158.25	0.23	9.74651e-34
HORMAD2	6.69±8.09	0.79±1.01	0.12	1.066e-33
NSUN6	189.58±78.52	371.9±168.84	1.96	1.10396e-33
ZNF248	300.71±153.95	583.4±175.5	1.94	1.25029e-33
AGR3	15.51±39.5	0.09±0.5	0.01	1.43105e-33
RNF135	373.25±154.47	140.48±92	0.38	1.51387e-33
ARMC9	317.49±133	167.4±58.2	0.53	1.58796e-33
ANGPTL2	1625.6±1043.07	5455.05±4217.87	3.36	1.7639e-33
HOXA6	16.98±29.12	0.59±2.74	0.03	1.81195e-33
BCAT1	1920.82±1863.13	335.31±431.63	0.17	2.0354e-33
ZNF804A	66.29±68.37	248.48±169.89	3.75	2.21781e-33
KIAA1279	918.51±304.37	1442.52±237.6	1.57	2.23905e-33
SERPING1	4382.18±3807.23	906.14±1200.04	0.21	2.32608e-33
CBARA1	1022.61±406.64	1745.05±348.56	1.71	2.34835e-33
HMGA2	67.76±236.68	1.73±9.69	0.03	2.35344e-33
SLC25A45	130±54.09	52.5±46.69	0.4	2.53435e-33
SNHG1	571.05±258.98	1348.55±642.43	2.36	2.58309e-33
DLL3	1173.17±1542.32	5978.07±4517.45	5.1	2.68339e-33
FMOD	2008.78±5450.47	78.78±141.87	0.04	2.81421e-33
COL5A2	1630.8±1784.94	287.6±401.33	0.18	3.00806e-33
F2RL2	165.9±339.09	11.01±26.69	0.07	3.06571e-33
MAPT	5949.96±3355.45	11984.23±3240.48	2.01	3.06584e-33
MBIP	342.49±126.99	622.39±195.91	1.82	3.06584e-33
UPK2	6.2±6.85	22.56±18.76	3.64	3.30821e-33
CD101	118.93±117.76	25.15±23.19	0.21	3.33981e-33
SERPINA5	419.19±1952.28	20.91±84.92	0.05	3.73308e-33
C13orf26	54.09±76.78	7.05±14.85	0.13	4.02364e-33
ACSS3	688.9±551.11	146.45±108.82	0.21	4.23513e-33
PHTF1	377.52±188.75	184.7±78.18	0.49	5.07158e-33
DDIT4L	433.16±470.84	30.8±51.16	0.07	5.1686e-33
ARL4C	2264.33±1652.05	774.71±835.78	0.34	5.52319e-33
C10orf140	69.62±45.42	22.2±21.92	0.32	5.68242e-33
WEE1	831.18±634.71	242.57±217.95	0.29	5.90184e-33
NCRNA00188	3447.19±1341.36	6865.16±3106.17	1.99	6.07192e-33
TAF3	161.7±60.65	294.89±98.98	1.82	6.07192e-33
TAPT1	990.96±246.07	1504.91±337.06	1.52	6.18799e-33
ADAMTSL4	218.9±244.03	42.58±29.07	0.19	6.48792e-33
RBM17	1430.81±427.88	2173.85±551.68	1.52	6.54961e-33
ZFYVE20	1590.74±475.54	2604±687.76	1.64	6.61189e-33
PEA15	28022±9144.4	54583.41±19980.13	1.95	6.73821e-33
LGALS8	427.94±152.48	218.23±105.53	0.51	6.93221e-33
FAM114A1	254.25±170.16	79.86±70.41	0.31	7.4067e-33
CDR1	41.96±111.92	142.44±152.6	3.39	7.76511e-33
IQGAP1	3058.69±1495.39	1177.54±717.35	0.38	7.83899e-33
SPRY4	1908.65±1831.2	355.97±520.99	0.19	7.83899e-33
HSF2BP	31.87±18.08	97.19±67.65	3.05	7.91343e-33
DUSP26	432.67±393.7	1202.96±505.56	2.78	8.06441e-33
MDGA2	78.33±101.35	274.24±139.81	3.5	8.1026e-33
IMPDH2	1789.95±659.99	3523.54±1550.8	1.97	8.2183e-33
CRTAC1	431.75±797.86	1645.57±1238.15	3.81	8.45458e-33
LRIG1	8021.2±4036.52	18387.84±7265.79	2.29	9.03243e-33
C7orf46	276.9±124.17	111.64±74.56	0.4	9.92666e-33
MICALL2	1056.32±741.22	308.61±192.06	0.29	9.92666e-33
TAF1D	356.7±112.76	615.52±239.11	1.73	1.00207e-32
TXLNB	260.91±286.99	41.15±56.48	0.16	1.00207e-32
ACVR2B-AS1	16.63±7.14	35.13±15.74	2.11	1.00208e-32
KIAA0040	874.9±746.94	217.03±433.2	0.25	1.09087e-32
BEND7	209.63±109.28	403.13±153.14	1.92	1.12747e-32
ARSE	117.98±76.29	37.77±31.93	0.32	1.17633e-32
BCL7A	623.54±461.04	1443.18±466.09	2.31	1.21007e-32
HIST3H2A	36.53±32.16	117.64±70.23	3.22	1.22153e-32
C10orf4	347.76±162.18	643.45±176.83	1.85	1.23309e-32
ZC4H2	278.64±161.98	565.53±173.99	2.03	1.25655e-32
PPIC	325.72±198.7	85.22±54	0.26	1.31715e-32
GSTA4	855.97±377.52	1345.21±291.95	1.57	1.35489e-32
NCRNA00219	296.58±118.09	640.69±339.2	2.16	1.40689e-32
C12orf5	644.27±485.98	333.59±139.71	0.52	1.4202e-32
EIF3E	2232.48±594.36	4107.55±1633.96	1.84	1.63547e-32
MRPS16	1063.88±270.69	1494.5±244.8	1.4	1.65092e-32
CUEDC2	1283.68±737.17	1974.63±597.5	1.54	1.76322e-32
MRPL45	524.98±89.24	765.01±211.79	1.46	1.88311e-32
RPL7	619.73±210.99	1175.48±487.55	1.9	1.97367e-32
ZNF34	157.25±46.72	264.73±92.56	1.68	1.97367e-32
C14orf50	32.92±38.08	4.5±3.34	0.14	1.99221e-32
HS2ST1	1996.93±648.19	1081.65±477.8	0.54	2.33697e-32
DYNLT3	726.69±310.73	278.76±274.85	0.38	2.43771e-32
BANK1	51.42±61.76	6.73±16.95	0.13	2.66462e-32
RRBP1	3699.64±1569.1	1782.39±604.94	0.48	2.81889e-32
PABPC5	55.97±68.51	173.4±84.84	3.1	2.95408e-32
GPR173	212.99±95.67	438.7±177.47	2.06	2.98186e-32
MGC21881	190.51±69.26	394.68±182.69	2.07	3.00993e-32
BGN	4528.86±3277.68	1516.34±1838.26	0.33	3.15419e-32
DPYSL4	745.81±529.78	1599.09±537.03	2.14	3.3053e-32
MAGEH1	1060.25±529.07	1994.95±589.39	1.88	3.3053e-32
KLHDC7A	48.81±321.12	1.18±4.5	0.02	3.61313e-32
TMCC1	887.07±315.07	1426.79±403.39	1.61	3.76778e-32
MAP2K3	556.81±338.45	265.3±121.25	0.48	3.87494e-32
NLGN2	3288.5±1390.47	5593.13±1431.56	1.7	4.29443e-32
C5orf49	292.7±492.6	26.24±31.6	0.09	4.41616e-32
NTNG2	330.98±376.24	790.3±328.13	2.39	4.62756e-32
SEL1L3	1026±992.58	291.49±1602.77	0.28	4.62756e-32
SPAG17	103.66±380.63	1.33±3.19	0.01	5.01635e-32
FRY	1005.62±509.79	2134.27±783.76	2.12	5.12786e-32
PHF16	264.07±180.22	611.93±265.2	2.32	5.37267e-32
CCNYL1	450.16±129.65	280.65±85.66	0.62	5.5251e-32
KDELR1	2674.01±935.69	1469.83±503.64	0.55	5.6291e-32
UPP1	505.23±356.19	168.5±191.2	0.33	5.89769e-32
C11orf2	2059.74±645.17	3519.56±1254.29	1.71	6.35411e-32
MYOD1	0.8±3.93	20.7±44.55	26.01	6.5373e-32
NUCB1	5801.58±2044.56	3313.48±1047.58	0.57	6.90962e-32
POLL	376.07±142.01	584.53±148.63	1.55	6.97424e-32
PLEKHG1	956.7±478.76	386.4±205.27	0.4	6.97424e-32
CASP8	209.72±114.9	73.73±51.92	0.35	7.1053e-32
MKRN3	108.16±119.98	310.3±169.83	2.87	7.2388e-32
TRAF5	281.38±136.13	113.8±75.33	0.4	7.79814e-32
RABGAP1	2031.48±504.37	2977.03±641.66	1.47	8.24564e-32
SOD3	509.26±827.41	94.86±155.46	0.19	8.36142e-32
GSX2	33±52.24	2.22±5.79	0.07	8.9885e-32
TGIF1	728.64±378.88	268.01±211.15	0.37	9.56756e-32
TNFRSF14	567.7±331.72	201.33±122.02	0.35	9.74694e-32
MIR4435-2HG	166.75±162.12	36.29±80.14	0.22	1.04985e-31
NPNT	1766.93±1837.17	185.32±262.62	0.1	1.06952e-31
TMEM71	97.48±198.12	15.47±24.04	0.16	1.07948e-31
OLIG2	3120.71±2342.1	8567.93±4074.56	2.75	1.08955e-31
SFRP4	1081.33±1365.3	150.06±174.83	0.14	1.2066e-31
TTC26	158.18±140.17	46.95±26.69	0.3	1.24063e-31
TCTEX1D1	416.89±833.2	17.43±53.19	0.04	1.26383e-31
CCDC140	3.45±7.56	0.12±1.08	0.04	1.34243e-31
THNSL1	215.33±77.94	361.27±113.71	1.68	1.38657e-31
CTTNBP2	682.41±485.62	1652.29±826.35	2.42	1.50709e-31
CHAF1B	182.27±119.91	57±65.27	0.31	1.53525e-31
METTL10	186.04±55.79	303.61±80.79	1.63	1.59315e-31
MRPL10	784.82±141.98	1061.93±205.01	1.35	1.91684e-31
HOTAIR	36.92±82.58	0.34±3.53	0.01	1.94977e-31
ARL3	993.41±467.43	1804.93±561.31	1.82	1.98902e-31
ZNF32	616.62±232.92	999.54±317.23	1.62	2.04491e-31
CCBL1	318.3±125.06	625.24±263.91	1.96	2.08305e-31
TNK2	3273.05±2065.29	8501.68±5015.86	2.6	2.16144e-31
EFS	1185.24±933.58	2477.99±1044.96	2.09	2.16144e-31
SGMS2	136.02±358.01	28.65±29	0.21	2.16144e-31
RAET1K	2.55±2.65	0.28±0.74	0.11	2.27983e-31
EIF4B	4093.88±1203.56	7093.02±2545.93	1.73	2.32712e-31
RAD54B	117.38±57.35	47.19±44.38	0.4	2.32712e-31
TRIP4	342.25±94.76	174.67±94.21	0.51	2.45958e-31
HOXA1	37.41±55.82	2.54±3.62	0.07	2.46863e-31
SLC9A1	857.57±436.1	442.99±218.92	0.52	2.55204e-31
IGBP1	888.08±202.86	1376.08±447.65	1.55	2.72219e-31
MINPP1	243.82±69.32	379.98±99.69	1.56	2.74741e-31
SPHKAP	145.97±339.18	790.57±638.5	5.42	2.78565e-31
C17orf76	258.1±125.64	104.74±84.49	0.41	2.90361e-31
AKAP6	1534.86±1104.62	3180.41±989.56	2.07	3.04049e-31
TMEM154	83.93±61.49	21.78±17.67	0.26	3.14008e-31
GALNT4	292.55±191.83	122.67±52.99	0.42	3.45878e-31
SLC12A7	909.82±772.89	389.18±184.73	0.43	3.52303e-31
TIAL1	961.57±280.85	1455.71±320.37	1.51	3.57199e-31
PATZ1	1283.93±492.57	2097.13±459.01	1.63	3.68887e-31
ZNF25	531.28±308.77	995.15±302.49	1.87	3.89816e-31
S100A13	1721.74±1233.46	511.9±361.35	0.3	4.15725e-31
OSMR	747.77±688.8	171.97±165.14	0.23	4.47433e-31
C9orf47	46.39±51.29	10.51±8.23	0.23	4.64177e-31
CCDC125	214.47±75.63	107.55±51.84	0.5	4.68459e-31
APOBEC3D	28.57±22.23	8.18±8.79	0.29	4.68459e-31
MAPT-AS1	17.5±20.47	52.62±33.2	3.01	4.85983e-31
PCGF6	126.64±30.26	193.17±47.78	1.53	5.04158e-31
LRRFIP1	1222.42±446.53	770.38±200.79	0.63	5.04158e-31
ELL3	70.89±93.39	30.57±13.1	0.43	5.23007e-31
PCBP3	113.06±117.62	355.98±206.68	3.15	5.42555e-31
CAPG	2186.96±1431.51	667.19±740	0.31	5.5769e-31
MYC	562.89±682.95	1417.5±895.29	2.52	5.73246e-31
PLK1S1	546.41±191.87	997±373.86	1.82	6.22543e-31
SOX6	1101.4±875.31	2745.44±1309.9	2.49	6.34056e-31
CSNK1E	3135.51±1731.73	5386.59±1533.11	1.72	7.40855e-31
CLEC4F	7.62±11.94	42.94±44.42	5.64	7.53236e-31
SEPHS1	945.48±316.08	1508.69±405.56	1.6	7.61477e-31
MIR155HG	21.98±21.76	3.73±3.76	0.17	7.68462e-31
IGF2BP2	277.29±449.53	28.51±147.71	0.1	7.68474e-31
SUFU	543.92±218.69	843.16±181.78	1.55	7.82665e-31
WISP1	142.22±356.24	9.38±17.47	0.07	7.89718e-31
DNAH9	682.56±899.62	128.35±107.94	0.19	7.8986e-31
RPS25	4038.6±1633.83	7363.01±2961.8	1.82	8.19292e-31
ZNF22	792.88±240.34	1311.48±744.68	1.65	8.19292e-31
CAMLG	1010.43±225.32	1571.74±508.52	1.56	8.34411e-31
LAMA2	1083.79±925.09	279.69±204.75	0.26	8.45934e-31
RPP30	326.67±88.77	467.77±75.62	1.43	8.49813e-31
SCN3A	704.81±604.89	2269.35±1878.16	3.22	1.02019e-30
EEF1B2	1929.05±612.76	3226.63±1384.1	1.67	1.10754e-30
CSTF2T	875.86±279.65	1260.33±225.24	1.44	1.13827e-30
ALPK3	567.07±651.17	164.89±88.97	0.29	1.15923e-30
C6orf115	190.79±97.15	83.06±41.05	0.44	1.21331e-30
CD302	1175.43±835.12	488.89±350.71	0.42	1.32911e-30
RPL21	3.81±3.93	18.68±16.72	4.9	1.37691e-30
FSIP1	46.92±36.2	15.61±9.9	0.33	1.45587e-30
UBXN1	1951.89±791.97	3309.71±1567.51	1.7	1.50301e-30
ABCA5	387.38±265.41	107.97±127.29	0.28	1.55168e-30
TNFRSF12A	876.24±992.65	179.67±365.25	0.21	1.74649e-30
LARP4B	852.52±257.15	1207.85±243.22	1.42	2.07567e-30
PPM1M	544.9±224.87	280.09±129.07	0.51	2.09462e-30
PPA1	1408.49±512.79	2269.07±517.41	1.61	2.23207e-30
PAX1	14.83±55.57	58.4±74.18	3.94	2.30005e-30
GDI2	2723.95±673.38	4031.11±1011.47	1.48	2.35698e-30
TMEM106C	1150.72±708.66	521.97±234.76	0.45	2.44408e-30
CCDC152	226.66±162.46	63.41±45.87	0.28	2.46636e-30
RGMB	1257.74±1395.51	2985.94±1838.46	2.37	2.51151e-30
ALDH5A1	1771.36±770.47	3352.01±1073.55	1.89	2.58077e-30
GALNS	476.41±157.77	295.67±74.61	0.62	2.628e-30
ECE1	3537.01±1682.94	1608.93±788.35	0.45	2.67607e-30
BEST4	35.91±48.48	7.17±5.75	0.2	2.95658e-30
ACBD5	1446.56±569.72	2374.85±622.18	1.64	3.23681e-30
KCTD14	96.78±86.35	24.03±10.11	0.25	3.32589e-30
FNDC3B	764.71±403.38	336.12±156.5	0.44	3.47984e-30
CCL27	2.08±3.15	0.27±0.43	0.13	3.51065e-30
MXI1	1542.43±819.03	2781.19±778.96	1.8	3.54338e-30
LECT1	94.22±153.7	7.66±16.37	0.08	3.62394e-30
ANXA2P2	1259.86±1118.05	275.49±371.02	0.22	3.64085e-30
C17orf96	195.05±249.8	412.41±168.91	2.11	3.67393e-30
F11R	703.28±428.6	243.58±153.62	0.35	3.91396e-30
GPR157	6.54±15.85	0.9±1.01	0.14	3.98162e-30
EMILIN2	399.79±546.05	86.03±170.01	0.22	4.05806e-30
ULK4	64.02±57.34	23.41±14.85	0.37	4.16957e-30
ADO	812.95±266.2	1203.14±255.3	1.48	4.20741e-30
MRC2	3944.12±2710.72	1030.27±756.57	0.26	4.48203e-30
NUAK2	150.92±133.84	46.26±33.39	0.31	4.5637e-30
CLASP2	3603.19±1584.84	6071.14±1516.56	1.68	4.60509e-30
FHDC1	122.09±107.18	511.64±463.3	4.19	4.77442e-30
C2orf39	190.16±384.83	8.53±44.44	0.04	4.80722e-30
C12orf34	612.98±386.35	1626.23±979.6	2.65	4.8177e-30
DHTKD1	922.3±343.6	1577.01±514.4	1.71	5.13181e-30
ARSJ	254.36±278.78	45.38±39.04	0.18	5.36853e-30
GLUD2	654.86±371.92	1530.42±703.87	2.34	5.36854e-30
SP100	808.08±488.38	296.52±238.39	0.37	5.5657e-30
2025-03-08	231.04±132.91	581.56±354.57	2.52	5.77005e-30
FZD1	704.44±537.46	265.9±95.9	0.38	5.82229e-30
LCTL	61.61±62.23	11.48±23	0.19	6.14554e-30
KATNAL2	169.09±111.81	62.21±25.4	0.37	6.31407e-30
PDIA4	3712.27±1746.16	1623.68±577.56	0.44	6.6646e-30
LDB1	806.1±394.19	1316.79±311.41	1.63	6.78569e-30
RAB32	277.58±146.33	110.87±78.73	0.4	6.84704e-30
LINC00634	249.15±193	620.6±295.54	2.49	7.03444e-30
TMEM185B	362.86±134.6	174.67±82.63	0.48	7.16219e-30
LDHA	5323.79±2950.66	2429.1±1540.28	0.46	7.16219e-30
PDLIM3	1323.18±845.85	419.79±289.95	0.32	7.16219e-30
METTL6	321.37±45.96	402.29±54.76	1.25	7.29224e-30
ZNF217	575.79±321.43	223.97±106.28	0.39	7.35815e-30
ANKK1	8.68±9.28	1.25±1.56	0.14	7.49196e-30
ADAM29	1.5±4.98	7.37±8.97	4.92	7.58896e-30
MYCBPAP	44.18±52.8	6.46±6.26	0.15	7.6277e-30
CDR2	369.09±322.3	181.47±87.07	0.49	7.69663e-30
ANGPT1	435.47±444.78	86.01±97.84	0.2	8.05056e-30
KLHL28	369.35±125.45	627.25±201.24	1.7	8.12326e-30
TFAP4	154.81±62.54	289.43±107.96	1.87	8.19662e-30
PDCD11	626.04±209.88	978.92±285.46	1.56	8.27062e-30
SSTR5-AS1	0.94±2.07	4.15±3.96	4.4	8.31657e-30
DSG2	161.77±320.74	5.22±13.82	0.03	8.55706e-30
CD109	597.35±532.61	142.11±112.75	0.24	8.76809e-30
GPR1	46.27±97.81	1.13±2.5	0.02	8.77654e-30
TTC3	5945.42±2894.33	10220.51±3165.91	1.72	8.96724e-30
DNAJC12	212.9±142.94	435.04±135.45	2.04	9.21219e-30
PHF11	418.21±170.04	195.44±109.25	0.47	9.21219e-30
RIPPLY2	19.47±16.49	51.17±26.99	2.63	9.63508e-30
SULF2	3164.47±2872.58	7740.73±3444.28	2.45	9.63522e-30
EYA2	589.8±325.99	169.28±159.01	0.29	1.01684e-29
TMSL3	30975.07±11700.3	15977.07±9645.36	0.52	1.03525e-29
GSTK1	1733.55±658.59	904.42±266.15	0.52	1.04458e-29
FLNC	4568.63±5600.85	697.05±1220.31	0.15	1.07308e-29
C14orf169	160.89±67.26	76.43±40.63	0.48	1.08274e-29
SLC2A4RG	734.37±334.01	342.59±144.5	0.47	1.13241e-29
SMC3	1168.43±1331.95	1707.43±453.74	1.46	1.29535e-29
PIPOX	1577.39±1237.43	327±220.9	0.21	1.307e-29
CTBP2	869.29±325.83	1306.06±296.43	1.5	1.37915e-29
FAM50B	338.26±179.28	113.66±95.44	0.34	1.39155e-29
SOCS1	65.79±66.34	14.66±12.77	0.22	1.40407e-29
KLHDC2	767.13±242.27	1076.43±178.96	1.4	1.41036e-29
UPF2	635.69±262.5	964.3±233.94	1.52	1.50829e-29
SLC35A2	491.78±113.17	358.96±67.65	0.73	1.50829e-29
ITGA7	3922.75±2533.61	1239.77±961.05	0.32	1.52865e-29
TNRC6C	1057.53±353.21	1629.1±426.8	1.54	1.67917e-29
RPS3	7660.09±3580.38	14710.54±7388.65	1.92	1.69424e-29
DPYD	533.59±460.44	139.35±166.98	0.26	1.69424e-29
FPGT	340.99±136.79	177.97±76.1	0.52	1.77168e-29
ADPRH	236.07±110.42	101.27±61.43	0.43	1.80362e-29
PRPSAP2	744.42±170.09	1034.04±198.55	1.39	1.97212e-29
VDAC2	977.58±418.97	1496.44±368.87	1.53	2.06215e-29
MEGF11	562.71±1275.66	1521.16±1214.47	2.7	2.15626e-29
PSMC2	1846.53±464.83	1282.99±250.31	0.69	2.26468e-29
ZNF33A	512.72±154.81	773.91±182.62	1.51	2.44301e-29
PSEN2	530.88±276.89	327.59±96.22	0.62	2.46489e-29
HOXA2	74.07±164.61	2.95±19.23	0.04	2.46553e-29
ETV7	50.95±58.54	8.2±12.94	0.16	2.48694e-29
NKAIN1	224.55±349.54	512.15±267.99	2.28	2.50922e-29
MACC1	23.01±24.5	4.46±6.38	0.19	2.60114e-29
ZAR1	1.33±1.76	0.09±0.2	0.07	2.63991e-29
RGS3	727.94±392.99	321.68±161.43	0.44	2.67071e-29
C10orf18	888.8±280.4	1473.85±511.52	1.66	3.10711e-29
MMP11	76.98±80.93	18.47±18.62	0.24	3.27745e-29
PDGFD	293.82±325.07	57.44±83.77	0.2	3.51906e-29
GATA5	1.39±10.9	7.15±11.67	5.14	3.76744e-29
MRPL43	765.47±308.67	1164.09±294.99	1.52	3.8804e-29
RPUSD4	384.32±84.41	540.03±147.05	1.41	3.8804e-29
VAX2	77.33±92.67	221.21±153.79	2.86	3.94995e-29
TOX	408.35±350.29	1037.18±608.67	2.54	3.94995e-29
C21orf125	3.29±3.12	18.42±24.12	5.6	4.0193e-29
C5orf62	835.82±704.91	269.94±150.36	0.32	4.02073e-29
MIR924HG	20.49±26.83	1.53±5.18	0.07	4.14761e-29
FAM181A	434.71±291	104.4±137.48	0.24	4.22181e-29
IL17RC	696.36±364.34	300.53±179.19	0.43	4.31666e-29
SYNC	664.2±647.75	158.94±194.89	0.24	4.47263e-29
DAPL1	181.9±1647.64	56.93±105.97	0.31	4.5109e-29
SSFA2	5166.17±2632.16	2565.44±878.44	0.5	4.51249e-29
EYA4	305.13±314.47	15.86±24.09	0.05	4.59252e-29
IKZF5	455.5±164.96	732.84±184.79	1.61	4.59326e-29
MX1	3038.54±6145.91	689.9±1201.19	0.23	4.59326e-29
CASP6	146.15±67.28	63.93±33.17	0.44	4.63417e-29
EDDM3A	1.66±6.01	0.04±0.14	0.03	4.68901e-29
NTAN1	262.6±82.11	161.62±60.14	0.62	4.71711e-29
AMOTL2	1365±1124.13	3047.59±1523.66	2.23	4.88744e-29
DLC1	1535.13±886.67	574.14±281.38	0.37	4.97488e-29
EPC1	333.43±141.82	619.03±241.05	1.86	5.01918e-29
JMJD1C-AS1	12.52±10.26	35.58±26.13	2.84	5.06386e-29
TCF12	4316.97±2520.79	10422.05±5189.54	2.41	5.20031e-29
PYGL	1099.77±757.17	397.74±320.65	0.36	5.2466e-29
PARP12	582.12±462.24	218.08±183.08	0.37	5.53304e-29
FAM183A	84.37±269.19	2.27±21.13	0.03	5.63358e-29
KIN	134.83±37.23	195.33±52.51	1.45	5.93919e-29
CAST	2060.14±790.92	1139.42±416.12	0.55	6.26314e-29
NCRNA00093	9.17±14.14	62.3±68.57	6.79	6.3746e-29
AEBP1	10547.83±9336.69	1865.95±2420.12	0.18	6.37498e-29
SAMD9L	1203.32±946.97	349.04±348.84	0.29	6.8424e-29
EEF1G	8458.8±3225.88	15982.35±7053.26	1.89	6.84244e-29
RPS23	7159.37±2875.63	11900.31±4447.81	1.66	6.90319e-29
SDF4	2916.42±849.16	1843.11±531.08	0.63	6.93378e-29
FAM188A	382.13±179.87	589.29±144.52	1.54	7.15171e-29
LSP1	480.69±369.62	115.72±135.38	0.24	7.21521e-29
PKD2	887.35±321.25	488.51±161.63	0.55	7.27924e-29
MIPOL1	24.92±31.53	65.42±28.4	2.63	7.54116e-29
GALM	294.95±133.31	137.44±69.04	0.47	7.88175e-29
C1QL1	1617.66±2985.09	4839.16±4073.4	2.99	7.9517e-29
PLS3	2559.99±1383.86	1143.87±553.37	0.45	8.02222e-29
C6orf64	408.77±94.16	586.22±139.67	1.43	8.16519e-29
TMEM61	9.7±9.47	1.77±3.32	0.18	8.45675e-29
ADORA1	2688.01±1726.31	972.76±580.92	0.36	8.60939e-29
PID1	905.49±594.43	2373.37±1361.83	2.62	8.76272e-29
PHF21B	212.71±165.33	470.57±205.29	2.21	8.76272e-29
HOXC9	25.2±42.47	1.75±12.24	0.07	9.32842e-29
MYBPH	45.43±88.45	3.97±7.54	0.09	1.03318e-28
MAB21L1	64.91±63.33	12.24±12.81	0.19	1.04531e-28
ZDHHC23	355.53±314.11	77.18±104.8	0.22	1.12165e-28
CBLN1	62.46±173.97	165.21±126.03	2.65	1.15165e-28
FAM35A	308.61±76.36	457.95±108.57	1.48	1.19297e-28
ZNF98	3.62±9.55	18.13±19.03	5.01	1.21714e-28
CD63	13457.37±6509.69	6661.35±2876.01	0.49	1.26879e-28
ANKRD26	177.11±76.25	317.47±106.09	1.79	1.28e-28
TUBGCP2	1157.17±340.36	1692.33±405.25	1.46	1.33756e-28
SCG3	5601.86±8439.39	14693.6±9916.92	2.62	1.42248e-28
MMS19	876.69±308.68	1298.91±239.13	1.48	1.53958e-28
ALG1	520.59±124.27	344.45±114.43	0.66	1.53958e-28
WDR66	108.43±147.11	20.68±15	0.19	1.55317e-28
FAM86B2	15.14±14.67	3.28±5.72	0.22	1.56942e-28
POSTN	2813.56±8357.62	20.34±136.83	0.01	1.63352e-28
C2orf85	134.11±202.06	636.69±599.26	4.75	1.66623e-28
NEK8	74.17±32.78	36.17±13.65	0.49	1.75635e-28
ASL	464.79±170.85	268.86±91.26	0.58	1.80321e-28
GAS8	675.74±262.88	378±121.54	0.56	1.8513e-28
MICAL3	1868.92±776.32	3050.63±773.86	1.63	1.95135e-28
ATAD1	760.01±293.98	1241.56±319.79	1.63	1.98587e-28
GJD3	74.45±98.25	10.65±11.39	0.14	2.02089e-28
TRMT5	565.11±1061.74	782.74±237.59	1.39	2.07486e-28
GCOM1	182.25±211.77	37.34±84.36	0.2	2.09313e-28
FAM117B	291.45±129.12	494.1±159.6	1.7	2.14889e-28
VPS52	1573.71±296.46	2032.86±300.97	1.29	2.16781e-28
DLL1	803.84±1046.31	2040.63±1091	2.54	2.24512e-28
MEIS1	581.5±434.08	204.42±86.06	0.35	2.3049e-28
HIST1H3G	0.77±1.13	0.07±0.21	0.1	2.31444e-28
FBLN7	246.24±275.03	47.33±63.58	0.19	2.315e-28
SERPINH1	1876.49±1403.45	560.17±446.28	0.3	2.40806e-28
EIF4EBP2	2648.43±1066.9	3796.68±827.41	1.43	2.5158e-28
ZDHHC12	292.76±147.26	130.64±79.49	0.45	2.53791e-28
TACR1	49.73±109.72	253.8±431.36	5.1	2.63983e-28
CLEC5A	162.36±181.22	22.51±53.29	0.14	2.7889e-28
LHX5	3.56±16.67	62.1±108.6	17.47	2.83898e-28
VIPAR	373.32±101.43	538.43±120.48	1.44	2.86854e-28
DGCR2	4830.76±5447.64	6953.18±2126.71	1.44	2.93191e-28
CYB5R1	1434.1±1241.21	692.98±263.55	0.48	2.94476e-28
TATDN1	203.57±49.65	300.65±91.69	1.48	2.97061e-28
AK3L1	447.36±344.6	148.52±90.33	0.33	3.07628e-28
DNM3	978.29±1004.54	1962.36±712.49	2.01	3.15799e-28
UBQLN4	1841.7±505.54	2634.08±532.96	1.43	3.32789e-28
SPIRE1	2123.93±754.94	3471.88±1096.34	1.63	3.41622e-28
RGR	54.81±115.66	250.12±287.72	4.56	3.63146e-28
GBF1	1582.37±736.35	2268.76±432.48	1.43	3.66329e-28
LAMC1	2634.25±1969.07	887.23±558.05	0.34	3.66329e-28
CDH4	489.04±342.5	162±114.71	0.33	3.72778e-28
SUPT3H	93.17±40.21	158.13±46.4	1.7	3.79338e-28
C1RL	587.9±441.88	179.85±257.21	0.31	3.79339e-28
FLJ16779	1646.11±2256.46	5174.3±3768.99	3.14	3.80996e-28
PLSCR1	913.14±666.45	316.45±304.2	0.35	3.89396e-28
ACACB	778.52±501.59	294.87±182.08	0.38	4.13903e-28
IER5	1067.75±479.04	553.17±236.79	0.52	4.39939e-28
DES	135.69±208.17	50.17±484.9	0.37	4.74048e-28
PROC	19.02±22.26	3.78±4.18	0.2	4.75518e-28
PARG	283.54±79.08	408.25±81.55	1.44	5.01326e-28
ALOX12P2	16.04±14.55	2.67±3.26	0.17	5.20557e-28
CRYAB	15637.35±15394.11	53152.02±45009.57	3.4	5.42163e-28
PRSS35	86.88±111.46	374.49±299.99	4.31	5.46899e-28
C19orf66	917.88±416.13	457.58±272.77	0.5	5.81221e-28
PRTG	116.09±69.98	252.66±116.85	2.18	6.50725e-28
HERC5	532.11±450.98	192.95±204.67	0.36	6.56403e-28
BCAR1	1529.02±846.73	2542.24±966.13	1.66	6.67903e-28
FAM22D	96.55±54.38	183.9±73.95	1.9	7.03615e-28
DENND2A	3672.51±1945.61	1413.44±603.61	0.38	7.03615e-28
ZMYND12	94.63±100.15	23.61±18.84	0.25	7.09749e-28
DDX42	2949.06±439.76	3707.59±646.32	1.26	7.12833e-28
RBP3	8.77±22.97	25.73±31.47	2.94	7.40766e-28
TMEM159	185.97±103.41	76.4±49.72	0.41	7.67392e-28
ELP3	848.89±175.51	1101.99±179.6	1.3	7.87617e-28
NMNAT3	226.79±118.12	77.32±89.99	0.34	8.15415e-28
VDR	35.86±51.23	8.4±12.65	0.23	8.44166e-28
FAM159A	22.46±18.29	5.92±5.31	0.26	8.93077e-28
FAM35B	111.76±35.13	166.85±41.34	1.49	9.08697e-28
CTNNA1	8177.99±2020.21	5377.65±1559.66	0.66	9.6967e-28
NACA	7187.67±2108.57	11043.26±3716.33	1.54	1.05732e-27
ARNTL2	94.56±86.39	28.06±23.94	0.3	1.08512e-27
SLC25A43	283.55±137.02	119.3±78.87	0.42	1.10405e-27
ZNF492	4.07±8.42	12.23±14.05	3	1.14252e-27
TOX3	213.42±358.42	584.03±404.22	2.74	1.14291e-27
CYP27A1	1588.17±851.93	646.86±530.19	0.41	1.16283e-27
NNMT	719.06±1660.16	67.96±247.05	0.09	1.16283e-27
SPAG4	26.64±48.27	5.38±7.53	0.2	1.21363e-27
LINC00928	27.19±25.5	102.97±81.56	3.79	1.21419e-27
HSPB1	5974.87±4492.94	2010.31±1916.69	0.34	1.23535e-27
RIN1	318.26±226.41	100.3±97.14	0.32	1.24607e-27
CCDC122	35.64±22.72	12.29±12.05	0.34	1.25687e-27
TMEM22	405.16±195.41	184.31±116.89	0.45	1.30106e-27
FAM21C	1018.98±307.39	1448.51±391.74	1.42	1.33521e-27
PKIB	269.4±310.86	48.86±64.44	0.18	1.39411e-27
CECR1	1311.68±787.17	498.03±368.94	0.38	1.43067e-27
CALU	3557.14±1846.12	1711.28±756.09	0.48	1.53289e-27
RGS16	569.84±565.38	176.48±288.43	0.31	1.54617e-27
MMP14	3119.3±2133.31	1014.49±1038.06	0.33	1.55956e-27
NEK6	1776.26±1160.93	751.18±444.8	0.42	1.58669e-27
TMEFF2	282.32±302.26	794.93±424.87	2.82	1.61428e-27
C8orf45	55.13±24.61	104.79±41.85	1.9	1.62125e-27
GRB14	77.35±83.66	13.52±32.15	0.17	1.73562e-27
HOXA3	98.56±179.98	3.97±22.92	0.04	1.79863e-27
C20orf30	2376.16±738.18	1545.85±378.78	0.65	1.837e-27
ZNF250	241.93±78.29	366.24±112.55	1.51	1.86891e-27
CHPF2	1232.97±540.73	711.79±239.11	0.58	1.86891e-27
EFHC2	162.52±266.42	24.14±25.7	0.15	1.96793e-27
ADAMTS3	168.18±279.76	22.08±40.05	0.13	1.96798e-27
PPIF	1398.07±724.6	2872.99±1972.6	2.05	2.00215e-27
TBPL1	254.07±97.77	398.84±123.44	1.57	2.0369e-27
HOXA5	82.38±148.2	2.93±12.48	0.04	2.03774e-27
KDELR2	3489.66±1547.25	1989.32±541	0.57	2.06335e-27
SLC25A20	488.68±181.71	236.22±155.54	0.48	2.09016e-27
POP4	561.02±138.24	381.49±108.67	0.68	2.17264e-27
GSDMD	699.35±429.09	225.34±141.44	0.32	2.29751e-27
NCRNA00171	40.2±17.13	69.65±21.6	1.73	2.33735e-27
ALDH1A3	484.11±1300.49	17.04±37.69	0.04	2.37551e-27
POLR2L	1308.17±604.4	767.62±332	0.59	2.39839e-27
DPCR1	2.59±2.91	0.55±1.43	0.21	2.47746e-27
AKR1C3	309.46±383.11	843.06±549.34	2.72	2.50366e-27
TERF2	1004.87±185.88	1293.51±213.3	1.29	2.81131e-27
TUB	1550.71±988.89	3309.88±1347.33	2.13	2.82341e-27
DUSP10	286.48±161.23	123.47±98.71	0.43	2.82341e-27
GPSM1	1305.39±577.21	2343.06±861.79	1.79	2.84774e-27
CD97	1017.79±730.51	288.27±182.46	0.28	2.84774e-27
WDR37	587.21±367.91	921.83±234.57	1.57	2.94715e-27
KLRK1	42.54±72.97	157.68±178.8	3.71	3.05002e-27
RABL5	883.17±359	517.08±164.89	0.59	3.05002e-27
FAM110C	13.54±12.94	2.31±3.5	0.17	3.23624e-27
FLRT1	329.39±287.2	723.99±378.91	2.2	3.3516e-27
PRMT5	1121.94±360.39	1684.99±431.84	1.5	3.46844e-27
ABCC3	745.72±1113.75	96.13±422.48	0.13	3.49827e-27
HSPA14	319.01±85.77	451.4±122	1.42	3.49828e-27
FAM86B1	133.28±79.09	55.2±44.22	0.41	3.49828e-27
MSRB2	379.49±210.3	596.6±190.45	1.57	3.58934e-27
APOBEC3G	212.57±133.2	66.14±53.24	0.31	3.60473e-27
LRRC8A	4855.2±2687.15	9606.9±5105.35	1.98	3.77854e-27
AMIGO2	325.7±357.2	69.37±96.18	0.21	3.77854e-27
CASP4	250.59±186.69	85.52±76.97	0.34	3.81101e-27
ANXA2P1	19.96±16.98	5.98±8.4	0.3	3.84374e-27
ANXA2	3461.52±2987.17	853.78±990.13	0.25	3.84378e-27
ZNF74	353.49±190.07	596.87±176.99	1.69	4.04628e-27
RPL30	6368.88±2467.15	11135.63±4848.66	1.75	4.16924e-27
MARCKS	10217.41±5151.19	18268.96±6651.77	1.79	4.18711e-27
PDSS1	73.44±26.99	120.24±43.62	1.64	4.44535e-27
MTHFD2	795.36±551.07	2321.4±1521.67	2.92	4.48355e-27
ZDHHC1	235.32±92.78	109.29±80.41	0.46	4.56084e-27
PODNL1	212.53±605.49	12.56±12.3	0.06	4.65933e-27
GDPD1	137.62±80.85	253.54±89.68	1.84	4.67929e-27
PHF21A	1192.99±266.16	1733.31±422.41	1.45	4.84196e-27
GLRA3	15.12±40.59	71.31±119.45	4.72	4.84255e-27
HOXC11	23.48±44.56	0.51±6.5	0.02	4.90925e-27
SIPA1L1	2056.9±1041.23	978.42±577.96	0.48	4.92539e-27
PABPC1	7383.24±2664.44	13839.24±6312.21	1.87	5.01024e-27
CCDC120	174.51±103.47	319.59±96.04	1.83	5.09654e-27
TTYH3	7187.37±5283.39	2748.18±988.88	0.38	5.16222e-27
SERPINA3	21926.05±24642.37	4375.8±9852.66	0.2	5.1843e-27
MT1E	2590.29±3044.58	654.62±629.26	0.25	5.18431e-27
CD248	414.64±655.25	99.7±126.23	0.24	5.36438e-27
PLEKHA4	1880.51±1712.26	477.17±595.3	0.25	5.38731e-27
TMEM165	1111.44±400.76	667.34±361.03	0.6	5.59822e-27
OTOS	100.99±211.43	4.94±12.6	0.05	5.78677e-27
DUSP6	1941.08±1708.23	677.66±545.91	0.35	5.89219e-27
THBS4	2908.58±4780.09	414.6±238.72	0.14	6.25455e-27
RPS27A	4586.34±1926.36	7116.15±3077.56	1.55	6.47142e-27
HS3ST3B1	32.61±36.32	2.56±3.78	0.08	6.57886e-27
EEPD1	765.73±522.36	2150.18±1212.54	2.81	6.69579e-27
SMCP	1.36±5.54	15.31±23.56	11.28	6.83026e-27
HOXC13	35.6±82.55	0.32±1.54	0.01	6.98263e-27
TUT1	558.45±138.37	847.44±262.98	1.52	6.98708e-27
ACCN4	665.38±976.94	2611.54±2407.27	3.92	7.04686e-27
OSBPL10	221.4±150.82	69.6±62.38	0.31	7.04686e-27
CUTC	260.06±102.9	383.06±85.67	1.47	7.35326e-27
GALNT2	3294.88±1348.33	2056.59±828.71	0.62	7.35328e-27
E2F7	146.61±201.34	25.83±47.53	0.18	7.35328e-27
VPS26A	755.42±226.39	1058.8±148.06	1.4	7.4161e-27
RHOD	61.07±116.12	6.18±7.37	0.1	7.44731e-27
PMP22	4412.31±1901.98	2099.87±1247.92	0.48	7.47955e-27
KIF9	247.65±196.52	103.46±63.13	0.42	7.47955e-27
ZNF609	1230.51±382.21	1957.51±575.93	1.59	7.73851e-27
PDE7B	411.6±206.87	174±124.84	0.42	7.87133e-27
CAV2	604.29±635.93	161.45±114.58	0.27	8.00637e-27
ST13	4788.71±1334.94	7066.91±1867.39	1.48	8.00639e-27
TLX1	28.85±165.97	103.92±129.32	3.6	8.32812e-27
BCL2L12	117.42±69.25	43.2±28.56	0.37	9.2512e-27
PI4K2B	261.63±97.79	161.58±283.77	0.62	9.33012e-27
RPRM	190.68±216.05	639.19±556.59	3.35	9.81789e-27
TPPP3	3204.9±4567.26	607.51±608.66	0.19	9.90161e-27
LRRC37B	243.29±106.13	406.67±140.53	1.67	9.98599e-27
GNG5	1499.71±638.32	740.02±491.68	0.49	9.98604e-27
XAF1	1151.35±1332	273.79±228.26	0.24	1.05078e-26
BCCIP	781.26±242.82	1189.29±304.42	1.52	1.06876e-26
SEC24D	532.22±349.3	235.56±134.04	0.44	1.07787e-26
PEX5	1697.57±349.25	2326.99±682.69	1.37	1.08705e-26
TCEAL2	1235.39±846.26	2400.93±812.73	1.94	1.08706e-26
LRRTM4	157.08±171.83	440.07±244.19	2.8	1.09632e-26
C1orf88	909.55±1211.95	189.46±236.17	0.21	1.17328e-26
WFDC2	33.22±23.05	12.27±18.89	0.37	1.2035e-26
CNRIP1	1119.02±587.53	1989.93±575.66	1.78	1.21375e-26
FAM164C	91.6±70.04	33.24±19.9	0.36	1.22408e-26
WDR78	291.31±437.93	61.43±63.95	0.21	1.26092e-26
MYO5C	517.43±505.06	110.28±68.48	0.21	1.34363e-26
EBF4	666.14±347.49	1327.32±575.65	1.99	1.35506e-26
FKBP10	3198.7±1681.89	1367.23±892.07	0.43	1.36658e-26
IQCG	768.52±800.22	291.7±139.57	0.38	1.3782e-26
C2orf50	46.73±63.87	7.36±10.49	0.16	1.39425e-26
CCDC89	78.62±79.9	24.04±23.75	0.31	1.41365e-26
BOLA3	218.63±64.53	142.75±45.03	0.65	1.43779e-26
SF3B2	5512.93±927.06	7347.89±1648.55	1.33	1.43779e-26
PLCE1	907.8±687.2	383.06±277.25	0.42	1.45001e-26
RPL17	2450.7±968.37	4246.56±1948.69	1.73	1.49993e-26
SPRED2	1935.81±984.41	897.47±606.3	0.46	1.49993e-26
AP2B1	8636.16±2652.49	12254.25±2493.95	1.42	1.51267e-26
SCRT1	165.28±385.08	657.38±587.39	3.98	1.53848e-26
CXorf40A	322.07±82.98	202.84±89.12	0.63	1.55154e-26
TYSND1	217.79±89.14	373.76±147.34	1.72	1.56473e-26
C7orf57	222.51±443.5	9.22±39.01	0.04	1.75602e-26
PLBD1	146.27±133.01	40.76±42.43	0.28	1.76131e-26
MT1A	27.47±38.04	5.19±14.51	0.19	1.77594e-26
NOLC1	1647.24±388.93	2223.82±413.11	1.35	1.79132e-26
JMJD1C	1224.71±526	2127.84±755.87	1.74	1.82184e-26
ISG20	125.81±147.73	44.11±67.51	0.35	1.82184e-26
RAB42	33.89±28.28	8.48±8.23	0.25	1.82184e-26
BMPR1A	483.93±185.88	802.73±277.32	1.66	1.83729e-26
HNRNPA1L2	1672.21±425.42	2482.28±667.5	1.48	1.83729e-26
KIF21B	1528.51±1195.64	3601.86±1887.69	2.36	1.86859e-26
GGCX	580.32±140.31	420.37±98.89	0.72	1.98235e-26
ADAM33	276±397.15	39.17±38.41	0.14	1.98235e-26
FEZF1	41.2±91.35	0.61±1.5	0.01	1.99411e-26
PAX3	66.9±158.76	2.63±25.58	0.04	2.1161e-26
RPL7A	6646.67±2522.03	11432.79±5068.29	1.72	2.23086e-26
SLCO5A1	16.23±26.6	45.89±34.33	2.83	2.24963e-26
CD151	3348.66±1806.9	1414.56±718.17	0.42	2.26879e-26
ZRANB1	894.07±395.82	1419.15±295.74	1.59	2.27837e-26
EIF2A	998.83±222.6	1521.39±512.76	1.52	2.30737e-26
GGH	460.87±202.89	238.3±137.79	0.52	2.3466e-26
DNAJB12	844.61±249.5	1142.52±187.7	1.35	2.36645e-26
MRPS15	615.97±193.38	389.04±153.26	0.63	2.42704e-26
PIWIL4	92.97±57.52	34.07±31.56	0.37	2.66262e-26
ALG6	286.65±128.98	157.03±77.23	0.55	2.66264e-26
S100A4	248.69±271.98	62.82±97.41	0.25	2.66264e-26
ACTN4	6303.89±2695.67	3661.45±1160.59	0.58	2.70784e-26
IL13RA2	383.73±613.88	33.15±83.68	0.09	2.71667e-26
JPH4	1262.64±1649.14	2982.3±1445.69	2.36	2.73074e-26
EIF4ENIF1	692.03±179.79	922.18±134.72	1.33	2.77708e-26
HOXC10	136.6±229.34	2.19±14.23	0.02	2.81759e-26
ATP6V1G2	1269.43±1617.35	2912.2±1323.58	2.29	2.82423e-26
SMARCC2	4279.02±821.65	5685.61±1115.84	1.33	2.84808e-26
TFRC	2747.82±1919.81	1046.03±601.11	0.38	2.87215e-26
IGFALS	8.71±7.17	23.27±18.73	2.67	2.92089e-26
ARHGAP18	468.19±325.59	168.64±119.37	0.36	3.02083e-26
FBLN5	941.14±927.53	304.99±407.36	0.32	3.04634e-26
KIAA1522	733.97±710.96	279.34±218.01	0.38	3.098e-26
FAM46A	560.03±430.15	196.31±141.06	0.35	3.12415e-26
SPON2	254.63±418.32	47.66±128.81	0.19	3.23099e-26
PPRC1	567.86±190.19	818.92±225.12	1.44	3.25826e-26
NAP1L3	1234.23±1002.28	2400.76±892.92	1.95	3.31348e-26
RPS13	3641.06±1431.58	6262.99±2991.86	1.72	3.31348e-26
EYA1	204.87±267.63	653.45±430.15	3.19	3.45564e-26
SMS	1291.51±424.39	775.23±358.38	0.6	3.45564e-26
LOC100129534	80.7±45.1	34.39±15.65	0.43	3.7269e-26
CGNL1	1295.13±784.29	556.66±346.76	0.43	3.91938e-26
SHOX2	223.7±314	8.06±28.94	0.04	3.95478e-26
C3orf59	151.68±102.23	314.92±168.75	2.08	3.98571e-26
EAPP	576.23±139.87	771.07±145.07	1.34	4.08729e-26
SKAP2	1286.9±1218.9	346.62±225.47	0.27	4.22672e-26
SNHG6	727.67±278.31	1230.17±546.67	1.69	4.26231e-26
EN1	122.33±157.88	13.77±49.84	0.11	4.44179e-26
RPA3	270.35±115.36	151.94±54.32	0.56	4.89429e-26
TRIM6	70.2±53.07	21.31±17.07	0.3	5.08223e-26
C6orf118	71.74±119.44	10.03±14.83	0.14	5.12494e-26
C8orf44	40.84±13.65	61.89±15.4	1.52	5.12495e-26
POLDIP3	2232.54±761.97	3268.59±734.17	1.46	5.12495e-26
WIPI1	372.93±212.12	194.67±88.52	0.52	5.21147e-26
ZNF485	27.73±11.83	47.99±19.19	1.73	5.25525e-26
TFAM	305.54±79.01	426.33±97.18	1.4	5.25526e-26
USP4	1547.86±278.57	1202.76±204.59	0.78	5.4341e-26
BUB3	1077.25±236.35	1517.5±390.73	1.41	5.52582e-26
MRPL23-AS1	9.84±10.31	31.36±23.58	3.19	5.54896e-26
HNRNPUL2	3237.49±642.67	4208.41±747.46	1.3	5.61907e-26
UNC45A	1459.51±444.52	943.93±307.07	0.65	5.61907e-26
CASP3	979.16±504.62	517.85±156.08	0.53	5.66626e-26
WDR86	39.84±52.52	111.05±72.72	2.79	5.76183e-26
EPHA2	376.38±451.45	111.55±108.15	0.3	5.81022e-26
GRID1	620.89±460.7	1153.79±380.93	1.86	5.90819e-26
ICMT	1596.5±419.36	1074.39±295.29	0.67	6.00779e-26
SMC4	1031.84±644.76	379.75±374.95	0.37	6.00779e-26
LRGUK	32.31±44.39	4.91±6.17	0.15	6.0791e-26
LEPREL1	419.53±361.27	109.81±115.61	0.26	6.10907e-26
KIAA0182	1004.28±562.47	1846.26±862.88	1.84	6.21206e-26
LDLRAD2	71.11±132.51	14.02±27.04	0.2	6.26419e-26
HEY1	2268.77±1288.15	4496.24±1934.73	1.98	6.31675e-26
EEF2	33773.29±11357.74	55175.03±18885.3	1.63	6.31675e-26
POU6F1	783.37±325.39	1206.65±313.67	1.54	6.31675e-26
BACE2	304.24±232.56	120.9±84.69	0.4	6.36975e-26
DAP	2397.58±1259.27	1446.85±434.12	0.6	6.42318e-26
LPIN3	121.81±181.89	22.61±16.65	0.19	6.47708e-26
IDI2	43.87±20.8	74.49±29.19	1.7	6.6414e-26
PELI2	396.71±181.54	704.72±254.78	1.78	6.7533e-26
AFF2	128.02±185.92	418.58±319.36	3.27	6.80993e-26
UBAP2	571.07±158.59	851.03±240.45	1.49	7.28023e-26
TMEM51	385.66±178.24	188.6±86.23	0.49	7.40275e-26
PSTPIP1	91.45±92.14	270.02±215.98	2.95	7.78271e-26
LITAF	2690.69±1036.37	1407.41±757.28	0.52	8.18197e-26
TIFA	131.77±91.54	57.68±37.91	0.44	8.4594e-26
KIF26A	144.2±203.59	444.47±412.07	3.08	8.53019e-26
SSTR2	138.32±213.2	491.11±448.42	3.55	8.60157e-26
NFE2L3	205.53±188.36	69.3±37.17	0.34	8.60157e-26
GRIK2	527.17±557.42	1341.53±871.64	2.54	8.96746e-26
RAB2A	963.16±274.99	1435.97±406.01	1.49	9.08013e-26
OTP	75.09±122.79	2.64±26.57	0.04	9.08213e-26
FAM149B1	448.76±179	660.58±167.94	1.47	9.66534e-26
GUSB	1036.95±457.19	544.87±184.59	0.53	9.66534e-26
TTC38	516.55±246.22	272.74±133.53	0.53	9.66534e-26
CLEC18B	199.58±199.92	42.97±50.05	0.22	9.82757e-26
CISH	91.7±82.52	27.67±28.35	0.3	9.86855e-26
TMED9	3087±1102.36	1985.86±525.48	0.64	1.02451e-25
GAS5	639.59±295.47	1248.25±732.55	1.95	1.07694e-25
ZSCAN2	170.41±48.83	246.25±56.82	1.45	1.07694e-25
APCDD1L	83.45±203.68	1.24±5.36	0.01	1.09898e-25
PLK3	361.38±224.34	171.32±99.03	0.47	1.11336e-25
RWDD2A	159.75±49.46	231.69±52.41	1.45	1.14148e-25
DGCR9	83.8±176.65	185.7±129.64	2.22	1.1703e-25
ARPP21	435.13±626.4	984.2±507.2	2.26	1.20985e-25
HPS1	803.3±318.68	406.58±229.18	0.51	1.20985e-25
COL5A1	789.55±1559.61	104.1±190.53	0.13	1.27167e-25
TSC1	1118.04±309.3	1601.73±387.19	1.43	1.28228e-25
VSX1	25.92±25.44	6.29±12.17	0.24	1.29477e-25
TXLNA	1906.48±689.41	1181.18±451.39	0.62	1.34217e-25
CPPED1	444.1±191.99	215.82±157.3	0.49	1.37032e-25
CHST2	1251.36±934	530.68±348.32	0.42	1.37032e-25
RASSF10	32.36±51.34	3.28±5.66	0.1	1.376e-25
PNMA1	3390.63±1291.49	5312.6±1260.55	1.57	1.39325e-25
TNKS2	1269.38±559.81	1912.26±501.42	1.51	1.47655e-25
C14orf86	34.94±23.16	10.3±12.63	0.29	1.47904e-25
KIAA0430	1807.95±541.5	2514.57±599.98	1.39	1.48883e-25
LOX	240.44±424.26	43.8±66.38	0.18	1.50124e-25
CCNB1IP1	455.65±208.79	823.56±354.98	1.81	1.51374e-25
NEU4	514.54±637.67	1661.35±1445.28	3.23	1.56478e-25
CLNS1A	1948.04±488.28	2751.57±686.81	1.41	1.56478e-25
GPR156	30.23±31.36	8.33±10.6	0.28	1.67194e-25
NDST2	447.79±142.94	608.16±122.41	1.36	1.69995e-25
FHAD1	82.38±143.91	10.83±13.69	0.13	1.71408e-25
CHCHD1	341.73±132.1	484.46±137.61	1.42	1.75721e-25
SLC4A5	195.61±849.21	230.05±114.54	1.18	1.75721e-25
ELFN2	940.1±1550.71	2457.36±1523.22	2.61	1.78655e-25
CEP57	573.04±174.65	824.99±216.83	1.44	1.8014e-25
FAM70B	51.81±36.04	20.42±17.05	0.39	1.83147e-25
SATB1	1234.46±1063.07	2233.93±914.03	1.81	1.94069e-25
EHMT2	1988.18±595.58	2894.42±691.88	1.46	1.98124e-25
DCAF16	623.1±237.17	1004.55±353.47	1.61	1.98946e-25
RPS12	5586.44±2240.37	9918.59±5725.47	1.78	2.00597e-25
FLJ44606	49.24±31.12	17.74±17.97	0.36	2.09065e-25
C6orf150	40.4±27.6	14.03±9.87	0.35	2.09065e-25
SH2D2A	16±25.43	4.18±6.36	0.26	2.12486e-25
PCOLCE	561.09±1072.92	116.51±111.24	0.21	2.12551e-25
CNTN3	83.19±140.89	330.3±270.01	3.97	2.16094e-25
HSPB1P1	257.72±225.46	86.59±94.15	0.34	2.16094e-25
IFITM3	5577.56±4541.92	1992.61±1650.84	0.36	2.17886e-25
LOC440905	44.13±34.82	11.49±12.37	0.26	2.21486e-25
ASB5	49.68±67.82	7.63±18.53	0.15	2.24891e-25
PDGFRL	75.86±92.99	20.56±16.43	0.27	2.27077e-25
SF1	4288.03±697.69	5507.64±1006.05	1.28	2.3086e-25
SF3A1	2671.68±657.94	3744.15±933.44	1.4	2.32775e-25
FAM155A	301.44±301.48	881.82±539.92	2.93	2.46626e-25
SRPR	1625.8±444.06	1161.92±399.98	0.71	2.48669e-25
ITGA5	961.12±839.14	387.12±466.61	0.4	2.59146e-25
ZNF681	124.12±79.95	271.6±135.02	2.19	2.63458e-25
GDNF	2.75±7.95	6.59±5.66	2.39	2.64401e-25
FAM46B	106.14±162.71	19.25±29.21	0.18	2.67837e-25
C17orf68	437.06±120.67	636.63±177.23	1.46	2.6784e-25
TRIM8	2073.77±834.52	3156.19±940.17	1.52	2.70059e-25
HEXB	1242.77±566.61	696.51±289.5	0.56	2.72296e-25
RAB33B	281.11±82.83	171.02±73.98	0.61	2.7455e-25
C3orf64	245.94±108.57	148.6±66.08	0.6	2.81427e-25
WNT7B	179.93±330.55	652.73±691.23	3.63	2.86106e-25
TMEM214	1209.59±311.96	881.91±167.65	0.73	2.98142e-25
SHISA7	459.4±541.42	1090.03±475.45	2.37	2.98144e-25
CASC3	2963.12±759.38	4183.74±965.26	1.41	3.05606e-25
KCNE4	442.92±432.13	127.72±145.33	0.29	3.05606e-25
TMEM194B	68.33±27.05	38.54±18.06	0.56	3.08134e-25
FBXL7	1323.25±650.02	690.32±260.51	0.52	3.10683e-25
TAX1BP3	1906.28±1163.23	954.04±343.12	0.5	3.15843e-25
SFRP2	416.13±1085.27	2890.11±3401.51	6.95	3.23744e-25
YDJC	137.38±61.43	66.91±45.2	0.49	3.26421e-25
FAM84B	1202.11±746.71	3129.52±2154.54	2.6	3.2912e-25
OPA3	514.49±144.94	343.48±86.32	0.67	3.3184e-25
SIT1	9.6±10.63	2.38±9.79	0.25	3.35436e-25
MN1	433.93±445.42	981.46±519.51	2.26	3.4295e-25
C10orf28	186.49±48.36	249.81±44.6	1.34	3.63283e-25
REPS2	591.68±976.6	1224.95±683.86	2.07	3.78534e-25
SAR1A	1705.68±450.51	2209.38±291.97	1.3	3.8009e-25
WDR92	310.65±171.62	186.31±37.84	0.6	3.89581e-25
RHBDF1	621.19±403.87	270.53±269.97	0.44	4.00957e-25
NEUROD4	6.64±20.38	35.09±68.81	5.28	4.06598e-25
SLC30A7	491.74±179.02	288.03±120.23	0.59	4.07602e-25
FAM20C	2434.63±2075.83	971.51±680.52	0.4	4.17774e-25
CABC1	910.15±565.24	1365.1±506.99	1.5	4.31729e-25
C4orf49	84.56±107.12	18.32±8.29	0.22	4.42496e-25
LPPR1	860.64±1170.18	2135.12±1370.74	2.48	4.42497e-25
PARD3	436.05±219.15	763.11±343.11	1.75	4.64839e-25
TPTE2P1	41.59±50.78	120.86±83.32	2.91	4.68671e-25
CHRNA1	211.43±382.12	11.51±24.93	0.05	4.90444e-25
PLCB1	874.04±869.02	1839.29±849.86	2.1	5.08743e-25
CLEC18A	168.8±152.41	43.31±39.24	0.26	5.12933e-25
ANKRD46	967.42±377.91	1510.53±420.39	1.56	5.25705e-25
FAH	431.48±209.68	211.7±110.36	0.49	5.38796e-25
C22orf39	756.22±243.13	1097.81±232.55	1.45	5.848e-25
USP34	2362.64±575.6	3319.66±759.9	1.41	5.84802e-25
ZNF711	854.24±512.75	1491.12±545.34	1.75	6.04277e-25
USH1C	182.87±238.64	1157.54±1262.38	6.33	6.09245e-25
TNFRSF1A	2342.55±1200.42	1103.5±948.08	0.47	6.19303e-25
CCNB3	19.29±19.53	38.16±19.01	1.98	6.29525e-25
ZMYND17	66.16±26.36	107.7±46.34	1.63	6.34699e-25
EFNB1	673.23±410.93	368.84±135.48	0.55	6.39914e-25
PTCHD2	409.86±319.17	978.89±559.31	2.39	6.66638e-25
GABBR1	5718.7±7232.55	12984.07±6991.58	2.27	6.83199e-25
GBP1	1736.77±1970.25	518.08±1508.12	0.3	7.05917e-25
TCF7	230.04±218.52	84.15±76.48	0.37	7.11712e-25
NMT2	320.91±146.64	495.62±132.34	1.54	7.29383e-25
SH3GL2	973.75±1535.76	2164.59±1167.26	2.22	7.41404e-25
FAM126A	908.46±482.58	424.75±225.73	0.47	7.66037e-25
PMS2L1	338.89±117.25	226.69±57.56	0.67	7.78659e-25
HNRNPA1P33	45.27±14.22	71.66±23.51	1.58	7.85045e-25
USP43	110.35±144.6	281.44±157.61	2.55	7.91484e-25
DGCR6	721.06±470.71	2053.55±1512.36	2.85	7.97975e-25
CNGA3	1012.46±963.89	163.09±247.3	0.16	8.11116e-25
ASF1A	593.13±208.65	885.52±232.49	1.49	8.17765e-25
GCK	134.06±145.7	35.94±42.2	0.27	8.2784e-25
TBKBP1	615.27±267.47	1044.89±370.19	1.7	8.51839e-25
LINC00698	2.02±2.95	28.11±74.02	13.91	8.69453e-25
STBD1	269.31±129.73	140.37±65.98	0.52	8.72953e-25
NAALADL2	61.35±32.47	28.72±12.99	0.47	8.80106e-25
RDM1	8.76±9.92	1.71±2.94	0.2	9.03707e-25
ACADS	399.17±193.28	197.97±119.57	0.5	9.62723e-25
C20orf199	872.21±370.8	1559.34±770.39	1.79	9.70604e-25
TMEM209	778.45±302.33	453.86±131.24	0.58	9.94633e-25
VSTM1	7.9±16.88	0.57±1.45	0.07	1.00804e-24
WIPF3	106.23±90.1	29.4±36.54	0.28	1.02758e-24
CACNG5	14.71±39.73	1.06±2.93	0.07	1.03006e-24
C20orf123	1.92±2.94	0.26±0.47	0.13	1.05235e-24
PICK1	481.1±219.87	233.31±174.16	0.48	1.07031e-24
PHLPP1	3035.17±1193.82	4665.52±1191.86	1.54	1.08347e-24
MEOX2	509.28±525.16	6.78±12.74	0.01	1.08692e-24
KIAA0895	313.08±238.9	156.56±64.61	0.5	1.08789e-24
SELENOF	2619.86±637.45	1780.11±612.09	0.68	1.10575e-24
RND2	3657.25±3263.12	7494.28±3893.09	2.05	1.10575e-24
RPL37A	7477.95±3779.23	12298.71±6878.07	1.64	1.11479e-24
NPPA	94.33±226.54	303.89±498.78	3.22	1.12391e-24
C2orf34	176.9±130.01	78.89±26.45	0.45	1.12391e-24
RNF14	1299.47±246.13	1002.81±188.76	0.77	1.17536e-24
CLDN1	81.6±202.25	20.16±13.98	0.25	1.18016e-24
ITGB8	7686.79±4314.43	3354.53±1796.31	0.44	1.18016e-24
MT1DP	3.03±4.85	0.3±0.53	0.1	1.18359e-24
C22orf27	104.16±44.1	171.7±57.64	1.65	1.1898e-24
DIP2C	1091.4±516.01	1764.99±454.86	1.62	1.20932e-24
SGMS1	462.67±236.65	736.72±231.8	1.59	1.2192e-24
HEATR2	928.41±367.1	549.84±149.71	0.59	1.22916e-24
TPRG1	14.3±14.1	4.07±4	0.28	1.25949e-24
DNAJC22	62.43±62.45	16.46±15.14	0.26	1.37735e-24
PPM1J	71.7±58.36	25.99±26.03	0.36	1.38859e-24
HDAC5	1763.72±683.18	2578.36±579.1	1.46	1.43445e-24
RDH5	200.1±212.07	52.27±41.47	0.26	1.43446e-24
LDHB	12523.54±4175.85	19133.21±6922.5	1.53	1.44615e-24
FAM45A	322.97±105.05	454.59±82.77	1.41	1.48182e-24
MEGF10	1602.13±1173.73	497.29±372.1	0.31	1.50608e-24
C17orf100	133.83±49.13	206.54±57.66	1.54	1.50608e-24
ANG	86.15±71.68	33.8±41.18	0.39	1.60713e-24
HRASLS5	164.39±167.52	41.13±38.67	0.25	1.68043e-24
GCH1	90.91±84.61	38.62±35.76	0.42	1.72885e-24
KCNK3	128.44±218.94	513.41±506.62	4	1.77142e-24
RFTN2	1270.68±678.3	2209.7±758.03	1.74	1.80037e-24
ABL2	855.01±336.63	1205.49±281.5	1.41	1.80037e-24
PDIA3P	1472.53±478.27	977.51±262.24	0.66	1.8298e-24
FAM92B	20.02±84.75	0.22±0.47	0.01	1.842e-24
HOXC8	29.68±80.24	2.81±36.24	0.09	1.85712e-24
ZCCHC24	4058.4±2488.78	6904.06±2445.32	1.7	1.87483e-24
IFNGR2	1370.85±527.68	836.76±337.26	0.61	1.87483e-24
ACCS	174.31±115.45	63.31±60.28	0.36	1.90546e-24
FAM35B2	30.93±10.8	46.08±12.28	1.49	1.95233e-24
SLC4A3	1352.99±656.06	637.42±455.62	0.47	1.95233e-24
KHDRBS2	15.26±31.74	52.66±54.8	3.45	2.02469e-24
CA2	3147.68±3369.61	1021.27±779.55	0.32	2.03301e-24
ZSCAN5A	105.67±47.19	58.37±23.28	0.55	2.04954e-24
RPSAP58	4651.37±2087.37	7555.53±3325.38	1.62	2.08299e-24
RAP1B	1532.59±916.05	984.21±235.76	0.64	2.08299e-24
PVT1	43.28±37.68	15.04±17.97	0.35	2.09992e-24
COL4A2	5905.48±7560.03	1424.84±2604.51	0.24	2.09992e-24
MAB21L2	25.74±69.24	0.68±0.86	0.03	2.11158e-24
LYPD6	343.23±220.09	114.8±107.19	0.33	2.11698e-24
ZMIZ1	4104.93±2113.67	6809.39±2590.93	1.66	2.13419e-24
FAM129A	692.24±605.76	239.32±344.73	0.35	2.13419e-24
TCF25	2536.76±588.38	3254.18±655.45	1.28	2.2044e-24
FTSJ2	797.58±227.16	557.07±100.76	0.7	2.22231e-24
LIX1L	1044.7±402.92	1520.66±386.13	1.46	2.24035e-24
IFT122	825.62±278.73	534.53±169.51	0.65	2.2769e-24
ANKRD28	999.55±333.84	1547.04±492.45	1.55	2.3234e-24
METTL12	44.95±21.52	76.61±31.42	1.7	2.33282e-24
LINC01278	529.19±132.36	752.26±198.75	1.42	2.40949e-24
PCGF2	746.37±450.24	1408.7±535.66	1.89	2.52922e-24
RILP	125.96±51.52	69.27±33.89	0.55	2.54974e-24
LINC00999	119.29±56.36	218.54±93.51	1.83	2.57042e-24
AIP	957.67±393.29	1406.05±524.86	1.47	2.67636e-24
C21orf7	255.06±345.78	51.8±109.38	0.2	2.67636e-24
NAP1L1	6645.02±1811.19	9780.82±2829.08	1.47	2.71994e-24
PDIA3	5218.29±1760.8	3395.92±944.5	0.65	2.76421e-24
RALGAPA1	574.58±208.05	853.3±202	1.49	2.76421e-24
MAP4K5	871.19±434.38	1337.98±418.39	1.54	2.85493e-24
SCAPER	585.51±198.73	881.86±229.41	1.51	2.87806e-24
ZDHHC8P1	188.06±189.5	49.08±73.38	0.26	2.89885e-24
MYCL1	179.9±159.77	462.01±305	2.57	2.94859e-24
STK40	1524.66±686.84	881.42±530.86	0.58	2.97247e-24
ZNF821	345.07±147.99	534.99±170.11	1.55	2.99655e-24
ANKRD35	447.66±299.39	166.36±168.53	0.37	2.99655e-24
BCAP29	2225.6±670.2	1475.58±370.11	0.66	3.0948e-24
SVOPL	18.96±48.69	0.92±1.31	0.05	3.12891e-24
PHB2	2106.22±470.34	3071.84±1191.69	1.46	3.22213e-24
RSPH4A	190.33±396.33	25.17±36.61	0.13	3.22213e-24
CEACAM1	14.83±13.12	4.4±4.1	0.3	3.27442e-24
CABP4	20.48±17	5.58±4.97	0.27	3.30099e-24
MUL1	989.27±245.89	695.08±177.4	0.7	3.35465e-24
PTX3	213.61±296.57	35.87±48.68	0.17	3.40915e-24
LTBP1	1720.31±1367.67	622.05±507.12	0.36	3.43673e-24
CD164	3265.35±1258.5	1923.02±649.97	0.59	3.49255e-24
TRIM5	424.29±240.92	187.57±117.51	0.44	3.49255e-24
LGR6	962.78±1862.35	32.04±98.92	0.03	3.52033e-24
MGC12916	5.85±6.85	1.14±1.62	0.2	3.59558e-24
ZBTB8OS	136.24±41.3	89.77±31.41	0.66	3.71e-24
HEBP2	377.5±155.58	212.46±96.42	0.56	3.75507e-24
IFIT5	570.92±191.69	826.8±240.51	1.45	3.75508e-24
MYT1	474.24±745.73	1237.55±867.39	2.61	3.78543e-24
LRRTM3	399.77±342.2	867.06±428.51	2.17	3.81602e-24
CTSA	2491.2±1018.71	1554.76±569.53	0.62	3.81603e-24
DNM1P35	26±22.12	10.98±12.42	0.42	3.87793e-24
ANTXR2	579.71±349.09	239.25±179.66	0.41	3.87793e-24
ASGR1	65.66±41.85	140.72±80.63	2.14	3.87794e-24
MGST2	370.56±163.76	198.77±97.41	0.54	3.94087e-24
SLC47A1	220.46±282.21	50.59±70.68	0.23	4.0048e-24
SORCS3	260.11±269.11	588.68±263.56	2.26	4.03715e-24
ZNF816A	86.26±31.16	48.97±23.63	0.57	4.10261e-24
TRIM16L	205.24±170.3	313±125.93	1.53	4.10262e-24
CACNG2	26.24±49.91	145.85±128.31	5.56	4.15159e-24
TAF5	77.98±30.26	114.28±33.26	1.47	4.20281e-24
CEP135	217.56±167.06	108.76±100.9	0.5	4.20281e-24
UST	1025.96±1009.73	2011.71±1086.48	1.96	4.27094e-24
RIPK1	746.01±231.21	490.87±129.18	0.66	4.30543e-24
SOX4	2349.08±2997.33	5548.13±3400.42	2.36	4.55461e-24
C7orf31	179±391.95	63.2±38.1	0.35	4.59135e-24
RTN1	3944.14±4628.88	8590.78±4570.35	2.18	4.59136e-24
CDC42BPG	14.27±31.83	2.22±2.22	0.16	4.70017e-24
CD27-AS1	468.54±151.9	766.41±295.75	1.64	4.70336e-24
B3GALNT2	463.17±232.72	284.01±94.78	0.61	4.70336e-24
CELSR3	520.02±495.51	1466.12±1056.79	2.82	4.7413e-24
CUL2	508.42±168.27	703.28±146.32	1.38	4.7413e-24
TFCP2L1	971.44±1511.17	92.54±183.92	0.1	4.81805e-24
FSD1	394.21±275.52	796.08±356.18	2.02	4.81808e-24
PDE8B	546.53±423.67	1457.56±1101.33	2.67	4.89607e-24
PDCD1LG2	98.89±88.02	28.47±41.23	0.29	4.93556e-24
PQBP1	1009.23±339.97	1470.32±532.69	1.46	5.09663e-24
EGLN2	1538.87±485.38	986.25±374.09	0.64	5.28403e-24
ERMAP	504.76±229.72	284.69±107.68	0.56	5.39112e-24
KCNIP3	921.82±727.36	2200.75±1229.54	2.39	5.93566e-24
DBNDD1	1080.12±705.41	441.23±370.46	0.41	6.03159e-24
RNF5	960.16±260.92	1324.45±314.04	1.38	6.17833e-24
PKD1L1	25.44±53.03	7.16±13.34	0.28	6.27808e-24
KIAA0913	1502.04±400.12	2130.98±540.73	1.42	6.27812e-24
KRT7	16.42±19.19	5.36±19.6	0.33	6.34636e-24
BCAS4	716.32±340.12	382.5±226.28	0.53	6.43083e-24
C21orf62	1034±827.94	259.46±319.45	0.25	6.85623e-24
TRANK1	503.45±248.24	255.38±141.37	0.51	7.02283e-24
CCDC101	275.17±130.27	458.34±215.15	1.67	7.02284e-24
TTF1	322.5±76.98	418.14±84.73	1.3	7.19345e-24
TMCO4	351.49±283.93	133.19±76.09	0.38	7.19346e-24
C20orf72	399.2±128.09	256.98±84.26	0.64	7.30947e-24
CPEB3	211.56±180.46	381.89±147.05	1.81	7.30948e-24
SEC31B	274.64±577.79	562.87±338.44	2.05	7.60771e-24
TSHZ1	1010.01±622.88	1519.28±459.23	1.5	7.66879e-24
HNRNPA1	4481.42±1450.36	6910.32±2396.32	1.54	7.73035e-24
FREM2	840.49±1011.01	223.03±472.92	0.27	7.7924e-24
MYD88	752.32±347.2	378.84±239.22	0.5	7.85494e-24
ACTN1	3736.36±3009.15	1513.79±2169.03	0.41	7.98152e-24
HOXC6	28.8±44.26	5.28±43.79	0.18	8.15387e-24
TRPM4	273.06±137.6	141.96±60.05	0.52	8.17516e-24
SLC14A2	4.54±9.37	46.42±89.93	10.23	8.30646e-24
CLCF1	107.85±211.96	24.3±75.85	0.23	8.30689e-24
FKRP	466.01±146.08	299.52±108.69	0.64	8.44068e-24
NPEPL1	1203.69±601.92	589.76±338.22	0.49	8.44068e-24
C6orf147	27.2±25.27	8.64±8.2	0.32	8.64536e-24
ST20	72.09±38.81	34.59±21.67	0.48	8.78457e-24
RASEF	29.73±49.64	1.6±3.27	0.05	8.98115e-24
LAMB2	5243.44±2448.03	2742.65±1301.33	0.52	8.99753e-24
NFYA	632.11±192.19	940.74±277.23	1.49	9.06965e-24
PABPC4L	31.67±28.81	9.07±6.17	0.29	9.1059e-24
MRPL30	615.53±93.64	797.66±177.45	1.3	9.21558e-24
SHF	272.91±184.5	467.17±178.47	1.71	9.70619e-24
SARDH	145.21±123.48	36.3±36.65	0.25	9.82305e-24
P2RY2	22.64±34.47	4.73±6.16	0.21	9.93963e-24
OR4N2	4.58±17.48	33.45±56.44	7.31	1.06241e-23
MLL	1982.26±766.06	3305.95±1205.51	1.67	1.06384e-23
ZNF572	59.08±26.58	95.55±38.2	1.62	1.07235e-23
CYP2E1	44.81±67.18	109.87±89.82	2.45	1.08093e-23
HSPA7	159.45±278.61	35.33±122.01	0.22	1.08958e-23
RPS3A	2346.54±973.21	3911.96±1676.46	1.67	1.12486e-23
RPL6	4334.73±1489.98	6892.57±2667.43	1.59	1.13386e-23
HINFP	362.27±71.99	480.93±110.25	1.33	1.14749e-23
CFH	984.09±3157.19	237.58±240.91	0.24	1.16128e-23
RGS11	323.86±262.3	820.06±539.13	2.53	1.17992e-23
LIF	249.61±722.53	45.26±218.01	0.18	1.18935e-23
LINC00689	322.36±1108.68	2201.53±4754.82	6.83	1.1941e-23
TBC1D10A	445.22±249.31	961.16±586.14	2.16	1.20844e-23
LTBR	498.27±385.45	209.05±125.43	0.42	1.20844e-23
PTCD3	1415.48±311.43	1851.13±370.5	1.31	1.24258e-23
FNDC7	36.62±109.18	4.08±6.05	0.11	1.27084e-23
S100A11	1668.11±1245.77	543.46±506.32	0.33	1.27768e-23
PCDH11X	123.17±238.64	293.5±196.27	2.38	1.29817e-23
ATP5C1	1801.04±585.03	2504.8±649.32	1.39	1.31375e-23
LTF	5740.27±15222.48	176.88±1216.59	0.03	1.31898e-23
ADAM19	572.24±636.61	159.74±106.58	0.28	1.34014e-23
GLIS1	14.72±30.56	60.52±79.59	4.11	1.38345e-23
HIST4H4	8.43±4.86	3.55±3.6	0.42	1.41017e-23
LAP3	3131.64±1636.71	1719.21±919.79	0.55	1.43954e-23
REXO2	512.48±209.36	308.79±122.14	0.6	1.47427e-23
EMILIN1	1291.6±1116.01	469±401.51	0.36	1.50983e-23
DLGAP1	372.52±472.89	941.15±612.16	2.53	1.52187e-23
SHROOM1	488.6±246.01	236.84±157.71	0.48	1.55239e-23
GNS	3412.93±1619.3	1983.5±789.81	0.58	1.57099e-23
PDCD4-AS1	44.93±31.81	84.16±45.02	1.87	1.59614e-23
SLC1A1	453.59±507.22	1028.24±662.07	2.27	1.62168e-23
SOD2	11639.9±12538.39	4279.85±8033.95	0.37	1.64763e-23
DYRK3	146.4±129.61	70.92±46.72	0.48	1.70077e-23
LOC441666	36.43±50.66	103.71±68.23	2.85	1.72797e-23
MGEA5	3173.16±1059.75	4526.54±1030.11	1.43	1.74174e-23
GLA	329.71±124.85	201.63±71.38	0.61	1.75561e-23
OSBPL3	1051.28±753.04	440.08±232.94	0.42	1.75561e-23
CYB561	692.8±387	334.93±257.37	0.48	1.76959e-23
FAM120AOS	874.39±247.78	620.71±117.71	0.71	1.77662e-23
CDCA7L	1021.42±793.15	320.32±264.23	0.31	1.79788e-23
FLJ37201	10.05±6.29	20.45±11.29	2.04	1.83387e-23
CECR6	300.49±198.26	560.91±223.29	1.87	1.84116e-23
DHX58	491.21±279.44	256.89±211.03	0.52	1.88547e-23
CYTH1	1143.59±663.64	1756.31±511.67	1.54	1.90047e-23
GLP1R	2.58±5.46	39.39±76.06	15.26	1.96581e-23
TCTN2	531.94±343.39	256.99±119.09	0.48	1.97729e-23
HTRA3	111.03±157.43	23.93±40.21	0.22	2.00886e-23
PIGT	2473.25±905.57	1597.08±471.36	0.65	2.04094e-23
ZNF534	12.28±8.51	22.08±10	1.8	2.09e-23
KIF16B	328.14±128.17	175.15±86.73	0.53	2.09001e-23
FAM86B3P	14.21±7.83	5.89±5.09	0.41	2.20018e-23
LINC00632	14.27±16.8	38.2±28.76	2.68	2.21767e-23
RSL24D1	1448.02±320.83	1980.27±503.65	1.37	2.22665e-23
OTX1	132.37±176.52	13.99±12.62	0.11	2.40964e-23
CLEC18C	34.1±43.16	7.08±8.79	0.21	2.43822e-23
ANKRD32	177.35±88.64	101.85±43.41	0.57	2.44835e-23
SQRDL	376.19±266.42	162.22±120.31	0.43	2.46778e-23
C1R	4001.48±4290.41	1387.2±3076.38	0.35	2.48738e-23
HNRNPH2	2341.62±448.31	2949.46±479.74	1.26	2.56727e-23
DCX	1029.44±2140.61	2045.69±1414.21	1.99	2.56727e-23
OSTC	712.97±256.54	457.47±139.69	0.64	2.60816e-23
CARD16	144.65±137.43	31.35±36.45	0.22	2.62885e-23
SERPINE1	1963.43±3627.42	464.97±1308.25	0.24	2.64971e-23
TMEM254-AS1	108.95±68.18	188.22±70.91	1.73	2.69191e-23
TLX1NB	2.45±12.68	24.17±33.34	9.87	2.70727e-23
APOBEC3C	205.85±163.78	69.88±61.22	0.34	2.73477e-23
S100A16	3621.7±2091.65	1613.86±905.39	0.45	2.98285e-23
PLAUR	321.21±746.39	97.17±123.43	0.3	2.98286e-23
UNG	1068.68±399.48	712.44±181.02	0.67	3.17717e-23
PIGK	745.24±164.59	532.76±160.06	0.71	3.27897e-23
ARSF	194.23±277.87	32.28±55.92	0.17	3.36045e-23
GPR158	658.28±615.54	1540.13±996.43	2.34	3.43776e-23
MAEL	72.99±59.7	24.99±20.11	0.34	3.46495e-23
AFP	9.64±28.02	0.41±1.08	0.04	3.62145e-23
FAM13C	337.08±297.83	675.83±379.66	2	3.7195e-23
C5orf25	210.07±100.03	88.8±78.92	0.42	3.89939e-23
LRRC4	747.86±508.93	1318.4±456.54	1.76	3.96125e-23
TMEM136	564.07±242.57	872.22±283.48	1.55	3.96125e-23
ATCAY	2014.83±2378.42	5680.31±3821.93	2.82	4.02408e-23
DSCAM	637.33±526.15	1520.24±900.13	2.39	4.02408e-23
PALM2-AKAP2	704.19±430.15	347.31±195.47	0.49	4.12018e-23
LRRC1	305.19±171.32	524.72±213.48	1.72	4.25185e-23
C10orf26	1283.95±378.21	1752.17±483.53	1.36	4.35333e-23
C6orf186	10.55±10.66	1.92±2.52	0.18	4.37479e-23
LXN	100.98±76.74	37.95±31.23	0.38	4.45719e-23
RBMS1	680.32±455.11	319.87±193.99	0.47	4.49237e-23
ACOT11	190.25±310.03	59.04±52.32	0.31	4.56355e-23
DMRTA2	308.06±329.57	9.13±10.57	0.03	4.64923e-23
RPS29	2150.09±982.66	3586.18±1944.54	1.67	4.85954e-23
C10orf137	245.66±80.39	364.17±107.59	1.48	4.85954e-23
PDLIM1	495.21±946.55	111.02±185.88	0.22	4.93645e-23
HIST1H2BH	3.6±7.43	0.42±1.03	0.12	4.95361e-23
SAA1	146.18±938.3	1.66±9.43	0.01	4.95764e-23
C1orf87	56.33±180.04	2.74±5.52	0.05	4.98409e-23
RAB27A	141.39±93.73	69.17±48.91	0.49	5.01457e-23
ARHGAP12	1168.49±574.82	1812.06±558.05	1.55	5.01458e-23
ZHX2	1373.54±677.44	2274.54±874.59	1.66	5.03429e-23
SERTAD3	316.23±127.22	171.3±95.12	0.54	5.03429e-23
EYS	7.03±5.7	19.25±17.59	2.74	5.09392e-23
C20orf203	9.82±9	28.62±25.33	2.91	5.17452e-23
ZNF187	385.67±122.84	532.66±125.64	1.38	5.19486e-23
UBQLN2	1505.03±465.04	2020.4±377.86	1.34	5.21528e-23
CBS	2012.97±1365.65	3768.81±1776.73	1.87	5.25638e-23
TMEM168	750.62±243.55	466.86±181.22	0.62	5.38157e-23
TP53I13	534.65±210.63	305.46±158.25	0.57	5.38157e-23
GPR172B	11.62±13.58	2.69±2.57	0.23	5.42326e-23
HOXB3	277.32±453.64	4.28±7.29	0.02	5.44756e-23
LRRC61	210.58±282.72	37.88±38.97	0.18	5.46667e-23
TSHR	115.19±664.02	234.51±401.32	2.04	5.5968e-23
RHOJ	452.07±347.89	156.48±79.3	0.35	5.59681e-23
RAB33A	206.27±222.28	418.02±189.18	2.03	5.64087e-23
NTNG1	285.45±287	80.93±70.34	0.28	5.68528e-23
LOC93429	6.07±10.43	41.14±48.51	6.77	5.79563e-23
CUX2	183.45±443.7	481.7±421.78	2.63	5.82058e-23
CNPY4	665.49±282.41	364.14±146.32	0.55	5.95905e-23
EHD2	1684.09±1116.08	720.74±456.52	0.43	5.95906e-23
TRAM1	2572.04±928.94	1614.7±510.55	0.63	6.00593e-23
NKD1	233.69±206.16	525.01±406.49	2.25	6.05319e-23
SLC8A3	276.27±286.89	711.51±481.8	2.58	6.10081e-23
H2AFJ	339.21±208.51	170.02±105.55	0.5	6.34449e-23
DNAJC9	493.43±150.92	677.5±172.58	1.37	6.44463e-23
PTPN22	22.23±30.16	5.09±11.66	0.23	6.58949e-23
PHKA2	517.85±184.93	324.51±134.1	0.63	6.59784e-23
OAS2	930.26±1300.11	288.6±515.29	0.31	6.6497e-23
C17orf69	103.32±44.28	167.52±56.97	1.62	6.80768e-23
ABCC8	214.9±247.79	884.35±971.46	4.12	6.8077e-23
ZEB1	3225.95±1871.98	5744.21±2408.88	1.78	6.8077e-23
RPL39L	94.79±78.12	24.54±19.77	0.26	6.8077e-23
RUFY3	3331.88±1293.24	5037.86±1163.56	1.51	6.86118e-23
MR1	154.23±85.03	72.32±53.23	0.47	6.96941e-23
KIAA0114	761.99±409.12	1340.54±2081.71	1.76	7.02416e-23
SLC16A9	646.43±592.97	1162.44±528.85	1.8	7.07931e-23
C1RL-AS1	21.8±18.57	5.49±6.44	0.25	7.30417e-23
NALCN	667.1±523.11	1268.42±462.66	1.9	7.30434e-23
C6orf165	91.43±234.75	13.52±13.94	0.15	7.30434e-23
SEPHS2	988.95±281.24	746.39±170.57	0.75	7.36169e-23
DOK7	61.97±319.45	7.81±6.75	0.13	7.36169e-23
NSUN5	574.26±224.75	329.13±188.96	0.57	7.44853e-23
HCN3	152.91±85.75	295.69±142.46	1.93	7.47771e-23
PRG2	3.5±4.18	0.93±2.01	0.27	7.64725e-23
WNT16	87.32±158.47	4.32±6.85	0.05	7.77147e-23
AKIRIN1	2119.41±636.64	1476.6±450.81	0.7	7.77581e-23
NANP	154.21±49.83	99.58±37.84	0.65	7.92921e-23
SFRS13B	141.63±77.73	232.15±68.91	1.64	8.0227e-23
DDOST	3277.1±902.84	2225.25±696.78	0.68	8.14905e-23
UBE2E2	419.72±191.08	642.45±184.37	1.53	8.14907e-23
DTX2	265.82±102.1	160.13±68.27	0.6	8.94961e-23
C1QTNF2	50.45±32.79	20.48±16.41	0.41	8.94961e-23
ZNF600	55.56±29.6	25.71±13.24	0.46	9.0904e-23
OLFML2A	496.77±494.33	160.46±111.53	0.32	9.37859e-23
USP49	27.99±22.34	69.87±45.56	2.5	9.452e-23
PLA2G6	535.3±231.96	845.02±241.82	1.58	9.45204e-23
SLC7A6OS	210.82±57.23	279.36±56.74	1.33	9.52606e-23
RPL10	6348.64±2213.56	9712.02±3549.64	1.53	9.60065e-23
LMNA	3104.91±1638	1650.87±913.62	0.53	9.60065e-23
KLHL29	309.97±190.99	121.07±109.07	0.39	9.67582e-23
SLC16A11	47.67±53.06	12.48±11.24	0.26	9.78963e-23
CHI3L2	2522.35±3894.78	504.77±1172.89	0.2	9.82792e-23
PRKACA	2432.48±566	1811.72±445.57	0.74	1.01392e-22
VWA1	1966.46±1837.1	754.6±673.52	0.38	1.02186e-22
SP140L	209.44±137.5	76.74±56.47	0.37	1.04603e-22
PPP1R1C	118.77±128.7	27.09±24.92	0.23	1.04603e-22
OLIG1	6362.43±5105.74	14335.67±7523.05	2.25	1.05422e-22
THRA	6723.92±3828.46	11242.86±3655.3	1.67	1.07915e-22
SMAD9	203.82±191.79	469.47±270.3	2.3	1.07915e-22
HLCS	559.49±178.04	370.88±114.2	0.66	1.09609e-22
FABP7	4426.56±3814.46	1173.02±934.59	0.26	1.17566e-22
NMRAL1	845.81±356.3	472.29±294.13	0.56	1.18484e-22
CKMT2	114.1±180.55	29.95±22.47	0.26	1.1941e-22
ZIC5	170.56±104.11	61.92±54.49	0.36	1.19876e-22
BEX1	1953.89±1445.97	3808.6±1588.54	1.95	1.22231e-22
TTF2	182.4±81.02	99.71±65.83	0.55	1.26094e-22
FES	287.03±158.1	146.14±91.67	0.51	1.30078e-22
RPL32	7430.87±3632.77	11741.36±5596.2	1.58	1.31094e-22
KDELR3	77.68±105.78	18.37±17.82	0.24	1.37352e-22
DOPEY1	760.52±245.4	1164.38±385.36	1.53	1.38424e-22
ZNF648	10.12±11.29	2.57±6.37	0.25	1.39095e-22
FAM188B	296.88±210.34	124.49±104.74	0.42	1.40592e-22
STEAP1	63.78±66.42	15±14.89	0.24	1.41139e-22
MEX3B	126.22±145.79	259.19±132.86	2.05	1.45029e-22
TTC7A	1119.71±422.57	663.75±242.01	0.59	1.45029e-22
KIAA0652	2190.51±568.01	2994.07±690.35	1.37	1.47299e-22
ACTR1A	2940.31±1066.54	4006.15±691.5	1.36	1.48447e-22
FAM86C	111.6±36.1	68.45±32.85	0.61	1.48448e-22
MTHFS	210.13±72.53	128.84±54.97	0.61	1.49605e-22
SH3GLB1	3301.64±927.25	2200.13±771.44	0.67	1.49605e-22
CFDP1	903.78±294.05	1256.67±332.42	1.39	1.51358e-22
NMUR2	3.05±3.18	26.51±64.94	8.7	1.57189e-22
HSPB7	111.26±126.01	31.72±57.69	0.29	1.5919e-22
GRIA2	2104.33±1822.71	4490.95±2347.31	2.13	1.62308e-22
RBPMS	345.75±295.75	121.63±103.97	0.35	1.62939e-22
SLC1A6	76.55±137.07	193.58±113.03	2.53	1.63542e-22
C19orf55	95.77±41.04	51.94±29.55	0.54	1.64846e-22
KIAA1409	298.24±257.02	980.52±777.05	3.29	1.65487e-22
RCAN3	40.29±38.7	14.11±10.99	0.35	1.66775e-22
SYCE2	16.88±16.4	51.65±42.68	3.06	1.70701e-22
GTPBP1	1538.12±429.73	2088.4±421.6	1.36	1.72029e-22
PCCA	371.48±120.74	533.28±148.71	1.44	1.73369e-22
CLCC1	1196.02±257.46	900.29±204.05	0.75	1.78828e-22
UBL4A	1088.76±313.5	758.18±240.26	0.7	1.78828e-22
FHL3	644.71±315.19	320.2±165.21	0.5	1.78828e-22
PARP2	541.73±180.52	776.25±193.63	1.43	1.81622e-22
MPV17L	139.02±60.11	74.58±43.88	0.54	1.90264e-22
CPEB2	979.24±375.05	579.49±272.6	0.59	1.91743e-22
RNF165	197.97±221.72	442.84±224.33	2.24	1.97776e-22
USP54	2026.9±1295.01	3914.77±1746.45	1.93	1.99313e-22
C5orf35	98.51±41.11	55.35±21.79	0.56	2.00861e-22
FAR2	186.08±99.72	83.88±57.81	0.45	2.02423e-22
EEF1A1P9	3843.25±1305.75	6123.98±2255.38	1.59	2.07178e-22
KDM4B	1330.75±445.32	2074.03±702.87	1.56	2.07178e-22
PCSK5	185.8±143.73	68.24±41.5	0.37	2.10409e-22
SRRM3	206.8±216.94	700±666.12	3.38	2.10409e-22
NKAIN4	2265.93±2923.43	4640.34±2580.76	2.05	2.18708e-22
ELF5	3.91±5.15	0.55±1.1	0.14	2.20944e-22
GJC1	438.67±288.12	162.63±147.8	0.37	2.23841e-22
ACADL	62.41±67.72	11.71±13.41	0.19	2.25496e-22
CCNY	1689.23±624.24	2319.48±390.03	1.37	2.29093e-22
PVRL2	1225.52±576.04	676.58±264.14	0.55	2.29094e-22
SPATA6	269.64±142.54	116.27±96.89	0.43	2.30872e-22
HUS1	325.62±237.13	211.51±45.25	0.65	2.34469e-22
SUSD5	214.49±346.94	1000.89±1158.57	4.67	2.36288e-22
KIF13A	977.73±439.47	1713.85±791.38	1.75	2.38121e-22
LRRN4	1.9±1.75	5.54±4.72	2.92	2.47381e-22
AAGAB	845.09±215.83	610.71±156.66	0.72	2.47501e-22
MAPK8	177.15±105.87	311.84±118.64	1.76	2.53302e-22
MIR124-1HG	100.78±221.62	297.1±284.99	2.95	2.53303e-22
DNAJB1	3781.71±2723.63	2606.81±4582.53	0.69	2.55266e-22
CHD7	1479.57±1275.47	2718.28±1280.79	1.84	2.63273e-22
FRRS1	16.78±16.46	4.72±7.75	0.28	2.64985e-22
PTGR1	429.52±201.87	229.62±117.33	0.53	2.82209e-22
MAN2B2	1473.13±479.87	1041.47±285.99	0.71	2.84393e-22
NXPH1	485.17±583.5	1297.69±1021.24	2.67	2.84395e-22
TOMM20	4395.63±1365.92	6092.54±1729.27	1.39	2.84395e-22
INHBC	6.25±16.42	11.51±8.57	1.84	2.8656e-22
C10orf76	538.43±167.94	670.66±108.05	1.25	2.86597e-22
EXOSC2	417.43±94.38	548.17±121.37	1.31	2.94437e-22
DENND2D	114.61±97.02	38.32±49.05	0.33	3.01327e-22
TCTN1	826.89±441.14	453.49±169.31	0.55	3.14376e-22
ROR1	43.73±40.63	13.41±18.14	0.31	3.1803e-22
PGBD3	64.77±75.66	83.45±22.03	1.29	3.19259e-22
LRRC20	528.81±277.76	867.03±295.41	1.64	3.25466e-22
RNASE4	323.91±289.83	126.68±136.08	0.39	3.26723e-22
MGC57346	196.26±71.76	284.09±78.32	1.45	3.29249e-22
IGF2BP3	251.31±385.55	42.78±124.7	0.17	3.29249e-22
ACAP1	42.74±44.86	12.83±22.19	0.3	3.3436e-22
UQCRB	3037.75±1167.56	4421.5±1417.76	1.46	3.39549e-22
BRMS1L	334.05±126.85	482.67±118.79	1.44	3.42174e-22
NAAA	248.59±104.87	143.98±78.17	0.58	3.44818e-22
CNOT8	1143.06±255.4	1413.78±266.47	1.24	3.48822e-22
FAM175B	307.58±75.86	406.36±77.51	1.32	3.48822e-22
CA13	103.62±50.13	55.4±44.3	0.53	3.78175e-22
CHRNA4	252.81±491.18	537.69±373.86	2.13	3.84037e-22
WDR77	787.96±176.5	558.71±188.96	0.71	3.87001e-22
C9orf3	353.54±200.02	195.36±91.43	0.55	3.87001e-22
C17orf72	221.03±471.27	33.8±80.24	0.15	3.89988e-22
TMEM217	29.76±22.37	15.04±12.55	0.51	3.96031e-22
DCDC2	98.89±212.68	17.4±22.38	0.18	4.02166e-22
BHLHE40	2210.27±1303.63	1009.17±787.98	0.46	4.02167e-22
F7	7.27±13.94	20.92±20.14	2.88	4.06684e-22
FAM123C	93.79±178.28	318.25±257.98	3.39	4.08393e-22
HOXD11	48.32±79.11	2.25±16.41	0.05	4.1001e-22
C7orf29	68.16±75.57	13.95±8.28	0.2	4.14721e-22
ERRFI1	794.47±589.91	432.85±178.39	0.54	4.14721e-22
HPDL	30.85±23.11	12±7.97	0.39	4.21141e-22
NR1I2	6.34±5.52	2.07±1.53	0.33	4.22648e-22
ZNF474	36.45±70.13	6.05±10.12	0.17	4.40951e-22
EEF1A1	41613.28±14460.59	66125.75±23669.61	1.59	4.41006e-22
NT5C2	1247.87±512.71	1792.82±666.74	1.44	4.51282e-22
RPL24	4326.76±2108.82	6448.15±3324.99	1.49	4.5476e-22
AMH	46.29±64.79	158.22±151.1	3.42	4.72549e-22
SMAD7	321.89±149.39	500.3±153.27	1.55	4.7619e-22
LINC00908	7.76±14.08	0.45±1	0.06	4.77734e-22
RNF139	764.23±161.23	1012.32±258.74	1.32	4.83552e-22
KCNB1	161.47±212.96	375.88±235.45	2.33	4.83554e-22
SMAGP	44.14±43.87	15.99±8.96	0.36	4.8541e-22
IL1RAP	1231.32±1463.81	304.85±301.47	0.25	4.87277e-22
FXR2	1279.43±331.86	1686.53±337.93	1.32	4.9671e-22
MAP3K6	510.06±322.22	226.35±132.58	0.44	4.9862e-22
TWSG1	1466.71±877.24	685.79±349.23	0.47	5.02458e-22
ACOT9	410.26±132.2	258.62±114.59	0.63	5.1415e-22
CRMP1	3926.86±2359.4	6123.9±1777.83	1.56	5.22094e-22
C19orf40	28.86±14.67	15.12±9.63	0.52	5.26108e-22
HIF1AN	797.4±253.75	1032.89±153.67	1.3	5.2611e-22
HPSE2	48.55±123.22	202.01±284.49	4.16	5.4822e-22
CDH20	785.44±677.75	1455.48±624.88	1.85	5.55102e-22
C12orf24	258.2±84.56	377.55±112.32	1.46	5.63672e-22
ABCB8	1142.88±344.11	787.67±209.49	0.69	5.63672e-22
GLI3	607.33±458.41	241.74±138.99	0.4	5.68005e-22
ZNF737	222.63±94.77	370.82±148.45	1.67	5.81206e-22
FSCN2	6.61±5.15	2.97±5.18	0.45	5.83888e-22
C11orf96	442.83±545.11	954.27±816.21	2.15	5.90174e-22
KIAA0427	1654.28±771.84	2516.68±666.65	1.52	6.06196e-22
PAK7	128.13±255.39	247.97±153.27	1.94	6.08523e-22
ZNF540	178.17±104.04	293.65±119.05	1.65	6.08523e-22
FAM3C	2161.42±901.92	1288.14±429.07	0.6	6.32253e-22
RBPJ	692.28±252.96	1137.74±1305.02	1.64	6.42003e-22
EPDR1	1470.77±570.23	885.29±447.33	0.6	6.42003e-22
LPPR3	92.74±202.92	215.5±185.31	2.32	6.46927e-22
C16orf92	1.01±1.32	3.47±4.79	3.44	6.50049e-22
EDC3	718.34±165.19	946.65±213.23	1.32	6.56903e-22
SLC10A3	267.64±108.69	176.64±54.6	0.66	6.56903e-22
NBEAL2	352.43±167.71	188.36±94.29	0.53	6.61946e-22
DGCR10	11.06±27.98	21.66±16.81	1.96	6.69577e-22
PRMT6	518.19±189.21	334.59±104.86	0.65	6.72146e-22
GMPR	959.68±1186.36	310.16±458.42	0.32	6.87738e-22
SPATA18	195.88±278.64	16.15±23.25	0.08	6.93014e-22
TM9SF3	2916.16±848.27	3892.45±818.91	1.33	7.09086e-22
SOCS2	902.67±1179.04	181.25±185.59	0.2	7.14525e-22
SNAP91	1065.99±1828.18	2113.96±1377.5	1.98	7.20005e-22
CDKN2C	1306.28±896.08	453.85±596.67	0.35	7.42344e-22
GCLM	353.62±279.78	184.46±84.93	0.52	7.48033e-22
SECISBP2	836.29±164.19	1098.1±252.7	1.31	7.53769e-22
RPS4X	10761.95±5015.73	16725.77±7334.46	1.55	7.59547e-22
SLC47A2	378.57±588.7	61.58±245.42	0.16	7.59547e-22
RCAN1	3315.88±3189.78	1755.02±1564.16	0.53	7.71232e-22
SIPA1L3	962.19±351.35	596.27±234.36	0.62	7.77142e-22
RPSA	3712.84±1668.1	5915.86±2680.58	1.59	7.83099e-22
H1F0	3887.01±2320.25	6237±2182.54	1.6	7.95144e-22
C1orf54	281.54±171.48	135.16±87.42	0.48	8.07373e-22
TJP2	2787.35±2262.76	6432.22±4414.05	2.31	8.13557e-22
NFKBIL1	514.28±205.88	785.92±365.77	1.53	8.19788e-22
GMPPB	235.28±84.08	156.57±40.58	0.67	8.32392e-22
RDH10	815.15±1329.5	360.24±856.14	0.44	8.58174e-22
PYROXD2	95.29±77.69	32.06±27	0.34	8.58177e-22
ANKRD45	190.99±243.98	43.33±36.78	0.23	8.64745e-22
C1orf201	250.83±231.09	85.48±89.37	0.34	8.64746e-22
PIGB	153.9±43.97	103.07±33.57	0.67	8.78034e-22
CCDC153	24.5±46.61	3.82±2.76	0.16	8.91512e-22
PFN2	5586.2±2694	8858.89±2715.32	1.59	8.91523e-22
PAAF1	697.65±243.72	998.9±283.59	1.43	8.98345e-22
NGDN	467.03±145.35	657.59±155.81	1.41	8.98345e-22
C22orf36	219.53±145.48	383.58±201.29	1.75	9.12143e-22
KLHDC3	2882.8±1255.61	4074.12±1131.9	1.41	9.19121e-22
INA	718.41±1361.24	2095.08±1716.77	2.92	9.26151e-22
HOXB8	41.32±149.39	0.66±8.64	0.02	9.39699e-22
RALB	1030.24±292.8	727.55±247.74	0.71	9.4037e-22
VIM	44149.2±29090.73	18665.26±24530.45	0.42	9.47563e-22
PUS3	167.42±52.02	237.5±68.06	1.42	9.54808e-22
COL16A1	2241.84±1410.35	965.9±729.53	0.43	9.54808e-22
GABRA3	190.35±403.07	455.9±352.22	2.4	9.69464e-22
HDAC7	1177.78±466.24	759.41±227.46	0.64	9.76871e-22
TRMT2B	315.4±136.24	202.5±63.37	0.64	9.76873e-22
OAS3	1814.73±2211.8	631.96±1004.67	0.35	9.76875e-22
RRN3P2	16.78±16.15	6.1±4.95	0.36	9.84336e-22
CTBS	355.21±173.64	186±106.16	0.52	1.00708e-21
MAST1	508.81±515.37	1133.59±613.87	2.23	1.00709e-21
MBD2	649.5±192.17	454.48±146.91	0.7	1.00709e-21
VRK2	149.55±96.54	61.24±48.57	0.41	1.01478e-21
WDR63	88.44±223.42	6.12±12.57	0.07	1.04272e-21
JARID2	539.72±180.26	787.88±224.88	1.46	1.04615e-21
RAC3	308.06±227.28	579.01±313.87	1.88	1.05414e-21
KIAA1543	153.88±158.55	389.52±226.17	2.53	1.05414e-21
MKX	59.79±90.69	201.74±166.84	3.37	1.06219e-21
HSD3B7	323.39±181.6	153.72±105.81	0.48	1.06219e-21
GBP1P1	34.11±45.51	7.75±22.77	0.23	1.0782e-21
PMEPA1	1992.13±990.31	1112.41±371.37	0.56	1.07848e-21
DMC1	6.19±5.95	1.94±2.05	0.31	1.08396e-21
MYH7	328.95±520.64	1047.94±1182.59	3.19	1.08671e-21
NCOA4	2898.68±1075.54	4175.64±1020.54	1.44	1.08671e-21
MYH9	8160.02±3883.35	5026.35±2013.24	0.62	1.11179e-21
EHBP1-AS1	81.56±64.3	25.62±11.97	0.31	1.12028e-21
CLGN	106.51±167.1	203.72±118.35	1.91	1.12028e-21
RPS6	10293.66±4845.03	17573.98±8769.84	1.71	1.12028e-21
2025-09-03	4173.37±3625.52	7767.23±2942.44	1.86	1.12883e-21
BTF3	4342.79±1222.26	5942.54±1782.49	1.37	1.13745e-21
TNFSF14	7.37±15.85	1.28±5.18	0.17	1.15796e-21
SLC26A1	34.13±21.81	69.57±42.62	2.04	1.16368e-21
SBK1	789.14±846.53	1226.87±484.76	1.55	1.16369e-21
GREB1L	21.03±37.18	74.14±75.94	3.53	1.2555e-21
HOXA4	134±261.69	5.31±31.53	0.04	1.26736e-21
PDE2A	996.49±1842.9	1791.54±1281.35	1.8	1.29427e-21
MRPS12	456.83±190.63	291.08±123.62	0.64	1.29427e-21
CTHRC1	168.08±314.83	25.71±54.55	0.15	1.30414e-21
KLHL25	787.66±434.85	1457.71±657.4	1.85	1.32409e-21
RHBDL3	649.89±535.38	1646.29±1330.99	2.53	1.33418e-21
RPL22	3982.73±1490.84	6356.39±2399.64	1.6	1.35458e-21
LRRC16B	202.44±140.01	405.11±220.11	2	1.38577e-21
MTMR1	843.21±232.09	1179.09±306.62	1.4	1.39632e-21
CRB2	1638.39±1449.72	434.83±408.9	0.27	1.39633e-21
CD24	1336.86±2213.64	2772.32±4821.91	2.07	1.43934e-21
RNF146	1001.91±246.18	1310.84±249.7	1.31	1.48367e-21
DDX50	518.27±140.73	663.45±127.95	1.28	1.5178e-21
VPS33B	371.64±86.91	468.84±82.38	1.26	1.52934e-21
PGF	201±224.82	807.98±1092.93	4.02	1.56451e-21
GHRHR	0.75±1.66	0.03±0.14	0.05	1.58565e-21
MAP2	9340.58±7973.49	17387.11±7038.92	1.86	1.5884e-21
ATP5S	146.16±52.57	207.02±47.34	1.42	1.60048e-21
EDEM2	504.01±157.34	346.19±106.71	0.69	1.62491e-21
MBOAT7	1440.22±526.89	908.59±403.45	0.63	1.63726e-21
C13orf29	53.62±59.65	16.64±13.78	0.31	1.66224e-21
CBLB	208.8±101.01	367.23±188.68	1.76	1.68762e-21
KCNE1L	444.81±1035.52	40.34±101.32	0.09	1.70042e-21
CENPN	289.69±162.53	155.62±122.34	0.54	1.70044e-21
C10orf32	631.92±278.7	923.88±268.42	1.46	1.70044e-21
ZNF468	204.16±88.1	129.02±262.09	0.63	1.71336e-21
C16orf55	256.88±119.03	160.61±67.49	0.63	1.72638e-21
LRRC36	26.49±29.72	7.85±11.35	0.3	1.75931e-21
KCNK5	72.94±221.99	3.85±6.75	0.05	1.76426e-21
GPX7	247.01±101.44	142.51±82.02	0.58	1.76602e-21
BTAF1	569.9±221.4	945.5±400.83	1.66	1.79296e-21
TUFT1	144.55±68.5	76.66±54.46	0.53	1.79296e-21
CD247	26.91±21.61	11.11±16.88	0.41	1.82029e-21
FCGR2C	59.52±85.7	14.39±32.01	0.24	1.85502e-21
ECD	321.61±87.12	448.33±115.49	1.39	1.86207e-21
WDYHV1	168.48±42.63	232.2±69.29	1.38	1.89045e-21
TBC1D14	3346.82±995.93	4644.97±1150.46	1.39	1.90479e-21
HEBP1	673.23±267.51	371.5±237.61	0.55	1.9048e-21
KMO	38.19±62.6	9.98±37.58	0.26	1.917e-21
ZNF239	122.95±460.85	120.11±46.65	0.98	1.91926e-21
TRIM22	1662.27±1276.25	706.9±637.61	0.43	1.93382e-21
SP5	45.52±70.85	8.1±8.32	0.18	1.94099e-21
BEST3	373.25±783.61	834.06±619.67	2.23	1.97818e-21
USP11	5191.07±1911.64	7523.06±2129.86	1.45	1.97818e-21
C20orf26	109.26±153.49	24.48±33.75	0.22	1.99317e-21
UGP2	1940.6±700.35	1266.1±641.34	0.65	2.02354e-21
C15orf26	27.85±67.84	1.92±5.26	0.07	2.02666e-21
DDX6	3033.5±744.04	3985.3±914.77	1.31	2.05435e-21
COL5A3	2114.94±1813.97	752.95±534.78	0.36	2.05435e-21
SRPX2	345.69±568.73	49.14±108.23	0.14	2.06212e-21
SYNPO2L	15.75±40.78	36.21±85.28	2.3	2.08563e-21
SSTR1	172.98±481.55	391.47±417.74	2.26	2.13343e-21
RRAGD	1244.63±573.32	2034.57±776.7	1.63	2.1823e-21
MACROD1	162.02±83.93	281.69±141.03	1.74	2.19885e-21
ACOT12	4.59±8.05	0.3±0.47	0.06	2.20105e-21
TOR3A	887.21±227.62	665.83±155.01	0.75	2.21551e-21
RBM24	72.77±109.31	20.25±32.44	0.28	2.2323e-21
MCC	1552.87±780.71	760.48±391.58	0.49	2.35339e-21
NME5	212.61±173.62	86.68±47.18	0.41	2.35339e-21
ALS2CR4	1159.63±528.12	710.81±178.82	0.61	2.42547e-21
ZC3H12B	117±131.64	234.02±97.64	2	2.46234e-21
FAM22A	54.71±39.39	95.27±43.26	1.74	2.48097e-21
FAM10A4	266.77±94.18	391.29±119.91	1.47	2.55693e-21
EPHA1	6.51±14.64	1.49±3.92	0.23	2.5799e-21
JHDM1D	450.81±173.93	717.4±272.25	1.59	2.65511e-21
SGSH	715.14±216.69	507.73±132.23	0.71	2.69542e-21
SERPINB1	425.99±232.59	204.24±138.04	0.48	2.71579e-21
MAN1C1	1725.49±1578.24	608.9±654.64	0.35	2.7158e-21
TMEM50B	1296.76±400.86	960.73±202.5	0.74	2.88443e-21
NMI	268.57±155.88	131.24±104.78	0.49	2.88443e-21
PTCH1	990±1176.68	2111.11±1571.88	2.13	2.90623e-21
SUV420H1	875.2±234.77	1200.04±301.2	1.37	2.90623e-21
TDH	14.74±20.56	40.98±32.43	2.78	3.08655e-21
CROT	859.55±556.36	428.76±228.88	0.5	3.10984e-21
ABCD2	398.89±405.55	123.29±108.28	0.31	3.13333e-21
MTA3	1073.84±457.98	1478.2±352.82	1.38	3.14513e-21
2025-09-06	579.35±234.2	330.3±199.91	0.57	3.15697e-21
PNKP	448.74±159.38	281.09±104.07	0.63	3.15698e-21
B3GNT8	13.57±11.69	4.97±4.36	0.37	3.19277e-21
GALR3	1.02±1.19	3.02±2.35	2.96	3.21912e-21
GRIK4	374.92±200.99	632.51±259.77	1.69	3.25337e-21
TMPRSS3	70.06±158.09	5.64±11.33	0.08	3.25681e-21
PTCHD3P1	337.71±168.33	518.49±163.25	1.54	3.30265e-21
INPP1	665.8±223.48	975.77±276.93	1.47	3.30266e-21
CENPBD1P1	864.67±242.95	602.37±172.2	0.7	3.32758e-21
CASP9	448.11±175.68	815.85±454.36	1.82	3.40345e-21
DNALI1	1545.37±1710.97	556.1±390.98	0.36	3.45498e-21
PLOD3	1944.54±947.58	1077.06±376.05	0.55	3.48103e-21
DET1	125.22±35.22	169.54±44.41	1.35	3.50728e-21
TC2N	184.53±170.23	53.25±76.7	0.29	3.56037e-21
ULBP1	26.8±31.48	4.71±11.25	0.18	3.59076e-21
AP3M1	1036.14±280.78	1404.54±327.66	1.36	3.64148e-21
ABCA17P	31.4±21.02	69.64±45.08	2.22	3.71048e-21
C11orf21	12.96±11.76	4.08±5.03	0.31	3.75076e-21
AGBL2	31.61±49.06	5.54±11.4	0.18	3.76564e-21
VIPR2	654.15±1227.95	1869.98±1729.39	2.86	3.83795e-21
AP2S1	1269.67±479.65	851.04±366.05	0.67	3.95489e-21
HDC	28.91±82.53	1.16±3.83	0.04	4.17705e-21
PAWR	82.07±73.33	21.89±15.58	0.27	4.19943e-21
ZCCHC14	1222.06±370.18	1674.36±438.95	1.37	4.31105e-21
C11orf88	81.52±352.46	0.77±0.85	0.01	4.31763e-21
KCNH1	176.46±267.47	413.06±338.01	2.34	4.3598e-21
TMBIM4	978.45±282.37	686.2±175.95	0.7	4.3598e-21
ADK	274.56±98.27	408.17±149.78	1.49	4.39259e-21
MRFAP1L1	1697.4±281.17	2069.64±333.8	1.22	4.40906e-21
CFB	336.68±574.99	100.59±121.79	0.3	4.42563e-21
YPEL4	181.49±193.94	411.31±249.35	2.27	4.45892e-21
MDFIC	736.7±547.42	254.59±184.31	0.35	4.45892e-21
IRAK4	401.05±123.4	272.88±103.59	0.68	4.59454e-21
FOXJ1	1341.38±2143.94	199.27±444.11	0.15	4.59454e-21
MORN4	422.1±196.61	632.24±156.77	1.5	4.66388e-21
MLEC	5424.38±1709.03	3856.25±895.72	0.71	4.73425e-21
TEAD2	353.34±264.28	121.61±90.61	0.34	4.73425e-21
KLHDC8A	2169.42±2079.17	491.62±389.8	0.23	4.84177e-21
TTC23L	26.68±24.19	8.63±6.13	0.32	4.91479e-21
PPP1R15A	1028.64±676.94	569.91±421.44	0.55	4.91481e-21
SPATA17	64.84±134.71	9.51±13.63	0.15	4.95169e-21
REC8	516.07±538.41	969.53±623.31	1.88	5.02639e-21
WDR1	5951.25±2267.57	4026.74±1224.27	0.68	5.14048e-21
GFRA1	591.77±1148.82	1394.36±1228.16	2.36	5.21796e-21
SLC2A9	49.7±31.42	22.77±17.44	0.46	5.29659e-21
SOCS3	1231.46±2016.8	328.07±728.9	0.27	5.2966e-21
NPAS2	620.43±345.84	306.9±189.54	0.49	5.33635e-21
GPNMB	2374.65±2788.14	661.7±1210.66	0.28	5.41674e-21
PRDM6	12.16±12.64	4.53±4.01	0.37	5.45737e-21
C15orf56	7.37±6.72	2.52±2.07	0.34	5.50382e-21
SEMA3A	388.16±509.91	66.69±79.19	0.17	5.53959e-21
EFCAB5	6.68±6.19	14.67±10.43	2.2	5.56033e-21
GAS2L3	62.72±60.4	14.68±27.68	0.23	5.62046e-21
BICD1	353.28±183.16	187.55±157.06	0.53	5.6652e-21
NAPSB	730.17±749.53	224.1±372.85	0.31	5.6652e-21
TEX261	2663.4±661.02	2005.69±419.56	0.75	5.70767e-21
SPTBN5	89.67±138.24	28.02±42.23	0.31	5.7077e-21
TNFAIP8	108.25±249.37	32.29±43.26	0.3	5.7505e-21
CENPL	145.54±62.39	85.66±40.65	0.59	5.79362e-21
FAM111A	745.93±394.97	379.09±202.55	0.51	5.79362e-21
MOBKL2A	1387.97±415.64	1003.73±237.57	0.72	5.83707e-21
C22orf32	785.19±259.08	1105.53±349.84	1.41	5.88082e-21
MCAM	2189.64±1564.08	1016.82±842.31	0.46	5.88083e-21
KHDRBS3	966.54±451.38	1563.16±517.1	1.62	5.92491e-21
OPN3	248.13±139.38	136.42±100.57	0.55	5.92492e-21
FAU	4776.37±1881.11	7059.31±3221.61	1.48	6.01409e-21
CCDC30	155.83±123.15	72.7±36.87	0.47	6.01409e-21
PTPN9	1208.46±438.33	779.77±285.47	0.65	6.10458e-21
ZIC2	477.45±304.53	178.38±113.18	0.37	6.10458e-21
MAML3	211.35±135.48	111.29±55.67	0.53	6.15032e-21
LEF1	476.04±360.43	218.43±108.13	0.46	6.15032e-21
HILS1	28.22±40.69	6.21±22.78	0.22	6.17632e-21
HPS4	981.45±291.06	1336.21±288.29	1.36	6.26617e-21
SLC13A3	415.28±438.57	125.87±102.19	0.3	6.2896e-21
MSL2	653.6±150.6	840.19±163.11	1.29	6.28961e-21
AARS	5221.66±1214.8	6750.83±1398.78	1.29	6.33673e-21
C10orf105	569.13±821.91	93.9±232.72	0.16	6.3842e-21
VPS72	1106.36±409.55	1466.84±355.07	1.33	6.50441e-21
TMEM176B	1877.15±1606.72	629.44±593.8	0.34	6.50441e-21
IL20RA	176.13±215.79	25.62±27.07	0.15	6.52857e-21
LUZP2	1126.17±1162.97	2881.11±1797.09	2.56	6.77683e-21
PDE6B	244.89±166.98	108.16±114.73	0.44	6.80213e-21
UNC93B1	659.93±420.26	301.26±225.14	0.46	6.93014e-21
ARMC2	78.42±73.87	33.34±18.3	0.43	6.98198e-21
ICK	736.12±587.45	1067.42±377.18	1.45	7.00807e-21
N6AMT2	179.79±72.23	102.89±69.06	0.57	7.08689e-21
ZDHHC18	457.03±139.54	312.39±107.15	0.68	7.24711e-21
DTD1	852.78±247.67	1152.41±300.02	1.35	7.30134e-21
ZNF530	73.07±35.42	40.42±19.67	0.55	7.35595e-21
TMSB10	8805.62±5120.68	4780.57±3922.88	0.54	7.35595e-21
RARRES1	69.59±145.96	13.99±16.97	0.2	7.57844e-21
TRAK1	1742.77±448.11	2325.3±482.47	1.33	7.74966e-21
SLC35D1	564.25±244.86	333.34±115.9	0.59	7.74969e-21
SHCBP1	174.7±138.81	63.27±80.95	0.36	7.98396e-21
L2HGDH	180.41±72.26	263.99±76.27	1.46	8.04363e-21
FAP	94.28±110.96	26.66±37.26	0.28	8.16425e-21
CHST15	817.81±433.5	1508.86±716.08	1.85	8.72965e-21
SLITRK5	289.17±294.02	554.93±228.52	1.92	8.79482e-21
ITPRIPL1	93.95±60.77	38.49±39.17	0.41	8.79482e-21
TMEM176A	1062.07±984.34	327.7±304.51	0.31	8.79482e-21
BAT4	465.15±137.94	639.18±189.61	1.37	8.86044e-21
CCDC123	493.11±183.92	313.17±123.64	0.64	8.92659e-21
PSMD9	788±208.51	594.38±170.75	0.75	9.06031e-21
SERP2	294.89±167.87	490.33±183.16	1.66	9.12791e-21
IFIH1	514.59±512.51	234.7±216.06	0.46	9.61531e-21
NTN4	355.25±998.99	650.15±518.75	1.83	9.75923e-21
RPL37	4631.21±2368.46	7060.58±3361.25	1.52	9.75923e-21
HIST3H2BB	1.79±1.9	4.68±3.56	2.62	1.0022e-20
SDC4	4090.7±4736.21	984.05±1367.69	0.24	1.02039e-20
NCRNA00176	20.27±17.46	77±81.97	3.8	1.02799e-20
STX5	791.41±186.16	979.17±215.19	1.24	1.02799e-20
SLC44A3	308.87±179.23	149.25±122.6	0.48	1.02799e-20
C1orf91	192.47±75.46	123.93±54.22	0.64	1.03565e-20
CORO2B	3495.11±1399.67	2159.85±811.02	0.62	1.06686e-20
CRYZ	750.39±931.68	366.27±202.89	0.49	1.10718e-20
TAF13	255.51±78.12	168.74±65	0.66	1.11542e-20
TMEM67	358.64±273.47	154.45±88.44	0.43	1.12372e-20
ADCK4	1074.98±359.22	695.4±269.53	0.65	1.15755e-20
PAMR1	1192.51±1233.43	336.67±320.77	0.28	1.15755e-20
MYADM	1250.45±1117.83	633.38±357.62	0.51	1.16617e-20
USP53	799.1±483.44	384.62±219.44	0.48	1.18359e-20
SOX3	89.9±168.22	193.3±139.73	2.15	1.19239e-20
BDH1	535.07±293.16	245.24±186.42	0.46	1.21019e-20
TRIM61	9.4±9.21	1.68±1.31	0.18	1.23104e-20
PLOD2	1331.74±690.17	700.34±377.44	0.53	1.2652e-20
COL4A1	5233.74±7357.99	1134.04±2198.83	0.22	1.29362e-20
MSL1	1932.03±499.92	2494.15±449.1	1.29	1.31292e-20
P2RX7	445.05±322.59	936.09±765.21	2.1	1.36242e-20
ZFYVE27	713.1±393.09	965.31±228.62	1.35	1.38274e-20
IRAK2	196.73±127.05	93.3±79.67	0.47	1.41377e-20
AKT2	2866.58±1152.56	1815.02±573.13	0.63	1.42426e-20
TULP1	2.44±4.25	0.24±0.43	0.1	1.45884e-20
FAHD2B	323.94±301.04	123.75±107.98	0.38	1.46703e-20
MAP1LC3A	1004.22±561.81	506.35±402.57	0.5	1.49439e-20
FLJ45244	85.66±61.34	167.4±101.64	1.95	1.51106e-20
IGFN1	66.59±128.01	384.66±756.57	5.78	1.55055e-20
CMTM5	638.57±827.46	1227.23±693.92	1.92	1.55639e-20
COL1A2	4352.32±14434.12	726.04±883.69	0.17	1.57957e-20
VRK3	683.46±189.24	484.59±133.7	0.71	1.59128e-20
JPH3	720.36±1132.08	1579.48±1020.07	2.19	1.60308e-20
ESYT1	1351.9±585.66	881.9±279.76	0.65	1.61497e-20
PALLD	2935.9±1433.6	1681.19±740.24	0.57	1.62694e-20
C6orf168	351.78±340.43	601.16±273.05	1.71	1.639e-20
STIL	154.79±108.3	66.73±67.41	0.43	1.639e-20
ITGA3	1872.99±2576.89	594.18±555.81	0.32	1.639e-20
HRASLS2	3.21±7.13	0.73±0.83	0.23	1.64349e-20
CHAD	115.71±265.83	9.48±15.37	0.08	1.70051e-20
COL6A2	2681.03±5909.26	389.28±598.86	0.15	1.70064e-20
GAS2L2	49.42±87.6	4.89±4.65	0.1	1.72467e-20
GRIA3	1635.68±980.82	2809.18±1132.12	1.72	1.73871e-20
C12orf53	1195.75±1034.47	2106.08±766.79	1.76	1.76456e-20
STAM	513.04±226.72	737.26±194.47	1.44	1.7842e-20
HTATIP2	304.6±177.58	135.76±84.19	0.45	1.7908e-20
HEATR4	8.39±6.45	3.05±2.38	0.36	1.82439e-20
KCNIP2	390.47±477.41	1455.2±1642.83	3.73	1.84443e-20
C6orf48	1644.99±627.13	2646.44±1092.08	1.61	1.85808e-20
GADD45A	1558.69±1635.08	625.59±703.4	0.4	1.89964e-20
CMTM6	1270.05±469.72	810.38±305.76	0.64	1.91369e-20
NUP62CL	24.3±62.31	1.29±1.24	0.05	1.96965e-20
HSFX2	34.82±21.84	52.59±17.35	1.51	1.98554e-20
SDC3	27073.55±15197.18	14568.07±5733.65	0.54	1.98554e-20
C1orf110	15.28±26.17	2±3.8	0.13	2.01455e-20
CDH18	80.28±168.82	186.73±166.16	2.33	2.04485e-20
LIPC	23.91±16.88	9.39±8.45	0.39	2.0599e-20
TMEM169	175.86±132.02	324.34±157.88	1.84	2.12164e-20
GATA4	91.02±623.84	1.68±10.46	0.02	2.13182e-20
SMPD3	283.94±326.06	573.44±328.34	2.02	2.13732e-20
GDPD2	543.81±580.79	164.54±126.64	0.3	2.16902e-20
LHFPL4	1153.14±726.7	2065.31±706.92	1.79	2.18505e-20
CHD8	1658.1±471.32	2239.64±481.5	1.35	2.26695e-20
ZDHHC16	317.66±91.76	420.09±82.21	1.32	2.30056e-20
HAR1B	3.69±6.1	12.08±11.76	3.27	2.32292e-20
TNFRSF19	1059.81±773.04	429.93±338.71	0.41	2.33466e-20
NCRNA00081	354.97±204.91	501.47±138.14	1.41	2.35189e-20
PARP9	1440.42±983.01	711.99±568.24	0.49	2.36925e-20
SH2D1A	10.55±10.26	3.57±9.26	0.34	2.54083e-20
MED8	470.1±120.99	348.31±93.32	0.74	2.54998e-20
HLA-F-AS1	29.9±24.51	13.08±11.81	0.44	2.56879e-20
CXCL10	246.23±426.12	32.25±114.78	0.13	2.58768e-20
GBP5	122.75±167.23	38.19±182.95	0.31	2.58774e-20
CD6	41.76±40.81	14.05±24.43	0.34	2.66489e-20
ARNTL	597.07±322.57	318.91±121.49	0.53	2.68455e-20
RSPH9	29.54±52.56	4.25±7.05	0.14	2.68868e-20
SEMA6B	867.35±899.05	1694.49±821.96	1.95	2.72427e-20
ODF3L1	5.55±6.31	1.72±1.64	0.31	2.7727e-20
FLJ10038	304.48±106.25	448.3±134.01	1.47	2.80546e-20
WFIKKN2	214.24±1082.28	11.89±22.68	0.06	2.81418e-20
CRAMP1L	790±242.38	1121.6±312.31	1.42	2.84694e-20
ATP2A3	116.36±89.72	62.68±97.96	0.54	2.86791e-20
CCDC61	141.65±73.55	84.52±39.75	0.6	2.89964e-20
ELMO1	1774.61±1312.85	3025.15±1179.2	1.7	2.93175e-20
CD2	46.16±56.62	11.99±44.26	0.26	3.02741e-20
GPR128	11.41±82.54	7.53±39.43	0.66	3.03812e-20
OGDH	4271.17±1385.98	3022.5±719.62	0.71	3.06365e-20
NOL4	251.89±176.61	420.79±151.12	1.67	3.0862e-20
INTS5	588.32±137	747.72±157.42	1.27	3.0862e-20
SSBP2	681.3±252.13	433.85±193.87	0.64	3.10891e-20
WDR74	465.57±172.89	683.64±282.41	1.47	3.13179e-20
PROCR	183.46±102.28	107.93±91.17	0.59	3.15483e-20
PPP3CB	1273.24±1352.41	1760.8±890.49	1.38	3.17803e-20
TMTC2	892.87±556.14	408.13±322.07	0.46	3.20142e-20
KANK2	1713.61±855.01	896.79±605.05	0.52	3.20142e-20
RFESD	28.5±9.99	17.65±8.59	0.62	3.22495e-20
C10orf119	833.59±224.14	1099.79±227.22	1.32	3.34531e-20
VAMP5	840.09±589.95	404.59±294.56	0.48	3.36991e-20
PCTP	215.11±79.29	350.64±153.81	1.63	3.39468e-20
CNNM2	175.63±102.1	263.32±79.33	1.5	3.41963e-20
MXRA7	2998.93±1519.7	1715.7±687.39	0.57	3.47009e-20
RRN3	1014.66±249.72	1400.14±421.61	1.38	3.4956e-20
HSF2	391.31±124.12	534.25±128.83	1.37	3.4956e-20
IMPA2	114.25±66.02	54.47±30.96	0.48	3.4956e-20
DPP4	96.31±160.37	11.81±11.29	0.12	3.59947e-20
DNASE1L2	26.46±24.63	61.73±41.7	2.33	3.62591e-20
MCF2L2	228.21±342.63	449.07±295.84	1.97	3.65255e-20
SNX9	913.4±308.55	608.79±268.09	0.67	3.73362e-20
PRTFDC1	624.61±270.89	971.06±371.32	1.55	3.76103e-20
DNAJB6	1575.26±372.86	1216.61±237.31	0.77	3.76103e-20
TAS2R4	5.78±4.11	12.05±6.76	2.09	3.87267e-20
SOS2	1088.16±312.02	1495.63±360.11	1.37	3.90113e-20
ACCN2	1838.15±1080.15	3726.06±2219.35	2.03	3.9586e-20
MYO9B	3627.52±1457.28	2267.63±756.06	0.63	3.98765e-20
SCMH1	629.82±163.15	451.22±146.88	0.72	4.04638e-20
CCNJL	112.82±80.97	47.42±33.7	0.42	4.22774e-20
ITPKC	762.51±452.06	414.38±270.82	0.54	4.32143e-20
MTSS1	1674.62±1344.1	2846.8±1477.78	1.7	4.35311e-20
DLG5-AS1	19.46±12.17	35.14±21.44	1.81	4.41716e-20
ERCC5	822.36±203.95	1094.49±276.86	1.33	4.44952e-20
C20orf11	1620.3±338.56	1995.1±348.81	1.23	4.4658e-20
C1orf84	8.17±3.82	4.54±2.62	0.56	4.49844e-20
C8orf42	360.45±144.15	594.97±240.89	1.65	4.58138e-20
DHDDS	741.27±155.66	567.33±143.72	0.77	4.61495e-20
NUDT9P1	4.5±2.73	8.65±5.39	1.92	4.69989e-20
CXCR6	17.5±19.02	5.62±21.53	0.32	4.77385e-20
NXN	389.75±240.54	637.86±258.87	1.64	4.85678e-20
SUPT16H	2271.22±744.52	3148.28±767.92	1.39	4.85679e-20
STC2	162.1±279.8	415.06±505.52	2.56	4.92816e-20
ELF4	184.91±150.11	81.06±67.93	0.44	4.96423e-20
LOC283174	1017.48±1242.85	1918.86±1226.57	1.89	5.03716e-20
C7orf54	5.74±6.85	10.54±6.16	1.84	5.11113e-20
SERPINB6	2714.2±1182.24	1681.21±836.09	0.62	5.11115e-20
PRKD2	710.19±283.39	428.26±177.11	0.6	5.18621e-20
POLR3H	1797.79±1297.48	2463.73±755.14	1.37	5.22413e-20
CEP68	1023.69±335.22	1440.34±353.61	1.41	5.24321e-20
CLCN2	358.67±212.83	195.62±79.81	0.55	5.26235e-20
WIT1	10.62±24.9	0.19±0.58	0.02	5.28526e-20
TMEM180	207.24±97.8	295.96±71.58	1.43	5.33962e-20
ZNF230	124.47±44.68	80.95±26.93	0.65	5.418e-20
CPSF7	2208.53±517.17	2794.54±541.44	1.27	5.4975e-20
TRUB1	323.2±146.06	483.02±157.82	1.49	5.55789e-20
WAPAL	833.25±250.42	1105.97±240.8	1.33	5.61895e-20
C1S	3196.64±3261.03	1246.53±2730.17	0.39	5.61896e-20
GLB1	915.92±318.48	627.52±177.92	0.69	5.70139e-20
SPARCL1	41533.57±28195.45	78858.91±38679.32	1.9	5.74304e-20
MLLT6	3550.19±952.23	4732.79±1053.64	1.33	5.82728e-20
RPL19	10308.38±3283.68	15253.17±5699.85	1.48	5.84851e-20
HOXB4	92.5±152.57	2±2.54	0.02	5.89227e-20
TMEM19	804.84±361.32	600.09±168.29	0.75	5.99939e-20
IDI1	1343.67±723.5	2211.84±839.32	1.65	6.08736e-20
PTN	13884.18±8270.1	6108.53±3292.41	0.44	6.08736e-20
SHC1	1452.35±1030.77	755.27±296.17	0.52	6.40532e-20
SPRED1	2485.56±1040.9	1432.91±842.91	0.58	6.54656e-20
ARFGAP2	2335.81±618.52	3009.1±727.56	1.29	6.57038e-20
FAM160B1	420.97±145.38	577.21±130.78	1.37	6.59432e-20
SLC9A11	8.25±11.41	1.37±3.19	0.17	6.66679e-20
XPNPEP1	834.28±250.73	1071.64±220.92	1.28	6.71522e-20
MAML2	698.28±457.91	1453±778.06	2.08	6.73968e-20
NIPSNAP3A	516.72±210.17	304.1±147.62	0.59	6.73968e-20
PQLC2	411.09±139.64	285.14±96.67	0.69	6.83834e-20
XKR7	8.95±22.07	43.01±54.11	4.81	6.95351e-20
SYDE1	618.34±278.65	344.81±178.87	0.56	7.01443e-20
HADHA	3945.15±920.04	5139.51±1216.71	1.3	7.09128e-20
BMP4	86.07±136.31	147.83±82.59	1.72	7.14297e-20
SNHG11	295.39±121.18	168.52±107.29	0.57	7.35347e-20
ZNF638	1988.81±441.51	2471.84±455.4	1.24	7.40705e-20
C16orf87	113.37±46.14	164.23±51.87	1.45	7.51536e-20
DPP9	1147.6±398.63	817.17±187.56	0.71	7.51536e-20
C10orf88	145.84±53.66	194.98±42.88	1.34	7.84974e-20
FXYD2	4.57±4.93	13.33±12.61	2.92	8.22731e-20
GPR55	24.24±26.04	8.75±21.78	0.36	8.25847e-20
GNG4	986.75±789.67	1885.97±879.36	1.91	8.3186e-20
TCF7L2	509.15±255.2	730.79±236.69	1.44	8.37916e-20
GHITM	2999.09±1640.99	4088.54±1123.8	1.36	8.4401e-20
TCTEX1D4	5.85±8.82	1.09±1.66	0.19	8.57264e-20
RPSAP52	6.1±27.17	0.25±0.93	0.04	8.67916e-20
ALPK1	250.3±153.78	111.55±89.1	0.45	8.75153e-20
IL7	25.51±22.25	7.54±8.08	0.3	8.81506e-20
GGTA1	502.99±425.39	1180.45±774.73	2.35	8.9438e-20
UBE2F	604.87±121.89	479.9±101.98	0.79	9.14024e-20
ANKRD13B	562.94±285.42	894.49±321.59	1.59	9.27353e-20
HOXD12	0.76±1.46	0.11±0.76	0.14	9.33056e-20
RPL34	3423.54±1900.11	5408.86±2992.93	1.58	9.47717e-20
TMEM50A	1956.43±328.19	1546.36±389.47	0.79	9.47717e-20
HMG20A	1035.22±253.87	1374.38±343.97	1.33	9.51151e-20
IFI44	700.44±732.67	278.91±287.97	0.4	9.61535e-20
CAPZA1	1593.08±467.14	1105.9±408.98	0.69	9.68519e-20
INSM2	8.99±20.28	49.25±66.94	5.48	9.75241e-20
DSN1	319.91±182.82	184.44±113.61	0.58	9.89772e-20
BCAN	42454.41±30714.78	83951.74±39562.46	1.98	9.93355e-20
GGCT	809.36±374.69	536.75±139.52	0.66	9.96958e-20
GTSE1-DT	17.21±8.98	30.42±13.74	1.77	1.0042e-19
C7orf52	73.06±125.88	166.82±140.58	2.28	1.02622e-19
PLIN2	542.02±460.01	262.66±146.69	0.48	1.03367e-19
RFPL4B	1.4±3.44	4.03±4.98	2.89	1.04465e-19
EPS8L1	15.66±12.18	6.94±5.95	0.44	1.04872e-19
LASS1	3951.77±2380.04	1985.11±970.16	0.5	1.08732e-19
GALNT12	56.02±50.44	23.29±15.13	0.42	1.09521e-19
DEPDC1	93.61±99.72	26.64±63.68	0.28	1.10315e-19
STRA6	180.33±771.17	23.41±29.39	0.13	1.11115e-19
C10orf78	98.52±35.74	147.29±45.28	1.5	1.11115e-19
PDCD4	1111.32±531.95	1475.64±363.11	1.33	1.14372e-19
LGALS3BP	7758.76±4757.35	4134.43±2703.87	0.53	1.14372e-19
FOSL1	114.26±167.23	40.76±112.36	0.36	1.18577e-19
YY1AP1	1677.86±273.41	2016.19±327.78	1.2	1.19867e-19
PLCXD2	113.79±144.39	222.31±151.81	1.95	1.20301e-19
IQGAP2	618.02±524.24	212.65±356.61	0.34	1.21173e-19
SMCR5	3.27±3.37	10.97±10.01	3.36	1.22023e-19
FAM176B	134.28±101.45	62.41±55.19	0.46	1.2205e-19
DIAPH3	108.52±93.27	44.64±34.87	0.41	1.22935e-19
C9orf85	133.97±30.42	169.99±33.59	1.27	1.24721e-19
GRM5P1	10.86±23.28	33.18±40.55	3.06	1.26162e-19
CYP4V2	858.78±294.38	559.47±183.61	0.65	1.2745e-19
CAMK2D	2726.18±1223.36	1626.98±591.66	0.6	1.28373e-19
DHRS2	14±22.25	104.79±329.5	7.49	1.30708e-19
LINC00671	0.94±1.16	5.49±8.08	5.83	1.31108e-19
BCL7B	1258.34±333.46	950.59±186.52	0.76	1.32129e-19
FBLL1	180.76±177.32	399.99±239.89	2.21	1.3213e-19
LMO2	1727.27±1193.79	791.63±480.57	0.46	1.3213e-19
BTRC	860±494.76	1200.22±351.38	1.4	1.33086e-19
FUCA1	536.6±431.42	304.92±164.49	0.57	1.35995e-19
RUFY1	1115.68±291.53	856.88±178.96	0.77	1.36979e-19
SUSD2	165.62±160.69	63.28±79.62	0.38	1.38967e-19
ADM	354.94±564.06	111.72±284.8	0.31	1.40984e-19
DNMT3A	405.96±150.79	261.23±91.59	0.64	1.42004e-19
SNHG8	305.78±122.83	558.65±406.14	1.83	1.4303e-19
RPL29	4357.63±2129.74	6801.18±3718.52	1.56	1.4303e-19
ZNF276	711.38±290.37	1108.19±420.96	1.56	1.46154e-19
SARM1	844.53±319.03	1290.9±411.73	1.53	1.46155e-19
UBE3C	1632.03±425.97	1220.7±277.49	0.75	1.4721e-19
PQLC3	221.57±135.56	121.12±55.45	0.55	1.47211e-19
HOXA7	304.53±490.94	19.14±73.54	0.06	1.48168e-19
ZNF488	616.82±1091.44	1335.84±1610.62	2.17	1.55937e-19
ZCCHC9	238.96±76.61	168.31±40.76	0.7	1.57063e-19
FBXW4	985.3±506.8	1602.33±627.81	1.63	1.5934e-19
ADSS	878.52±636.33	611.44±156.79	0.7	1.6049e-19
ROBLD3	784.5±358.51	541.51±226.06	0.69	1.61649e-19
IL13RA1	2037.15±1003.51	1087.94±731.75	0.53	1.61649e-19
MGAT4B	1423.35±478.77	991.58±243.08	0.7	1.62816e-19
CLCNKA	6.68±10.65	1.12±1.73	0.17	1.65986e-19
ADAMTS18	66.28±89.91	10.81±23.29	0.16	1.68149e-19
CCNB1	460.47±354.96	182.92±201.12	0.4	1.68776e-19
[truncated: 5,973 more rows]
