# Supplementary material for: Transcriptomic Profile of Isocitrate Dehydrogenase Mutant Type of Lower-Grade Glioma Reveals Molecular Changes for Prognosis
Source: Biomedicines. 2025 Sep 14;13(9):2263. doi: 10.3390/biomedicines13092263 (PMC12467759; doi:10.3390/biomedicines13092263)
Supplement: Supplementary file 1 [file biomedicines-13-02263-s001.zip › Table_S3.xlsx]

## Sheet: deg.table.re
Probe ID	IDH_wt	IDH_mut	foldChange	pval	Gene
ILMN_1758281	10.4±0.99	11.81±0.57	1.14	1.18722e-06	CALCRL
ILMN_2386530	10.99±0.95	12.44±0.62	1.13	3.43061e-07	RPLP1
ILMN_1671568	13.5±0.57	12.62±0.57	0.94	1.21964e-06	ECHDC2
ILMN_1696546	11.94±0.52	11.11±0.42	0.93	1.43291e-06	FZD1
ILMN_3245773	11.84±0.52	10.86±0.52	0.92	3.33515e-07	GSAP
ILMN_1688299	11.27±0.67	10.17±0.67	0.9	1.63761e-06	RCAN3
ILMN_1772064	10.23±0.67	9.17±0.43	0.9	1.37149e-07	NA
ILMN_1810486	11.15±0.73	10.08±0.45	0.9	1.47174e-06	RAB34
ILMN_2147517	11.82±0.56	10.68±0.67	0.9	4.54236e-07	CD58
ILMN_3204136	10.09±0.6	9.13±0.52	0.9	1.51162e-06	PAXIP1-AS2
ILMN_1670490	13.7±0.83	12.07±0.81	0.88	1.68014e-07	PDPN
ILMN_1771261	11.52±0.8	10.16±0.7	0.88	3.73306e-07	SYNC
ILMN_3197097	9.93±1.02	8.69±0.57	0.88	1.32215e-06	TSTD1
ILMN_1670881	12.44±0.9	10.8±0.96	0.87	8.57287e-07	CHST6
ILMN_1702503	9.73±0.84	8.49±0.5	0.87	8.57287e-07	ALDH3A1
ILMN_2090641	10.06±0.84	8.77±0.54	0.87	1.06556e-06	FAM110C
ILMN_1669983	9.62±0.95	8.27±0.32	0.86	2.6584e-07	RGS22
ILMN_1707592	10.44±0.81	9.01±0.64	0.86	2.8139e-07	RGN
ILMN_1764364	10.42±1.27	8.97±0.54	0.86	7.27408e-07	TAFA3
ILMN_1680659	10.92±1.1	9.29±0.64	0.85	6.16585e-07	JHY
ILMN_2179083	11.82±1.08	9.99±0.95	0.85	1.59453e-06	LOXL4
ILMN_1805765	10.64±1.28	8.94±0.62	0.84	1.59453e-06	CMYA5
