# Supplementary material for: Transcriptomic Profile of Isocitrate Dehydrogenase Mutant Type of Lower-Grade Glioma Reveals Molecular Changes for Prognosis
Source: Biomedicines. 2025 Sep 14;13(9):2263. doi: 10.3390/biomedicines13092263 (PMC12467759; doi:10.3390/biomedicines13092263)
Supplement: Supplementary file 1 [file biomedicines-13-02263-s001.zip › Table_S4.xlsx]

## Sheet: fre
TCGA LGG data						GSE107850 data
Gene	IDH_wt	IDH_mut	foldChange	pval	probeID	IDHwt	IDHmut	Pval	foldChange	mean_foldChange
MYOD1	0.8±3.93	20.7±44.55	26.01	6.5373e-32	ILMN_1740048	7.99±0.49	8.37±0.58	0.00476074	1.05	13.53
ADAMTS20	2.02±6.28	46.92±66.85	23.23	4.67492e-35	ILMN_1651717	8.11±0.37	8.97±0.93	0.000212164	1.11	12.17
LHX5	3.56±16.67	62.1±108.6	17.47	2.83898e-28	ILMN_1754815	8.53±0.61	8.78±0.51	0.003336	1.03	9.25
GLP1R	2.58±5.46	39.39±76.06	15.26	1.96581e-23	ILMN_1787257	8.14±0.57	8.61±0.82	0.00800466	1.06	8.16
NDST4	2.43±8	34.13±52.78	14.03	4.65053e-34	ILMN_2214117	9.04±0.98	9.76±0.96	0.00580328	1.08	7.555
OR4K2	0.05±0.2	0.66±1.54	13.07	1.88053e-10	ILMN_2126461	8.11±0.63	8.68±0.9	0.0054349	1.07	7.07
G6PC2	2.16±4.63	21.42±61.29	9.9	9.32448e-18	ILMN_2394421	8.37±0.47	9.12±1.14	0.00921957	1.09	5.495
KLRC2	88.75±171.4	790.16±777.87	8.9	2.66287e-36	ILMN_2059357	9.33±1.2	10.74±1.02	0.00018688	1.15	5.025
FERMT1	231.29±384.95	2037.52±1321.16	8.81	1.94804e-44	ILMN_1696585	9.77±1.45	11.46±0.73	1.46206e-05	1.17	4.99
BMP2	200±204.48	1626.24±969.48	8.13	2.8551e-46	ILMN_1722718	9.96±1.25	11.44±0.76	2.47768e-05	1.15	4.64
DHRS2	14±22.25	104.79±329.5	7.49	1.30708e-19	ILMN_1725726	8.42±0.21	8.89±0.58	0.000129756	1.06	4.275
OR4N2	4.58±17.48	33.45±56.44	7.31	1.06241e-23	ILMN_1706649	8.35±0.79	9.21±1.05	0.000371047	1.1	4.205
SFRP2	416.13±1085.27	2890.11±3401.51	6.95	3.23744e-25	ILMN_1722898	9.02±1.33	10.4±1.19	0.000482242	1.15	4.05
LINC02203	0.18±0.42	1.27±2.89	6.91	8.72768e-08	ILMN_3235234	9.54±1.28	10.73±1.6	0.00639813	1.12	4.015
LINC00689	322.36±1108.68	2201.53±4754.82	6.83	1.1941e-23	ILMN_3237689	8.53±0.72	10.31±1.58	2.53701e-05	1.21	4.02
PRLHR	35.07±182.19	234.56±306.37	6.69	2.18593e-35	ILMN_1655711	9.32±1.3	10.85±1.47	0.000463318	1.16	3.925
SELL	374.9±531.23	2497.61±3691.51	6.66	9.18106e-19	ILMN_1724422	11.8±0.76	12.57±1.21	0.00599578	1.07	3.865
SHD	451.49±605.5	2968.17±1994.07	6.57	2.6788e-41	ILMN_1789166	13.52±1.25	15.05±0.54	4.97856e-05	1.11	3.84
PCDH15	232.69±408.69	1499.06±930.22	6.44	9.85029e-40	ILMN_1745398	10.79±1.11	12.14±0.8	2.92231e-05	1.12	3.78
USH1C	182.87±238.64	1157.54±1262.38	6.33	6.09245e-25	ILMN_1668946	9.83±0.98	10.75±1.13	0.00295539	1.09	3.71
TMEM100	391.35±401.55	2390.38±1645.7	6.11	3.31663e-40	ILMN_1698259	11.4±1.33	12.83±0.68	8.17931e-05	1.13	3.62
NOG	62.83±78.1	377.09±292.42	6	4.85757e-41	ILMN_1652287	10.52±1.34	11.69±0.86	0.000472695	1.11	3.555
CSMD3	161.75±203.01	948.03±623.11	5.86	5.47938e-37	ILMN_1730996	8.88±0.8	9.84±0.75	0.000121566	1.11	3.485
CLEC4F	7.62±11.94	42.94±44.42	5.64	7.53236e-31	ILMN_1723115	9.27±1.38	10.65±0.98	0.000394341	1.15	3.395
FOXR1	0.21±0.42	1.18±1.44	5.57	5.77161e-18	ILMN_1707985	8.3±0.38	8.57±0.38	0.00547969	1.03	3.3
CSDC2	395.11±471.34	2195.89±1572.07	5.56	6.63217e-37	ILMN_1806787	12.8±1.1	13.83±0.72	0.000150926	1.08	3.32
SPINK5	0.49±1.32	2.71±10.76	5.51	1.8511e-11	ILMN_1690017	8.5±0.22	8.76±0.42	0.00936428	1.03	3.27
KLRC3	57.97±87.68	318.85±199.63	5.5	3.53223e-40	ILMN_2386790	12.46±0.79	13.57±0.59	5.14809e-06	1.09	3.295
RASL10A	131.17±187.97	719.37±573.49	5.48	6.25643e-36	ILMN_1688899	9.44±1.2	10.49±0.92	0.00136472	1.11	3.295
SPHKAP	145.97±339.18	790.57±638.5	5.42	2.78565e-31	ILMN_1763412	10.7±1.33	11.73±1.03	0.00379284	1.1	3.26
RCOR2	259.08±255.19	1360.01±726.55	5.25	1.06892e-42	ILMN_1791366	11.19±1.16	12.46±0.61	7.48083e-05	1.11	3.18
FGF17	16.91±19.47	87.09±119.22	5.15	2.04887e-19	ILMN_1781390	10.4±1.08	11.33±0.85	0.00132725	1.09	3.12
DLL3	1173.17±1542.32	5978.07±4517.45	5.1	2.68339e-33	ILMN_1753287	10.02±1.71	11.77±0.85	9.9826e-05	1.17	3.135
SMOC1	3274.62±4220.15	16646.03±9623.68	5.08	7.44863e-39	ILMN_2410938	11.59±0.98	12.77±0.63	6.30405e-06	1.1	3.09
HMX1	40.65±89.96	202.89±126.84	4.99	2.84613e-37	ILMN_1811022	9.77±1.31	11.48±0.62	1.29448e-05	1.17	3.08
GLRA3	15.12±40.59	71.31±119.45	4.72	4.84255e-27	ILMN_2354287	8.84±0.94	9.57±0.77	0.00395736	1.08	2.9
VEPH1	63.16±167.88	290.64±361.57	4.6	2.91089e-18	ILMN_1684336	9.18±1.51	10.21±1.31	0.00936428	1.11	2.855
SOX8	4161.88±3220.86	19033.21±10366.41	4.57	8.25086e-41	ILMN_1789244	15.03±0.63	15.39±0.23	0.000477123	1.02	2.795
RGR	54.81±115.66	250.12±287.72	4.56	3.63146e-28	ILMN_2391219	9.53±0.66	10.32±0.82	0.000758301	1.08	2.82
GALNT13	789.23±1119.64	3584.02±1716.89	4.54	3.22361e-39	ILMN_1738869	10.7±0.84	11.89±0.64	4.76945e-06	1.11	2.825
CALCRL	608.84±615.16	2753.98±1330.94	4.52	3.25717e-39	ILMN_1758281	10.4±0.99	11.81±0.57	1.18722e-06	1.14	2.83
GDF10	56.63±91	254.98±424.86	4.5	5.36582e-19	ILMN_1678191	8.95±0.46	9.61±0.95	0.00879745	1.07	2.785
OR4N3P	0.35±0.72	1.58±2.75	4.5	3.92396e-08	ILMN_2103003	8.2±0.54	8.68±0.72	0.00239395	1.06	2.78
FAM133A	47.38±42.96	211.5±109	4.46	1.28602e-40	ILMN_1781742	11.67±1.14	12.53±0.72	0.00305988	1.07	2.765
PRSS35	86.88±111.46	374.49±299.99	4.31	5.46899e-28	ILMN_1769580	10.39±1.41	11.6±0.85	0.00207584	1.12	2.715
C2orf27A	45.29±53.6	192.02±126.44	4.24	3.35163e-40	ILMN_1684726	10.44±1.03	11.49±0.61	0.000245712	1.1	2.67
FHDC1	122.09±107.18	511.64±463.3	4.19	4.77442e-30	ILMN_1699206	8.89±0.67	9.77±0.87	0.000179102	1.1	2.645
HPSE2	48.55±123.22	202.01±284.49	4.16	5.4822e-22	ILMN_1732035	8.44±0.61	9.01±0.81	0.00671567	1.07	2.615
PLN	24.3±38.09	100.39±334.37	4.13	2.53019e-09	ILMN_2192245	8.27±0.23	8.69±0.52	0.000225976	1.05	2.59
ABCC8	214.9±247.79	884.35±971.46	4.12	6.8077e-23	ILMN_1767129	12.57±1.06	13.25±0.84	0.0039239	1.05	2.585
GLIS1	14.72±30.56	60.52±79.59	4.11	1.38345e-23	ILMN_1736101	8.51±0.63	9.01±0.72	0.00921961	1.06	2.585
ATOH8	519.67±473.95	2112.72±1640.31	4.07	6.32733e-34	ILMN_1654065	10.52±1.1	11.76±0.83	0.000121567	1.12	2.595
ZDHHC22	884.43±877.21	3570.44±2158.52	4.04	1.6488e-37	ILMN_1654606	10.32±0.76	11.11±0.45	0.000121567	1.08	2.56
CDHR1	326.61±425.02	1320.61±930.19	4.04	1.80514e-36	ILMN_1663716	9.17±0.61	10.04±0.65	4.86681e-05	1.1	2.57
LIN28A	0.24±0.38	0.98±1.78	4.03	6.78311e-09	ILMN_1748903	8.2±0.46	8.54±0.45	0.00693516	1.04	2.535
PGF	201±224.82	807.98±1092.93	4.02	1.56451e-21	ILMN_1809813	10.21±0.91	11.15±1.02	0.00117558	1.09	2.555
KCNK3	128.44±218.94	513.41±506.62	4	1.77142e-24	ILMN_1768483	8.76±0.57	9.29±0.67	0.00534617	1.06	2.53
PAX1	14.83±55.57	58.4±74.18	3.94	2.30005e-30	ILMN_1682096	8.13±0.43	8.48±0.54	0.00813221	1.04	2.49
SLC35D3	1.64±3.08	6.43±8.76	3.93	6.54166e-19	ILMN_1702419	8.26±0.37	8.77±0.7	0.00290437	1.06	2.495
CRTAC1	431.75±797.86	1645.57±1238.15	3.81	8.45458e-33	ILMN_1658384	9.55±1.27	10.61±0.84	0.000884636	1.11	2.46
ZNF804A	66.29±68.37	248.48±169.89	3.75	2.21781e-33	ILMN_1655644	11.12±0.89	11.84±0.67	0.00119783	1.06	2.405
KCNIP2	390.47±477.41	1455.2±1642.83	3.73	1.84443e-20	ILMN_2325534	9.89±0.89	10.68±0.83	0.00327902	1.08	2.405
DSCAML1	424.38±459.87	1577.4±831.79	3.72	5.26333e-37	ILMN_2075962	11.28±1.17	12.01±0.63	0.000565381	1.06	2.39
MME	11.85±27.12	43±74.35	3.63	6.40511e-19	ILMN_1696162	7.97±0.31	8.32±0.49	0.00322293	1.04	2.335
TLX1	28.85±165.97	103.92±129.32	3.6	8.32812e-27	ILMN_1677564	8.41±0.98	9.7±1.21	5.33224e-05	1.15	2.375
SSTR2	138.32±213.2	491.11±448.42	3.55	8.60157e-26	ILMN_2152257	8.82±0.6	9.37±0.75	0.00763277	1.06	2.305
GREB1L	21.03±37.18	74.14±75.94	3.53	1.2555e-21	ILMN_1805177	9.55±1.08	10.45±0.94	0.00639813	1.09	2.31
EPHB1	618.67±689.12	2167.73±1119.61	3.5	5.50228e-38	ILMN_1692261	11.87±1.05	12.77±0.49	0.000436229	1.08	2.29
MDGA2	78.33±101.35	274.24±139.81	3.5	8.1026e-33	ILMN_1684447	10.32±1.01	11.55±0.64	1.03798e-05	1.12	2.31
FAM110B	695.88±438.07	2403.99±1220.96	3.45	1.14085e-41	ILMN_1679217	13.02±0.83	13.76±0.6	7.99908e-05	1.06	2.255
AMH	46.29±64.79	158.22±151.1	3.42	4.72549e-22	ILMN_1660995	8.07±0.35	8.58±0.56	0.000356237	1.06	2.24
CDR1	41.96±111.92	142.44±152.6	3.39	7.76511e-33	ILMN_1791114	11.32±0.86	12.03±0.72	0.00124347	1.06	2.225
SRRM3	206.8±216.94	700±666.12	3.38	2.10409e-22	ILMN_1717265	9.71±0.65	10.44±0.82	0.00117559	1.08	2.23
MKX	59.79±90.69	201.74±166.84	3.37	1.06219e-21	ILMN_1681780	9.54±1.18	10.45±0.84	0.00290438	1.09	2.23
ANGPTL2	1625.6±1043.07	5455.05±4217.87	3.36	1.7639e-33	ILMN_1772612	11.76±0.81	12.52±0.59	0.000427535	1.06	2.21
OPHN1	869.61±537.07	2813.06±1351.59	3.23	2.55266e-39	ILMN_1706845	12.07±0.44	12.57±0.46	8.93905e-05	1.04	2.135
NPPA	94.33±226.54	303.89±498.78	3.22	1.12391e-24	ILMN_1750386	10.36±1.73	12±1.05	0.00044509	1.16	2.19
SCN3A	704.81±604.89	2269.35±1878.16	3.22	1.02019e-30	ILMN_1657591	11.12±0.75	12.09±0.72	8.9479e-06	1.09	2.155
EYA1	204.87±267.63	653.45±430.15	3.19	3.45564e-26	ILMN_1747207	9.13±1.04	10.19±0.81	0.00022128	1.12	2.155
PABPC5	55.97±68.51	173.4±84.84	3.1	2.95408e-32	ILMN_1796926	9.87±0.75	10.53±0.49	0.000803576	1.07	2.085
ALOX12B	4.44±7.04	13.68±22.94	3.08	1.63301e-12	ILMN_1692332	9.18±0.89	9.98±1.1	0.00936425	1.09	2.085
HSF2BP	31.87±18.08	97.19±67.65	3.05	7.91343e-33	ILMN_2135756	9.33±0.81	10.17±0.76	0.000427532	1.09	2.07
C1QL1	1617.66±2985.09	4839.16±4073.4	2.99	7.9517e-29	ILMN_1716957	8.32±0.5	9.1±0.59	2.14851e-05	1.09	2.04
MARVELD3	52.32±63.02	155.78±172.61	2.98	2.48636e-12	ILMN_1710644	9.49±1.7	10.6±1.23	0.00813221	1.12	2.05
TNR	1194.52±2747.14	3552.92±4091.28	2.97	7.32599e-19	ILMN_1806492	12.45±0.73	13.1±0.63	0.00018688	1.05	2.01
GALR3	1.02±1.19	3.02±2.35	2.96	3.21912e-21	ILMN_1758100	8.29±0.31	8.68±0.36	9.34346e-05	1.05	2.005
MTHFD2	795.36±551.07	2321.4±1521.67	2.92	4.48355e-27	ILMN_2405521	12.26±0.79	13.05±0.64	0.000543415	1.06	1.99
FXYD2	4.57±4.93	13.33±12.61	2.92	8.22731e-20	ILMN_2289593	8.67±0.51	9.42±0.66	7.65001e-05	1.09	2.005
PHYHIPL	2774.99±1647.65	7987.8±3138.47	2.88	1.41873e-39	ILMN_1678710	14.07±0.6	14.59±0.38	0.000272638	1.04	1.96
VAX2	77.33±92.67	221.21±153.79	2.86	3.94995e-29	ILMN_1760047	10.52±1.06	11.52±0.72	0.000788213	1.1	1.98
CHGB	1113.15±1534.67	3171.49±2615.37	2.85	2.78754e-19	ILMN_1765966	10.13±0.86	10.93±0.91	0.0017646	1.08	1.965
DGCR6	721.06±470.71	2053.55±1512.36	2.85	7.97975e-25	ILMN_2186108	10.84±0.85	11.59±0.7	0.00116461	1.07	1.96
ATCAY	2014.83±2378.42	5680.31±3821.93	2.82	4.02408e-23	ILMN_1656576	11.67±1.16	12.47±0.79	0.00460452	1.07	1.945
CELSR3	520.02±495.51	1466.12±1056.79	2.82	4.7413e-24	ILMN_1691290	13.61±0.48	14.17±0.5	0.000272654	1.04	1.93
EEPD1	765.73±522.36	2150.18±1212.54	2.81	6.69579e-27	ILMN_1811616	10.46±1.38	11.47±0.93	0.00402494	1.1	1.955
LRRTM4	157.08±171.83	440.07±244.19	2.8	1.09632e-26	ILMN_1685472	12.23±1.03	13.3±0.61	4.59575e-05	1.09	1.945
DUSP26	432.67±393.7	1202.96±505.56	2.78	8.06441e-33	ILMN_1667578	11.6±1.01	12.43±0.5	0.00109038	1.07	1.925
TET1	58.75±59.7	162.91±87.62	2.77	7.30194e-35	ILMN_1741056	11.36±0.71	12.06±0.52	0.000124241	1.06	1.915
OLIG2	3120.71±2342.1	8567.93±4074.56	2.75	1.08955e-31	ILMN_1727567	12.31±0.98	13.1±0.7	0.000636287	1.06	1.905
TOX3	213.42±358.42	584.03±404.22	2.74	1.14291e-27	ILMN_2413833	9.76±1.05	11.02±0.8	6.53815e-05	1.13	1.935
MEGF11	562.71±1275.66	1521.16±1214.47	2.7	2.15626e-29	ILMN_1787179	10.29±1.2	11.54±0.84	0.000118947	1.12	1.91
NXPH1	485.17±583.5	1297.69±1021.24	2.67	2.84395e-22	ILMN_1764271	11.39±1.11	12.3±0.74	0.00109039	1.08	1.875
PDE8B	546.53±423.67	1457.56±1101.33	2.67	4.89607e-24	ILMN_2301725	10.06±0.53	10.65±0.62	0.000827138	1.06	1.865
CBLN1	62.46±173.97	165.21±126.03	2.65	1.15165e-28	ILMN_1712461	9.8±1.44	10.87±0.77	0.00839269	1.11	1.88
GRIA4	1664.23±1512.77	4405.07±2035.71	2.65	9.68596e-35	ILMN_2322100	12.12±0.77	13.01±0.36	2.70304e-06	1.07	1.86
LRRC26	0.81±2.3	2.13±3.2	2.64	1.23779e-12	ILMN_1680757	10.17±1.06	11.16±0.94	0.000729446	1.1	1.87
CUX2	183.45±443.7	481.7±421.78	2.63	5.82058e-23	ILMN_1669876	10.59±1.13	11.44±0.85	0.00492181	1.08	1.855
RIPPLY2	19.47±16.49	51.17±26.99	2.63	9.63508e-30	ILMN_2200915	10.87±1.06	11.7±0.54	0.000758301	1.08	1.855
RET	161.83±260.25	425.56±543.81	2.63	1.56506e-14	ILMN_1666314	8.09±0.63	8.96±0.88	2.7881e-05	1.11	1.87
MIPOL1	24.92±31.53	65.42±28.4	2.63	7.54116e-29	ILMN_1710684	8.79±0.59	9.65±0.57	9.17268e-06	1.1	1.865
PID1	905.49±594.43	2373.37±1361.83	2.62	8.76272e-29	ILMN_1671891	11.19±0.68	11.79±0.56	0.000788208	1.05	1.835
SCG3	5601.86±8439.39	14693.6±9916.92	2.62	1.42248e-28	ILMN_1711245	12.85±0.6	13.43±0.53	0.000349039	1.05	1.835
DUSP9	45.44±67.99	119.19±141.17	2.62	6.26517e-17	ILMN_1712314	8.27±0.48	9.19±0.81	3.69089e-05	1.11	1.865
FXYD6	9673.44±6807.57	25257.11±10900.17	2.61	1.63218e-37	ILMN_1768812	13.76±0.59	14.22±0.28	0.000927945	1.03	1.82
TNK2	3273.05±2065.29	8501.68±5015.86	2.6	2.16144e-31	ILMN_1669703	13.88±0.54	14.3±0.39	0.00125506	1.03	1.815
STC2	162.1±279.8	415.06±505.52	2.56	4.92816e-20	ILMN_1691884	9.79±1.13	10.77±1.06	0.00211336	1.1	1.83
LUZP2	1126.17±1162.97	2881.11±1797.09	2.56	6.77683e-21	ILMN_1727101	13.18±0.87	13.89±0.58	0.00189716	1.05	1.805
GRHL3	78.99±85.97	201.03±194.99	2.54	8.33849e-15	ILMN_1662961	8.57±0.59	9.03±0.63	0.00839269	1.05	1.795
TOX	408.35±350.29	1037.18±608.67	2.54	3.94995e-29	ILMN_1788886	10.51±1.15	11.63±0.94	0.000648885	1.11	1.825
GRIK2	527.17±557.42	1341.53±871.64	2.54	8.96746e-26	ILMN_2396702	12.45±0.68	13.23±0.66	7.82247e-05	1.06	1.8
RHBDL3	649.89±535.38	1646.29±1330.99	2.53	1.33418e-21	ILMN_1716019	11.38±0.88	12.03±0.73	0.00266117	1.06	1.795
DLGAP1	372.52±472.89	941.15±612.16	2.53	1.52187e-23	ILMN_1740450	9.58±1	10.62±0.77	0.00030864	1.11	1.82
RGS11	323.86±262.3	820.06±539.13	2.53	1.17992e-23	ILMN_2379240	9.46±0.63	10.1±0.51	0.000199145	1.07	1.8
MYC	562.89±682.95	1417.5±895.29	2.52	5.73246e-31	ILMN_1680618	10.93±0.89	12.16±0.62	5.69808e-06	1.11	1.815
CHST9	506.37±515.13	1269.53±1030.17	2.51	7.76074e-13	ILMN_1700547	9.51±0.83	10.5±1.07	0.00104997	1.1	1.805
SEZ6L	1183.26±1698.41	2947.35±2818.04	2.49	8.23566e-15	ILMN_1684320	13.71±0.85	14.34±0.7	0.00402482	1.05	1.77
SOX6	1101.4±875.31	2745.44±1309.9	2.49	6.34056e-31	ILMN_2395506	12.58±0.54	13.32±0.49	6.79822e-06	1.06	1.775
SULF2	3164.47±2872.58	7740.73±3444.28	2.45	9.63522e-30	ILMN_1686981	11.97±0.61	12.55±0.5	0.00109038	1.05	1.75
POLR2F	990.29±520.33	2424.6±1386.26	2.45	2.30059e-35	ILMN_1745885	13.19±0.51	13.8±0.53	0.000138461	1.05	1.75
SLIT1	2515.08±2676.01	6113.48±4370.81	2.43	2.74797e-19	ILMN_1756959	9.52±1.23	10.68±0.85	0.000171629	1.12	1.775
CTTNBP2	682.41±485.62	1652.29±826.35	2.42	1.50709e-31	ILMN_1759920	9.68±0.77	10.4±0.71	0.000773118	1.07	1.745
TCF12	4316.97±2520.79	10422.05±5189.54	2.41	5.20031e-29	ILMN_1772614	11.76±0.83	12.86±0.58	2.24986e-06	1.09	1.75
HSF4	98.16±81.41	235.67±209.75	2.4	5.9558e-14	ILMN_1704101	10.11±0.83	10.66±0.63	0.00229003	1.05	1.725
SCART1	19.87±19.98	47.72±41.19	2.4	5.39308e-15	ILMN_2214947	8.8±0.59	9.41±0.61	0.00200261	1.07	1.735
KCNIP3	921.82±727.36	2200.75±1229.54	2.39	5.93566e-24	ILMN_2350823	9.2±0.72	9.96±0.8	0.00139025	1.08	1.735
GDNF	2.75±7.95	6.59±5.66	2.39	2.64401e-25	ILMN_1705019	8±0.25	8.37±0.31	9.87313e-05	1.05	1.72
DSCAM	637.33±526.15	1520.24±900.13	2.39	4.02408e-23	ILMN_2367204	10.23±0.52	11.13±0.69	1.73172e-05	1.09	1.74
RGMB	1257.74±1395.51	2985.94±1838.46	2.37	2.51151e-30	ILMN_1776213	12.89±0.75	13.47±0.67	0.00235186	1.05	1.71
SAMD11	90.34±398.08	214.1±161	2.37	8.20092e-34	ILMN_1709067	8.62±0.7	9.46±0.71	6.24961e-05	1.1	1.735
ETV1	3183.54±2001.94	7515.06±5225.39	2.36	9.85312e-18	ILMN_1685891	10.1±1.04	10.88±0.84	0.00852575	1.08	1.72
SOX4	2349.08±2997.33	5548.13±3400.42	2.36	4.55461e-24	ILMN_1815745	12.41±0.92	13.26±0.62	0.00115373	1.07	1.715
PTF1A	0.63±2.11	1.49±1.31	2.36	1.61396e-18	ILMN_1654415	8.1±0.31	8.53±0.43	0.000418998	1.05	1.705
GFRA1	591.77±1148.82	1394.36±1228.16	2.36	5.21796e-21	ILMN_2334359	10.16±0.83	11.14±0.84	0.000296182	1.1	1.73
SNHG1	571.05±258.98	1348.55±642.43	2.36	2.58309e-33	ILMN_3236713	12.77±0.69	13.45±0.43	0.000230766	1.05	1.705
RAP2A	2473.05±2086.52	5801.43±2475.59	2.35	1.58807e-40	ILMN_1677404	12.74±0.52	13.23±0.44	0.000623917	1.04	1.695
KCNH1	176.46±267.47	413.06±338.01	2.34	4.3598e-21	ILMN_2299862	10.9±0.4	11.34±0.65	0.0022297	1.04	1.69
KCNB1	161.47±212.96	375.88±235.45	2.33	4.83554e-22	ILMN_1711092	11.61±0.65	12.21±0.48	0.000788213	1.05	1.69
GPX3	2754.99±6630.27	6406.45±9946.19	2.33	4.38702e-15	ILMN_1726666	13.98±0.96	14.86±0.58	0.000290077	1.06	1.695
LYVE1	119.76±527.88	277.97±355.48	2.32	2.1978e-17	ILMN_2210753	11.47±0.7	12.38±0.9	0.000182952	1.08	1.7
TJP2	2787.35±2262.76	6432.22±4414.05	2.31	8.13557e-22	ILMN_1664978	12.66±0.37	13.12±0.64	0.0017646	1.04	1.675
BCL7A	623.54±461.04	1443.18±466.09	2.31	1.21007e-32	ILMN_1665996	8.68±0.53	9.64±0.7	5.28072e-06	1.11	1.71
GLUD1	5447.66±2633.74	12526.27±4913.7	2.3	2.63964e-35	ILMN_1713756	13.02±0.48	13.45±0.41	0.000559802	1.03	1.665
SMAD9	203.82±191.79	469.47±270.3	2.3	1.07915e-22	ILMN_1815385	11.41±0.66	12.15±0.46	2.53701e-05	1.06	1.68
CDON	154.89±162.34	354.46±320.46	2.29	3.73598e-18	ILMN_1702517	8.58±0.6	9.18±0.7	0.00327902	1.07	1.68
LRIG1	8021.2±4036.52	18387.84±7265.79	2.29	9.03243e-33	ILMN_2128795	12.43±0.78	13.1±0.59	0.000954888	1.05	1.67
NKAIN1	224.55±349.54	512.15±267.99	2.28	2.50922e-29	ILMN_1739374	9.6±1.03	10.34±0.65	0.00727648	1.08	1.68
GRID2	110.69±135.88	249.96±173.61	2.26	1.45323e-17	ILMN_1797331	8.6±0.73	9.09±0.51	0.00852575	1.06	1.66
ARPP21	435.13±626.4	984.2±507.2	2.26	1.20985e-25	ILMN_1671402	13.14±0.82	13.76±0.67	0.00243666	1.05	1.655
SORCS3	260.11±269.11	588.68±263.56	2.26	4.03715e-24	ILMN_2138662	9.4±0.67	10±0.43	0.00086785	1.06	1.66
NKD1	233.69±206.16	525.01±406.49	2.25	6.05319e-23	ILMN_1692674	11.48±0.51	11.99±0.64	0.00133963	1.04	1.645
RNF165	197.97±221.72	442.84±224.33	2.24	1.97776e-22	ILMN_1792389	12.96±0.7	13.66±0.43	0.000126966	1.05	1.645
HDAC4	848.02±292.31	1888.97±811.99	2.23	1.85315e-35	ILMN_1764396	11.58±0.66	12.2±0.55	0.00068807	1.05	1.64
BEST3	373.25±783.61	834.06±619.67	2.23	1.97818e-21	ILMN_2410182	11.48±1.09	12.37±0.7	0.000308645	1.08	1.655
RICTOR	672.79±286.69	1491.97±555.36	2.22	2.23808e-38	ILMN_1705828	10.53±0.43	11.01±0.33	2.59763e-05	1.05	1.635
PHF21B	212.71±165.33	470.57±205.29	2.21	8.76272e-29	ILMN_1790154	10.92±0.6	11.47±0.51	0.000851349	1.05	1.63
PTPRT	659.15±1008.38	1457.6±1002.51	2.21	9.71934e-18	ILMN_2404256	11.08±0.76	11.94±0.79	3.13527e-05	1.08	1.645
EFCAB5	6.68±6.19	14.67±10.43	2.2	5.56033e-21	ILMN_1762233	9.08±0.51	9.77±0.8	0.000267055	1.08	1.64
ZNF681	124.12±79.95	271.6±135.02	2.19	2.63458e-25	ILMN_2155025	11.62±0.49	11.99±0.51	0.0075123	1.03	1.61
RTN1	3944.14±4628.88	8590.78±4570.35	2.18	4.59136e-24	ILMN_2281786	12.09±0.62	12.75±0.54	0.000124241	1.05	1.615
PRTG	116.09±69.98	252.66±116.85	2.18	6.50725e-28	ILMN_2084031	10.86±0.78	11.79±0.6	4.54338e-05	1.09	1.635
LRRTM3	399.77±342.2	867.06±428.51	2.17	3.81602e-24	ILMN_1751861	9.25±0.57	9.69±0.55	0.00609417	1.05	1.61
GABRB3	809.48±1149.83	1750.1±1094.14	2.16	5.06983e-19	ILMN_1660608	11.03±0.92	11.73±0.86	0.00322293	1.06	1.61
TBC1D10A	445.22±249.31	961.16±586.14	2.16	1.20844e-23	ILMN_1693726	10.25±0.86	10.97±0.56	0.00173281	1.07	1.615
DPYSL4	745.81±529.78	1599.09±537.03	2.14	3.3053e-32	ILMN_1792356	13.28±0.77	13.89±0.43	0.00402492	1.05	1.595
ACVR2B	354.46±207.76	760.25±259.54	2.14	3.24956e-36	ILMN_1668983	9±0.55	9.49±0.49	0.00117559	1.06	1.6
ASGR1	65.66±41.85	140.72±80.63	2.14	3.87794e-24	ILMN_1769013	10.14±0.73	10.87±0.6	0.000349039	1.07	1.605
ALCAM	2402.55±1575.24	5115.09±1568.88	2.13	2.89115e-38	ILMN_1670870	13.91±0.49	14.21±0.32	0.0092914	1.02	1.575
TUB	1550.71±988.89	3309.88±1347.33	2.13	2.82341e-27	ILMN_1755352	10.97±0.5	11.4±0.49	0.00219027	1.04	1.585
GRIA2	2104.33±1822.71	4490.95±2347.31	2.13	1.62308e-22	ILMN_1660372	10.84±0.89	11.71±0.65	0.000194975	1.08	1.605
FRY	1005.62±509.79	2134.27±783.76	2.12	5.12786e-32	ILMN_1678437	10.33±0.55	10.95±0.53	0.000225978	1.06	1.59
PLCB1	874.04±869.02	1839.29±849.86	2.1	5.08743e-25	ILMN_1723969	13.78±0.74	14.43±0.43	3.60588e-05	1.05	1.575
EFS	1185.24±933.58	2477.99±1044.96	2.09	2.16144e-31	ILMN_1702105	12.27±0.71	12.73±0.59	0.00460454	1.04	1.565
FOXE1	3.93±14.86	8.2±24.58	2.09	4.97398e-09	ILMN_2186925	8.62±0.58	9.17±0.67	0.00423406	1.06	1.575
TAS2R4	5.78±4.11	12.05±6.76	2.09	3.87267e-20	ILMN_1745038	9.23±0.35	9.57±0.43	0.00382527	1.04	1.565
RAB27B	20.12±35.84	41.95±36.76	2.09	3.03968e-16	ILMN_2129650	9.35±0.6	9.92±0.63	0.00211335	1.06	1.575
EIF3L	3871.4±1681.14	8074.9±2740.69	2.09	7.12584e-40	ILMN_1762725	11.93±0.39	12.37±0.34	0.000212161	1.04	1.565
BID	726.49±313.55	1513.44±589.9	2.08	3.64817e-35	ILMN_1763386	11.76±1.13	12.55±0.55	0.000576664	1.07	1.575
MAML2	698.28±457.91	1453±778.06	2.08	6.73968e-20	ILMN_1765729	12.19±0.49	12.73±0.55	0.000341977	1.04	1.56
REPS2	591.68±976.6	1224.95±683.86	2.07	3.78534e-25	ILMN_1759633	11.98±0.64	12.55±0.57	0.00167075	1.05	1.56
AKAP6	1534.86±1104.62	3180.41±989.56	2.07	3.04049e-31	ILMN_1770758	11.48±0.57	12±0.46	0.000736558	1.05	1.56
GPR173	212.99±95.67	438.7±177.47	2.06	2.98186e-32	ILMN_1774813	11.18±0.5	11.57±0.52	0.00311338	1.03	1.545
SEC31B	274.64±577.79	562.87±338.44	2.05	7.60771e-24	ILMN_1698731	10.49±0.76	11.12±0.63	0.00327902	1.06	1.555
NKAIN4	2265.93±2923.43	4640.34±2580.76	2.05	2.18708e-22	ILMN_1813639	10.32±1.12	11.29±0.81	0.00141621	1.09	1.57
DLG5	1799.58±811.89	3671.83±1263.54	2.04	5.03861e-35	ILMN_1744709	8.53±0.25	8.76±0.31	0.0054349	1.03	1.535
SLC26A1	34.13±21.81	69.57±42.62	2.04	1.16368e-21	ILMN_1808306	8.94±0.41	9.43±0.66	0.00369719	1.06	1.55
SMPD3	283.94±326.06	573.44±328.34	2.02	2.13732e-20	ILMN_1802316	8.57±0.47	8.9±0.4	0.00866064	1.04	1.53
FSD1	394.21±275.52	796.08±356.18	2.02	4.81808e-24	ILMN_2376980	9.29±0.91	10.12±0.62	0.000302351	1.09	1.555
MAPT	5949.96±3355.45	11984.23±3240.48	2.01	3.06584e-33	ILMN_2310814	12.26±0.87	12.79±0.44	0.00907679	1.04	1.525
UCN	14.63±16.13	29.37±27.05	2.01	1.10034e-12	ILMN_2084073	10.5±0.64	11.02±0.63	0.00525875	1.05	1.53
THSD4	234.04±310.9	470.2±470.06	2.01	1.60109e-13	ILMN_1726352	10.73±1	11.47±0.68	0.00248016	1.07	1.54
PODN	319.13±454.17	640.73±592.01	2.01	1.25345e-15	ILMN_1770800	10.6±0.44	11.18±0.6	0.000588156	1.05	1.53
RPL4	13058.83±5050.41	26116.52±10347.61	2	4.79825e-35	ILMN_1752285	12.51±0.56	13.02±0.45	0.000758296	1.04	1.52
DCX	1029.44±2140.61	2045.69±1414.21	1.99	2.56727e-23	ILMN_2361096	9.93±1.34	11.06±0.95	0.00219028	1.11	1.55
RUNX1T1	54.9±55.48	109.33±61.14	1.99	1.57672e-17	ILMN_1724669	8.38±0.38	8.78±0.41	0.00152459	1.05	1.52
EBF4	666.14±347.49	1327.32±575.65	1.99	1.35506e-26	ILMN_3177727	10.53±0.56	11.03±0.51	0.00146947	1.05	1.52
LRRC8A	4855.2±2687.15	9606.9±5105.35	1.98	3.77854e-27	ILMN_1739840	12.94±0.59	13.39±0.58	0.0033648	1.03	1.505
BCAN	42454.41±30714.78	83951.74±39562.46	1.98	9.93355e-20	ILMN_2246131	13.01±0.91	13.57±0.57	0.00179692	1.04	1.51
HEY1	2268.77±1288.15	4496.24±1934.73	1.98	6.31675e-26	ILMN_2407308	12.73±0.55	13.23±0.54	0.000715386	1.04	1.51
MCF2L2	228.21±342.63	449.07±295.84	1.97	3.65255e-20	ILMN_1670217	10.93±1.13	11.65±0.61	0.00650242	1.07	1.52
RPL3	16407.9±6375.52	32304.6±11880.77	1.97	5.53473e-37	ILMN_2319994	13.44±0.32	13.72±0.33	0.00357299	1.02	1.495
IMPDH2	1789.95±659.99	3523.54±1550.8	1.97	8.2183e-33	ILMN_1705737	11.54±0.44	11.96±0.43	0.000973246	1.04	1.505
KCNQ5	274.58±477.11	539.51±440.8	1.96	1.06948e-17	ILMN_1690833	8.52±0.52	9.07±0.56	0.000973246	1.07	1.515
UST	1025.96±1009.73	2011.71±1086.48	1.96	4.27094e-24	ILMN_1700024	11.72±0.72	12.31±0.51	0.000599862	1.05	1.505
NAP1L3	1234.23±1002.28	2400.76±892.92	1.95	3.31348e-26	ILMN_1785406	11.32±0.67	11.81±0.59	0.00589879	1.04	1.495
SEMA6B	867.35±899.05	1694.49±821.96	1.95	2.72427e-20	ILMN_2360988	8.49±0.7	9±0.66	0.00104996	1.06	1.505
BEX1	1953.89±1445.97	3808.6±1588.54	1.95	1.22231e-22	ILMN_2234697	13.16±0.72	13.71±0.47	0.000511972	1.04	1.495
LHFPL3	2007.3±2450.6	3911.88±2525.22	1.95	1.46086e-15	ILMN_1663718	9.95±0.89	11.06±0.77	3.60615e-05	1.11	1.53
ZNF248	300.71±153.95	583.4±175.5	1.94	1.25029e-33	ILMN_1662192	10.64±0.46	11.03±0.35	0.00316769	1.04	1.49
KCND2	840.46±689.83	1626.84±1010.21	1.94	3.45977e-14	ILMN_1748755	9.84±0.77	10.5±0.83	0.00203892	1.07	1.505
FGF12	373.02±359.75	724.09±436.75	1.94	1.45323e-17	ILMN_1677680	12.85±0.91	13.6±0.53	0.000414788	1.06	1.5
ID1	899.54±713.45	1734.76±1186.59	1.93	1.35033e-14	ILMN_1665832	9.31±0.53	10.05±0.8	0.00104996	1.08	1.505
SLITRK5	289.17±294.02	554.93±228.52	1.92	8.79482e-21	ILMN_1789040	11.85±0.57	12.33±0.39	0.00196689	1.04	1.48
BEND7	209.63±109.28	403.13±153.14	1.92	1.12747e-32	ILMN_3230880	10.02±0.58	10.56±0.41	0.00028126	1.05	1.485
CLGN	106.51±167.1	203.72±118.35	1.91	1.12028e-21	ILMN_2050813	8.97±0.55	9.81±0.82	0.000121567	1.09	1.5
TAS2R3	1±0.99	1.91±1.79	1.9	1.36721e-06	ILMN_1718253	8.82±0.41	9.2±0.51	0.0075123	1.04	1.47
FOLR2	328.18±685.43	623.54±560.21	1.9	4.84932e-15	ILMN_1745963	9.21±0.65	9.88±0.71	0.00144262	1.07	1.485
RPL7	619.73±210.99	1175.48±487.55	1.9	1.97367e-32	ILMN_1815292	10.67±0.4	11.07±0.36	0.000819217	1.04	1.47
FUT9	854.89±729.07	1624.45±728.61	1.9	2.36292e-18	ILMN_1705352	10.21±0.68	10.83±0.58	0.000819212	1.06	1.48
ANK1	193.42±215.78	364.74±291.88	1.89	8.90902e-10	ILMN_1684694	8.59±0.35	8.98±0.52	0.00484067	1.05	1.47
CDH15	18.62±66.93	35.19±71.03	1.89	2.41263e-10	ILMN_1784036	9.57±1.18	10.72±1.47	0.00409359	1.12	1.505
PCGF2	746.37±450.24	1408.7±535.66	1.89	2.52922e-24	ILMN_1809859	11.37±0.8	12.08±0.57	0.000588149	1.06	1.475
ABHD6	612.3±236.5	1149.21±355.97	1.88	6.24656e-35	ILMN_1706344	12.84±0.64	13.23±0.54	0.00721851	1.03	1.455
PABPC1	7383.24±2664.44	13839.24±6312.21	1.87	5.01024e-27	ILMN_2136133	14.39±0.21	14.54±0.19	0.00566235	1.01	1.44
CBS	2012.97±1365.65	3768.81±1776.73	1.87	5.25638e-23	ILMN_1804735	14.77±0.57	15.2±0.33	0.00500299	1.03	1.45
ZNF25	531.28±308.77	995.15±302.49	1.87	3.89816e-31	ILMN_1808765	12.26±0.49	12.63±0.35	0.00345259	1.03	1.45
GPR21	5.87±13.62	10.96±12.48	1.87	4.74809e-14	ILMN_1789696	9.3±0.44	9.69±0.48	0.00322293	1.04	1.455
MAGEL2	69.02±59.47	128.95±76.24	1.87	6.78675e-17	ILMN_1657478	8.89±0.36	9.19±0.32	0.000973234	1.03	1.45
ANKRD16	129.54±44.26	241.62±68.81	1.87	9.15352e-38	ILMN_1675435	9.59±0.59	10.17±0.5	0.000588152	1.06	1.465
EPC1	333.43±141.82	619.03±241.05	1.86	5.01918e-29	ILMN_1746276	12.19±0.43	12.62±0.34	0.000482242	1.04	1.45
MAP2	9340.58±7973.49	17387.11±7038.92	1.86	1.5884e-21	ILMN_1764201	13.34±0.53	13.97±0.5	1.10387e-05	1.05	1.455
CDH20	785.44±677.75	1455.48±624.88	1.85	5.55102e-22	ILMN_1775739	10.04±0.72	10.54±0.48	0.00813218	1.05	1.45
KLHL25	787.66±434.85	1457.71±657.4	1.85	1.32409e-21	ILMN_1804494	9.62±0.78	10.23±0.63	0.00395735	1.06	1.455
KIAA0895L	749.03±461.14	1377.94±755.24	1.84	1.76294e-18	ILMN_3244987	12.22±0.56	12.65±0.55	0.00893617	1.04	1.44
GDPD1	137.62±80.85	253.54±89.68	1.84	4.67929e-27	ILMN_1729599	10.78±0.44	11.29±0.36	3.36289e-05	1.05	1.445
NTN4	355.25±998.99	650.15±518.75	1.83	9.75923e-21	ILMN_2113490	12.33±0.79	12.8±0.65	0.00951094	1.04	1.435
PDGFRA	4859.71±13014.41	8899.14±13863.23	1.83	1.41424e-17	ILMN_2086470	13.32±0.99	13.93±0.65	0.00619391	1.05	1.44
CCDC120	174.51±103.47	319.59±96.04	1.83	5.09654e-27	ILMN_1714710	9.13±0.56	9.59±0.51	0.00345266	1.05	1.44
PHLDA1	4486.21±4525.98	8196.34±4857.4	1.83	4.30885e-17	ILMN_3251550	10.32±0.81	10.96±0.63	0.00176459	1.06	1.445
ABI1	1370.24±491.02	2512.64±691.99	1.83	5.96973e-38	ILMN_2329958	10.52±0.44	10.92±0.34	0.00164056	1.04	1.435
TTLL12	758.06±258.7	1388.93±455.45	1.83	7.16933e-34	ILMN_1663113	10.4±0.73	11.11±0.77	0.000743743	1.07	1.45
LRP4	3868.82±2475.94	7070.26±4907.03	1.83	1.28541e-14	ILMN_1675268	12.82±0.48	13.31±0.48	0.00052227	1.04	1.435
ADAM22	381.03±255.88	697.17±454.26	1.83	6.54726e-12	ILMN_2351754	10.43±0.31	11.07±0.45	2.19149e-06	1.06	1.445
PPP2R5A	1199.56±480.6	2185±1068.26	1.82	3.30851e-19	ILMN_1738784	11.89±1.02	12.45±0.49	0.0070473	1.05	1.435
CASP9	448.11±175.68	815.85±454.36	1.82	3.40345e-21	ILMN_1718070	11.13±0.66	11.7±0.69	0.00508777	1.05	1.435
EBF1	132.41±126.18	240.61±227.8	1.82	3.65819e-12	ILMN_1778681	10.08±0.77	10.82±0.86	0.00248016	1.07	1.445
RPS25	4038.6±1633.83	7363.01±2961.8	1.82	8.19292e-31	ILMN_1746516	15.01±0.36	15.24±0.2	0.000909997	1.02	1.42
CACNA1A	516.15±547.24	941.53±610.89	1.82	1.96967e-15	ILMN_2340815	10.74±0.48	11.29±0.62	0.000901734	1.05	1.435
MBIP	342.49±126.99	622.39±195.91	1.82	3.06584e-33	ILMN_2106818	10.47±0.61	11.14±0.55	6.83908e-05	1.06	1.44
SATB1	1234.46±1063.07	2233.93±914.03	1.81	1.94069e-25	ILMN_1690646	12.44±0.45	12.78±0.44	0.00609414	1.03	1.42
OSBPL11	1120.02±782.95	2031.6±1223.44	1.81	3.73837e-15	ILMN_1687410	11.49±0.6	11.97±0.6	0.00561634	1.04	1.425
CELF3	617.83±898.99	1121.26±779.75	1.81	1.1017e-14	ILMN_1681234	10.33±0.91	11.06±0.8	0.00500418	1.07	1.44
CPEB3	211.56±180.46	381.89±147.05	1.81	7.30948e-24	ILMN_2171783	9.42±0.38	9.9±0.52	0.0015816	1.05	1.43
CCNB1IP1	455.65±208.79	823.56±354.98	1.81	1.51374e-25	ILMN_1752394	11.63±0.69	12.04±0.4	0.00152459	1.04	1.425
SLC16A9	646.43±592.97	1162.44±528.85	1.8	7.07931e-23	ILMN_1732410	13.98±0.6	14.39±0.55	0.00907676	1.03	1.415
MXI1	1542.43±819.03	2781.19±778.96	1.8	3.54338e-30	ILMN_1793915	12.31±0.53	12.69±0.46	0.00543488	1.03	1.415
LRCH2	260.98±99.79	469.63±125.58	1.8	3.44851e-34	ILMN_1720606	12.48±0.53	12.81±0.38	0.00525873	1.03	1.415
CACNA2D2	141.83±174.38	255.79±132.52	1.8	4.59348e-16	ILMN_2355274	8.56±0.51	9.12±0.58	0.000819217	1.07	1.435
TMEM121	138.22±118.78	247.24±163.19	1.79	2.27874e-15	ILMN_1723145	8.71±0.72	9.25±0.64	0.00460456	1.06	1.425
SCN1A	496.14±586.53	887.41±506.56	1.79	6.44212e-18	ILMN_1741059	12.09±0.46	12.48±0.52	0.00382525	1.03	1.41
RNF112	646.45±380.8	1156.37±535.18	1.79	1.21631e-18	ILMN_1744676	10.43±0.38	10.8±0.41	0.00152459	1.04	1.415
GPSM1	1305.39±577.21	2343.06±861.79	1.79	2.84774e-27	ILMN_1751666	9.54±0.59	10.15±0.75	0.00139024	1.06	1.425
MARCKS	10217.41±5151.19	18268.96±6651.77	1.79	4.18711e-27	ILMN_1807042	14.4±0.41	14.77±0.31	0.000427462	1.03	1.41
KIAA1755	696.55±439.53	1239.54±697.17	1.78	2.03309e-16	ILMN_1689651	9.82±0.78	10.36±0.62	0.00416329	1.06	1.42
PELI2	396.71±181.54	704.72±254.78	1.78	6.7533e-26	ILMN_1780132	11.16±0.83	11.76±0.56	0.00207584	1.05	1.415
CNRIP1	1119.02±587.53	1989.93±575.66	1.78	1.21375e-26	ILMN_3187324	12.24±0.55	12.65±0.41	0.000565377	1.03	1.405
ZEB1	3225.95±1871.98	5744.21±2408.88	1.78	6.8077e-23	ILMN_1762231	11.85±0.76	12.54±0.49	0.000427532	1.06	1.42
CPLX1	585.91±902.48	1039.4±980.37	1.77	8.5242e-12	ILMN_1801703	11.77±1.55	12.69±0.74	0.00872881	1.08	1.425
DDX25	215.26±172.93	380.68±195.92	1.77	7.98861e-14	ILMN_1658940	10.45±0.8	11.19±0.7	0.00122046	1.07	1.42
ZMYND11	2214.21±867.85	3908.14±1006.28	1.77	2.55588e-34	ILMN_1753110	8.33±0.3	8.8±0.4	3.0627e-05	1.06	1.415
PRR3	401.02±154.54	707.74±220.65	1.76	9.2016e-34	ILMN_2392674	10.16±0.41	10.42±0.36	0.00787893	1.03	1.395
NUMA1	6676.85±1677.62	11749.99±3206.3	1.76	3.8844e-39	ILMN_1757085	9.93±0.52	10.27±0.43	0.00650242	1.03	1.395
AGAP4	194.59±102.31	343.16±176.58	1.76	1.63118e-17	ILMN_2189007	9.77±0.86	10.39±0.6	0.00256921	1.06	1.41
SIRT1	399.3±139.1	704.74±194.21	1.76	1.94657e-35	ILMN_1739083	12.07±0.64	12.56±0.36	0.0021515	1.04	1.4
MAPK8	177.15±105.87	311.84±118.64	1.76	2.53302e-22	ILMN_2308806	9.39±0.34	9.84±0.31	3.0627e-05	1.05	1.405
PARD3	436.05±219.15	763.11±343.11	1.75	4.64839e-25	ILMN_1710524	10.68±0.91	11.3±0.73	0.00826155	1.06	1.405
ZNF711	854.24±512.75	1491.12±545.34	1.75	6.04277e-25	ILMN_1800253	9.28±0.61	9.73±0.49	0.00787887	1.05	1.4
KIF13A	977.73±439.47	1713.85±791.38	1.75	2.38121e-22	ILMN_1796108	9.19±0.6	9.67±0.56	0.00629533	1.05	1.4
CACNG4	2493.63±3061.47	4368.21±3355.11	1.75	9.9855e-13	ILMN_1702149	9.79±0.6	10.28±0.67	0.00449042	1.05	1.4
ADHFE1	343.05±274.19	600.88±311.83	1.75	8.91311e-17	ILMN_2363634	11.86±0.48	12.25±0.45	0.00275613	1.03	1.39
NUDT11	578.34±428.85	1010.68±555.31	1.75	4.05655e-17	ILMN_2189668	11.77±0.84	12.51±0.65	0.00109039	1.06	1.405
FOXD4	12.38±8.21	21.68±14.36	1.75	3.95909e-13	ILMN_2173524	9.39±0.7	10.19±0.66	0.000171629	1.09	1.42
MTPAP	316.18±84.59	552.5±145.11	1.75	1.58806e-40	ILMN_1742569	11.82±0.36	12.24±0.24	5.01877e-06	1.04	1.395
RAB18	1605.81±520.33	2794.09±720.58	1.74	1.31926e-37	ILMN_1691143	10.23±0.47	10.62±0.43	0.00330738	1.04	1.39
RFTN2	1270.68±678.3	2209.7±758.03	1.74	1.80037e-24	ILMN_1801441	12.9±0.57	13.38±0.6	0.00108013	1.04	1.39
GATA2	110.14±116.48	192.08±150.09	1.74	2.70475e-12	ILMN_2102670	8.36±0.36	8.91±0.55	0.00015093	1.07	1.405
JMJD1C	1224.71±526	2127.84±755.87	1.74	1.82184e-26	ILMN_2410742	12.31±0.46	12.85±0.31	2.85441e-05	1.04	1.39
PPM1L	176.54±175.71	307.95±194.03	1.74	2.04181e-12	ILMN_1763793	12.07±0.4	12.62±0.51	2.25329e-05	1.05	1.395
BRSK2	555.99±464.15	959.62±452.91	1.73	7.70051e-16	ILMN_1708496	10.48±0.54	10.87±0.41	0.00951094	1.04	1.385
RPL17	2450.7±968.37	4246.56±1948.69	1.73	1.49993e-26	ILMN_1655422	12.87±0.29	13.13±0.34	0.00859291	1.02	1.375
CDK5R1	1348.17±1611.42	2334.93±1279.8	1.73	4.44084e-18	ILMN_2062271	11.47±0.7	12.03±0.63	0.00327902	1.05	1.39
HES4	107.47±119.74	186.05±156.78	1.73	2.31999e-09	ILMN_1653466	13.42±0.89	14.12±0.53	0.00300718	1.05	1.39
EIF4B	4093.88±1203.56	7093.02±2545.93	1.73	2.32712e-31	ILMN_1655497	13.9±0.35	14.18±0.26	0.000964	1.02	1.375
CADM2	953.31±608.29	1650.94±791.79	1.73	2.84283e-15	ILMN_1664679	12.89±1	13.6±0.58	0.000230764	1.06	1.395
TAF1D	356.7±112.76	615.52±239.11	1.73	1.00207e-32	ILMN_3235027	11.81±0.47	12.36±0.43	2.53698e-05	1.05	1.39
DNAJB7	2.66±2.42	4.58±2.82	1.72	8.56763e-12	ILMN_1809307	7.88±0.2	8.07±0.33	0.00839272	1.02	1.37
EIF3H	2037.69±434.26	3501.47±1152.36	1.72	7.09822e-38	ILMN_1683660	13.29±0.33	13.54±0.3	0.00693513	1.02	1.37
COL7A1	194.92±386.34	335.65±478.31	1.72	3.84614e-08	ILMN_1751161	10.54±0.59	10.94±0.6	0.00561634	1.04	1.38
NCAM1	11541.54±4149.78	19901.98±4694.2	1.72	1.42055e-35	ILMN_1676289	12.66±0.27	12.86±0.34	0.00534615	1.02	1.37
TTC3	5945.42±2894.33	10220.51±3165.91	1.72	8.96724e-30	ILMN_1728605	12.98±0.4	13.26±0.28	0.00333593	1.02	1.37
CSNK1E	3135.51±1731.73	5386.59±1533.11	1.72	7.40855e-31	ILMN_1708858	12.25±0.5	12.64±0.41	0.00158158	1.03	1.375
GRIA3	1635.68±980.82	2809.18±1132.12	1.72	1.73871e-20	ILMN_1782043	10.85±0.3	11.26±0.42	0.000250892	1.04	1.38
LRRC1	305.19±171.32	524.72±213.48	1.72	4.25185e-23	ILMN_1755383	12.55±0.67	13.17±0.47	9.13891e-05	1.05	1.385
DHTKD1	922.3±343.6	1577.01±514.4	1.71	5.13181e-30	ILMN_1664369	9.3±0.58	9.73±0.51	0.00839265	1.05	1.38
BCR	3169.88±1524	5411.46±2574.73	1.71	2.45082e-19	ILMN_1680683	10.92±0.62	11.48±0.7	0.00468209	1.05	1.38
SHF	272.91±184.5	467.17±178.47	1.71	9.70619e-24	ILMN_2093427	9.34±0.42	9.79±0.45	0.000884647	1.05	1.38
ENHO	2262.15±2463.94	3847.65±2765.21	1.7	1.50031e-13	ILMN_3247320	12.88±0.43	13.27±0.48	0.0046045	1.03	1.365
KLHL28	369.35±125.45	627.25±201.24	1.7	8.12326e-30	ILMN_1693401	10.63±0.57	11.14±0.44	0.00122046	1.05	1.375
MTSS1	1674.62±1344.1	2846.8±1477.78	1.7	4.35311e-20	ILMN_1676980	10.79±0.66	11.36±0.48	0.000773108	1.05	1.375
SUPT3H	93.17±40.21	158.13±46.4	1.7	3.79338e-28	ILMN_2274199	9.8±0.48	10.27±0.51	0.000758301	1.05	1.375
FAM117B	291.45±129.12	494.1±159.6	1.7	2.14889e-28	ILMN_1739942	12.84±0.31	13.21±0.39	0.000261562	1.03	1.365
ZNF74	353.49±190.07	596.87±176.99	1.69	4.04628e-27	ILMN_2383871	11.8±0.63	12.25±0.46	0.00739353	1.04	1.365
RPL15	11874.5±3522.31	20035.6±5800.12	1.69	9.40715e-35	ILMN_1762747	13.49±0.41	13.78±0.36	0.00472102	1.02	1.355
STK17B	547.08±311.15	925.28±611.11	1.69	1.05355e-09	ILMN_2166534	11.44±0.69	12±0.67	0.003336	1.05	1.37
ADAM20	1.69±1.13	2.85±1.63	1.69	1.90805e-12	ILMN_1737629	8.36±0.29	8.77±0.52	0.00173281	1.05	1.37
SNHG6	727.67±278.31	1230.17±546.67	1.69	4.26231e-26	ILMN_3248443	11.08±0.29	11.44±0.42	0.00136471	1.03	1.36
DGKI	97.52±96.24	164.9±98.48	1.69	2.37705e-12	ILMN_1718266	11.31±0.76	12.03±0.52	0.000867845	1.06	1.375
SIX4	68.07±120.45	115.24±74.19	1.69	3.33866e-17	ILMN_1743402	9.45±1.16	10.61±0.84	0.000335056	1.12	1.405
KCNN2	387.22±283.44	648.92±317	1.68	4.4071e-14	ILMN_1749996	13±0.61	13.55±0.62	0.000884642	1.04	1.36
LRRC37B	243.29±106.13	406.67±140.53	1.67	9.98599e-27	ILMN_1777895	12.92±0.41	13.21±0.41	0.00839272	1.02	1.345
NRXN1	2191.4±1772.59	3661.69±1904.23	1.67	2.64474e-12	ILMN_1711504	9.99±0.44	10.33±0.42	0.00775498	1.03	1.35
GUCA1B	42.91±28.87	71.71±39.49	1.67	7.8466e-14	ILMN_1689264	8.23±0.51	8.62±0.4	0.00704727	1.05	1.36
EEF1B2	1929.05±612.76	3226.63±1384.1	1.67	1.10754e-30	ILMN_1694587	13.91±0.32	14.18±0.33	0.00580315	1.02	1.345
RPS3A	2346.54±973.21	3911.96±1676.46	1.67	1.12486e-23	ILMN_2139943	13.04±0.43	13.39±0.39	0.00575596	1.03	1.35
THRA	6723.92±3828.46	11242.86±3655.3	1.67	1.07915e-22	ILMN_1654613	9.18±0.38	9.51±0.39	0.00290437	1.04	1.355
NOL4	251.89±176.61	420.79±151.12	1.67	3.0862e-20	ILMN_2087629	10.32±0.74	10.89±0.5	0.00139025	1.06	1.365
RPS29	2150.09±982.66	3586.18±1944.54	1.67	4.85954e-23	ILMN_1694742	13.51±0.35	13.92±0.37	0.000245704	1.03	1.35
MEX3A	686.55±771.06	1141.94±582.39	1.66	5.17842e-15	ILMN_3239177	9.2±0.82	9.88±0.64	0.00363462	1.07	1.365
GAD1	909.55±1153.1	1510.16±1215.36	1.66	2.77069e-10	ILMN_1660973	10.77±0.95	11.53±0.82	0.00316772	1.07	1.365
BCAR1	1529.02±846.73	2542.24±966.13	1.66	6.67903e-28	ILMN_1672596	8.93±0.4	9.35±0.52	0.00248015	1.05	1.355
LRRN1	1877.73±1347.68	3122.78±1915.55	1.66	2.45442e-11	ILMN_1720511	11.82±0.83	12.48±0.65	0.0020026	1.06	1.36
ZMIZ1	4104.93±2113.67	6809.39±2590.93	1.66	2.13419e-24	ILMN_1771627	13.73±0.44	14.14±0.41	0.00110071	1.03	1.345
RPLP0	10644.13±5058.71	17657.49±8446.01	1.66	6.71324e-18	ILMN_1745075	11.43±0.47	11.97±0.64	0.000919143	1.05	1.355
BMPR1A	483.93±185.88	802.73±277.32	1.66	1.83729e-26	ILMN_2095577	9.64±0.46	10.13±0.47	0.000773113	1.05	1.355
IDI1	1343.67±723.5	2211.84±839.32	1.65	6.08736e-20	ILMN_1755075	11.55±0.49	11.95±0.38	0.0070473	1.03	1.34
LRRTM2	638.77±503.13	1056.03±651.01	1.65	6.23025e-12	ILMN_1748245	11±0.75	11.58±0.58	0.00295538	1.05	1.35
MMP16	434.87±467.33	716.14±591.58	1.65	1.84031e-08	ILMN_1791796	11.52±0.54	12.11±0.48	0.000179102	1.05	1.35
WAC	2219.57±723.58	3645.21±717.46	1.64	6.83962e-36	ILMN_2374692	12.21±0.62	12.64±0.4	0.0080681	1.04	1.34
CDC123	788.42±194.37	1292.96±342.75	1.64	2.17318e-39	ILMN_1678605	12.9±0.41	13.22±0.28	0.00619401	1.02	1.33
PDSS1	73.44±26.99	120.24±43.62	1.64	4.44535e-27	ILMN_2080611	8.91±0.43	9.3±0.41	0.0012669	1.04	1.34
ACBD5	1446.56±569.72	2374.85±622.18	1.64	3.23681e-30	ILMN_1693250	11.37±0.41	11.79±0.41	0.000482242	1.04	1.34
RBPJ	692.28±252.96	1137.74±1305.02	1.64	6.42003e-22	ILMN_2316844	10.32±0.27	10.77±0.45	5.45495e-05	1.04	1.34
CSMD1	338.24±295.03	551.85±423.25	1.63	1.5736e-06	ILMN_1746945	9.94±0.89	10.52±0.71	0.00866064	1.06	1.345
UBE2Q2P1	11.72±8.94	19.08±12.87	1.63	4.16029e-09	ILMN_1769540	10.81±0.59	11.25±0.57	0.00775498	1.04	1.335
PIK3R1	4558.54±2152.05	7452.15±3541.44	1.63	2.91815e-17	ILMN_1689057	13.03±0.33	13.32±0.4	0.00500413	1.02	1.325
ATAD1	760.01±293.98	1241.56±319.79	1.63	1.98587e-28	ILMN_1654497	11.46±0.6	11.96±0.31	0.00114294	1.04	1.335
PATZ1	1283.93±492.57	2097.13±459.01	1.63	3.68887e-31	ILMN_1759297	12.41±0.45	12.86±0.37	0.00044958	1.04	1.335
LDB1	806.1±394.19	1316.79±311.41	1.63	6.78569e-30	ILMN_1811347	8.87±0.21	9.14±0.28	0.000363571	1.03	1.33
ZNF32	616.62±232.92	999.54±317.23	1.62	2.04491e-31	ILMN_1695362	9.92±0.53	10.27±0.38	0.00445297	1.04	1.33
KHDRBS3	966.54±451.38	1563.16±517.1	1.62	5.92491e-21	ILMN_1727790	12.13±0.52	12.53±0.52	0.00311338	1.03	1.325
TAS2R5	10.03±6.94	16.16±10.19	1.61	3.51332e-09	ILMN_1752867	10.55±0.59	11.02±0.63	0.00580323	1.04	1.325
DCAF16	623.1±237.17	1004.55±353.47	1.61	1.98946e-25	ILMN_1753440	9.9±0.37	10.37±0.5	0.000245712	1.05	1.33
FGF9	55.2±75.91	88.32±67.86	1.6	1.6527e-09	ILMN_1762531	10.5±1.11	11.55±0.97	0.000973246	1.1	1.35
CORO1C	3376.38±1354.77	5388.34±2240.54	1.6	1.89336e-19	ILMN_1745954	11.61±0.69	12.32±0.53	2.59768e-05	1.06	1.33
WASF1	1128.72±1272.74	1799.86±852.66	1.59	2.02709e-18	ILMN_1756079	10.87±0.91	11.41±0.46	0.00921961	1.05	1.32
ZRANB1	894.07±395.82	1419.15±295.74	1.59	2.27837e-26	ILMN_1757742	13.48±0.27	13.73±0.36	0.00859284	1.02	1.305
RPSA	3712.84±1668.1	5915.86±2680.58	1.59	7.83099e-22	ILMN_1664910	9.97±0.7	10.48±0.57	0.00468209	1.05	1.32
PCBP4	2189.09±1534.96	3481.78±1452.15	1.59	3.6592e-18	ILMN_1667267	11.27±0.76	11.79±0.54	0.00402495	1.05	1.32
PFN2	5586.2±2694	8858.89±2715.32	1.59	8.91523e-22	ILMN_1775448	12.69±0.41	13.08±0.52	0.00146947	1.03	1.31
SYT6	314.2±512.36	496.66±318.89	1.58	2.333e-16	ILMN_1696167	10.46±0.88	11.17±0.91	0.00570911	1.07	1.325
RFX7	610.97±285.81	963.69±378.28	1.58	5.48116e-19	ILMN_3245625	12.22±0.54	12.76±0.51	0.000648877	1.04	1.31
CADPS	963.36±1239.68	1518.77±851.45	1.58	8.3962e-17	ILMN_1665547	10.73±0.59	11.26±0.46	0.000256175	1.05	1.315
PNMA1	3390.63±1291.49	5312.6±1260.55	1.57	1.39325e-25	ILMN_1770850	12.66±0.46	13±0.5	0.00650244	1.03	1.3
EEF1D	4477.36±2002.09	7051.03±3851.61	1.57	2.06797e-17	ILMN_2408039	11.37±0.41	11.72±0.48	0.00508775	1.03	1.3
TBPL1	254.07±97.77	398.84±123.44	1.57	2.0369e-27	ILMN_1708147	10.75±0.56	11.22±0.49	0.00290438	1.04	1.305
WDR37	587.21±367.91	921.83±234.57	1.57	2.94715e-27	ILMN_2096405	9.79±0.65	10.39±0.64	0.00176459	1.06	1.315
COX15	715.65±172.06	1123.59±183.8	1.57	2.04489e-40	ILMN_2292696	11.1±0.49	11.51±0.38	0.00124347	1.04	1.305
RTKN	1714.97±1084.58	2685.24±1385.93	1.57	1.92226e-13	ILMN_1809336	9.47±0.55	9.98±0.49	0.00086785	1.05	1.31
ATE1	155.81±111.13	244.33±108.87	1.57	5.92242e-15	ILMN_2381769	8.72±0.22	9±0.31	0.000427535	1.03	1.3
ARL5B	117.09±72.58	183.24±106.47	1.57	2.06641e-10	ILMN_2120022	11.41±0.48	12.1±0.44	3.78683e-06	1.06	1.315
ZNF276	711.38±290.37	1108.19±420.96	1.56	1.46154e-19	ILMN_1721339	9.96±0.41	10.28±0.49	0.00866057	1.03	1.295
MINPP1	243.82±69.32	379.98±99.69	1.56	2.74741e-31	ILMN_1664994	10±0.46	10.36±0.39	0.00179692	1.04	1.3
RPL9	638.75±638.93	997.18±956.78	1.56	1.80339e-07	ILMN_1729033	11.01±0.31	11.36±0.41	0.00152458	1.03	1.295
CRMP1	3926.86±2359.4	6123.9±1777.83	1.56	5.22094e-22	ILMN_1811405	9.76±0.36	10.26±0.4	1.5914e-05	1.05	1.305
ZFP37	141.9±68.28	219.53±78.79	1.55	2.09344e-19	ILMN_1793578	11.3±0.49	11.69±0.42	0.00357299	1.03	1.29
ZNF821	345.07±147.99	534.99±170.11	1.55	2.99655e-24	ILMN_2151075	13.4±0.37	13.69±0.33	0.00333595	1.02	1.285
WNT3	46.43±24.82	71.92±31.16	1.55	9.01041e-15	ILMN_1803593	10.89±0.69	11.45±0.68	0.00311336	1.05	1.3
SCD5	16218.68±8491.73	25079.34±11302.39	1.55	2.68059e-14	ILMN_1746164	11.4±0.58	11.88±0.52	0.00261479	1.04	1.295
ANKRD28	999.55±333.84	1547.04±492.45	1.55	2.3234e-24	ILMN_1697594	10.96±0.56	11.35±0.46	0.00174863	1.04	1.295
ARHGAP12	1168.49±574.82	1812.06±558.05	1.55	5.01458e-23	ILMN_1753500	11.58±0.68	12.17±0.53	0.00155284	1.05	1.3
GPR19	129.48±57.6	201.2±77.24	1.55	1.05858e-17	ILMN_2102201	9.84±0.56	10.38±0.46	0.000919143	1.05	1.3
CDH10	521.95±309.57	810.02±333.95	1.55	5.4771e-13	ILMN_1791270	12.72±0.46	13.3±0.47	4.97932e-05	1.05	1.3
MAP4K5	871.19±434.38	1337.98±418.39	1.54	2.85493e-24	ILMN_2408908	13.06±0.42	13.36±0.35	0.00727642	1.02	1.28
POU6F1	783.37±325.39	1206.65±313.67	1.54	6.31675e-26	ILMN_1805766	9.68±0.47	9.96±0.39	0.00619399	1.03	1.285
ADD2	803.25±611.63	1236.18±511.06	1.54	8.33849e-15	ILMN_1694133	10.74±0.58	11.19±0.61	0.0044904	1.04	1.29
ATP6V1B1	40.87±40.87	63.07±58.18	1.54	7.31994e-07	ILMN_1812073	11.5±1.37	12.3±0.62	0.00445295	1.07	1.305
NACA	7187.67±2108.57	11043.26±3716.33	1.54	1.05732e-27	ILMN_2167616	13.17±0.28	13.38±0.26	0.00441577	1.02	1.28
PHLPP1	3035.17±1193.82	4665.52±1191.86	1.54	1.08347e-24	ILMN_1814661	12.52±0.44	12.81±0.27	0.00339384	1.02	1.28
CUEDC2	1283.68±737.17	1974.63±597.5	1.54	1.76322e-32	ILMN_1773018	10.28±0.41	10.64±0.37	0.00090174	1.04	1.29
HNRNPH3	2360.93±565.47	3638.63±718.82	1.54	2.09657e-36	ILMN_2341645	11.78±0.52	12.22±0.51	0.000715404	1.04	1.29
NOVA1	1604.75±964.42	2476.84±833.11	1.54	2.39875e-19	ILMN_1811363	11.07±0.65	11.72±0.56	0.000491971	1.06	1.3
HNRNPA1	4481.42±1450.36	6910.32±2396.32	1.54	7.73035e-24	ILMN_1815882	12.15±0.26	12.49±0.35	0.000371044	1.03	1.285
KCNQ2	1012.88±942.24	1556.43±565.81	1.54	1.86553e-12	ILMN_1666776	12.87±0.89	13.61±0.49	0.000147715	1.06	1.3
UNC13A	1552.82±2111.46	2371.65±1760.8	1.53	5.9612e-11	ILMN_2244140	9.47±0.45	9.91±0.57	0.00256921	1.05	1.29
PCGF6	126.64±30.26	193.17±47.78	1.53	5.04158e-31	ILMN_1810181	9.46±0.63	10.01±0.49	0.000532753	1.06	1.295
ABCG1	651.7±397.61	999.82±500.45	1.53	8.40985e-13	ILMN_1794782	11.75±0.42	12.23±0.44	0.000436232	1.04	1.285
CNTN1	3215.85±3811.74	4900.25±3152.77	1.52	2.60662e-10	ILMN_2400407	13.47±0.43	13.81±0.54	0.00921954	1.02	1.27
RPL37	4631.21±2368.46	7060.58±3361.25	1.52	9.75923e-21	ILMN_2191634	10.51±0.39	10.85±0.4	0.00671564	1.03	1.275
EIF2A	998.83±222.6	1521.39±512.76	1.52	2.30737e-26	ILMN_1733305	13.41±0.26	13.6±0.35	0.00561634	1.01	1.265
MEIS3	690.66±585.39	1047.05±465.8	1.52	3.20704e-11	ILMN_2301677	9.9±0.93	10.61±0.68	0.00500418	1.07	1.295
PROM2	28.74±21.81	43.77±32.14	1.52	5.43613e-08	ILMN_1761946	10.25±0.52	10.6±0.51	0.00484071	1.03	1.275
RPL5	8734.54±3393.9	13307.06±5872.2	1.52	2.26435e-15	ILMN_2087080	14.22±0.2	14.38±0.22	0.00392386	1.01	1.265
KCNT2	171.02±124.38	259.47±143.2	1.52	1.23224e-08	ILMN_2053345	11.91±0.89	12.63±0.69	0.00322292	1.06	1.29
TUT1	558.45±138.37	847.44±262.98	1.52	6.98708e-27	ILMN_1786108	10.11±0.52	10.63±0.72	0.00235188	1.05	1.285
PM20D2	376.03±228.98	572.4±216.39	1.52	2.15836e-18	ILMN_1766000	9.29±0.35	9.66±0.37	0.000936864	1.04	1.28
BCCIP	781.26±242.82	1189.29±304.42	1.52	1.06876e-26	ILMN_1758090	8.95±0.37	9.39±0.38	0.000147718	1.05	1.285
UPF2	635.69±262.5	964.3±233.94	1.52	1.50829e-29	ILMN_1739283	11.99±0.44	12.43±0.28	0.0001355	1.04	1.28
ONECUT2	60.66±124.48	92.08±64.27	1.52	5.25998e-15	ILMN_1664462	8.35±0.56	9.11±0.64	0.000108991	1.09	1.305
TRERF1	223.96±90.87	340.61±109.9	1.52	6.4507e-19	ILMN_1792076	9.59±0.62	10.4±0.55	1.81708e-05	1.08	1.3
MTAP	270.65±165.02	408.23±133.19	1.51	1.83566e-14	ILMN_1753639	12.04±0.51	12.37±0.48	0.00893617	1.03	1.27
ZNF33A	512.72±154.81	773.91±182.62	1.51	2.44301e-29	ILMN_2352590	10.98±0.29	11.22±0.29	0.00552496	1.02	1.265
NCAM2	1102.21±724.01	1660.23±675.32	1.51	7.76074e-13	ILMN_1749962	12.71±0.47	13.09±0.48	0.0053461	1.03	1.27
ZNF250	241.93±78.29	366.24±112.55	1.51	1.86891e-27	ILMN_1757230	9.67±0.8	10.18±0.5	0.00452815	1.05	1.28
IGF1R	1376.96±713.08	2085.12±2227.69	1.51	2.36692e-15	ILMN_1744023	9.41±0.42	9.68±0.34	0.00285415	1.03	1.27
ILF3-DT	734.2±283.77	1111.94±450.57	1.51	2.44876e-17	ILMN_3235597	11.93±0.48	12.29±0.39	0.00235188	1.03	1.27
CORO7	1347.88±540.77	2034.8±863.08	1.51	9.97649e-17	ILMN_1795949	8.57±0.37	9±0.51	0.00144262	1.05	1.28
SCAPER	585.51±198.73	881.86±229.41	1.51	2.87806e-24	ILMN_1811178	13.04±0.42	13.35±0.35	0.00115371	1.02	1.265
RPS15A	3825.91±1731.9	5765.89±2839.36	1.51	1.51254e-16	ILMN_2337241	13.62±0.34	14±0.38	0.000410609	1.03	1.27
PCDH7	800.22±767.85	1205.29±608.34	1.51	3.48319e-11	ILMN_1766668	10.57±0.78	11.33±0.63	0.000290129	1.07	1.29
PKNOX2	534.7±384.85	810.05±342.27	1.51	8.47631e-18	ILMN_1807689	11.55±0.42	12.07±0.45	1.95265e-05	1.05	1.28
TIAL1	961.57±280.85	1455.71±320.37	1.51	3.57199e-31	ILMN_2351309	12.75±0.28	13.18±0.3	3.07893e-06	1.03	1.27
RPS20	7030.12±3031.94	10541.49±5246	1.5	2.65534e-17	ILMN_1701596	12.34±0.54	12.67±0.37	0.00907694	1.03	1.265
TSHZ1	1010.01±622.88	1519.28±459.23	1.5	7.66879e-24	ILMN_1718907	12.83±0.44	13.11±0.36	0.00839269	1.02	1.26
CNNM2	175.63±102.1	263.32±79.33	1.5	3.41963e-20	ILMN_1663975	12.34±0.46	12.7±0.48	0.00839262	1.03	1.265
BIVM	528.48±177.37	792.09±269.79	1.5	3.76193e-18	ILMN_1805826	10.82±0.53	11.24±0.41	0.00363462	1.04	1.27
SNORA8	266.38±100.94	397.35±154.72	1.49	7.04381e-18	ILMN_3238707	13.7±0.49	14.19±0.65	0.00339384	1.04	1.265
ARHGAP28	40.15±103.26	59.7±42.19	1.49	4.25148e-17	ILMN_1797753	9.11±0.8	9.85±0.7	0.00186323	1.08	1.285
RAB2A	963.16±274.99	1435.97±406.01	1.49	9.08013e-26	ILMN_1652394	12.12±0.32	12.46±0.37	0.00115373	1.03	1.26
RALGAPA1	574.58±208.05	853.3±202	1.49	2.76421e-24	ILMN_2324574	13.23±0.37	13.61±0.49	0.000919149	1.03	1.26
CSMD2	461.82±455.39	683.08±423.3	1.48	1.09047e-09	ILMN_1775432	12.14±0.62	12.58±0.53	0.0070473	1.04	1.26
FAU	4776.37±1881.11	7059.31±3221.61	1.48	6.01409e-21	ILMN_1664614	13.33±0.46	13.67±0.31	0.0053461	1.03	1.255
LILRB5	22.29±117.34	33.03±53.75	1.48	8.83124e-11	ILMN_1732919	8.21±0.24	8.54±0.41	0.00131498	1.04	1.26
ST13	4788.71±1334.94	7066.91±1867.39	1.48	8.00639e-27	ILMN_2080158	12.65±0.29	12.96±0.33	0.000758296	1.02	1.25
ARHGEF7	2188.93±975.91	3238.21±1061.48	1.48	5.16236e-17	ILMN_1675984	12.06±0.44	12.49±0.32	8.36317e-05	1.04	1.26
INPP1	665.8±223.48	975.77±276.93	1.47	3.30266e-21	ILMN_1667239	12.84±0.31	13.08±0.29	0.00552491	1.02	1.245
TPP2	772.78±216.88	1137.44±410.9	1.47	6.3826e-19	ILMN_2128358	10.63±0.57	11.07±0.46	0.00445297	1.04	1.255
DST	9429.6±4082.26	13873.15±4939.81	1.47	3.51957e-16	ILMN_1703913	9.16±0.44	9.58±0.55	0.0033648	1.05	1.26
TAF5	77.98±30.26	114.28±33.26	1.47	4.20281e-24	ILMN_1684802	9.56±0.81	9.98±0.53	0.0017969	1.04	1.255
SFXN2	75.1±47.86	109.49±54.05	1.46	1.55657e-12	ILMN_1795976	8.68±0.42	9.01±0.42	0.00826155	1.04	1.25
LIX1L	1044.7±402.92	1520.66±386.13	1.46	2.24035e-24	ILMN_1708098	11.44±0.5	11.8±0.47	0.0080046	1.03	1.245
MRPL45	524.98±89.24	765.01±211.79	1.46	1.88311e-32	ILMN_1748650	12.87±0.16	12.99±0.2	0.0068796	1.01	1.235
ZNF275	1529.78±666.17	2237.82±795.18	1.46	4.44694e-16	ILMN_2314998	11.05±0.76	11.62±0.58	0.00676986	1.05	1.255
TXNDC16	397.79±156.68	579.27±174.37	1.46	1.794e-18	ILMN_1709740	9.66±0.6	10.13±0.46	0.00409355	1.05	1.255
BRWD3	143.94±90.16	210.68±125.39	1.46	8.16258e-07	ILMN_1757794	11.09±0.66	11.57±0.52	0.00176459	1.04	1.25
PCDHB9	382.5±277.82	559.72±307.13	1.46	4.84594e-08	ILMN_2047885	13.04±0.47	13.44±0.45	0.000851334	1.03	1.245
SMC3	1168.43±1331.95	1707.43±453.74	1.46	1.29535e-29	ILMN_2182348	10.67±0.71	11.31±0.43	0.000199144	1.06	1.26
TSC22D1	9027.51±5157.2	13142.86±5640.44	1.46	3.6097e-14	ILMN_1711091	10.22±0.54	11.12±0.75	1.37583e-05	1.09	1.275
AFAP1	1464.9±838.83	2125.35±932.8	1.45	2.20939e-12	ILMN_1651235	9.28±0.75	9.87±0.72	0.00852575	1.06	1.255
GPM6A	16443.74±7501.04	23818.85±7614.37	1.45	2.12539e-15	ILMN_2397646	13.31±0.48	13.66±0.44	0.00671556	1.03	1.24
NEU3	73.01±39.64	105.53±51.08	1.45	3.98608e-09	ILMN_1740524	11.7±0.28	11.95±0.4	0.00449036	1.02	1.235
C16orf87	113.37±46.14	164.23±51.87	1.45	7.51536e-20	ILMN_1690911	10.94±0.32	11.23±0.44	0.00345266	1.03	1.24
MAPK12	489.65±250.07	709.81±273.39	1.45	5.31275e-14	ILMN_1797786	8.81±0.48	9.3±0.52	0.00133964	1.06	1.255
ATF7IP	835.52±433.26	1214.18±665.1	1.45	1.39331e-07	ILMN_1716435	10.26±0.35	10.68±0.52	0.00057666	1.04	1.245
ZSCAN2	170.41±48.83	246.25±56.82	1.45	1.07694e-25	ILMN_1675377	9.08±0.67	9.79±0.61	0.000261564	1.08	1.265
ZNF519	82.19±43.57	119.32±47.66	1.45	1.06996e-13	ILMN_1724054	9.34±0.46	9.88±0.49	0.00012424	1.06	1.255
ENAH	3634.13±1537.22	5262.14±2019.39	1.45	8.15936e-16	ILMN_2370296	9.83±0.54	10.45±0.44	5.97337e-05	1.06	1.255
TRO	1160.42±574.95	1669.55±631.28	1.44	4.23262e-13	ILMN_2409642	11.28±0.32	11.59±0.42	0.00693513	1.03	1.235
USP3	319.76±129.83	459.18±149.31	1.44	1.00428e-16	ILMN_1725862	10.91±0.78	11.41±0.52	0.00589877	1.05	1.245
BRMS1L	334.05±126.85	482.67±118.79	1.44	3.42174e-22	ILMN_2225511	9.51±0.32	9.78±0.33	0.00395735	1.03	1.235
PPRC1	567.86±190.19	818.92±225.12	1.44	3.25826e-26	ILMN_1796210	12.06±0.68	12.5±0.49	0.0032229	1.04	1.24
DGCR2	4830.76±5447.64	6953.18±2126.71	1.44	2.93191e-28	ILMN_1713301	12.06±0.37	12.45±0.41	0.00153865	1.03	1.235
PIK3C2G	5.94±24.37	8.55±16.49	1.44	7.47087e-15	ILMN_1738993	8.04±0.23	8.45±0.52	0.000715404	1.05	1.245
LY6G5B	70.95±47.12	101.91±59.01	1.44	1.54716e-07	ILMN_1785527	11.66±0.58	12.26±0.54	0.000648881	1.05	1.245
CEP57	573.04±174.65	824.99±216.83	1.44	1.8014e-25	ILMN_1791568	9.48±0.42	9.99±0.44	0.000135502	1.05	1.245
TMOD2	4482.44±3061.36	6428.24±2356.22	1.43	2.77197e-15	ILMN_3251132	11.58±0.67	11.98±0.49	0.00965971	1.03	1.23
POLR3D	304.03±126.76	434.7±183.48	1.43	3.04577e-14	ILMN_1685109	9.34±0.49	9.74±0.47	0.00619401	1.04	1.235
RPS6KA5	189.18±159	270.79±130.44	1.43	1.48356e-10	ILMN_1657515	11.09±0.97	11.66±0.67	0.00333598	1.05	1.24
RPP30	326.67±88.77	467.77±75.62	1.43	8.49813e-31	ILMN_1792283	10.15±0.56	10.61±0.41	0.0020026	1.05	1.24
NLGN1	699.67±365.13	999.02±397.93	1.43	5.49296e-13	ILMN_1739521	13.07±0.5	13.56±0.54	0.00104996	1.04	1.235
TSC1	1118.04±309.3	1601.73±387.19	1.43	1.28228e-25	ILMN_1758378	11.57±0.48	12.01±0.38	0.000482245	1.04	1.235
NETO1	154.32±229.42	220.94±173.94	1.43	6.12011e-11	ILMN_1783168	9.66±0.85	10.58±0.78	0.000302347	1.1	1.265
AKT3	1127.87±881.96	1614.25±574.38	1.43	1.6805e-16	ILMN_2325610	11.21±0.4	11.74±0.36	1.57231e-05	1.05	1.24
ZNF438	222.2±77.68	314.71±110.66	1.42	1.31698e-16	ILMN_1678494	9.99±0.43	10.35±0.5	0.00800469	1.04	1.23
RPL27A	5844.58±2766.43	8325.14±4195.93	1.42	5.57805e-16	ILMN_1713086	12.27±0.52	12.65±0.42	0.00787897	1.03	1.225
AP2B1	8636.16±2652.49	12254.25±2493.95	1.42	1.51267e-26	ILMN_2331735	12.73±0.41	12.96±0.3	0.0075123	1.02	1.22
KIAA1586	174.68±75.04	247.87±82.25	1.42	2.45847e-15	ILMN_1722034	10.02±0.72	10.54±0.57	0.00629533	1.05	1.235
TIMP3	9301.15±5463.17	13217.83±8703.9	1.42	2.84894e-08	ILMN_1701461	13.5±0.56	13.98±0.51	0.0020026	1.03	1.225
PUS3	167.42±52.02	237.5±68.06	1.42	9.54808e-22	ILMN_2097185	11.64±0.41	12.01±0.41	0.00146948	1.03	1.225
OSBPL8	1313.01±436.17	1851.15±719.18	1.41	5.49295e-13	ILMN_1782459	12.66±0.37	12.94±0.42	0.00839272	1.02	1.215
DNMBP	502.25±386.02	710.58±235.72	1.41	5.404e-19	ILMN_1702443	9.78±1.17	10.54±0.66	0.00534617	1.08	1.245
TNFRSF21	2818.28±2499.66	3973.54±1800.58	1.41	8.1136e-12	ILMN_1699695	13.07±0.55	13.48±0.44	0.00437889	1.03	1.22
BCL6	2003.95±932.05	2831.56±1281.49	1.41	6.38898e-10	ILMN_1737314	12.47±0.57	12.96±0.43	0.00170153	1.04	1.225
RPUSD4	384.32±84.41	540.03±147.05	1.41	3.8804e-29	ILMN_1730082	13.25±0.31	13.52±0.31	0.00170151	1.02	1.215
NGDN	467.03±145.35	657.59±155.81	1.41	8.98345e-22	ILMN_2295879	8.56±0.43	8.99±0.46	0.00101091	1.05	1.23
ABL2	855.01±336.63	1205.49±281.5	1.41	1.80037e-24	ILMN_1741628	11.37±0.73	12.01±0.51	0.00097324	1.06	1.235
KLHL13	357.14±259.42	502.65±234.98	1.41	4.83067e-12	ILMN_1719919	10.94±0.58	11.52±0.58	0.00053275	1.05	1.23
NCOA2	478.38±290.99	674.29±351.82	1.41	3.51561e-07	ILMN_1769040	11.79±0.56	12.31±0.36	0.000463315	1.04	1.225
SLC12A6	844.43±313.09	1185.38±347.3	1.4	3.8802e-16	ILMN_1767992	12.14±0.46	12.41±0.36	0.00965964	1.02	1.21
EXOSC4	343.83±165.55	482.61±270.9	1.4	4.86461e-13	ILMN_1745271	10.43±0.95	10.91±0.54	0.00452819	1.05	1.225
KLHDC2	767.13±242.27	1076.43±178.96	1.4	1.41036e-29	ILMN_1741204	12.97±0.44	13.33±0.56	0.00437887	1.03	1.215
RUFY2	528.46±206.02	740.09±180.44	1.4	1.97668e-19	ILMN_2319766	10.06±0.27	10.31±0.32	0.00409357	1.02	1.21
UBE2Q2P2	12.4±8.71	17.35±9.84	1.4	5.08764e-08	ILMN_3235825	10.13±0.91	10.77±0.67	0.00339387	1.06	1.23
TCERG1	806.09±240.97	1130.92±351.89	1.4	9.31128e-19	ILMN_1706839	11.78±0.38	12.1±0.32	0.00280476	1.03	1.215
DDX21	744.24±398.95	1039.16±389.02	1.4	1.0386e-13	ILMN_1735461	10.89±0.29	11.2±0.43	0.00198466	1.03	1.215
GABPB1-AS1	171.26±91.23	239.32±120.08	1.4	9.82991e-08	ILMN_3236965	10.73±0.86	11.43±0.64	0.00161082	1.07	1.235
MPST	777.25±464.31	1086.81±485.54	1.4	8.85499e-13	ILMN_1800096	9.36±0.61	9.91±0.56	0.00104997	1.06	1.23
SF3A1	2671.68±657.94	3744.15±933.44	1.4	2.32775e-25	ILMN_1697286	9.64±0.59	10.23±0.66	0.00103028	1.06	1.23
FDFT1	2265.47±1249.79	3148.71±945.83	1.39	7.25392e-17	ILMN_1741096	12.16±0.5	12.52±0.39	0.00727648	1.03	1.21
TTYH2	2722.29±1522.22	3781.64±1821.27	1.39	3.6619e-08	ILMN_2288148	9.74±0.73	10.26±0.61	0.00634652	1.05	1.22
ACADSB	577.75±320.44	802.94±249.97	1.39	1.06826e-15	ILMN_1740920	10.09±0.58	10.52±0.4	0.00543488	1.04	1.215
MC1R	128.69±75.55	179.35±119.06	1.39	9.73949e-07	ILMN_1653319	11.37±0.46	11.72±0.47	0.0051726	1.03	1.21
CFDP1	903.78±294.05	1256.67±332.42	1.39	1.51358e-22	ILMN_1800837	10.99±0.22	11.25±0.3	0.00226975	1.02	1.205
TOMM20	4395.63±1365.92	6092.54±1729.27	1.39	2.84395e-22	ILMN_1679796	13.96±0.29	14.23±0.35	0.00193161	1.02	1.205
MAPT-IT1	14.16±18.92	19.64±14.86	1.39	9.59939e-11	ILMN_3247621	10.94±0.45	11.42±0.56	0.000936864	1.04	1.215
KLF12	978.83±510.16	1359.64±560.18	1.39	3.0824e-10	ILMN_1762801	10.98±0.44	11.42±0.41	0.000623917	1.04	1.215
YLPM1	1869.74±567.43	2572.18±685.35	1.38	5.38684e-18	ILMN_3239789	11.89±0.54	12.22±0.46	0.00813221	1.03	1.205
KBTBD6	792.87±307.32	1090.55±331.99	1.38	3.73837e-15	ILMN_1658104	9.52±0.4	9.85±0.36	0.0051726	1.03	1.205
RRN3	1014.66±249.72	1400.14±421.61	1.38	3.4956e-20	ILMN_1765401	9.92±0.39	10.33±0.48	0.00231046	1.04	1.21
DNAJC9	493.43±150.92	677.5±172.58	1.37	6.44463e-23	ILMN_1799516	12.36±0.43	12.68±0.46	0.0078789	1.03	1.2
CRYGA	1.39±3.63	1.89±2.47	1.37	6.81359e-09	ILMN_1779304	8.21±0.27	8.56±0.53	0.00671567	1.04	1.205
POLR3H	1797.79±1297.48	2463.73±755.14	1.37	5.22413e-20	ILMN_2321339	11.66±0.64	12.14±0.45	0.00650242	1.04	1.205
NKTR	1490.56±652.22	2036.73±923.44	1.37	8.58463e-09	ILMN_1721621	11.45±0.57	11.87±0.43	0.00363462	1.04	1.205
DDHD1	559.5±173.03	766.28±238.19	1.37	2.19379e-15	ILMN_1780306	10.37±0.47	10.79±0.4	0.000901745	1.04	1.205
BTF3	4342.79±1222.26	5942.54±1782.49	1.37	1.13745e-21	ILMN_2245676	10.05±0.8	10.73±0.57	0.000378663	1.07	1.22
CELF2	2514.78±1120.13	3457.06±1112.37	1.37	5.1301e-15	ILMN_1664170	8.56±0.63	9.39±0.67	0.000132599	1.1	1.235
SDR39U1	1052.66±390.63	1426.42±361.27	1.36	4.62865e-18	ILMN_3248985	10.21±0.33	10.43±0.34	0.00727645	1.02	1.19
PDLIM5	3157.72±1762.98	4293.2±1766.61	1.36	6.86723e-10	ILMN_2361478	12.77±0.32	13.02±0.43	0.00655506	1.02	1.19
SH3D19	597.66±381.71	814.64±373.63	1.36	1.06519e-10	ILMN_1653133	10.35±0.63	10.78±0.56	0.00639813	1.04	1.2
FGD1	489.03±228.26	665.87±205.56	1.36	7.64436e-15	ILMN_1764314	12.54±0.54	12.91±0.59	0.00629527	1.03	1.195
HPS4	981.45±291.06	1336.21±288.29	1.36	6.26617e-21	ILMN_2282718	8.3±0.37	8.61±0.46	0.0047608	1.04	1.2
NPAT	397.6±143.93	540.42±177.94	1.36	2.14805e-12	ILMN_2120965	11.59±0.67	12.04±0.58	0.00376071	1.04	1.2
PPP2R2D	415.45±158.35	563.12±112.76	1.36	5.75989e-19	ILMN_1805652	10.5±0.48	10.89±0.37	0.00141621	1.04	1.2
ADAM8	62.1±144.34	84.23±59.86	1.36	2.69398e-16	ILMN_1708348	8.14±0.43	8.75±0.57	0.000106625	1.07	1.215
GTPBP1	1538.12±429.73	2088.4±421.6	1.36	1.72029e-22	ILMN_1811378	8.99±0.42	9.58±0.51	6.3924e-05	1.07	1.215
CCNJ	130.26±50.05	176.17±62.89	1.35	9.9855e-13	ILMN_2206812	8.53±0.38	8.83±0.38	0.00525875	1.03	1.19
CWF19L2	304.82±86.49	412.28±110.29	1.35	1.41424e-18	ILMN_1668498	11.48±0.52	11.82±0.43	0.00472128	1.03	1.19
GGA1	1281.37±388.98	1732.78±450.25	1.35	4.41028e-18	ILMN_1658175	9.77±0.53	10.26±0.66	0.00376073	1.05	1.2
CHD3	2796.54±1376.32	3767.63±1351.53	1.35	3.51113e-11	ILMN_2370414	8.55±0.18	8.81±0.35	0.00231048	1.03	1.19
PPP2R5C	2005.66±555.67	2695.73±616.63	1.34	1.7122e-19	ILMN_1780913	11.42±0.47	11.78±0.48	0.00739356	1.03	1.185
AKAP1	1241.4±465.79	1657.54±476.52	1.34	1.99347e-16	ILMN_1712530	11.11±0.46	11.47±0.46	0.00727648	1.03	1.185
MRPS28	438.44±136.92	589.47±171.99	1.34	3.42913e-16	ILMN_1718424	10.79±0.28	11.01±0.28	0.00599578	1.02	1.18
C14orf28	63.35±19.52	84.96±21.56	1.34	4.62281e-17	ILMN_1807031	10±0.47	10.4±0.42	0.00339384	1.04	1.19
PTPRS	4087.61±1875.84	5468.85±1895.83	1.34	1.38524e-11	ILMN_2365644	10.75±0.36	11.2±0.45	0.000819217	1.04	1.19
SCAI	367.91±276.55	494.52±208.85	1.34	1.8697e-14	ILMN_1722387	9.24±0.6	9.85±0.52	0.000623921	1.07	1.205
STXBP1	3481.79±5099.81	4617.31±4226.68	1.33	5.79875e-12	ILMN_1810657	12.01±0.61	12.49±0.65	0.00609414	1.04	1.185
ZNF202	222.73±74.58	296.09±85.24	1.33	2.07875e-15	ILMN_1792990	9.24±0.74	9.76±0.61	0.0043059	1.06	1.195
GNE	582.17±216.68	773.1±233.38	1.33	2.35199e-15	ILMN_1729417	9.58±0.36	9.88±0.32	0.0033648	1.03	1.18
HOOK3	1148.11±324.22	1522±385.05	1.33	1.89369e-17	ILMN_1741464	12.5±0.55	12.86±0.35	0.00044509	1.03	1.18
POGZ	1841.77±520.63	2442.91±617.65	1.33	4.04532e-18	ILMN_1652929	11.12±0.35	11.43±0.26	0.000356235	1.03	1.18
ZDHHC16	317.66±91.76	420.09±82.21	1.32	2.30056e-20	ILMN_2362457	9.91±0.53	10.32±0.51	0.00552494	1.04	1.18
ACACA	2091.95±800.45	2761.05±885.19	1.32	5.9283e-12	ILMN_1667641	9.2±0.84	9.77±0.64	0.00552494	1.06	1.19
PDP2	217.42±98.29	286.41±107.8	1.32	2.10637e-09	ILMN_1797965	11.19±0.4	11.44±0.38	0.00369715	1.02	1.17
TUBGCP4	312.39±126.8	412.24±135.42	1.32	8.52122e-10	ILMN_1792173	11.15±0.52	11.57±0.41	0.00222969	1.04	1.18
TRMT11	238.81±66.49	315.84±78.5	1.32	3.42967e-17	ILMN_1805481	12.14±0.38	12.47±0.37	0.00170154	1.03	1.175
JMY	780.13±262.19	1027.43±242.1	1.32	2.65954e-18	ILMN_3251620	10.4±0.43	10.81±0.38	0.000371047	1.04	1.18
MTMR9	769.32±347.91	1009.95±285.11	1.31	2.58441e-14	ILMN_1652521	10.92±0.44	11.22±0.5	0.00951098	1.03	1.17
DDX6	3033.5±744.04	3985.3±914.77	1.31	2.05435e-21	ILMN_1777340	13.01±0.45	13.32±0.39	0.00845897	1.02	1.165
KANK1	2234.49±1450.58	2936.13±1236.25	1.31	1.76746e-11	ILMN_1777727	8.65±0.33	8.95±0.41	0.00693516	1.03	1.17
RNF146	1001.91±246.18	1310.84±249.7	1.31	1.48367e-21	ILMN_1685679	11.78±0.43	12.08±0.43	0.00682459	1.03	1.17
LINC00839	176.37±358.72	230.97±169.39	1.31	4.84088e-10	ILMN_1759186	8.41±0.54	8.91±0.69	0.00666175	1.06	1.185
PITRM1	1088.66±500.78	1429.73±379.9	1.31	5.65061e-16	ILMN_1698072	11.44±0.21	11.66±0.32	0.00376073	1.02	1.165
NCOR2	4965.87±1740.68	6521.82±2690.87	1.31	2.14316e-08	ILMN_2256868	10.94±0.49	11.44±0.64	0.00290438	1.04	1.175
PTCD3	1415.48±311.43	1851.13±370.5	1.31	1.24258e-23	ILMN_1714424	9.78±0.67	10.3±0.54	0.00219027	1.05	1.18
ZNF197	451.72±102.19	589.7±133.94	1.31	3.285e-19	ILMN_2270900	12.55±0.35	12.83±0.27	0.0020026	1.02	1.165
FAM13A	737.6±637.89	969.05±291.33	1.31	8.50737e-16	ILMN_2291092	9.28±0.53	9.84±0.7	0.00174861	1.06	1.185
FBXO34	514.54±316.38	672.8±234.18	1.31	5.29681e-16	ILMN_1765060	11.51±0.36	11.9±0.4	0.000179097	1.03	1.17
MBD5	373.61±122.99	484.82±160.09	1.3	3.12261e-11	ILMN_1800731	9.9±0.4	10.16±0.34	0.00671567	1.03	1.165
SPATS2	456.85±243.03	594.78±205.86	1.3	1.75821e-10	ILMN_2203463	11.42±0.43	11.73±0.37	0.00660828	1.03	1.165
HIF1AN	797.4±253.75	1032.89±153.67	1.3	5.2611e-22	ILMN_1681812	10.33±0.51	10.7±0.37	0.00594707	1.04	1.17
MRPL30	615.53±93.64	797.66±177.45	1.3	9.21558e-24	ILMN_1661039	10.76±0.32	11.09±0.34	0.000884647	1.03	1.165
RPLP1	10551.37±5423.4	13755.38±6192.42	1.3	6.16988e-10	ILMN_2386530	10.99±0.95	12.44±0.62	3.43061e-07	1.13	1.215
ABL1	2634.35±793.46	3400.12±856.64	1.29	1.1355e-13	ILMN_1708922	10.81±0.63	11.19±0.55	0.0096596	1.04	1.165
BCHE	1425.6±1194.61	1833.77±823.46	1.29	2.61685e-09	ILMN_1685641	12.23±0.39	12.52±0.52	0.00936428	1.02	1.155
PES1	1470.38±615.21	1899.43±674.58	1.29	1.23318e-12	ILMN_1656372	10.13±0.43	10.42±0.33	0.00921961	1.03	1.16
ZNF493	282.44±128.63	364±121	1.29	5.83699e-11	ILMN_2278653	11.93±0.54	12.25±0.58	0.0089362	1.03	1.16
TNRC6B	1009.96±359.63	1305±338.63	1.29	9.11011e-14	ILMN_1771201	8.57±0.26	8.85±0.33	0.00305986	1.03	1.16
AKAP11	2385.38±1161.57	3069.83±1123.37	1.29	2.85317e-09	ILMN_1693220	12.48±0.32	12.77±0.37	0.00300722	1.02	1.155
MSL2	653.6±150.6	840.19±163.11	1.29	6.28961e-21	ILMN_2171102	9.88±0.39	10.27±0.33	0.000701613	1.04	1.165
SS18L1	597.56±216.8	768.79±201.24	1.29	1.42334e-11	ILMN_1676625	9.69±0.31	10.04±0.32	0.000335054	1.04	1.165
UBE2E1	1785.14±491	2292.51±652.15	1.28	6.2008e-13	ILMN_2371685	12.38±0.3	12.63±0.33	0.00852575	1.02	1.15
OSGEPL1	209.53±58.59	268.47±60.96	1.28	8.39038e-15	ILMN_1658909	9.88±0.39	10.09±0.25	0.00629533	1.02	1.15
FYN	5756.81±3028.48	7343.58±1990.61	1.28	1.01003e-12	ILMN_2249920	12.09±0.61	12.46±0.51	0.00336479	1.03	1.155
TRAPPC6B	575.72±296.48	736.06±225.01	1.28	6.96372e-15	ILMN_1666007	9.95±0.41	10.34±0.35	0.000729446	1.04	1.16
SLC25A16	121.8±38.51	155.35±45.39	1.28	6.16186e-12	ILMN_2115421	11.57±0.39	12.03±0.4	5.09451e-05	1.04	1.16
LINC00667	773.43±224.59	982.04±254.24	1.27	2.74666e-14	ILMN_3236970	10.75±0.55	11.19±0.49	0.00775498	1.04	1.155
ITSN1	958.42±368.7	1221.09±491.29	1.27	3.23516e-07	ILMN_1672741	9.32±0.76	10.02±0.74	0.00248016	1.08	1.175
NONO	5773.51±1883.6	7327.9±2081.43	1.27	1.73336e-12	ILMN_2052790	12.81±0.36	13.13±0.38	0.00211335	1.03	1.15
ARMCX1	714±216.61	907.19±189.28	1.27	2.81155e-18	ILMN_2180677	10.48±0.43	10.88±0.48	0.00173281	1.04	1.155
RPL23A	2220.37±866.38	2814.09±1169.1	1.27	6.97353e-09	ILMN_2110829	10.23±0.34	10.62±0.52	0.00155285	1.04	1.155
PPP3CC	288.06±85.6	365.56±83.78	1.27	1.47321e-16	ILMN_1690546	10.84±0.4	11.25±0.39	0.000688066	1.04	1.155
SMAD4	1367.12±403.22	1729.62±369.91	1.27	8.75688e-16	ILMN_1741477	12.02±0.36	12.38±0.38	0.000394341	1.03	1.15
SOBP	961.94±438.44	1208.92±316.46	1.26	8.37488e-10	ILMN_1706203	11.08±0.67	11.49±0.66	0.00866067	1.04	1.15
NIN	1326.9±675.21	1672.33±617.75	1.26	6.30455e-09	ILMN_2347541	12.32±0.27	12.52±0.29	0.00852565	1.02	1.14
DCTN6	855.63±209.13	1079.58±213.53	1.26	5.30221e-17	ILMN_2204983	10.8±0.49	11.15±0.4	0.00660828	1.03	1.145
CNOT6	794.63±227.4	1000.43±309.14	1.26	1.84136e-10	ILMN_2136177	11.79±0.35	12.01±0.44	0.00660828	1.02	1.14
INTS2	378.2±109.31	475±142.76	1.26	3.12261e-11	ILMN_1686553	11.73±0.47	12.07±0.4	0.00589882	1.03	1.145
RMND1	255.5±59.87	320.81±81.15	1.26	5.70482e-15	ILMN_1694533	10.15±0.34	10.45±0.38	0.00402494	1.03	1.145
DDX42	2949.06±439.76	3707.59±646.32	1.26	7.12833e-28	ILMN_1695983	11.87±0.38	12.27±0.44	0.00018688	1.03	1.145
YME1L1	1523.94±560.33	1923.8±486.93	1.26	5.13314e-18	ILMN_2339825	12.19±0.29	12.55±0.24	5.09447e-05	1.03	1.145
GRINA	5799.35±2464.95	7249.98±2315.14	1.25	1.58184e-09	ILMN_2370872	11.49±0.5	11.84±0.4	0.00763277	1.03	1.14
NAA30	572.12±184.85	717.41±159.3	1.25	1.17156e-12	ILMN_2128087	11.1±0.31	11.38±0.35	0.00716104	1.03	1.14
UBE2R2	1782.39±416.73	2222.12±390.09	1.25	7.96166e-17	ILMN_1675721	9.64±0.26	9.85±0.26	0.00589877	1.02	1.135
TIMM9	310.57±84.22	387.28±106.61	1.25	1.60109e-13	ILMN_1653709	10.91±0.47	11.29±0.4	0.00500413	1.03	1.14
NARS2	286.64±79.53	357.03±81.95	1.25	1.53648e-14	ILMN_1797332	11.35±0.47	11.71±0.38	0.0047608	1.03	1.14
THUMPD1	818.3±161.43	1022.34±204.26	1.25	1.87307e-19	ILMN_1702946	10.37±0.38	10.67±0.45	0.00460452	1.03	1.14
NPM1	3861.54±945.25	4811.52±1808.48	1.25	2.56265e-08	ILMN_2379762	9.66±0.43	9.99±0.45	0.00437889	1.03	1.14
PPP2R3C	517.36±135.56	644.84±130.98	1.25	1.15352e-15	ILMN_1662617	11.67±0.32	11.9±0.34	0.00351234	1.02	1.135
ZNF675	159.68±61.15	200.08±70.44	1.25	8.61113e-08	ILMN_1741640	9.72±0.4	10.07±0.36	0.00170154	1.04	1.145
PHF3	1443.16±434.64	1798.21±430.09	1.25	4.20455e-12	ILMN_1798164	12.63±0.22	12.85±0.3	0.0014426	1.02	1.135
SUCLG1	1301.06±302.21	1626.36±377.49	1.25	9.88682e-18	ILMN_1779616	14.39±0.25	14.61±0.27	0.0013901	1.02	1.135
UTP23	334.34±98.99	419.49±116.09	1.25	1.92981e-12	ILMN_1774860	9.76±0.26	10.06±0.27	0.000335052	1.03	1.14
MXD1	382.5±201.63	473.3±168.67	1.24	1.59225e-12	ILMN_2214678	11.6±0.65	12±0.42	0.00671567	1.03	1.135
CNOT8	1143.06±255.4	1413.78±266.47	1.24	3.48822e-22	ILMN_1736068	10.86±0.33	11.12±0.32	0.00609417	1.02	1.13
PARP6	903.51±297.76	1123.39±326.21	1.24	6.18718e-09	ILMN_1771832	11.1±0.29	11.36±0.31	0.00437879	1.02	1.13
RIOK1	343.82±100.87	427.35±117.27	1.24	9.45902e-12	ILMN_1670318	7.9±0.15	8.05±0.19	0.00357302	1.02	1.13
PRPF39	439.27±162.78	545.22±176.59	1.24	8.04227e-09	ILMN_1692779	10.26±0.32	10.66±0.35	7.4809e-05	1.04	1.14
UBN2	698.34±245.47	859.16±299.91	1.23	2.52802e-07	ILMN_3248928	11.68±0.33	11.93±0.29	0.00751227	1.02	1.125
MORC3	582.48±190.04	719.19±180.93	1.23	8.13315e-14	ILMN_1783702	10.34±0.52	10.71±0.49	0.00716101	1.04	1.135
ZNF286A	391.93±201.17	482.13±177.14	1.23	4.03936e-08	ILMN_1663858	11.39±0.65	11.83±0.49	0.00693513	1.04	1.135
PAG1	1008.87±503.98	1242.66±471.21	1.23	1.3178e-06	ILMN_2055156	11.39±0.64	11.78±0.55	0.00480056	1.03	1.13
REPS1	867.32±249.51	1063.62±256.16	1.23	1.07257e-11	ILMN_2222768	11.02±0.54	11.43±0.42	0.00402495	1.04	1.135
AP4S1	113.72±51.38	139.85±39.29	1.23	1.17126e-08	ILMN_1760466	9.38±0.6	9.82±0.45	0.00392394	1.05	1.14
TM2D3	934.71±272.67	1151.84±249.84	1.23	4.87974e-15	ILMN_1761120	10.83±0.29	11.11±0.36	0.00369719	1.03	1.13
LRRC58	1469.81±475.94	1814.15±556.37	1.23	3.4244e-08	ILMN_3251467	10.43±0.69	10.97±0.58	0.00345266	1.05	1.14
ZNF484	91.46±33.77	112.05±34.57	1.23	1.73831e-08	ILMN_1683854	10.57±0.54	10.93±0.37	0.00300721	1.03	1.13
DIS3	765.73±213.95	942.43±298.76	1.23	1.82651e-07	ILMN_1799796	12.06±0.39	12.4±0.39	0.00243667	1.03	1.13
FOXP1	388.87±191.28	478.94±158.77	1.23	6.74332e-08	ILMN_2250923	9.02±0.52	9.39±0.4	0.00211335	1.04	1.135
NCAPH2	957.66±365.83	1174.79±386.17	1.23	1.92607e-08	ILMN_1712375	9.32±0.5	9.77±0.55	0.00161082	1.05	1.14
UBR5	2132.35±710.48	2625.2±834.02	1.23	3.76131e-08	ILMN_2204726	12.17±0.31	12.5±0.32	0.000267055	1.03	1.13
TOMM22	928.37±268.62	1135.21±301.81	1.22	4.96642e-12	ILMN_1714623	12.89±0.24	13.1±0.26	0.0087287	1.02	1.12
CCDC88A	3610.17±1196.39	4393.47±1192.09	1.22	9.20518e-09	ILMN_1811050	12.7±0.61	13.1±0.49	0.00693516	1.03	1.125
PPP3CA	2002.48±1654.04	2447.65±1372.82	1.22	1.52135e-09	ILMN_2044226	10.76±0.63	11.2±0.55	0.00639813	1.04	1.13
CEBPZ	953.54±205.35	1162.44±299.29	1.22	3.24142e-11	ILMN_1744147	13.48±0.4	13.75±0.32	0.0053022	1.02	1.12
NUDT21	2273.98±667.71	2773.73±694.13	1.22	4.07013e-10	ILMN_2133146	10.75±0.5	11.13±0.57	0.00484071	1.04	1.13
STRN3	451.17±144.81	550.3±105.99	1.22	6.88006e-12	ILMN_1772946	10.22±0.55	10.63±0.45	0.00369719	1.04	1.13
HECTD1	2146.71±709.69	2618.84±602.9	1.22	4.07013e-10	ILMN_1706094	12.14±0.3	12.37±0.37	0.00305985	1.02	1.12
SYT15	103.64±252.95	126.31±69.52	1.22	1.15592e-13	ILMN_1777362	10.55±0.51	10.93±0.43	0.00231049	1.04	1.13
KDM2B	800.96±296.13	973.8±236.8	1.22	2.4448e-12	ILMN_1658232	8.95±0.22	9.21±0.25	0.000335054	1.03	1.125
EXOC5	1507.08±481.85	1821.62±422.43	1.21	3.98608e-09	ILMN_1788625	11.02±0.6	11.33±0.49	0.00965964	1.03	1.12
APBA2	3179.81±1270.29	3850.43±1051.1	1.21	6.049e-07	ILMN_1723626	11.49±0.8	11.98±0.44	0.00671564	1.04	1.125
TSG101	1132.16±165.7	1365.49±324.07	1.21	3.45977e-14	ILMN_1747146	10.5±0.4	10.78±0.43	0.00376073	1.03	1.12
PPIL3	310.81±98.24	376.81±121.41	1.21	1.15157e-06	ILMN_2393060	9.71±0.29	10.01±0.38	0.003336	1.03	1.12
ZNF91	448.45±174.49	543.6±173.22	1.21	5.73147e-08	ILMN_1802053	11.61±0.41	11.95±0.34	0.00285418	1.03	1.12
DGCR5	366.05±521.91	442.84±303.48	1.21	2.76642e-07	ILMN_1804833	8.46±0.45	8.93±0.54	0.00261481	1.06	1.135
OTUB1	2016.45±745.88	2446.95±610.63	1.21	5.90236e-14	ILMN_2265222	8.08±0.37	8.54±0.62	0.00152457	1.06	1.135
ATXN3	232.72±63.57	280.9±57.81	1.21	3.08122e-11	ILMN_1725696	11.47±0.58	11.98±0.53	0.000642555	1.05	1.13
TBRG1	1120.1±374.76	1344.73±349.53	1.2	1.22911e-11	ILMN_1778134	9.29±0.22	9.53±0.31	0.00552494	1.02	1.11
N4BP2L2	953.07±211.29	1145.6±288.69	1.2	6.20073e-10	ILMN_1797893	12.44±0.21	12.63±0.27	0.00534617	1.01	1.105
EIF2B2	584.82±142.57	702.48±189.5	1.2	3.42232e-09	ILMN_1713380	12.94±0.61	13.16±0.41	0.00534615	1.02	1.11
MLYCD	212.49±85.1	254.73±76.59	1.2	1.4489e-09	ILMN_1651336	10.36±0.34	10.66±0.43	0.00452819	1.03	1.115
PNN	1823.25±706.69	2195.72±645.83	1.2	7.25662e-09	ILMN_1721703	13.33±0.36	13.67±0.49	0.00222966	1.03	1.115
MRPL3	1090.4±234.34	1311.2±246.92	1.2	2.62401e-13	ILMN_1713143	12.3±0.22	12.55±0.28	0.000674762	1.02	1.11
CPSF6	1434.7±606.66	1722.07±443.59	1.2	4.9802e-12	ILMN_1795454	11.97±0.57	12.47±0.46	6.11001e-05	1.04	1.12
PMS1	337.65±107.49	402.68±107	1.19	2.33121e-09	ILMN_1700847	10.29±0.68	10.73±0.43	0.00951094	1.04	1.115
CKMT1B	431.28±928.07	514.41±437.78	1.19	5.50831e-11	ILMN_1763491	10.29±0.95	10.96±0.86	0.00826155	1.06	1.125
NAB1	1047.92±366.19	1247.42±305.11	1.19	1.62083e-09	ILMN_1774617	10.06±0.45	10.44±0.53	0.00624446	1.04	1.115
RBBP7	2476.35±753.73	2956.42±781.9	1.19	4.82719e-11	ILMN_1770053	10.33±0.39	10.63±0.42	0.00619401	1.03	1.11
C11orf54	459.63±140.04	546.29±140.29	1.19	1.1567e-09	ILMN_1664738	9.29±0.32	9.52±0.32	0.00609412	1.02	1.105
FUNDC2	1304.31±366.68	1546.57±394.77	1.19	4.34535e-10	ILMN_1669118	9.28±0.56	9.77±0.63	0.0054349	1.05	1.12
ZNF592	1535.77±343.28	1829.75±489.4	1.19	1.89562e-08	ILMN_1671104	9.87±0.44	10.22±0.45	0.00437889	1.04	1.115
MCEE	86.72±26.84	103.22±27.86	1.19	1.48248e-07	ILMN_1735347	10.93±0.56	11.28±0.43	0.00409357	1.03	1.11
PJA1	1441.19±474.92	1710.39±429.24	1.19	1.29331e-08	ILMN_1667261	8.74±0.22	9±0.36	0.00369719	1.03	1.11
PDE10A	146.97±193.86	174.38±115.68	1.19	2.42401e-07	ILMN_2121272	9.17±0.67	9.78±0.68	0.00248016	1.07	1.13
KIAA1143	802.42±181.24	956.33±258.11	1.19	1.47616e-07	ILMN_2043360	11.65±0.31	11.93±0.41	0.00200261	1.02	1.105
TLK2	599.38±116.07	711.41±126.22	1.19	1.28569e-17	ILMN_1663486	9.39±0.38	9.74±0.32	0.00182979	1.04	1.115
CNBP	5586.28±1287.75	6629.58±1310.1	1.19	7.2693e-12	ILMN_3250201	12±0.4	12.37±0.41	0.00170153	1.03	1.11
RAF1	2167.24±447.38	2549±470.36	1.18	8.55572e-13	ILMN_1813489	12.24±0.51	12.65±0.53	0.00839265	1.03	1.105
NCKIPSD	868.6±368.05	1020.98±354.82	1.18	4.25252e-07	ILMN_2382271	9.13±0.23	9.34±0.29	0.00492183	1.02	1.1
ZBED5	897.42±211.33	1055.68±296.87	1.18	4.48646e-07	ILMN_1664424	10.02±0.23	10.27±0.36	0.00252432	1.03	1.105
PSMD10	1110.38±260.82	1303.35±237.13	1.17	1.84462e-13	ILMN_2383435	10.34±0.39	10.63±0.38	0.00826152	1.03	1.1
SNRNP200	7085.09±2230.69	8313.91±2224.79	1.17	1.03206e-06	ILMN_1705928	11.77±0.47	12.13±0.4	0.00629533	1.03	1.1
CCAR1	866.72±231.98	1010.16±221.51	1.17	1.15585e-07	ILMN_1679127	11.11±0.42	11.5±0.31	0.00107	1.03	1.1
AASDHPPT	1452.89±414.7	1705.08±431.08	1.17	1.96145e-08	ILMN_2096191	11.75±0.29	12.12±0.54	0.000743743	1.03	1.1
BRWD1	1524.69±490.56	1778.29±399.17	1.17	1.96145e-08	ILMN_1761915	12.47±0.31	12.79±0.38	0.000315056	1.03	1.1
ALKBH1	185.35±45.3	217.36±46.75	1.17	1.02422e-08	ILMN_2276750	9.58±0.5	10.04±0.46	0.000194974	1.05	1.11
ZBED4	448.58±222.67	521.05±158.84	1.16	1.52188e-06	ILMN_1782129	12.64±0.41	12.97±0.35	0.00819662	1.03	1.095
PIK3CB	753.19±282.04	876.25±237.79	1.16	1.69133e-08	ILMN_1763347	12.09±0.47	12.42±0.34	0.00508772	1.03	1.095
PSMC6	834.76±191.98	971.43±158.53	1.16	2.66766e-09	ILMN_2096759	12.61±0.35	12.88±0.33	0.00445295	1.02	1.09
ARMC8	754.65±181.28	878.31±156.81	1.16	5.08914e-11	ILMN_1656557	8.87±0.34	9.26±0.37	0.000278369	1.04	1.1
STRAP	2333.45±474.35	2683.4±504.06	1.15	4.91098e-09	ILMN_1731194	12.91±0.26	13.12±0.3	0.00650236	1.02	1.085
AKR1C2	74.38±197.6	85.5±147.56	1.15	6.68446e-08	ILMN_3237488	7.98±0.28	8.16±0.26	0.00609417	1.02	1.085
RPAP1	767.29±173.14	884.45±200.86	1.15	1.74249e-06	ILMN_1713605	9.94±0.48	10.28±0.36	0.00484071	1.03	1.09
ATXN10	2791.59±767.4	3200.01±555.58	1.15	5.43613e-08	ILMN_2169676	9.69±0.39	9.98±0.34	0.00345266	1.03	1.09
FBXO25	306.25±71.7	350.85±68.88	1.15	7.68355e-07	ILMN_2367479	9.65±0.47	10.07±0.35	0.00135212	1.04	1.095
MPHOSPH6	298.33±76.02	339.48±68.36	1.14	1.94811e-08	ILMN_1781360	11.77±0.3	12.01±0.32	0.00739356	1.02	1.08
RBBP6	1395.94±392.49	1592.06±363.41	1.14	9.99598e-07	ILMN_2309446	10.4±0.44	10.75±0.33	0.00133963	1.03	1.085
FBN2	185.01±389.95	211.58±180.39	1.14	2.99339e-08	ILMN_1670899	10.77±1.01	11.95±0.75	5.21209e-05	1.11	1.125
WDR26	2348.47±592.9	2662.52±576.26	1.13	7.90363e-07	ILMN_1719343	12.59±0.28	12.82±0.31	0.00484071	1.02	1.075
TCEAL8	920.63±191.72	1041.77±202.52	1.13	3.53331e-08	ILMN_2402272	13.12±0.32	13.55±0.35	3.60612e-05	1.03	1.08
MNAT1	207.45±345.52	232.16±68.8	1.12	2.1389e-15	ILMN_2083243	11.01±0.37	11.33±0.35	0.00109039	1.03	1.075
VAPA	3565.39±750.25	3998.48±804.46	1.12	7.40926e-07	ILMN_1690822	10.62±0.35	10.97±0.41	0.000936858	1.03	1.075
MAX	1143.7±255.6	1286.6±264.38	1.12	1.09283e-07	ILMN_1706546	10.55±0.35	10.95±0.4	0.000668198	1.04	1.08
SENP5	735.93±174.88	815.47±155.15	1.11	1.6495e-06	ILMN_1675501	11.15±0.19	11.4±0.27	0.000491975	1.02	1.065
AIM2	18.21±32.13	20.25±16.2	1.11	4.78197e-08	ILMN_1681301	10.87±0.5	11.36±0.39	0.000402408	1.04	1.075
UNK	962.4±664.23	1059.32±323.68	1.1	2.159e-06	ILMN_2192469	10.03±0.9	10.59±0.61	0.00769366	1.06	1.08
TMSB15A	90.03±181.79	97.73±169.16	1.09	6.83303e-07	ILMN_1681737	8.45±0.66	8.96±0.74	0.00951098	1.06	1.075
DEDD	734.2±132.73	794.24±118.39	1.08	1.6495e-06	ILMN_1710710	8.48±0.3	8.74±0.3	0.0017646	1.03	1.055
HMGXB4	506.71±632.78	541.25±148.32	1.07	1.77844e-08	ILMN_2300636	9.69±0.43	10.07±0.38	0.00211336	1.04	1.055
DUOX1	75.6±272.26	69.47±89.5	0.92	4.98115e-09	ILMN_2292636	8.66±0.75	8.18±0.39	0.00376073	0.94	0.93
UBE2A	1453.96±295.44	1281.63±212.82	0.88	2.1475e-09	ILMN_2307455	12.94±0.36	12.62±0.52	0.00965964	0.98	0.93
SMYD4	388.53±91.23	339.03±74.69	0.87	2.8906e-07	ILMN_2086238	12.09±0.41	11.74±0.39	0.00492183	0.97	0.92
AP3B1	990±249.33	837.99±211.35	0.85	2.31482e-08	ILMN_1768867	12.8±0.28	12.57±0.34	0.00525873	0.98	0.915
ST6GALNAC4	415.6±141.41	348.11±97.52	0.84	1.7289e-06	ILMN_1687857	10.71±0.49	10.2±0.53	0.00083514	0.95	0.895
FBXL18	914.56±341.76	747.96±282.34	0.82	1.32063e-07	ILMN_3307782	12.24±0.57	11.89±0.49	0.00316771	0.97	0.895
CTNS	582.12±171.28	477.81±115.6	0.82	3.78278e-09	ILMN_1807719	13.27±0.26	12.93±0.45	0.00211334	0.97	0.895
TM9SF1	1153.66±412.68	931.44±228.08	0.81	6.75046e-07	ILMN_2333440	10.67±0.58	10.17±0.58	0.00629533	0.95	0.88
PANK2	484.79±114.21	392.13±95.85	0.81	5.27513e-13	ILMN_1772058	8.56±0.38	8.25±0.34	0.00492183	0.96	0.885
WWC3	976.59±359.63	793.4±223.53	0.81	8.49778e-07	ILMN_1687592	12.87±0.32	12.54±0.46	0.0022297	0.97	0.89
LRRC28	181.77±82.32	147.47±33.34	0.81	5.70628e-08	ILMN_1794968	12.09±0.18	11.89±0.21	0.00129074	0.98	0.895
ERP29	2091.13±701.66	1700.14±507.94	0.81	8.33835e-11	ILMN_2251184	10.27±0.44	9.84±0.44	0.00086785	0.96	0.885
PRMT2	3299.33±795.94	2624.76±474.35	0.8	1.8607e-16	ILMN_2393544	12.44±0.32	12.17±0.33	0.00389077	0.98	0.89
MRPL34	574.82±175.25	455.22±148.81	0.79	8.4373e-10	ILMN_1783681	12.03±0.3	11.8±0.35	0.00951094	0.98	0.885
BCAS2	790.75±153.45	621.95±173.65	0.79	1.8304e-16	ILMN_1751760	11.76±0.19	11.57±0.28	0.00763281	0.98	0.885
PHYH	534.95±239.55	420.78±249.93	0.79	5.39596e-07	ILMN_2385566	9.9±0.81	9.33±0.71	0.00660828	0.94	0.865
LPXN	326.07±136.03	258.3±113.99	0.79	1.54601e-06	ILMN_1742789	11.95±0.64	11.54±0.63	0.00369719	0.97	0.88
METTL8	496.29±148.18	388.72±77.29	0.78	7.21602e-14	ILMN_1653980	9.1±0.32	8.81±0.4	0.00693516	0.97	0.875
C7orf25	353.25±87	276.35±47.14	0.78	1.17435e-18	ILMN_1751051	12.2±0.32	11.94±0.34	0.00575601	0.98	0.88
TCTA	1366.81±446.55	1068.67±329.59	0.78	3.64264e-10	ILMN_1700001	9.83±0.37	9.53±0.36	0.00534615	0.97	0.875
HDAC3	941.75±227.51	734.42±153.04	0.78	2.48205e-17	ILMN_1772455	11.47±0.42	11.16±0.5	0.00382525	0.97	0.875
SCAMP4	2637.15±755.12	2049.48±500.65	0.78	7.79982e-14	ILMN_1800843	10.13±0.47	9.7±0.45	0.00189721	0.96	0.87
DHDDS	741.27±155.66	567.33±143.72	0.77	4.61495e-20	ILMN_2405642	12.69±0.34	12.38±0.43	0.0032229	0.98	0.875
PSMB10	760.18±412.52	576.88±326.81	0.76	2.05735e-08	ILMN_1683026	13.67±0.36	13.42±0.33	0.00936414	0.98	0.87
FKBP1A	3481.42±1098.47	2658.95±667.12	0.76	4.02521e-14	ILMN_1683658	13.54±0.26	13.34±0.33	0.00412823	0.98	0.87
AHDC1	1932.73±769.11	1467.98±476.04	0.76	1.89562e-08	ILMN_1680111	12.79±0.34	12.55±0.28	0.00129074	0.98	0.87
IRF2	771.12±216.68	584.76±170.73	0.76	1.67438e-14	ILMN_2090607	12.17±0.29	11.84±0.37	0.000668206	0.97	0.865
NECAP2	1664.76±573.49	1251.91±573.55	0.75	1.6527e-09	ILMN_1749011	12.07±0.74	11.52±0.76	0.00879749	0.95	0.85
C9orf40	168.16±71.14	125.77±47.84	0.75	4.43557e-09	ILMN_1711799	10.34±0.62	9.79±0.62	0.00342313	0.95	0.85
AGAP1	786.15±387.18	586.59±286.59	0.75	1.15157e-06	ILMN_2245223	11.15±0.46	10.72±0.55	0.00186322	0.96	0.855
GSTM4	920.96±391.62	687.31±264.88	0.75	1.16049e-08	ILMN_1651800	11.22±0.46	10.69±0.62	0.00146948	0.95	0.85
PAFAH2	324.27±96.91	239.52±64.77	0.74	6.65247e-17	ILMN_1682919	11.72±0.4	11.35±0.45	0.00580328	0.97	0.855
EXTL2	706.4±215.39	519.85±194.57	0.74	8.63375e-14	ILMN_1797950	12.05±0.37	11.71±0.47	0.00305986	0.97	0.855
C1orf122	1499.7±812.38	1116.71±538.79	0.74	1.06766e-06	ILMN_1786273	13.1±0.44	12.74±0.38	0.00235186	0.97	0.855
KIF13B	1735.9±698.84	1289.62±550.15	0.74	5.59748e-10	ILMN_1686562	12.52±0.36	12.12±0.45	0.00211336	0.97	0.855
CHRNB1	409.65±168.3	303.89±94.62	0.74	7.93046e-09	ILMN_1741131	10.56±0.44	10.06±0.56	0.00141621	0.95	0.845
G6PC3	2262.29±717.56	1652.14±440.6	0.73	5.82187e-17	ILMN_2127477	13.48±0.31	13.25±0.25	0.00763274	0.98	0.855
LRWD1	857.72±324.79	626.27±204.43	0.73	1.3975e-12	ILMN_1682368	11.57±0.48	11.15±0.53	0.00716107	0.96	0.845
HHLA3	293.14±142.71	213.36±101.94	0.73	1.72837e-07	ILMN_2410347	9.98±0.51	9.75±0.43	0.00570908	0.98	0.855
ZMPSTE24	1404.61±342.31	1024.98±339.99	0.73	3.38004e-19	ILMN_1656413	12.18±0.18	11.97±0.29	0.00530225	0.98	0.855
POR	2118.42±650.14	1555.46±352.33	0.73	4.48559e-17	ILMN_1677768	12.29±0.69	11.73±0.57	0.00445297	0.95	0.84
SLC35A2	491.78±113.17	358.96±67.65	0.73	1.50829e-29	ILMN_2391931	10.33±0.72	9.77±0.59	0.00239395	0.95	0.84
UNC5B	1486.43±1228.15	1077.71±627.41	0.73	1.65923e-06	ILMN_1692665	11±0.61	10.39±0.71	0.00215148	0.94	0.835
TMEM205	1662.16±586.72	1216.16±355.96	0.73	1.06594e-16	ILMN_1730734	14.52±0.44	14.27±0.32	0.00171705	0.98	0.855
TMEM214	1209.59±311.96	881.91±167.65	0.73	2.98142e-25	ILMN_1716907	11.73±0.29	11.43±0.3	0.000427532	0.97	0.85
PTPDC1	232.25±113.53	169.53±95.49	0.73	1.96299e-07	ILMN_1810011	11.98±0.6	11.05±0.98	0.000296182	0.92	0.825
ELOVL1	1690.84±1076.01	1211.56±979.69	0.72	8.9519e-09	ILMN_1798123	11.65±0.47	11.19±0.72	0.00951098	0.96	0.84
TMEM60	313.72±100.87	226.66±58.78	0.72	2.54998e-17	ILMN_1752213	11.21±0.41	10.95±0.41	0.00921947	0.98	0.85
PEPD	2237.1±647.23	1607.11±544.83	0.72	7.17409e-16	ILMN_1717674	12.63±0.31	12.26±0.53	0.00570913	0.97	0.845
ALG14	185.36±57.41	133.29±50.33	0.72	1.35221e-16	ILMN_2191822	11.34±0.65	10.82±0.63	0.00316772	0.95	0.835
LIMK1	2100.39±968.15	1502.96±631.26	0.72	2.24257e-10	ILMN_1797362	11.58±0.86	11.12±0.65	0.00179693	0.96	0.84
CREB3L2	1050.44±581.44	759.84±291.83	0.72	2.81239e-09	ILMN_1751097	11.4±0.34	11.03±0.47	0.00149679	0.97	0.845
GNA12	5805.92±2198.2	4124.7±1115.2	0.71	4.64143e-15	ILMN_1699358	13.01±0.35	12.75±0.3	0.00552494	0.98	0.845
RETSAT	1881.57±670.23	1334.41±426.06	0.71	2.81432e-14	ILMN_1702633	10.88±0.37	10.57±0.41	0.00552494	0.97	0.84
BBS9	502.48±387.2	356.78±85.7	0.71	1.43834e-10	ILMN_1794956	11.08±0.56	10.63±0.44	0.00369715	0.96	0.835
SLC43A2	1261.29±434.71	896.05±257.43	0.71	2.40775e-17	ILMN_1787127	12.3±0.34	11.91±0.5	0.00300722	0.97	0.84
TP53INP2	4318.26±2622.91	3086.53±2172.1	0.71	9.51558e-08	ILMN_1686906	13.35±0.51	12.9±0.54	0.00235184	0.97	0.84
LMAN2	2154.32±879.58	1527.03±487.59	0.71	1.99205e-18	ILMN_1776963	10.31±0.26	10.06±0.28	0.00158159	0.98	0.845
ATG4C	345.1±113.79	245.94±105.88	0.71	6.46246e-15	ILMN_2383727	12.06±0.29	11.71±0.42	0.00152459	0.97	0.84
MLEC	5424.38±1709.03	3856.25±895.72	0.71	4.73425e-21	ILMN_3243381	12.36±0.25	12.06±0.32	0.00111114	0.98	0.845
OGDH	4271.17±1385.98	3022.5±719.62	0.71	3.06365e-20	ILMN_1733869	13.31±0.35	12.95±0.35	0.000729436	0.97	0.84
MAN2B2	1473.13±479.87	1041.47±285.99	0.71	2.84393e-22	ILMN_1768510	12.51±0.27	12.2±0.32	0.000701613	0.98	0.845
VRK3	683.46±189.24	484.59±133.7	0.71	1.59128e-20	ILMN_1805535	11.53±0.48	10.97±0.58	0.000554304	0.95	0.83
PRCP	4794.48±3162.48	3366.03±1630.26	0.7	2.09296e-06	ILMN_1769091	14.95±0.2	14.69±0.37	0.00769344	0.98	0.84
DUSP15	170.02±83.04	119.85±59.08	0.7	2.10375e-10	ILMN_1675941	9.55±0.67	9.02±0.6	0.00609417	0.94	0.82
UBB	18963.63±4852.6	13287.76±5870.8	0.7	3.89649e-17	ILMN_2191428	13.48±0.16	13.2±0.36	0.00196685	0.98	0.84
MGAT4B	1423.35±478.77	991.58±243.08	0.7	1.62816e-19	ILMN_1722438	10.84±0.61	10.2±0.8	0.00115373	0.94	0.82
PCBD1	537.85±237.66	376.06±181.9	0.7	2.23441e-12	ILMN_1795906	10.37±0.38	9.9±0.58	0.000543422	0.95	0.825
CHMP2A	2546.12±888.97	1791.33±714.61	0.7	2.69676e-18	ILMN_1656621	9.81±0.63	9.2±0.58	0.000491971	0.94	0.82
C7orf50	2121.71±1073.28	1478.41±612.56	0.7	2.58022e-10	ILMN_1718336	14.38±0.42	14.11±0.32	0.000414783	0.98	0.84
BHLHE41	2569.86±1487.69	1800.05±1189.67	0.7	3.39366e-07	ILMN_1726809	14.23±0.32	13.73±0.57	0.000278363	0.97	0.835
EDEM2	504.01±157.34	346.19±106.71	0.69	1.62491e-21	ILMN_1711909	11±0.36	10.65±0.46	0.00492183	0.97	0.83
JOSD2	429.02±248.08	295.16±196.95	0.69	4.57846e-11	ILMN_2169025	10.23±0.63	9.67±0.64	0.0014968	0.95	0.82
EDA2R	221.85±175.86	151.99±199.33	0.69	3.53331e-08	ILMN_1767233	9.38±0.59	8.7±0.72	0.00139024	0.93	0.81
RHOQ	1973.17±728.67	1366.52±514.96	0.69	9.78015e-17	ILMN_1810559	14.33±0.19	14±0.37	0.000386425	0.98	0.835
NFKBIB	753.51±269.93	509.74±235.3	0.68	9.45793e-16	ILMN_1712754	10.35±0.38	10.04±0.48	0.0089362	0.97	0.825
IQCE	1831.19±774.62	1238.33±349.75	0.68	8.10708e-16	ILMN_1689220	11.98±0.52	11.66±0.39	0.00739356	0.97	0.825
SIL1	672.76±403.37	455.34±192.83	0.68	3.45588e-15	ILMN_1678729	14.18±0.36	13.89±0.28	0.00671556	0.98	0.83
ZNF436	1014.05±571.78	687.54±406.54	0.68	3.95495e-12	ILMN_2357781	11.57±0.61	11.13±0.53	0.00580328	0.96	0.82
POP4	561.02±138.24	381.49±108.67	0.68	2.17264e-27	ILMN_1696383	10.52±0.19	10.24±0.41	0.00419852	0.97	0.825
IRAK4	401.05±123.4	272.88±103.59	0.68	4.59454e-21	ILMN_1692352	10.07±0.57	9.56±0.58	0.00402495	0.95	0.815
SERTAD2	718.54±267.92	488.79±194.93	0.68	7.75391e-18	ILMN_1651347	11.09±0.39	10.7±0.5	0.00275613	0.96	0.82
TMEM147	1433.16±506.6	981.62±377.2	0.68	2.76498e-17	ILMN_1803624	12.66±0.52	12.19±0.53	0.000982526	0.96	0.82
APBB1IP	851.6±561.04	578.84±505.75	0.68	3.2622e-07	ILMN_1801710	10.56±0.32	10.13±0.48	0.000378665	0.96	0.82
OPA3	514.49±144.94	343.48±86.32	0.67	3.3184e-25	ILMN_1662432	10.29±0.56	9.85±0.56	0.0092195	0.96	0.815
ZNF45	352.87±130.31	235.05±85.16	0.67	1.28267e-16	ILMN_1771884	10.19±0.56	9.74±0.62	0.00763281	0.96	0.815
TAPBPL	422.93±199.77	284.69±150.62	0.67	1.81093e-11	ILMN_1805449	11.13±0.48	10.72±0.52	0.00751227	0.96	0.815
TRIM45	195.23±101.01	131.74±74.52	0.67	5.11608e-11	ILMN_1684352	10.36±0.4	9.89±0.68	0.00716107	0.95	0.81
DAAM1	513.19±321.17	343.59±179.05	0.67	3.64934e-07	ILMN_1787251	12.38±0.47	11.97±0.61	0.0062953	0.97	0.82
PGM1	1968.55±884.42	1326.89±376.65	0.67	3.68012e-15	ILMN_1800659	12.01±0.39	11.64±0.48	0.00589879	0.97	0.82
IFT80	826.49±315.21	556.39±195.95	0.67	2.56867e-18	ILMN_1760617	9.51±0.4	9.23±0.28	0.00543488	0.97	0.82
PTPN13	1991.66±1164.02	1329.18±712.46	0.67	9.75053e-11	ILMN_2374687	12.16±0.6	11.68±0.5	0.00517262	0.96	0.815
CHEK1	195.29±125.54	129.9±94.09	0.67	7.5228e-08	ILMN_1664630	9.07±0.31	8.75±0.39	0.00146948	0.96	0.815
MIPEP	274.15±108.85	184.94±52.9	0.67	9.89212e-16	ILMN_1669070	10.04±0.57	9.48±0.52	0.00144262	0.94	0.805
C20orf96	499.33±287.57	336.22±120.12	0.67	4.70623e-09	ILMN_1808633	12.52±0.45	12±0.47	0.000272658	0.96	0.815
IRF3	859.26±379.21	569.22±277.93	0.66	7.55328e-16	ILMN_1765649	11.5±0.52	11.11±0.47	0.0070473	0.97	0.815
RHBDD2	5063.28±1909.71	3345.09±1133.19	0.66	8.41846e-18	ILMN_2406410	13.21±0.4	12.88±0.46	0.00525875	0.97	0.815
SPI1	762.02±547.72	500.22±426.76	0.66	1.64232e-07	ILMN_1696463	12.33±0.44	11.88±0.63	0.00460456	0.96	0.81
PPP1R3D	252.07±131.26	166.35±59.79	0.66	4.51948e-12	ILMN_1781198	12.05±0.57	11.49±0.64	0.00416327	0.95	0.805
SLC10A3	267.64±108.69	176.64±54.6	0.66	6.56903e-22	ILMN_1712887	11.92±0.57	11.39±0.56	0.00351235	0.96	0.81
BVES	304.25±232.93	199.3±380.11	0.66	1.56042e-07	ILMN_1676294	8.96±0.55	8.54±0.49	0.00285418	0.95	0.805
RNASET2	1836.05±1200.18	1206.33±916.9	0.66	2.61685e-09	ILMN_1671565	13.57±0.61	13.1±0.57	0.00275613	0.97	0.815
MLC1	17101.94±10584.68	11257.76±6407.26	0.66	1.50699e-06	ILMN_1751471	12.67±0.51	12.13±0.7	0.00239395	0.96	0.81
RILPL2	336.44±129.59	221.67±91.51	0.66	8.85416e-17	ILMN_1678490	10.98±0.65	10.36±0.58	0.00141621	0.94	0.8
ZNF470	469.22±186.25	307.89±90.68	0.66	7.12185e-19	ILMN_1690863	12.14±0.4	11.6±0.57	0.000147718	0.96	0.81
PPFIBP1	776.4±395.71	507.28±390.06	0.65	5.24917e-14	ILMN_1806320	11.54±0.45	11.23±0.48	0.00775501	0.97	0.81
HLA-E	7244.63±4293.29	4698.91±2976.02	0.65	1.04838e-09	ILMN_1765258	14.43±0.52	14.06±0.44	0.0075123	0.97	0.81
RTP4	108.16±94.82	69.78±73.32	0.65	5.44026e-07	ILMN_2173975	9.03±0.38	8.72±0.47	0.00671567	0.97	0.81
POLR1D	795.27±154.47	513.06±150.09	0.65	8.96009e-35	ILMN_1742427	11.28±0.81	10.62±0.75	0.00580328	0.94	0.795
ESYT1	1351.9±585.66	881.9±279.76	0.65	1.61497e-20	ILMN_1761159	13.1±0.59	12.76±0.37	0.00525873	0.97	0.81
CCM2	1717.29±2466.79	1112.36±380.57	0.65	9.05376e-12	ILMN_1692271	8.32±0.22	8.16±0.22	0.00468207	0.98	0.815
BOLA3	218.63±64.53	142.75±45.03	0.65	1.43779e-26	ILMN_2343010	12.51±0.27	12.26±0.31	0.00452819	0.98	0.815
C19orf44	315.85±138.91	204.78±80.81	0.65	5.42688e-15	ILMN_1801572	12.94±0.34	12.6±0.44	0.00369719	0.97	0.81
OSBPL1A	2175.31±1203.45	1413.51±908.67	0.65	4.4114e-10	ILMN_2405602	13.52±0.42	13.11±0.56	0.00325084	0.97	0.81
ZC3HAV1	1431.11±564.44	930.2±343.75	0.65	3.41639e-19	ILMN_1667068	12.49±0.34	12.22±0.38	0.00292973	0.98	0.815
HCLS1	1459.88±984.43	950.18±961.51	0.65	2.42287e-09	ILMN_1727402	12.33±0.46	11.69±0.84	0.00207584	0.95	0.8
CYP4V2	858.78±294.38	559.47±183.61	0.65	1.2745e-19	ILMN_2054607	13.24±0.37	12.9±0.31	0.00186323	0.97	0.81
TBX19	47.02±22.29	30.41±18.1	0.65	9.61226e-14	ILMN_2048119	9.96±0.64	9.37±0.58	0.00152457	0.94	0.795
UGP2	1940.6±700.35	1266.1±641.34	0.65	2.02354e-21	ILMN_2284181	12.92±0.52	12.43±0.38	0.000543429	0.96	0.805
RBM38	1000.46±506.69	651.47±253.14	0.65	1.36476e-13	ILMN_1704079	12.26±0.7	11.42±0.57	5.70857e-05	0.93	0.79
RENBP	458.31±351.02	292.97±232.4	0.64	8.68635e-08	ILMN_1780057	11.52±0.63	10.94±0.89	0.00965971	0.95	0.795
DEF6	287.01±188.75	183.35±149.15	0.64	1.54377e-09	ILMN_2145280	11.89±0.49	11.46±0.63	0.00727648	0.96	0.8
CSF3R	513.57±333.66	326.84±256.19	0.64	1.83612e-08	ILMN_2371280	13.19±0.59	12.77±0.64	0.00693513	0.97	0.805
SIPA1	1041.92±581.37	672.01±409.16	0.64	1.74319e-12	ILMN_1682930	13.92±0.38	13.59±0.41	0.00517258	0.98	0.81
ARL11	58.13±43.41	36.99±31.49	0.64	5.27071e-08	ILMN_1808383	10.22±0.6	9.54±0.79	0.00103028	0.93	0.785
TRMT2B	315.4±136.24	202.5±63.37	0.64	9.76873e-22	ILMN_2041971	10.23±0.42	9.76±0.41	0.000321594	0.95	0.795
PHKA2	517.85±184.93	324.51±134.1	0.63	6.59784e-23	ILMN_1814074	12.74±0.32	12.39±0.5	0.00936425	0.97	0.8
HHAT	151.21±121.87	94.73±57.74	0.63	4.83095e-07	ILMN_1693853	9.82±0.6	9.41±0.51	0.00852575	0.96	0.795
RBM43	291.02±150	184.6±78.65	0.63	5.83087e-12	ILMN_1797379	10.17±0.82	9.8±0.62	0.00839272	0.96	0.795
PRKCD	547.47±264.3	346.7±224.66	0.63	7.76074e-13	ILMN_1801105	12.47±0.64	11.94±0.8	0.00671564	0.96	0.795
FMO4	74.37±44	47.08±23.44	0.63	6.01508e-09	ILMN_1677885	10.17±0.54	9.67±0.6	0.00327902	0.95	0.79
GNGT2	35.45±27.31	22.44±18.72	0.63	2.25276e-08	ILMN_1671237	9.3±0.56	8.87±0.42	0.00305988	0.95	0.79
PNKP	448.74±159.38	281.09±104.07	0.63	3.15698e-21	ILMN_1694111	10.34±0.66	9.84±0.51	0.00280475	0.95	0.79
HAVCR2	843.1±583.01	530.42±453.18	0.63	2.81074e-08	ILMN_1693826	12.35±0.59	11.78±0.7	0.00231049	0.95	0.79
ACSF2	449.89±265.92	282.11±163.29	0.63	1.15766e-11	ILMN_1711928	10.61±0.75	9.89±0.69	0.00222969	0.93	0.78
LAT2	591.4±364.07	371.03±303.59	0.63	6.13918e-10	ILMN_2326953	12.11±0.72	11.47±0.77	0.00193176	0.95	0.79
DKK3	9122.45±5246.45	5759.31±4063.76	0.63	1.74024e-10	ILMN_1739759	9.29±0.55	8.82±0.42	0.00164055	0.95	0.79
DPY19L2P2	153.22±108.62	96.53±74.99	0.63	6.23116e-08	ILMN_2162496	8.25±0.38	7.96±0.25	0.00136472	0.96	0.795
CYB5D1	701.41±328.7	445.13±144.45	0.63	1.89047e-18	ILMN_1670925	12.01±0.63	11.48±0.52	0.00101093	0.96	0.795
UCP2	1141.47±805.75	723.72±653.96	0.63	5.17303e-09	ILMN_1685625	12.05±0.73	11.06±1.02	0.000623921	0.92	0.775
SPATA13	753.55±450.87	476.19±277.89	0.63	2.83615e-08	ILMN_1742824	12.17±0.54	11.63±0.56	0.000418998	0.96	0.795
ATP1B2	22436.94±13181.76	13950.53±6185.61	0.62	1.46833e-10	ILMN_1747271	13.08±0.84	12.66±0.68	0.00721854	0.97	0.795
SERPINB6	2714.2±1182.24	1681.21±836.09	0.62	5.11115e-20	ILMN_1712400	14.9±0.44	14.58±0.44	0.00456604	0.98	0.8
TSPO	1047.83±638.47	648.86±465.76	0.62	6.34544e-13	ILMN_1681679	13.73±0.64	13.3±0.53	0.00437885	0.97	0.795
CD37	640.17±448.77	396.41±352.03	0.62	1.71467e-08	ILMN_2375825	9.87±0.81	9.2±0.79	0.00376071	0.93	0.775
RFESD	28.5±9.99	17.65±8.59	0.62	3.22495e-20	ILMN_3250850	10.59±0.6	9.91±0.77	0.00155285	0.94	0.78
GPI	6169.6±2745.47	3798.23±1691.7	0.62	2.39605e-18	ILMN_2173451	13.05±0.39	12.73±0.26	0.00152458	0.98	0.8
GBGT1	149.02±93.27	92.63±66.91	0.62	1.21488e-09	ILMN_1652906	11.88±0.51	11.33±0.59	0.00133964	0.95	0.785
TMEM231	1040.16±730.85	648.31±226.93	0.62	2.8747e-08	ILMN_2394523	11.37±0.73	10.76±0.5	0.000272658	0.95	0.785
SP110	420.6±242.17	256.53±183.51	0.61	2.01272e-17	ILMN_2415144	12.5±0.36	12.25±0.38	0.00866067	0.98	0.795
REEP4	315.83±133.46	191.33±105.06	0.61	5.97282e-18	ILMN_1729611	10.87±0.4	10.49±0.58	0.00650242	0.96	0.785
TRADD	202.68±93.21	124.42±67.86	0.61	1.95722e-15	ILMN_1765851	10.76±0.72	10.19±0.7	0.00619401	0.95	0.78
RREB1	352.39±153.71	215.87±110.98	0.61	7.40883e-16	ILMN_2298624	10.56±0.49	10.09±0.55	0.00382527	0.95	0.78
RHOC	5744.66±3145.26	3506.71±2013.95	0.61	4.00248e-17	ILMN_2313730	12.56±0.28	12.22±0.49	0.00215151	0.97	0.79
CD300C	52.85±41.4	32.28±28.86	0.61	1.36087e-07	ILMN_1701906	9.58±0.67	9±0.66	0.00179692	0.94	0.775
GLRX	470.27±245.57	288.05±172.35	0.61	5.83616e-16	ILMN_1737308	12.4±0.38	11.99±0.48	0.00119782	0.97	0.79
FGFR1	2611.82±1300.48	1585.21±862.58	0.61	4.17242e-15	ILMN_1796229	11.19±0.51	10.59±0.66	0.000954894	0.95	0.78
KCTD8	100.44±84.73	61.65±57.18	0.61	2.08485e-06	ILMN_1754570	12.33±0.6	11.61±0.74	0.000491971	0.94	0.775
ZNF28	363.2±165.27	221.71±92.57	0.61	1.27696e-17	ILMN_2199516	12.26±0.3	11.85±0.46	0.000419001	0.97	0.79
MUC1	196.67±133.95	119.3±107.88	0.61	6.088e-11	ILMN_1756992	13.1±0.29	12.69±0.45	0.000363569	0.97	0.79
RPS6KA1	758.53±596.83	454.12±351.54	0.6	2.95844e-12	ILMN_1715173	11.35±0.76	10.91±0.59	0.00826155	0.96	0.78
EVI2B	522.79±372.76	312.84±307.77	0.6	9.13185e-10	ILMN_1763452	10.52±0.78	9.93±0.67	0.00806819	0.94	0.77
NIPAL3	1988.44±1177.2	1185.34±982.87	0.6	2.18466e-12	ILMN_1684210	10.91±0.7	10.35±0.71	0.00739356	0.95	0.775
REXO2	512.48±209.36	308.79±122.14	0.6	1.47427e-23	ILMN_1749009	12.58±0.39	12.27±0.33	0.00589882	0.97	0.785
FAM3C	2161.42±901.92	1288.14±429.07	0.6	6.32253e-22	ILMN_2368773	12.58±0.37	12.27±0.46	0.00437887	0.98	0.79
CEBPA	873.42±618.25	524.55±458.21	0.6	1.44578e-10	ILMN_1715715	12.23±0.62	11.65±0.72	0.00363462	0.95	0.775
ITM2C	32744.12±18995.78	19803.7±9859.04	0.6	3.56753e-12	ILMN_2366041	13.4±0.4	13±0.47	0.00311336	0.97	0.785
SCPEP1	899.52±517.37	535.27±278.81	0.6	2.42643e-16	ILMN_1767470	12.18±0.48	11.73±0.44	0.00173281	0.96	0.78
JUP	741.32±410.78	442.39±255.05	0.6	6.47803e-14	ILMN_1733811	9.81±0.68	9.15±0.8	0.0017328	0.93	0.765
TMEM132A	5578.72±3688.99	3329.86±1407.53	0.6	4.48251e-11	ILMN_2317923	11.07±0.48	10.62±0.54	0.00144261	0.96	0.78
PRDX1	8049.45±3425.11	4853.52±3090.23	0.6	2.99784e-17	ILMN_2366391	13.42±0.49	12.99±0.6	0.000991917	0.97	0.785
DAP	2397.58±1259.27	1446.85±434.12	0.6	6.42318e-26	ILMN_2112493	12.26±0.58	11.61±0.65	0.000982537	0.95	0.775
COBLL1	478.36±249.59	287.72±171.94	0.6	2.7372e-15	ILMN_1761260	13.34±0.29	12.99±0.39	0.000819212	0.97	0.785
COBL	2913.52±1717.41	1748.42±1003.83	0.6	4.25879e-10	ILMN_1711888	10.35±0.7	9.79±0.55	0.000511982	0.95	0.775
EPDR1	1470.77±570.23	885.29±447.33	0.6	6.42003e-22	ILMN_1675797	11.92±0.61	11.46±0.45	0.000230767	0.96	0.78
CARD9	138.79±97.14	83.82±76.15	0.6	9.5994e-11	ILMN_1712532	11.84±0.58	11.06±0.77	0.000106628	0.93	0.765
FBXO6	250.61±98.39	150.23±93.94	0.6	6.8746e-19	ILMN_1701455	12.02±0.59	11.13±0.76	0.000104314	0.93	0.765
CPEB2	979.24±375.05	579.49±272.6	0.59	1.91743e-22	ILMN_1774948	10.05±0.45	9.74±0.45	0.00739356	0.97	0.78
ITGB2	2641.11±1915.72	1554.83±1485.77	0.59	1.01786e-09	ILMN_2175912	13.49±0.34	13.17±0.47	0.00604469	0.98	0.785
LOXL3	485.03±231.5	284.46±158.96	0.59	1.34464e-15	ILMN_1733515	10.43±0.74	9.8±0.67	0.00570913	0.94	0.765
ZSCAN12P1	121.02±115.76	71.59±95.16	0.59	3.82903e-08	ILMN_3240829	10.32±0.82	9.62±0.94	0.00552496	0.93	0.76
SORBS2	739.21±593.51	433.36±399.6	0.59	2.35127e-11	ILMN_1716407	11.26±1.09	10.57±0.81	0.00552491	0.94	0.765
GPR37L1	5235.42±3411.28	3075.46±1981.22	0.59	1.22085e-09	ILMN_1782944	15.07±0.37	14.76±0.43	0.00492163	0.98	0.785
MGMT	161.34±146.19	94.79±72.83	0.59	1.62687e-08	ILMN_1795639	12.23±0.48	11.58±0.79	0.0014968	0.95	0.77
INPP5D	1328.67±764.46	780.15±563.89	0.59	1.25608e-13	ILMN_1744212	10.68±0.78	10.06±0.58	0.000901745	0.94	0.765
CC2D1A	1535.5±1217.79	902.75±303.87	0.59	5.73125e-18	ILMN_1701127	11.57±0.44	11.12±0.42	0.000636283	0.96	0.775
FGGY	123.7±59.25	73.52±30.25	0.59	2.9516e-18	ILMN_3271630	10.42±0.57	9.75±0.65	0.000532746	0.94	0.765
YIPF1	533.88±130.5	316.34±99.14	0.59	2.06486e-35	ILMN_1803564	11.11±0.49	10.56±0.42	0.000120249	0.95	0.77
UBXN11	709.36±547.9	409.98±320.37	0.58	9.15346e-12	ILMN_2276987	9.6±1.04	8.91±0.56	0.00965968	0.93	0.755
BTN2A2	350.98±161.48	205.16±175.62	0.58	2.33102e-19	ILMN_1752758	10.65±0.66	10.12±0.69	0.00951098	0.95	0.765
HK2	1085.94±714.64	633.02±442.33	0.58	2.35047e-12	ILMN_1723486	10.2±0.57	9.75±0.68	0.00800469	0.96	0.77
ITPKB	7938.93±6163.06	4628.59±2629.65	0.58	2.64214e-09	ILMN_1700432	13.79±0.57	13.31±0.63	0.00666172	0.96	0.77
RUNX2	135.63±117.92	78.42±70.48	0.58	2.71491e-10	ILMN_1669066	10.54±0.82	9.98±0.75	0.00500416	0.95	0.765
ICOSLG	479.42±318.17	276.77±252.09	0.58	3.67864e-12	ILMN_1675671	12.33±0.59	11.78±0.71	0.00311338	0.96	0.77
TMEM209	778.45±302.33	453.86±131.24	0.58	9.94633e-25	ILMN_1748926	12.63±0.31	12.26±0.5	0.00295539	0.97	0.775
GNS	3412.93±1619.3	1983.5±789.81	0.58	1.57099e-23	ILMN_1744517	13.57±0.25	13.28±0.38	0.00287915	0.98	0.78
GAL3ST4	1014.64±496.47	591.81±332.2	0.58	2.97772e-17	ILMN_1693452	11.03±0.54	10.41±0.6	0.000427535	0.94	0.76
LHFPL2	1484.04±948.32	860.74±633.47	0.58	1.65923e-15	ILMN_1747744	11.1±0.35	10.64±0.5	0.000410621	0.96	0.77
CLYBL	127.04±81.92	73.97±33.97	0.58	5.83616e-16	ILMN_1663538	12.4±0.34	11.87±0.54	0.000272654	0.96	0.77
NUCB1	5801.58±2044.56	3313.48±1047.58	0.57	6.90962e-32	ILMN_1722634	14.95±0.07	14.84±0.18	0.00866005	0.99	0.78
MT1F	640.28±605.06	367.91±439.76	0.57	1.496e-12	ILMN_1718766	13.8±0.4	13.33±0.75	0.00468209	0.97	0.77
LYN	794.16±480.77	455±371.81	0.57	2.29321e-15	ILMN_1781155	12.62±0.59	12.12±0.65	0.00392394	0.96	0.765
DNAJA4	847.16±691.06	484.1±536.6	0.57	8.48047e-14	ILMN_1776998	11.67±0.55	10.95±0.96	0.00339387	0.94	0.755
AEN	692.45±362.95	396.11±283.02	0.57	7.25392e-17	ILMN_1814282	10.4±0.44	10.01±0.45	0.0027561	0.96	0.765
TMEM54	992.18±733.81	569.68±292.14	0.57	1.54706e-15	ILMN_2059689	11.99±0.72	11.37±0.54	0.00086785	0.95	0.76
TRIM14	971.46±507.96	558.26±333.92	0.57	1.28267e-16	ILMN_1713542	11.65±0.51	11.02±0.71	0.000593978	0.95	0.76
SLC27A1	1930.02±1172.81	1098.04±442.87	0.57	1.17586e-15	ILMN_1787718	12.95±0.51	12.39±0.54	0.000315056	0.96	0.765
INHBB	531.96±389	299.55±170.94	0.56	1.2317e-10	ILMN_1685714	10.04±0.77	9.53±0.58	0.00879745	0.95	0.755
RPA3	270.35±115.36	151.94±54.32	0.56	4.89429e-26	ILMN_1716895	10.57±0.37	10.27±0.38	0.00800463	0.97	0.765
GAS8	675.74±262.88	378±121.54	0.56	1.8513e-28	ILMN_1783798	12.66±0.93	12±0.7	0.00733478	0.95	0.755
SEMA6D	1806.27±1054.81	1006.64±504.5	0.56	1.25345e-15	ILMN_1753251	11.32±0.37	10.89±0.64	0.00671561	0.96	0.76
ALOX5	401.91±287.32	225.97±230.07	0.56	1.17825e-12	ILMN_1680996	12.19±0.79	11.57±0.83	0.00660828	0.95	0.755
LENG9	74.14±47.93	41.24±41.2	0.56	3.58398e-18	ILMN_1732720	8.95±0.46	8.57±0.42	0.00423402	0.96	0.76
PLLP	1718.12±1686.64	965.68±962.31	0.56	9.4325e-07	ILMN_1787673	11.62±0.72	10.96±0.89	0.00376073	0.94	0.75
PIK3CG	92.74±94.64	51.57±62.39	0.56	8.17288e-08	ILMN_1770433	10.89±0.61	10.33±0.72	0.00248016	0.95	0.755
ERMAP	504.76±229.72	284.69±107.68	0.56	5.39112e-24	ILMN_1715013	10.35±0.58	9.83±0.47	0.00167079	0.95	0.755
NMRAL1	845.81±356.3	472.29±294.13	0.56	1.18484e-22	ILMN_1709814	12.03±0.4	11.5±0.6	0.00146948	0.96	0.76
GNG7	3701.67±2343.95	2056.5±954.44	0.56	5.71961e-13	ILMN_1728107	12.99±0.33	12.65±0.38	0.00140317	0.97	0.765
CHCHD10	496.08±405.54	277.95±214.71	0.56	1.98504e-12	ILMN_1740170	11.17±0.59	10.5±0.8	0.00119782	0.94	0.75
LAP3	3131.64±1636.71	1719.21±919.79	0.55	1.43954e-23	ILMN_1683792	11.12±0.64	10.69±0.56	0.00826152	0.96	0.755
GLB1L	214.52±146.24	117.27±44.3	0.55	4.54608e-17	ILMN_2217513	11.12±0.9	10.54±0.52	0.00570913	0.95	0.75
OPN3	248.13±139.38	136.42±100.57	0.55	5.92492e-21	ILMN_1670844	9.82±0.73	9.25±0.7	0.00561637	0.94	0.745
C1QTNF9B	3.37±3.32	1.87±1.68	0.55	1.06202e-07	ILMN_2155312	8.56±0.39	8.25±0.37	0.00452819	0.96	0.755
SERPINB8	261.37±165.54	143.71±120.08	0.55	7.49926e-17	ILMN_1718960	11.17±0.66	10.59±0.76	0.00412829	0.95	0.75
CNPY4	665.49±282.41	364.14±146.32	0.55	5.95905e-23	ILMN_2252408	11.89±0.47	11.51±0.51	0.00360365	0.97	0.76
TTF2	182.4±81.02	99.71±65.83	0.55	1.26094e-22	ILMN_1810228	10.07±0.81	9.52±0.75	0.00239395	0.95	0.75
CAST	2060.14±790.92	1139.42±416.12	0.55	6.26314e-29	ILMN_1717234	11.8±0.41	11.37±0.47	0.00200261	0.96	0.755
TRIM36	336.21±252.5	186.13±163.52	0.55	9.08685e-10	ILMN_1674580	11.09±0.72	10.27±0.97	0.00186323	0.93	0.74
ZSCAN5A	105.67±47.19	58.37±23.28	0.55	2.04954e-24	ILMN_1675007	11.13±0.65	10.57±0.63	0.00170154	0.95	0.75
NFATC1	383.11±223.93	210.67±163.36	0.55	9.64166e-16	ILMN_1769997	9.55±0.34	9.07±0.66	0.00133963	0.95	0.75
BCAR3	610.38±494.79	335.63±197.98	0.55	4.34535e-10	ILMN_1763638	10.9±0.56	10.25±0.66	0.000599862	0.94	0.745
HEBP1	673.23±267.51	371.5±237.61	0.55	1.9048e-21	ILMN_1802557	13.41±0.32	13.04±0.37	0.000182948	0.97	0.76
TSGA10	57.57±69.51	31.57±12.7	0.55	1.2492e-06	ILMN_1674967	10.18±0.97	9.27±0.71	0.000179101	0.91	0.73
GIMAP2	210.23±108.68	112.56±91.01	0.54	1.43923e-18	ILMN_1689371	10.17±0.63	9.7±0.57	0.00951094	0.95	0.745
IGSF3	1470.98±1055.75	799.75±803.8	0.54	1.71361e-10	ILMN_1704353	11.04±0.8	10.3±1.05	0.00907694	0.93	0.735
UNC5C	80.68±82.99	43.43±53.72	0.54	1.73573e-07	ILMN_1687875	9.94±0.68	9.47±0.58	0.00682459	0.95	0.745
KLHDC9	227.79±135.94	122.52±79.29	0.54	4.84932e-15	ILMN_1701918	11.87±0.76	11.17±0.79	0.0017328	0.94	0.74
TRIM56	323.66±195.44	175.95±104.27	0.54	3.6582e-12	ILMN_1666376	12.68±0.53	12.2±0.45	0.00146947	0.96	0.75
ITGAX	878.95±650.85	472.81±381.32	0.54	9.01744e-11	ILMN_1726175	12.51±0.5	11.91±0.63	0.00086785	0.95	0.745
LPAR1	1366.74±979.48	743.79±806.15	0.54	1.21581e-11	ILMN_1701441	14.63±0.44	13.98±0.72	0.00086784	0.96	0.75
SNTA1	3088.94±2729.24	1682.01±1355.35	0.54	2.24257e-08	ILMN_1753241	12.76±0.41	12.13±0.69	0.000454122	0.95	0.745
HLA-DMB	1276.8±1089.46	680.89±805.85	0.53	2.60059e-12	ILMN_1761733	13.59±0.56	13.15±0.59	0.0093641	0.97	0.75
KLRD1	6.96±6.44	3.66±5.11	0.53	1.14183e-11	ILMN_1797988	8.36±0.24	8.18±0.27	0.00704727	0.98	0.755
GATM	6580.33±3670.25	3455.27±1989.65	0.53	3.29405e-17	ILMN_1729180	12.69±0.57	12.3±0.58	0.0062953	0.97	0.75
HHIP	108.96±107.42	58.2±88.12	0.53	2.59172e-08	ILMN_1675453	10.83±1.03	10.03±1.04	0.00570913	0.93	0.73
ITGAL	306.43±251.15	161.65±206.97	0.53	2.51444e-12	ILMN_1749591	10.93±0.85	10.21±0.93	0.00570911	0.93	0.73
SIGLEC14	129.33±162.13	68.07±73.39	0.53	3.07333e-08	ILMN_3243061	11.54±0.8	10.76±1	0.00339387	0.93	0.73
BICD1	353.28±183.16	187.55±157.06	0.53	5.6652e-21	ILMN_1692973	10.39±0.68	9.79±0.54	0.00136473	0.94	0.735
PACSIN3	373.84±253.08	199.06±140.91	0.53	5.00223e-14	ILMN_1682957	11.31±0.44	10.66±0.8	0.00113225	0.94	0.735
CASP3	979.16±504.62	517.85±156.08	0.53	5.66626e-26	ILMN_1731639	10.7±0.79	10.08±0.61	0.00113223	0.94	0.735
CLECL1	11.76±13.22	6.18±8.49	0.53	5.09212e-07	ILMN_1782729	9.46±0.9	8.64±0.67	0.00103027	0.91	0.72
MTMR11	359.05±221	189.53±153.6	0.53	3.91867e-15	ILMN_1769299	11.99±0.47	11.43±0.6	0.00083514	0.95	0.74
PTPRC	718.61±704.63	380.41±455.24	0.53	4.87745e-10	ILMN_2340217	11.18±0.67	10.45±0.74	0.000554304	0.93	0.73
RNLS	45.52±27.58	23.55±14.22	0.52	7.48282e-19	ILMN_1718520	11.13±0.46	10.65±0.67	0.00921957	0.96	0.74
WIPI1	372.93±212.12	194.67±88.52	0.52	5.21147e-26	ILMN_1781386	11.54±0.64	11.08±0.57	0.00852575	0.96	0.74
FANCA	209.94±180.52	108.31±145.15	0.52	1.09891e-10	ILMN_1769758	8.19±0.18	8.05±0.26	0.00716107	0.98	0.75
DHX58	491.21±279.44	256.89±211.03	0.52	1.88547e-23	ILMN_1678422	11.46±0.59	10.95±0.6	0.00305988	0.96	0.74
TRPM4	273.06±137.6	141.96±60.05	0.52	8.17516e-24	ILMN_1679401	12.99±0.51	12.57±0.42	0.00270824	0.97	0.745
NAALADL1	36.23±43.99	18.87±11.09	0.52	1.2125e-11	ILMN_1770963	10.2±0.77	9.55±0.67	0.00226976	0.94	0.73
LITAF	2690.69±1036.37	1407.41±757.28	0.52	8.18197e-26	ILMN_1713934	10.88±0.49	10.3±0.7	0.00173281	0.95	0.735
GCLM	353.62±279.78	184.46±84.93	0.52	7.48033e-22	ILMN_1788547	12.47±0.48	12.09±0.35	0.00144262	0.97	0.745
DUSP23	223.65±165.91	115.86±68.51	0.52	4.73241e-17	ILMN_1659462	12.97±0.38	12.6±0.38	0.00133963	0.97	0.745
SLC9A1	857.57±436.1	442.99±218.92	0.52	2.55204e-31	ILMN_1800425	11.64±0.57	10.99±0.67	0.00131498	0.94	0.73
CYP2S1	45.65±28.46	23.73±18.82	0.52	3.14452e-15	ILMN_1787193	9.61±0.78	8.89±0.63	0.00111112	0.93	0.725
FAM43B	269.48±197.44	139.81±91.4	0.52	2.48925e-13	ILMN_1754921	11.41±0.72	10.71±0.73	0.00106999	0.94	0.73
GSTK1	1733.55±658.59	904.42±266.15	0.52	1.04458e-29	ILMN_1725241	12.62±0.51	12.19±0.38	0.000491971	0.97	0.745
PSPH	1025.19±1491.08	520.3±148.63	0.51	6.45295e-10	ILMN_2147114	10.83±0.6	10.39±0.59	0.00936428	0.96	0.735
MYADM	1250.45±1117.83	633.38±357.62	0.51	1.16617e-20	ILMN_2350574	9.24±0.33	8.95±0.46	0.00852572	0.97	0.74
BATF2	192.59±235.76	98.64±143.33	0.51	1.25099e-10	ILMN_1690241	9.08±0.58	8.72±0.59	0.00813218	0.96	0.735
PPM1M	544.9±224.87	280.09±129.07	0.51	2.09462e-30	ILMN_1657810	14.72±0.3	14.45±0.33	0.00650236	0.98	0.745
FAM111A	745.93±394.97	379.09±202.55	0.51	5.79362e-21	ILMN_1778845	12.22±0.61	11.75±0.49	0.00445295	0.96	0.735
LINGO3	66.36±94.16	33.81±48.02	0.51	1.90599e-12	ILMN_3237058	8.81±0.58	8.36±0.49	0.00430592	0.95	0.73
HPS1	803.3±318.68	406.58±229.18	0.51	1.20985e-25	ILMN_1741483	10.93±0.71	10.27±0.66	0.000743739	0.94	0.725
LILRA2	185.66±138.76	94.16±84.15	0.51	1.53466e-12	ILMN_1716983	11.29±0.66	10.45±0.95	0.000648885	0.93	0.72
FGF1	6974.12±4603.47	3540.93±2665.74	0.51	8.03268e-13	ILMN_1753322	12.72±0.46	12.05±0.74	0.000463322	0.95	0.73
PARP10	1313.13±791.77	670.62±511.31	0.51	2.80753e-19	ILMN_1721411	10.44±0.56	9.82±0.63	0.000349042	0.94	0.725
CREB5	1565.38±1617.51	778.18±465.47	0.5	4.69992e-15	ILMN_1688573	8.54±0.58	8.19±0.41	0.00965971	0.96	0.73
RAG1	16.94±11.01	8.49±4.24	0.5	3.49961e-15	ILMN_1738818	8.53±0.3	8.31±0.24	0.00508777	0.97	0.735
TTC39B	42.98±31.74	21.46±18.66	0.5	6.59565e-14	ILMN_1769290	10.65±0.51	10.17±0.65	0.00460454	0.95	0.725
CROT	859.55±556.36	428.76±228.88	0.5	3.10984e-21	ILMN_1693090	13.25±0.35	12.93±0.36	0.00345266	0.98	0.74
CAPN5	2303.46±1902.84	1161.65±1101.86	0.5	1.93258e-17	ILMN_1737089	13.6±0.41	13.24±0.4	0.00333595	0.97	0.735
FAM53A	18.03±12.87	9.07±7.2	0.5	3.81189e-14	ILMN_1658452	10.42±0.59	9.91±0.59	0.00292977	0.95	0.725
AQP4	45641.9±37501.4	22741.36±17469.16	0.5	1.34813e-11	ILMN_1676649	13.35±0.47	12.69±0.97	0.00200261	0.95	0.725
MAP1LC3A	1004.22±561.81	506.35±402.57	0.5	1.49439e-20	ILMN_1776188	13.57±0.54	13.06±0.49	0.00106999	0.96	0.73
THSD1	332.81±232.99	165.02±90.33	0.5	1.52253e-16	ILMN_2399588	9.99±0.55	9.43±0.56	0.000729446	0.94	0.72
SULT1A1	383.76±474.08	190.79±134.58	0.5	4.52366e-10	ILMN_1657302	10.1±0.71	9.33±0.76	0.000611783	0.92	0.71
CCDC125	214.47±75.63	107.55±51.84	0.5	4.68459e-31	ILMN_1653480	9.11±0.39	8.72±0.38	0.000284192	0.96	0.73
TLR3	188.16±125.53	93.81±82.83	0.5	3.56568e-16	ILMN_1689578	11.96±0.53	11.18±0.67	4.86681e-05	0.93	0.715
NCF1C	37.55±29.53	18.43±22.17	0.49	8.90622e-12	ILMN_2112988	9.49±0.78	9±0.66	0.00914795	0.95	0.72
PHLDA3	1317.91±870.82	640.32±459.74	0.49	3.21545e-19	ILMN_1659106	10.27±0.71	9.71±0.69	0.00907694	0.95	0.72
NEK8	74.17±32.78	36.17±13.65	0.49	1.75635e-28	ILMN_1755138	10.77±0.55	10.35±0.66	0.00787893	0.96	0.725
CDR2	369.09±322.3	181.47±87.07	0.49	7.69663e-30	ILMN_1720270	10.27±0.35	9.94±0.5	0.00599578	0.97	0.73
FGL2	595.44±503.05	294.41±326.64	0.49	1.38398e-14	ILMN_1693009	11.43±0.69	10.86±0.7	0.00445293	0.95	0.72
ELK3	345.56±243.99	168.41±104.26	0.49	1.87216e-15	ILMN_1692335	10.29±0.61	9.76±0.57	0.00275613	0.95	0.72
GNG5	1499.71±638.32	740.02±491.68	0.49	9.98604e-27	ILMN_1701854	10.94±0.44	10.48±0.61	0.00270827	0.96	0.725
C3	19248.28±14727.83	9514.09±11570.7	0.49	3.09078e-13	ILMN_1762260	13.28±0.52	12.7±0.8	0.00256921	0.96	0.725
CTSZ	2411.5±1825.83	1191.04±873.3	0.49	8.135e-18	ILMN_1666269	12.83±0.47	12.42±0.46	0.00219027	0.97	0.73
NMI	268.57±155.88	131.24±104.78	0.49	2.88443e-21	ILMN_1739541	9.51±0.29	9.25±0.35	0.00186323	0.97	0.73
CPPED1	444.1±191.99	215.82±157.3	0.49	1.37032e-25	ILMN_1662865	10.37±0.53	9.88±0.58	0.00173281	0.95	0.72
MICA	147.38±85.76	72.31±48.62	0.49	7.25392e-17	ILMN_1797929	10.05±0.97	9.29±0.7	0.00161083	0.92	0.705
NEK11	579.09±498.53	281.64±167.96	0.49	2.63942e-13	ILMN_1788149	11.39±0.93	10.54±0.82	0.00122045	0.93	0.71
DPRXP4	1.68±1.63	0.83±0.83	0.49	1.16134e-07	ILMN_2051483	8.65±0.3	8.33±0.3	0.000701613	0.96	0.725
SLC15A3	751.62±531.05	366.54±265.97	0.49	2.53741e-15	ILMN_2085862	12.16±0.84	11.29±0.79	0.000463322	0.93	0.71
YDJC	137.38±61.43	66.91±45.2	0.49	3.26421e-25	ILMN_1812580	9.79±0.67	9.11±0.54	0.000250892	0.93	0.71
NFE2	13.9±13.33	6.74±6.67	0.48	4.03153e-11	ILMN_1711786	11.18±1	10.49±1.03	0.00826155	0.94	0.71
TCTN2	531.94±343.39	256.99±119.09	0.48	1.97729e-23	ILMN_1706345	11.16±0.88	10.56±0.6	0.00813221	0.95	0.715
IMPA2	114.25±66.02	54.47±30.96	0.48	3.4956e-20	ILMN_2094061	9.82±0.7	9.42±0.65	0.00775501	0.96	0.72
VAMP5	840.09±589.95	404.59±294.56	0.48	3.36991e-20	ILMN_1809467	11.08±0.52	10.61±0.62	0.00693513	0.96	0.72
CYB561	692.8±387	334.93±257.37	0.48	1.76959e-23	ILMN_1771179	9.47±0.61	9.1±0.32	0.00671564	0.96	0.72
DYRK3	146.4±129.61	70.92±46.72	0.48	1.70077e-23	ILMN_2400322	9.36±0.72	8.9±0.49	0.00639813	0.95	0.715
SMPDL3B	13.17±14.55	6.34±7.69	0.48	4.20991e-09	ILMN_1719660	8.21±0.25	8.03±0.34	0.00376073	0.98	0.73
MXRA8	834.17±581.78	400.16±301.14	0.48	4.05655e-17	ILMN_2068257	9.81±0.55	9.27±0.65	0.00290437	0.94	0.71
C1orf54	281.54±171.48	135.16±87.42	0.48	8.07373e-22	ILMN_1702231	12.39±0.68	11.94±0.49	0.00250214	0.96	0.72
PLAG1	69.59±78.58	33.31±24.81	0.48	5.42186e-11	ILMN_1696270	9.03±0.39	8.72±0.38	0.00152459	0.97	0.725
CYB5R1	1434.1±1241.21	692.98±263.55	0.48	2.94476e-28	ILMN_1729237	12.65±0.5	12.19±0.54	0.00144261	0.96	0.72
SLC25A20	488.68±181.71	236.22±155.54	0.48	2.09016e-27	ILMN_1667429	10.39±0.68	9.74±0.72	0.00115373	0.94	0.71
TMEM185B	362.86±134.6	174.67±82.63	0.48	7.16219e-30	ILMN_2231021	10.84±0.79	10.25±0.56	0.00103025	0.95	0.715
NQO1	789.49±973.13	379.96±271.13	0.48	1.21937e-13	ILMN_1720282	12.71±0.58	12.04±0.71	0.00101093	0.95	0.715
SUMF2	4263.56±6263.6	2055.6±513.32	0.48	4.80769e-18	ILMN_2345872	15±0.17	14.77±0.26	0.000803541	0.98	0.73
CPVL	863.64±598.41	415.79±384.37	0.48	2.07466e-14	ILMN_2400759	11.52±0.55	10.53±1.15	0.000773123	0.91	0.695
SERPINB1	425.99±232.59	204.24±138.04	0.48	2.71579e-21	ILMN_1679133	10.53±0.54	9.88±0.65	0.000565381	0.94	0.71
SLC44A3	308.87±179.23	149.25±122.6	0.48	1.02799e-20	ILMN_1658498	11.79±0.72	10.98±0.93	0.000532753	0.93	0.705
USP53	799.1±483.44	384.62±219.44	0.48	1.18359e-20	ILMN_1795275	11.54±0.48	10.91±0.63	0.000296182	0.95	0.715
SHROOM1	488.6±246.01	236.84±157.71	0.48	1.55239e-23	ILMN_1738322	9.76±0.44	9.21±0.57	0.000287144	0.94	0.71
COL9A2	1838.98±1471.53	878.33±596.51	0.48	3.78889e-14	ILMN_1685122	12.32±0.45	11.49±0.86	0.000121567	0.93	0.705
PMP22	4412.31±1901.98	2099.87±1247.92	0.48	7.47955e-27	ILMN_1810864	12.19±0.54	11.37±0.77	7.99915e-05	0.93	0.705
RRBP1	3699.64±1569.1	1782.39±604.94	0.48	2.81889e-32	ILMN_2360784	13.99±0.31	13.55±0.37	5.5803e-05	0.97	0.725
EMID1	886.66±726.08	420.46±267.04	0.47	1.03809e-16	ILMN_1747499	10.61±0.84	10.03±0.73	0.00727642	0.95	0.71
TNFRSF1A	2342.55±1200.42	1103.5±948.08	0.47	6.19303e-25	ILMN_1685005	10.66±0.77	10.03±0.74	0.00716104	0.94	0.705
WNT1	3.53±8.59	1.67±4.3	0.47	1.60589e-08	ILMN_1814443	8.21±0.17	8.06±0.21	0.00369719	0.98	0.725
GALM	294.95±133.31	137.44±69.04	0.47	7.88175e-29	ILMN_1671482	9.84±0.55	9.35±0.62	0.00266117	0.95	0.71
SLC4A3	1352.99±656.06	637.42±455.62	0.47	1.95233e-24	ILMN_1793630	10.6±0.73	9.93±0.71	0.00248016	0.94	0.705
MR1	154.23±85.03	72.32±53.23	0.47	6.96941e-23	ILMN_2167416	11.92±0.68	11.32±0.64	0.00239395	0.95	0.71
MNS1	253.1±336.53	118.78±59.61	0.47	1.496e-12	ILMN_2157240	12.99±0.64	12.51±0.45	0.00155282	0.96	0.715
SPATS2L	2391.43±925.14	1133.24±487.73	0.47	4.43573e-37	ILMN_1683678	11.53±0.38	11.16±0.35	0.00104997	0.97	0.72
FAM126A	908.46±482.58	424.75±225.73	0.47	7.66037e-25	ILMN_1691980	10.93±0.45	10.4±0.54	0.000803576	0.95	0.71
ARHGAP15	82.82±59.11	39.04±36.89	0.47	6.14821e-15	ILMN_2208413	10.16±0.62	9.5±0.61	0.000427535	0.93	0.7
RBMS1	680.32±455.11	319.87±193.99	0.47	4.49237e-23	ILMN_2358540	12.12±0.49	11.5±0.64	0.000296182	0.95	0.71
PRDM16	489.49±522.76	229.53±162.84	0.47	1.94073e-12	ILMN_1697631	11.44±0.55	10.58±0.87	0.000175328	0.92	0.695
SLC6A9	2780.29±2088.45	1304.54±834.49	0.47	6.46246e-15	ILMN_1714445	13.62±0.43	13.08±0.58	0.000152558	0.96	0.715
PHF11	418.21±170.04	195.44±109.25	0.47	9.21219e-30	ILMN_1776723	12.22±0.31	11.55±0.55	4.89262e-06	0.95	0.71
LDHA	5323.79±2950.66	2429.1±1540.28	0.46	7.16219e-30	ILMN_1807106	12.87±0.55	12.48±0.54	0.00921961	0.97	0.715
PALMD	415.89±550.11	192.82±119.43	0.46	3.03469e-18	ILMN_3307906	10.57±0.93	10.02±0.67	0.00839272	0.95	0.705
MAPK4	4267.12±5100	1960.4±1395.21	0.46	2.51534e-10	ILMN_2112128	12.66±0.78	12.12±0.76	0.00839269	0.96	0.71
OLR1	1091.45±908.87	506.12±500.65	0.46	6.02456e-13	ILMN_1723035	12.5±0.82	11.83±0.89	0.00813215	0.95	0.705
LEF1	476.04±360.43	218.43±108.13	0.46	6.15032e-21	ILMN_2213136	10.86±0.97	10.25±0.77	0.00716107	0.94	0.7
KBTBD12	85.53±96.81	38.93±31.73	0.46	4.29893e-08	ILMN_1713523	9.83±0.92	9.21±0.76	0.00716107	0.94	0.7
PADI2	6275.73±6986.76	2863.63±2491.51	0.46	1.52879e-09	ILMN_1771223	10.28±0.57	9.76±0.64	0.00416329	0.95	0.705
EPHX2	441.6±349.64	202.47±150.48	0.46	3.81225e-13	ILMN_1709237	11.98±0.77	11.27±0.81	0.00193176	0.94	0.7
ZDHHC1	235.32±92.78	109.29±80.41	0.46	4.56084e-27	ILMN_2094313	12.45±0.43	11.93±0.63	0.00189719	0.96	0.71
HLA-DOA	914.48±1098.79	419.66±836.66	0.46	5.09509e-16	ILMN_1659075	11.14±1.03	10.31±0.98	0.00139025	0.93	0.695
UNC93B1	659.93±420.26	301.26±225.14	0.46	6.93014e-21	ILMN_2193591	10.46±0.61	9.8±0.62	0.000261564	0.94	0.7
PSD4	385.28±271.81	175.98±114.51	0.46	1.78161e-17	ILMN_2154115	11.51±0.49	10.8±0.77	0.000160966	0.94	0.7
C8orf48	39.46±26.53	18.07±9.47	0.46	2.46368e-18	ILMN_1784408	10.65±0.65	9.93±0.46	5.97337e-05	0.93	0.695
SLC22A15	227.53±167.59	104.34±114.21	0.46	8.65463e-15	ILMN_1730639	11.22±0.82	9.96±0.91	2.36292e-05	0.89	0.675
HTATIP2	304.6±177.58	135.76±84.19	0.45	1.7908e-20	ILMN_1664303	9.38±0.46	9.01±0.43	0.00552496	0.96	0.705
DEDD2	464.35±128.12	208.74±110.58	0.45	8.96743e-39	ILMN_1768031	10.69±0.51	10.26±0.49	0.00333596	0.96	0.705
ZDHHC12	292.76±147.26	130.64±79.49	0.45	2.53791e-28	ILMN_1703370	9.87±0.65	9.35±0.73	0.00327901	0.95	0.7
CD300LF	59.72±52.6	26.93±28.87	0.45	1.6298e-11	ILMN_2112357	11.91±0.89	11.13±0.92	0.00239395	0.93	0.69
ASCL2	17.84±14.67	7.97±8.56	0.45	5.33777e-17	ILMN_1723412	11.06±0.81	10.36±0.77	0.00219027	0.94	0.695
S100A16	3621.7±2091.65	1613.86±905.39	0.45	2.98285e-23	ILMN_1728049	11.86±0.51	11.46±0.49	0.000655264	0.97	0.71
FSCN2	6.61±5.15	2.97±5.18	0.45	5.83888e-22	ILMN_1713247	8.83±0.52	8.33±0.47	0.000648885	0.94	0.695
PRAM1	229.3±170.95	103.9±106.07	0.45	2.36374e-16	ILMN_1711493	10.02±0.6	9.36±0.7	0.000463318	0.93	0.69
LRRC37A6P	129.1±108.03	58.41±54.98	0.45	1.51816e-13	ILMN_1786771	9.08±0.49	8.59±0.39	0.000272654	0.95	0.7
PLS3	2559.99±1383.86	1143.87±553.37	0.45	8.02222e-29	ILMN_1785265	11.61±0.57	11±0.5	0.0001355	0.95	0.7
RAB3D	438.46±134.32	199.46±115.69	0.45	1.1628e-36	ILMN_1731568	11.57±0.62	10.83±0.62	9.9826e-05	0.94	0.695
ALPK1	250.3±153.78	111.55±89.1	0.45	8.75153e-20	ILMN_2078697	10.76±0.58	9.78±0.71	7.51557e-06	0.91	0.68
IFI6	4528.12±6420.96	1983.74±4216.43	0.44	9.05262e-19	ILMN_1687384	14.71±0.15	14.57±0.19	0.00859257	0.99	0.715
PDIA4	3712.27±1746.16	1623.68±577.56	0.44	6.6646e-30	ILMN_1815261	9.59±0.44	9.21±0.58	0.00839265	0.96	0.7
FNDC3B	764.71±403.38	336.12±156.5	0.44	3.47984e-30	ILMN_3253456	12.26±0.35	11.98±0.41	0.00629533	0.98	0.71
CIITA	328.76±320.06	144.96±312.12	0.44	2.14337e-18	ILMN_1773363	10.21±0.69	9.69±0.7	0.00580325	0.95	0.695
LANCL3	28.55±30.47	12.43±20.35	0.44	3.19362e-10	ILMN_2091755	9.8±1.03	8.98±0.66	0.00311338	0.92	0.68
RGS3	727.94±392.99	321.68±161.43	0.44	2.67071e-29	ILMN_1763371	8.9±0.49	8.51±0.44	0.00285418	0.96	0.7
PDE1C	225.14±190.72	99.92±128.48	0.44	8.08468e-14	ILMN_1667225	9.98±0.74	9.27±0.83	0.00226976	0.93	0.685
NCF1	136.69±95.28	60.37±64.13	0.44	1.08701e-18	ILMN_1697309	9.04±0.45	8.66±0.43	0.0018298	0.96	0.7
CSRP1	12540.31±9941.81	5516.61±4181.11	0.44	1.21937e-13	ILMN_1811921	14.41±0.53	13.81±0.7	0.00168609	0.96	0.7
CCDC146	412.6±498.81	182.92±152.89	0.44	8.12331e-11	ILMN_1790555	10.05±0.99	9.25±0.64	0.00107	0.92	0.68
RHBDF1	621.19±403.87	270.53±269.97	0.44	4.00957e-25	ILMN_1808404	13.32±0.47	12.83±0.43	0.000186879	0.96	0.7
CASP6	146.15±67.28	63.93±33.17	0.44	4.63417e-29	ILMN_1659350	8.73±0.32	8.37±0.32	0.000141486	0.96	0.7
PDE6B	244.89±166.98	108.16±114.73	0.44	6.80213e-21	ILMN_1655974	10.46±0.84	9.53±0.72	2.65974e-05	0.91	0.675
PLEKHF1	270.1±345.19	116.8±93.68	0.43	1.54595e-14	ILMN_1708041	11.34±0.76	10.69±0.78	0.00965971	0.94	0.685
PPIL6	281.57±350.15	120.12±63.21	0.43	4.63871e-10	ILMN_1657058	11.92±0.99	11.21±0.65	0.00936428	0.94	0.685
CGNL1	1295.13±784.29	556.66±346.76	0.43	3.91938e-26	ILMN_1730229	12.71±0.53	12.21±0.75	0.0089362	0.96	0.695
LOC100129534	80.7±45.1	34.39±15.65	0.43	3.7269e-26	ILMN_3248132	10.69±0.74	10.09±0.65	0.00763281	0.94	0.685
HLA-DPB1	3224.36±3265.32	1396.83±2160.4	0.43	7.40016e-17	ILMN_1749070	10.19±1.16	9.36±0.75	0.00763281	0.92	0.675
FAS	274.1±313.86	116.81±89.7	0.43	1.31699e-16	ILMN_2319077	11.69±0.68	11.1±0.71	0.00727645	0.95	0.69
CTSK	397.26±384.35	169.11±199.18	0.43	2.78165e-12	ILMN_1758895	11.26±0.72	10.65±0.86	0.00704721	0.95	0.69
COL16A1	2241.84±1410.35	965.9±729.53	0.43	9.54808e-22	ILMN_1684554	11.85±0.6	11.43±0.68	0.0063981	0.96	0.695
TMEM67	358.64±273.47	154.45±88.44	0.43	1.12372e-20	ILMN_2054053	10.73±0.6	10.23±0.54	0.00609417	0.95	0.69
FOXD3	37.3±78.02	15.92±35.85	0.43	4.72508e-08	ILMN_1737435	8.53±0.65	8.15±0.45	0.00492183	0.96	0.695
LFNG	3849.87±3173.49	1670.64±1120.68	0.43	3.45302e-13	ILMN_1663080	13.8±0.6	13.31±0.49	0.00456619	0.96	0.695
TRIM22	1662.27±1276.25	706.9±637.61	0.43	1.93382e-21	ILMN_1779252	11.45±0.84	10.81±0.77	0.00270827	0.94	0.685
ARMC2	78.42±73.87	33.34±18.3	0.43	6.98198e-21	ILMN_2213008	10.96±0.9	10.2±0.62	0.00207584	0.93	0.68
PPCS	528.94±176.62	226.46±119.33	0.43	3.31663e-40	ILMN_1776094	13.78±0.43	13.41±0.39	0.00189719	0.97	0.7
FKBP10	3198.7±1681.89	1367.23±892.07	0.43	1.36658e-26	ILMN_1659905	10.45±0.68	9.84±0.72	0.00176459	0.94	0.685
DUSP10	286.48±161.23	123.47±98.71	0.43	2.82341e-27	ILMN_2401873	10.59±0.55	10.07±0.52	0.00170154	0.95	0.69
MYOF	976.16±849.8	422.38±474.17	0.43	3.93095e-16	ILMN_1810289	10.76±0.84	10.04±0.61	0.00139024	0.93	0.68
SPAG1	334.34±369.34	142.96±105.11	0.43	2.20939e-12	ILMN_1705522	11.06±0.99	10.18±0.74	0.000758296	0.92	0.675
TLCD1	261.88±220.85	111.96±70.53	0.43	1.26829e-17	ILMN_1784655	12.08±0.81	11.28±0.87	0.000729446	0.93	0.68
PTPN14	100.87±78.64	43.54±36.43	0.43	6.36246e-14	ILMN_1750240	10.28±0.51	9.69±0.54	0.000240632	0.94	0.685
SPATA6	269.64±142.54	116.27±96.89	0.43	2.30872e-22	ILMN_1775926	12.55±0.34	11.69±0.84	3.13527e-05	0.93	0.68
S100B	16269.85±13575.29	6868.04±3928.42	0.42	2.32242e-15	ILMN_1771710	9.81±0.88	9.27±0.57	0.00965971	0.95	0.685
ART3	75.92±116.92	32.23±35.25	0.42	2.73577e-08	ILMN_1693218	9.61±0.81	8.99±0.75	0.00951098	0.94	0.68
CD151	3348.66±1806.9	1414.56±718.17	0.42	2.26879e-26	ILMN_2326713	14.58±0.26	14.32±0.37	0.00907672	0.98	0.7
FCGBP	5852.3±7840.71	2467.77±4866.04	0.42	9.10348e-12	ILMN_2302757	14.02±0.5	13.43±0.87	0.0052587	0.96	0.69
ALOX5AP	773.13±537.41	326.59±350.96	0.42	9.52202e-18	ILMN_1797875	12.65±0.56	12.09±0.78	0.00351237	0.96	0.69
VIM	44149.2±29090.73	18665.26±24530.45	0.42	9.47563e-22	ILMN_1782538	13.62±0.73	13.03±0.64	0.00209451	0.96	0.69
NEK6	1776.26±1160.93	751.18±444.8	0.42	1.58669e-27	ILMN_1660871	13.21±0.43	12.73±0.39	0.000250894	0.96	0.69
KIF9	247.65±196.52	103.46±63.13	0.42	7.47955e-27	ILMN_2327186	9.27±0.9	8.54±0.41	0.000221282	0.92	0.67
FAM178B	75.06±105.37	31.35±37.34	0.42	4.96379e-10	ILMN_1804993	11.85±0.7	10.79±1.03	0.000194975	0.91	0.665
NIPAL2	70.77±83.83	29.04±42.71	0.41	1.50842e-14	ILMN_1774373	11.86±0.74	11.29±0.71	0.00781674	0.95	0.68
RORB	264.26±256.36	108.71±112.43	0.41	5.82019e-09	ILMN_1746658	12.13±0.71	11.49±0.81	0.006991	0.95	0.68
ANTXR2	579.71±349.09	239.25±179.66	0.41	3.87793e-24	ILMN_1812926	10.11±0.65	9.56±0.53	0.00492179	0.95	0.68
XK	149.21±154.57	61.1±93.36	0.41	1.67853e-13	ILMN_1759117	10.86±1.27	9.83±1.03	0.00266117	0.91	0.66
NAALAD2	115.35±122.59	47.26±63.94	0.41	3.07301e-11	ILMN_1740024	9.52±0.35	9.17±0.45	0.00222969	0.96	0.685
CYP27A1	1588.17±851.93	646.86±530.19	0.41	1.16283e-27	ILMN_1704985	9.74±0.47	9.24±0.62	0.00122045	0.95	0.68
SAMD9	548.49±473.92	227.05±223.62	0.41	2.15365e-17	ILMN_1814305	11.24±0.33	10.85±0.47	0.00109038	0.96	0.685
DBNDD1	1080.12±705.41	441.23±370.46	0.41	6.03159e-24	ILMN_1757631	12.78±0.74	12.09±0.69	0.000991923	0.95	0.68
MEIS3P1	366.53±141.98	149.96±79.32	0.41	2.6058e-34	ILMN_2205896	9.04±0.38	8.68±0.35	0.000743739	0.96	0.685
VRK2	149.55±96.54	61.24±48.57	0.41	1.01478e-21	ILMN_1750088	11.1±0.55	10.38±0.77	0.000501887	0.94	0.675
GPR37	2268.36±1747.74	935.76±1019.32	0.41	4.04359e-15	ILMN_2218935	12.06±0.63	11.27±0.84	0.000410626	0.93	0.67
ITPRIPL1	93.95±60.77	38.49±39.17	0.41	8.79482e-21	ILMN_1798373	10.46±0.77	9.63±0.69	0.000328262	0.92	0.665
NME5	212.61±173.62	86.68±47.18	0.41	2.35339e-21	ILMN_1784783	13.65±0.58	12.96±0.55	2.47763e-05	0.95	0.68
MBOAT1	73.46±72.18	29.4±25.1	0.4	3.68462e-18	ILMN_2278550	8.36±0.22	8.2±0.28	0.00879749	0.98	0.69
BACE2	304.24±232.56	120.9±84.69	0.4	6.36975e-26	ILMN_2326712	11.04±0.73	10.5±0.62	0.00650242	0.95	0.675
GLI3	607.33±458.41	241.74±138.99	0.4	5.68005e-22	ILMN_1771962	9.86±0.91	9.21±0.56	0.00650242	0.93	0.665
P4HA2	380.01±674.38	151.62±107.45	0.4	8.08698e-19	ILMN_2381697	10.29±0.63	9.79±0.58	0.00508777	0.95	0.675
CDH23	234.02±312.63	94.67±85.87	0.4	2.60351e-11	ILMN_1658675	8.77±0.36	8.48±0.41	0.00500418	0.97	0.685
SELENBP1	845.78±1218.04	340.32±264.03	0.4	5.82019e-09	ILMN_1680652	10.67±0.46	10.21±0.57	0.00395736	0.96	0.68
IL15	22.96±21.46	9.18±16.87	0.4	2.56867e-18	ILMN_1724181	9±0.64	8.5±0.48	0.00327901	0.94	0.67
ERBB2	1585.62±1055.12	638.22±177.5	0.4	2.46534e-17	ILMN_1728761	8.68±0.58	8.25±0.28	0.00259191	0.95	0.675
RAB32	277.58±146.33	110.87±78.73	0.4	6.84704e-30	ILMN_2115434	10.13±0.85	9.39±0.72	0.000472692	0.93	0.665
PLEKHG1	956.7±478.76	386.4±205.27	0.4	6.97424e-32	ILMN_1805606	12.56±0.51	11.99±0.49	0.000302351	0.95	0.675
DCTD	1413.53±333.54	565.75±306.61	0.4	9.37848e-45	ILMN_2415011	11.83±0.54	10.86±0.82	1.69048e-05	0.92	0.66
SLC25A45	130±54.09	52.5±46.69	0.4	2.53435e-33	ILMN_1810727	10.81±0.68	9.83±0.64	5.99377e-06	0.91	0.655
SPA17	246.04±310.67	96.88±72.13	0.39	1.83975e-19	ILMN_1678423	10.59±0.98	10.01±0.52	0.00826155	0.94	0.665
LIPC	23.91±16.88	9.39±8.45	0.39	2.0599e-20	ILMN_1812700	8.49±0.49	8.13±0.36	0.00423406	0.96	0.675
ANG	86.15±71.68	33.8±41.18	0.39	1.60713e-24	ILMN_1760727	10.71±1.03	9.95±0.69	0.00345266	0.93	0.66
RDH12	17.36±17.91	6.74±6.91	0.39	3.08774e-18	ILMN_1792182	8.83±0.78	8.26±0.36	0.00196689	0.93	0.66
PRPS2	407.14±206.49	157.19±128.22	0.39	4.22292e-34	ILMN_2399431	10.02±0.56	9.46±0.64	0.000954894	0.94	0.665
CYB5R2	209.01±334.43	82.52±121.68	0.39	2.47243e-12	ILMN_1739576	10.28±0.83	9.39±0.92	0.000884647	0.91	0.65
FUCA2	1026.02±427.78	401.88±216.35	0.39	1.32585e-35	ILMN_1744914	9.82±0.39	9.34±0.49	0.000184904	0.95	0.67
RNASE4	323.91±289.83	126.68±136.08	0.39	3.26723e-22	ILMN_1776602	11.4±0.93	10.34±0.81	0.0001326	0.91	0.65
MPL	37.82±40.56	14.88±11.69	0.39	1.19075e-13	ILMN_1776640	12.03±0.66	11.13±0.8	0.000104313	0.92	0.655
PTGS1	898.28±818.93	347.31±278.35	0.39	2.41278e-18	ILMN_1665100	10.17±0.77	9.31±0.72	5.83957e-05	0.92	0.655
LXN	100.98±76.74	37.95±31.23	0.38	4.45719e-23	ILMN_1723962	10.63±0.76	10.05±0.64	0.00609414	0.95	0.665
MSR1	764.41±828.36	288.47±416.05	0.38	8.49511e-15	ILMN_1694400	10.35±0.55	9.91±0.49	0.00327901	0.96	0.67
KCNMB1	211.73±222.41	80.26±73.76	0.38	7.31894e-15	ILMN_1652065	12.15±1.03	11.21±0.98	0.00226976	0.92	0.65
FAHD2B	323.94±301.04	123.75±107.98	0.38	1.46703e-20	ILMN_2146657	10.19±0.89	9.54±0.7	0.00186323	0.94	0.66
IQGAP1	3058.69±1495.39	1177.54±717.35	0.38	7.83899e-33	ILMN_1803819	11.7±0.43	11.32±0.43	0.0016708	0.97	0.675
VWA1	1966.46±1837.1	754.6±673.52	0.38	1.02186e-22	ILMN_1781636	11.76±0.63	11.11±0.72	0.00158159	0.94	0.66
DYNLT3	726.69±310.73	278.76±274.85	0.38	2.43771e-32	ILMN_1681890	11.7±0.65	11.13±0.63	0.00126691	0.95	0.665
RNF135	373.25±154.47	140.48±92	0.38	1.51387e-33	ILMN_1700660	9.59±0.49	9.09±0.51	0.000688066	0.95	0.665
DENND2A	3672.51±1945.61	1413.44±603.61	0.38	7.03615e-28	ILMN_1666503	13.17±0.52	12.7±0.42	0.000182952	0.96	0.67
ACACB	778.52±501.59	294.87±182.08	0.38	4.13903e-28	ILMN_1763852	13.53±0.38	12.95±0.54	7.64995e-05	0.96	0.67
SSH3	366.74±153.91	141.1±93.91	0.38	1.76898e-34	ILMN_1755234	12.46±0.66	11.77±0.66	5.83957e-05	0.94	0.66
FZD1	704.44±537.46	265.9±95.9	0.38	5.82229e-30	ILMN_1696546	11.94±0.52	11.11±0.42	1.43291e-06	0.93	0.655
BCL2L12	117.42±69.25	43.2±28.56	0.37	9.2512e-27	ILMN_2396982	10.43±0.7	9.9±0.71	0.00879749	0.95	0.66
SP140L	209.44±137.5	76.74±56.47	0.37	1.04603e-22	ILMN_2187058	10.72±0.71	10.16±0.58	0.00727645	0.95	0.66
PIWIL4	92.97±57.52	34.07±31.56	0.37	2.66262e-26	ILMN_1769606	10.1±1.09	9.39±0.75	0.00543488	0.93	0.65
ULK4	64.02±57.34	23.41±14.85	0.37	4.16957e-30	ILMN_3236866	9.5±1.06	8.85±0.61	0.00534617	0.93	0.65
CITED4	134.02±201.24	49.92±37.87	0.37	4.56995e-12	ILMN_1787691	11.41±1.04	10.46±0.98	0.00219028	0.92	0.645
SP100	808.08±488.38	296.52±238.39	0.37	5.5657e-30	ILMN_2390586	10.93±0.55	10.38±0.59	0.00122045	0.95	0.66
UBQLNL	11.74±11.75	4.4±3.31	0.37	3.62407e-16	ILMN_1748907	9.94±0.93	9.14±0.79	0.00113225	0.92	0.645
TGIF1	728.64±378.88	268.01±211.15	0.37	9.56756e-32	ILMN_2318638	12.03±0.69	11.33±0.6	0.000472695	0.94	0.655
CYP4F11	226.92±197.13	84.95±70.87	0.37	1.62014e-17	ILMN_1719883	12.12±0.63	11.32±0.69	0.000129756	0.93	0.65
PARP12	582.12±462.24	218.08±183.08	0.37	5.53304e-29	ILMN_1718558	11.36±0.73	10.4±0.81	0.000113867	0.92	0.645
ITGA2	483.75±472.93	177.41±201.06	0.37	5.17889e-19	ILMN_1665792	11.88±0.59	10.99±0.68	2.65974e-05	0.93	0.65
ANKRD35	447.66±299.39	166.36±168.53	0.37	2.99655e-24	ILMN_1798006	13.72±0.55	12.84±0.81	2.53698e-05	0.94	0.655
KATNAL2	169.09±111.81	62.21±25.4	0.37	6.31407e-30	ILMN_1745826	11.53±1.02	10.27±0.61	3.07896e-06	0.89	0.63
ZIC5	170.56±104.11	61.92±54.49	0.36	1.19876e-22	ILMN_1783881	11.26±0.79	10.76±0.73	0.00893624	0.96	0.66
COL5A3	2114.94±1813.97	752.95±534.78	0.36	2.05435e-21	ILMN_1796288	12.38±1.03	11.66±0.71	0.00763281	0.94	0.65
TNFRSF10C	59.24±67.67	21.47±15.94	0.36	1.01416e-13	ILMN_1672114	8.98±0.66	8.55±0.44	0.00589882	0.95	0.655
ADORA1	2688.01±1726.31	972.76±580.92	0.36	8.60939e-29	ILMN_1747227	13.42±0.7	12.96±0.48	0.00525873	0.97	0.665
PPM1J	71.7±58.36	25.99±26.03	0.36	1.38859e-24	ILMN_1799150	9.04±0.81	8.43±0.51	0.00311336	0.93	0.645
CDS1	485.84±598.63	175.5±207.17	0.36	1.17964e-09	ILMN_1801476	13.55±0.86	12.84±0.64	0.0025692	0.95	0.655
SHCBP1	174.7±138.81	63.27±80.95	0.36	7.98396e-21	ILMN_1709162	8.82±0.23	8.55±0.39	0.00226976	0.97	0.665
AIPL1	1.06±1.45	0.38±0.63	0.36	1.80468e-07	ILMN_2368268	8.18±0.21	8.01±0.21	0.00179693	0.98	0.67
ACCS	174.31±115.45	63.31±60.28	0.36	1.90546e-24	ILMN_3187680	12.88±0.64	12.07±0.73	0.000141486	0.94	0.65
PYGL	1099.77±757.17	397.74±320.65	0.36	5.2466e-29	ILMN_1696187	11.42±0.45	10.87±0.48	0.0001355	0.95	0.655
OAS1	680.33±1018.32	244.56±508.65	0.36	1.90371e-18	ILMN_1675640	9.94±0.51	9.35±0.5	0.000104314	0.94	0.65
LTBP1	1720.31±1367.67	622.05±507.12	0.36	3.43673e-24	ILMN_1656321	10.49±0.97	9.41±0.75	0.000102046	0.9	0.63
KHNYN	915.84±325.01	328.36±158.55	0.36	9.38611e-43	ILMN_1654392	11.3±0.9	10.2±0.78	4.86686e-05	0.9	0.63
HERC5	532.11±450.98	192.95±204.67	0.36	6.56403e-28	ILMN_1729749	13.13±0.46	12.25±0.7	1.01268e-05	0.93	0.645
ACAA2	1197.03±631.48	430.42±200.75	0.36	1.11023e-37	ILMN_1660199	12.19±0.43	11.38±0.55	2.56534e-06	0.93	0.645
CDKN2C	1306.28±896.08	453.85±596.67	0.35	7.42344e-22	ILMN_1652171	8.79±0.63	8.34±0.44	0.00921961	0.95	0.65
HGF	108.85±120.77	38.61±80.19	0.35	1.51771e-14	ILMN_1801586	9.63±0.83	9.08±0.61	0.00893624	0.94	0.645
DUSP6	1941.08±1708.23	677.66±545.91	0.35	5.89219e-27	ILMN_1677466	11.02±0.89	10.42±0.83	0.00787893	0.95	0.65
ANGPT2	577.34±646.65	203.18±313.57	0.35	6.18665e-15	ILMN_1774207	11.16±0.96	10.26±1.06	0.0070473	0.92	0.635
ANXA5	11565.87±6230.52	4071.27±1709.57	0.35	4.8077e-37	ILMN_1741003	12.94±0.64	12.42±0.42	0.00492181	0.96	0.655
LGALS1	4123.57±2606.96	1427.26±1198	0.35	4.69516e-34	ILMN_1723978	12.9±0.53	12.48±0.39	0.00484069	0.97	0.66
HOXC4	83.56±71.53	29.06±48.97	0.35	5.33775e-17	ILMN_1719975	10.12±1.2	9.26±0.91	0.00484069	0.92	0.635
MEST	2849.06±2608.94	995.31±588.09	0.35	5.46088e-15	ILMN_1669479	9.09±0.54	8.62±0.48	0.00248016	0.95	0.65
PLSCR1	913.14±666.45	316.45±304.2	0.35	3.89396e-28	ILMN_1745242	10.74±0.63	10.18±0.6	0.00215148	0.95	0.65
MEIS1	581.5±434.08	204.42±86.06	0.35	2.3049e-28	ILMN_1705685	9.93±0.41	9.54±0.45	0.00164056	0.96	0.655
ARX	182.24±177.88	63.17±77.9	0.35	5.08911e-11	ILMN_1724162	10.93±1.29	9.81±0.86	0.00164055	0.9	0.625
F11R	703.28±428.6	243.58±153.62	0.35	3.91396e-30	ILMN_2342033	12.2±0.66	11.58±0.56	0.00122046	0.95	0.65
P2RY1	369.53±364.19	127.62±134.58	0.35	1.65854e-16	ILMN_1772667	11.86±0.58	10.93±1.03	0.000623925	0.92	0.635
CST3	43889.22±45573.16	15529.67±13279.8	0.35	1.60918e-17	ILMN_1800354	14.14±0.37	13.68±0.46	0.000588133	0.97	0.66
CASP8	209.72±114.9	73.73±51.92	0.35	7.1053e-32	ILMN_1673757	10.46±0.94	9.7±0.67	0.00053275	0.93	0.64
CRISPLD1	2531.64±2121.61	890.88±569.06	0.35	2.16826e-17	ILMN_1753910	11.92±0.78	11.04±0.73	0.000427532	0.93	0.64
TNFRSF14	567.7±331.72	201.33±122.02	0.35	9.74694e-32	ILMN_1697409	13.57±0.43	13.07±0.4	7.99908e-05	0.96	0.655
RCAN3	40.29±38.7	14.11±10.99	0.35	1.66775e-22	ILMN_1688299	11.27±0.67	10.17±0.67	1.63761e-06	0.9	0.625
AFAP1L1	430.95±398.27	147.55±109.32	0.34	2.91815e-17	ILMN_1694140	10.71±0.82	10.11±0.77	0.00813221	0.94	0.64
DBX2	354.63±313.62	121.81±119.24	0.34	1.19279e-16	ILMN_2213759	9.25±0.5	8.84±0.51	0.00395736	0.96	0.65
PIRT	554.3±638.62	186.08±329.61	0.34	1.91036e-18	ILMN_3239213	9.26±0.86	8.63±0.74	0.00261482	0.93	0.635
FAM50B	338.26±179.28	113.66±95.44	0.34	1.39155e-29	ILMN_2153466	11.44±0.92	10.63±0.76	0.000954894	0.93	0.635
TMBIM1	3182.26±1430.75	1068.94±578.96	0.34	8.87547e-39	ILMN_1705213	11.28±0.34	10.87±0.4	0.000378665	0.96	0.65
MAEL	72.99±59.7	24.99±20.11	0.34	3.46495e-23	ILMN_2211483	8.59±0.35	8.22±0.31	0.000207738	0.96	0.65
NMNAT3	226.79±118.12	77.32±89.99	0.34	8.15415e-28	ILMN_2153485	9.05±0.47	8.56±0.47	0.000157553	0.95	0.645
NFE2L3	205.53±188.36	69.3±37.17	0.34	8.60157e-26	ILMN_2049766	9.67±0.57	9.07±0.41	0.000138462	0.94	0.64
HSPB1	5974.87±4492.94	2010.31±1916.69	0.34	1.23535e-27	ILMN_1674236	13.31±0.51	12.73±0.45	0.00011638	0.96	0.65
APOBEC3C	205.85±163.78	69.88±61.22	0.34	2.73477e-23	ILMN_1675684	9.86±0.8	8.97±0.55	8.36317e-05	0.91	0.625
THNSL2	335.89±291.62	112.83±109.98	0.34	1.10034e-12	ILMN_2173294	12.56±0.6	11.62±0.88	7.82274e-05	0.93	0.635
BGN	4528.86±3277.68	1516.34±1838.26	0.33	3.15419e-32	ILMN_2206746	13.75±0.75	13.22±0.54	0.00693507	0.96	0.645
TTC16	13.7±20.84	4.56±4.59	0.33	2.4412e-11	ILMN_1737271	8.42±0.52	8.09±0.25	0.00660828	0.96	0.645
CFI	851.79±1021.12	283.05±468.91	0.33	1.49857e-15	ILMN_1727815	10.91±0.69	10.33±0.71	0.00599578	0.95	0.64
LYPD6	343.23±220.09	114.8±107.19	0.33	2.11698e-24	ILMN_1776724	10.58±0.85	9.87±0.81	0.0051726	0.93	0.63
DENND2D	114.61±97.02	38.32±49.05	0.33	3.01327e-22	ILMN_1707088	10.13±0.76	9.5±0.82	0.00492183	0.94	0.635
NR1I2	6.34±5.52	2.07±1.53	0.33	4.22648e-22	ILMN_2323338	8.9±0.42	8.58±0.42	0.00389081	0.96	0.645
GPR141	4.59±6.46	1.51±3.59	0.33	3.37761e-15	ILMN_1656818	8.95±0.85	8.37±0.51	0.00245834	0.93	0.63
UPP1	505.23±356.19	168.5±191.2	0.33	5.89769e-32	ILMN_1798256	13.13±0.42	12.84±0.39	0.00219025	0.98	0.655
FSIP1	46.92±36.2	15.61±9.9	0.33	1.45587e-30	ILMN_1716925	9.79±0.84	9.07±0.54	0.00115373	0.93	0.63
C2CD4D-AS1	8.12±8.11	2.67±3.95	0.33	1.52294e-14	ILMN_3244841	10.24±0.86	9.4±0.8	0.000788213	0.92	0.625
DDB2	398.48±203.26	130.69±60.32	0.33	7.78775e-37	ILMN_1660817	11.12±0.97	10.22±0.65	0.000773118	0.92	0.625
S100A11	1668.11±1245.77	543.46±506.32	0.33	1.27768e-23	ILMN_1750101	13.8±0.59	13.15±0.56	0.000463322	0.95	0.64
GPC5	370.78±445.9	123.63±131.53	0.33	2.1916e-10	ILMN_1688886	12.27±0.84	11.22±0.92	0.00023565	0.91	0.62
CDH4	489.04±342.5	162±114.71	0.33	3.72778e-28	ILMN_1769891	10.26±0.78	9.4±0.67	0.000230767	0.92	0.625
GNG12	2432.93±1154.07	811.98±790.14	0.33	4.47433e-34	ILMN_1673380	13.32±0.65	12.57±0.66	9.98252e-05	0.94	0.635
SWAP70	1342.42±572.41	449.4±223.72	0.33	3.69505e-44	ILMN_1785175	11.69±0.56	11.03±0.53	9.7651e-05	0.94	0.635
GAPT	77.66±82.66	26.01±33.99	0.33	4.3674e-19	ILMN_1675191	11.33±0.8	10.04±1.01	2.22662e-05	0.89	0.61
ITGA7	3922.75±2533.61	1239.77±961.05	0.32	1.52865e-29	ILMN_1791409	8.59±0.32	8.39±0.24	0.00609409	0.98	0.65
CA2	3147.68±3369.61	1021.27±779.55	0.32	2.03301e-24	ILMN_1662795	13.26±0.5	12.74±0.62	0.00266116	0.96	0.64
FBLN5	941.14±927.53	304.99±407.36	0.32	3.04634e-26	ILMN_1664176	11.27±0.92	10.49±0.65	0.00103028	0.93	0.625
GMPR	959.68±1186.36	310.16±458.42	0.32	6.87738e-22	ILMN_1729487	10.56±0.84	9.74±0.77	0.000901745	0.92	0.62
TTC23L	26.68±24.19	8.63±6.13	0.32	4.91479e-21	ILMN_2190126	9.49±1.01	8.6±0.47	0.000773123	0.91	0.615
SLC25A24	250.03±130.51	79.08±48.21	0.32	2.08841e-40	ILMN_1711838	10.56±0.85	9.79±0.64	0.000758282	0.93	0.625
COL8A2	508.04±655.75	160.88±188.9	0.32	9.39881e-17	ILMN_2102330	9.17±0.49	8.71±0.44	0.000715399	0.95	0.635
MDK	1872.2±1679.21	592.78±454.92	0.32	2.65954e-18	ILMN_2261876	9.97±0.99	8.9±0.62	0.000175328	0.89	0.605
GSDMD	699.35±429.09	225.34±141.44	0.32	2.29751e-27	ILMN_1665428	13.02±0.46	12.41±0.6	6.53809e-05	0.95	0.635
CBR1	3476.61±1780.5	1101.36±974.38	0.32	6.05881e-37	ILMN_1809003	12.5±0.52	11.64±0.78	6.11007e-05	0.93	0.625
TRIP6	2109.34±1078.98	673.87±445.46	0.32	2.92633e-34	ILMN_1713990	12.25±0.79	11.43±0.59	4.44016e-05	0.93	0.625
PDLIM3	1323.18±845.85	419.79±289.95	0.32	7.16219e-30	ILMN_1695299	11.28±0.61	10.48±0.58	3.64825e-05	0.93	0.625
PAXIP1-AS2	145.78±79.15	46.51±24.37	0.32	2.8427e-34	ILMN_3204136	10.09±0.6	9.13±0.52	1.51162e-06	0.9	0.61
ACOT11	190.25±310.03	59.04±52.32	0.31	4.56355e-23	ILMN_1739594	11.54±1.05	10.79±0.87	0.0089362	0.94	0.625
NWD1	812.41±1187.4	253.1±313.22	0.31	6.61565e-10	ILMN_1721540	10.64±0.95	9.83±0.95	0.00852575	0.92	0.615
APOBEC3G	212.57±133.2	66.14±53.24	0.31	3.60473e-27	ILMN_1802106	9.57±0.88	8.96±0.65	0.00534617	0.94	0.625
CDH19	70.26±134.54	21.97±63.09	0.31	1.61256e-09	ILMN_1734744	9.82±1.15	8.97±0.86	0.00525875	0.91	0.61
TMEM74	96.39±129.51	29.95±25.44	0.31	2.01935e-10	ILMN_2066534	10.24±1.1	9.43±0.84	0.00430592	0.92	0.615
FBN3	228.98±397.27	69.85±128.55	0.31	8.64866e-08	ILMN_1719755	11.24±1.21	10.18±1.12	0.00409355	0.91	0.61
NAPSB	730.17±749.53	224.1±372.85	0.31	5.6652e-21	ILMN_2109416	10.93±1.11	9.89±1.2	0.00369719	0.91	0.61
PSRC1	1831.7±1059.05	558.71±433.9	0.31	2.60984e-38	ILMN_1671843	13.1±0.61	12.56±0.65	0.00363462	0.96	0.635
C1RL	587.9±441.88	179.85±257.21	0.31	3.79339e-28	ILMN_1733288	10.07±0.72	9.49±0.54	0.00327902	0.94	0.625
CAPG	2186.96±1431.51	667.19±740	0.31	5.5769e-31	ILMN_1655821	9.28±0.82	8.67±0.53	0.00316772	0.93	0.62
ABCD2	398.89±405.55	123.29±108.28	0.31	3.13333e-21	ILMN_2198897	10.72±0.83	10.02±0.65	0.00261481	0.93	0.62
CCDC89	78.62±79.9	24.04±23.75	0.31	1.41365e-26	ILMN_1695972	9.21±0.89	8.64±0.47	0.00231049	0.94	0.625
OAS2	930.26±1300.11	288.6±515.29	0.31	6.6497e-23	ILMN_1674063	13.31±0.67	12.73±0.54	0.00179693	0.96	0.635
ERN2	1.27±1.47	0.39±0.72	0.31	2.24441e-13	ILMN_1678899	8.67±0.76	8.32±0.36	0.00164056	0.96	0.635
PROM1	569.6±623.73	176.25±135.68	0.31	1.61954e-12	ILMN_1786720	13.4±0.75	12.69±0.62	0.000611783	0.95	0.63
FAM114A1	254.25±170.16	79.86±70.41	0.31	7.4067e-33	ILMN_1694070	9.57±0.76	8.92±0.5	0.000371044	0.93	0.62
CDCA7L	1021.42±793.15	320.32±264.23	0.31	1.79788e-23	ILMN_2230683	11.04±0.57	10.4±0.45	9.34346e-05	0.94	0.625
MEGF10	1602.13±1173.73	497.29±372.1	0.31	1.50608e-24	ILMN_1652306	11.59±0.59	10.57±0.7	3.41535e-06	0.91	0.61
SLC13A3	415.28±438.57	125.87±102.19	0.3	6.2896e-21	ILMN_1658519	10.77±1.04	10.03±0.72	0.00826155	0.93	0.615
IL7	25.51±22.25	7.54±8.08	0.3	8.81506e-20	ILMN_1705769	8.66±0.53	8.32±0.38	0.00763277	0.96	0.63
TNFAIP8	108.25±249.37	32.29±43.26	0.3	5.7505e-21	ILMN_2414325	10.07±0.7	9.42±0.66	0.00248016	0.94	0.62
ELOVL2	2117.88±1812.99	628.61±524.32	0.3	3.25265e-18	ILMN_1716843	12.22±0.88	11.63±0.66	0.00139025	0.95	0.625
FBLN1	1435.76±1871.21	431.92±457.86	0.3	3.55298e-19	ILMN_1722713	10.1±0.71	9.41±0.69	0.000919149	0.93	0.615
S100A13	1721.74±1233.46	511.9±361.35	0.3	4.15725e-31	ILMN_2407168	12.59±0.37	12.18±0.42	0.000565366	0.97	0.635
LATS2	343.98±183.67	104.1±69.69	0.3	2.32014e-40	ILMN_1703412	10.5±0.62	9.81±0.59	0.000341982	0.93	0.615
TRIM6	70.2±53.07	21.31±17.07	0.3	5.08223e-26	ILMN_1656910	10.39±0.58	9.48±0.77	7.15315e-05	0.91	0.605
TTC26	158.18±140.17	46.95±26.69	0.3	1.24063e-31	ILMN_1676555	11.07±0.88	10.14±0.57	8.10031e-06	0.92	0.61
HDHD3	284.87±112.08	86.54±65.06	0.3	4.9925e-40	ILMN_1726466	13.63±0.51	12.75±0.62	5.2806e-06	0.94	0.62
KLHL26	587.84±381.05	172.35±155.34	0.29	6.38845e-34	ILMN_1805330	9.39±0.71	8.91±0.46	0.00763281	0.95	0.62
PDCD1LG2	98.89±88.02	28.47±41.23	0.29	4.93556e-24	ILMN_2159272	8.89±0.76	8.32±0.5	0.00357302	0.94	0.615
FXYD3	48.44±52.28	14.07±18.7	0.29	2.19227e-16	ILMN_2376050	10.74±0.65	10.14±0.64	0.00193176	0.94	0.615
PABPC4L	31.67±28.81	9.07±6.17	0.29	9.1059e-24	ILMN_3241262	10.23±0.75	9.42±0.69	0.000419001	0.92	0.605
MICALL2	1056.32±741.22	308.61±192.06	0.29	9.92666e-33	ILMN_1712291	10.2±0.77	9.41±0.59	0.000349042	0.92	0.605
SAMD9L	1203.32±946.97	349.04±348.84	0.29	6.8424e-29	ILMN_1799467	10.58±0.62	9.8±0.66	0.00015093	0.93	0.61
EYA2	589.8±325.99	169.28±159.01	0.29	1.01684e-29	ILMN_2322996	11.47±0.71	10.38±0.92	3.13527e-05	0.9	0.595
RBM24	72.77±109.31	20.25±32.44	0.28	2.2323e-21	ILMN_1673941	9.82±0.61	9.41±0.45	0.00660814	0.96	0.62
C4orf47	50.23±72.26	13.84±22.21	0.28	7.13914e-15	ILMN_3237511	8.73±0.63	8.37±0.28	0.0043059	0.96	0.62
CYP39A1	55.07±55.29	15.52±9.8	0.28	3.36117e-17	ILMN_1808650	8.41±0.37	8.16±0.26	0.00239395	0.97	0.625
WIPF3	106.23±90.1	29.4±36.54	0.28	1.02758e-24	ILMN_2161971	10.21±0.85	9.46±0.78	0.0018298	0.93	0.605
SEL1L3	1026±992.58	291.49±1602.77	0.28	4.62756e-32	ILMN_1797822	11.35±1.35	10.45±0.94	0.00173281	0.92	0.6
COL9A3	1204.93±1321.94	335.3±541.87	0.28	7.19037e-18	ILMN_1740155	10.46±0.62	9.84±0.76	0.0017328	0.94	0.61
NTNG1	285.45±287	80.93±70.34	0.28	5.68528e-23	ILMN_2189371	10.41±1.03	9.49±0.86	0.0015816	0.91	0.595
PLBD1	146.27±133.01	40.76±42.43	0.28	1.76131e-26	ILMN_1707286	10.32±0.79	9.45±0.73	0.000267057	0.92	0.6
PAMR1	1192.51±1233.43	336.67±320.77	0.28	1.15755e-20	ILMN_1658356	13.16±0.62	12.34±0.79	0.000235652	0.94	0.61
ABCA5	387.38±265.41	107.97±127.29	0.28	1.55168e-30	ILMN_1722286	9.52±0.71	8.78±0.59	0.00023565	0.92	0.6
FGFR3	6338.58±6980.73	1753.42±1584.15	0.28	1.7024e-18	ILMN_1723123	15.25±0.24	14.72±0.67	5.39267e-05	0.97	0.625
CBLN3	65.47±101.49	18.1±18.84	0.28	2.32017e-34	ILMN_2053829	10.11±0.67	9.33±0.5	4.54334e-05	0.92	0.6
CCDC152	226.66±162.46	63.41±45.87	0.28	2.46636e-30	ILMN_3238757	10.52±0.84	9.39±0.63	6.97132e-06	0.89	0.585
CTF1	155.48±84.64	42.84±33.31	0.28	1.25202e-39	ILMN_1661804	12.09±0.83	10.88±0.78	5.55555e-06	0.9	0.59
TMEM220	222.86±134.16	62.04±26.65	0.28	1.67594e-41	ILMN_2105549	10.56±0.87	9.35±0.68	3.59654e-06	0.89	0.585
GCK	134.06±145.7	35.94±42.2	0.27	8.2784e-25	ILMN_1694472	10.96±1.63	10.09±0.93	0.00936425	0.92	0.595
DERL3	74.85±54.18	20.44±19.02	0.27	2.74533e-35	ILMN_1731111	8.49±0.48	8.1±0.4	0.00866067	0.95	0.61
PLD5	176.23±349.43	47.41±58.65	0.27	5.12796e-17	ILMN_1706051	11.33±0.89	10.69±0.93	0.00839272	0.94	0.605
CAV2	604.29±635.93	161.45±114.58	0.27	8.00637e-27	ILMN_1735220	11.38±1.14	10.56±0.77	0.0073935	0.93	0.6
ATG9B	68.86±97.89	18.7±16.51	0.27	6.94672e-16	ILMN_1734655	9.1±1.09	8.42±0.48	0.00682459	0.93	0.6
SKAP2	1286.9±1218.9	346.62±225.47	0.27	4.22672e-26	ILMN_2125010	12.93±0.57	12.39±0.54	0.00207584	0.96	0.615
PAWR	82.07±73.33	21.89±15.58	0.27	4.19943e-21	ILMN_1806907	10.67±1.2	9.75±0.6	0.0016708	0.91	0.59
C2orf66	10.49±12.71	2.88±2.99	0.27	5.0967e-14	ILMN_1655269	9.87±0.76	9.16±0.69	0.000773123	0.93	0.6
APOBEC3F	94.61±55.65	25.65±17.23	0.27	5.61036e-35	ILMN_1710726	9.8±0.79	9.01±0.6	0.000418998	0.92	0.595
CKMT2	114.1±180.55	29.95±22.47	0.26	1.1941e-22	ILMN_1764266	10.03±1.06	9.34±0.65	0.00839269	0.93	0.595
LAMA2	1083.79±925.09	279.69±204.75	0.26	8.45934e-31	ILMN_1788019	11.73±0.75	11.12±0.75	0.00220989	0.95	0.605
CLIC1	2529.02±1510.08	667.58±478.72	0.26	1.01326e-37	ILMN_1756982	12.3±0.82	11.57±0.5	0.00205729	0.94	0.6
RPL39L	94.79±78.12	24.54±19.77	0.26	6.8077e-23	ILMN_2108357	9.72±0.79	8.97±0.45	0.000788213	0.92	0.59
SLC16A11	47.67±53.06	12.48±11.24	0.26	9.78963e-23	ILMN_2115777	8.63±0.58	8.17±0.34	0.00066171	0.95	0.605
PPIC	325.72±198.7	85.22±54	0.26	1.31715e-32	ILMN_2223903	12.15±0.9	11.3±0.61	0.000321594	0.93	0.595
DPYD	533.59±460.44	139.35±166.98	0.26	1.69424e-29	ILMN_1795715	10.11±0.7	9.36±0.64	0.00023565	0.93	0.595
SCN9A	160.87±272.4	42.08±116.51	0.26	6.90205e-16	ILMN_2169692	9.1±0.61	8.49±0.59	0.000179102	0.93	0.595
TMEM154	83.93±61.49	21.78±17.67	0.26	3.14008e-31	ILMN_2088124	11.19±0.63	10.31±0.82	0.000138463	0.92	0.59
SPEF2	184.01±258.57	48.7±46.44	0.26	2.35402e-10	ILMN_1658396	9.14±0.8	8.38±0.34	3.28533e-05	0.92	0.59
ARSD	857.61±335.96	220.26±131.98	0.26	9.72142e-44	ILMN_1684873	10.2±0.85	9.11±0.65	1.99998e-05	0.89	0.575
TGFB2	2427.88±1718.08	634.05±1500.85	0.26	1.52198e-35	ILMN_1812526	11.09±0.89	9.92±0.81	1.99998e-05	0.89	0.575
ZDHHC8P1	188.06±189.5	49.08±73.38	0.26	2.89885e-24	ILMN_1812549	9.56±0.77	8.48±0.54	8.72839e-06	0.89	0.575
C10orf67	5.47±7.75	1.42±1.63	0.26	4.26315e-14	ILMN_1719577	8.86±0.45	8.27±0.32	8.30462e-06	0.93	0.595
C21orf62	1034±827.94	259.46±319.45	0.25	6.85623e-24	ILMN_1814369	10.4±0.92	9.61±0.86	0.00363462	0.92	0.585
FGFRL1	1495.15±1105.22	366.98±304.28	0.25	7.47678e-36	ILMN_2348367	11.99±0.78	11.24±0.65	0.00215151	0.94	0.595
MT1E	2590.29±3044.58	654.62±629.26	0.25	5.18431e-27	ILMN_2173611	12.83±0.53	12.3±0.57	0.00115373	0.96	0.605
SARDH	145.21±123.48	36.3±36.65	0.25	9.82305e-24	ILMN_1704973	8.79±0.64	8.26±0.44	0.000729446	0.94	0.595
RSPH1	538.53±951.03	132.26±155.96	0.25	1.98504e-12	ILMN_1684571	12.8±1.01	11.89±0.75	0.000341982	0.93	0.59
ANXA2	3461.52±2987.17	853.78±990.13	0.25	3.84378e-27	ILMN_1711899	9.85±0.87	9.01±0.75	0.000296182	0.91	0.58
PLEKHA4	1880.51±1712.26	477.17±595.3	0.25	5.38731e-27	ILMN_1755173	9.55±0.56	8.95±0.47	0.000261564	0.94	0.595
NNAT	1764.34±2631.27	449.31±904.82	0.25	1.05418e-10	ILMN_1707734	8.66±0.76	8.05±0.33	0.000160967	0.93	0.59
ZMYND12	94.63±100.15	23.61±18.84	0.25	7.09749e-28	ILMN_1655545	9.98±0.89	9.07±0.63	8.93897e-05	0.91	0.58
CLDN10	633.04±765.57	158.17±180.58	0.25	1.36693e-17	ILMN_1721818	10.11±0.7	9.26±0.6	4.04903e-05	0.92	0.585
PNPLA4	402.75±247.93	99.83±79.32	0.25	4.5614e-34	ILMN_1664348	9.53±0.55	8.72±0.51	6.62966e-06	0.91	0.58
CD58	243.65±105.76	61.24±36.67	0.25	1.0236e-42	ILMN_2147517	11.82±0.56	10.68±0.67	4.54236e-07	0.9	0.575
PYGM	1213.98±2094.43	294.56±290.46	0.24	1.43262e-07	ILMN_1720849	10.77±1.31	9.96±0.93	0.00852575	0.93	0.585
HFE	103.43±66.74	24.86±15.72	0.24	4.60085e-36	ILMN_1683345	8.79±0.72	8.32±0.46	0.00609412	0.95	0.595
TNMD	6.38±12.47	1.55±2.18	0.24	2.24777e-07	ILMN_1763587	8.95±1.03	8.33±0.48	0.0047608	0.93	0.585
MMP11	76.98±80.93	18.47±18.62	0.24	3.27745e-29	ILMN_1655915	8.89±0.99	8.28±0.51	0.00409357	0.93	0.585
CLUL1	54.85±148.29	13.32±21.26	0.24	1.73505e-09	ILMN_1687518	8.9±0.65	8.36±0.43	0.00104997	0.94	0.59
XAF1	1151.35±1332	273.79±228.26	0.24	1.05078e-26	ILMN_1742618	13.63±0.59	13±0.55	0.000588156	0.95	0.595
FXYD1	923.3±1164.9	220.27±308.28	0.24	4.01829e-15	ILMN_1789463	10.61±0.74	9.79±0.72	0.000501887	0.92	0.58
CD109	597.35±532.61	142.11±112.75	0.24	8.76809e-30	ILMN_1680364	9.49±1.04	8.59±0.46	0.000256175	0.91	0.575
LGI4	1717.25±2032.56	407.43±347.56	0.24	1.04499e-16	ILMN_1716461	11.09±1.16	9.87±0.88	0.000162698	0.89	0.565
VSX1	25.92±25.44	6.29±12.17	0.24	1.29477e-25	ILMN_2284400	8.84±0.64	8.13±0.32	1.35919e-05	0.92	0.58
FAM181A	434.71±291	104.4±137.48	0.24	4.22181e-29	ILMN_1762696	13.46±1.06	12.05±1.13	1.1738e-05	0.9	0.57
CHST6	1086.97±717.12	264.44±216.14	0.24	4.30512e-34	ILMN_1670881	12.44±0.9	10.8±0.96	8.57287e-07	0.87	0.555
SYNC	664.2±647.75	158.94±194.89	0.24	4.47263e-29	ILMN_1771261	11.52±0.8	10.16±0.7	3.73306e-07	0.88	0.56
PLP2	734.45±544.22	171.63±158.25	0.23	9.74651e-34	ILMN_1738767	9.27±0.69	8.8±0.41	0.0070473	0.95	0.59
FSTL1	4898.96±4340.54	1150.05±935	0.23	2.5337e-36	ILMN_2201678	10.42±1.03	9.69±0.57	0.00311338	0.93	0.58
DNAH5	191.12±346	43.65±47.43	0.23	1.22488e-18	ILMN_1689829	9.43±1.26	8.52±0.51	0.00295539	0.9	0.565
LRAT	318.46±408.31	71.91±93.98	0.23	3.28499e-19	ILMN_1673491	11.16±1.13	10.15±1.08	0.00256921	0.91	0.57
ARAP3	844.7±607.65	198.35±138.7	0.23	1.44531e-37	ILMN_1812618	12.8±0.5	12.4±0.46	0.00144262	0.97	0.6
MX1	3038.54±6145.91	689.9±1201.19	0.23	4.59326e-29	ILMN_1662358	14.57±0.65	14.02±0.41	0.00103025	0.96	0.595
EVC	415.05±265.91	93.51±92.97	0.23	1.04631e-35	ILMN_1651878	9.74±0.92	8.96±0.64	0.00101093	0.92	0.575
C9orf64	416.89±150.87	94.62±64.62	0.23	3.83462e-47	ILMN_1777318	10.88±0.9	10.04±0.63	0.000743725	0.92	0.575
PPP1R1C	118.77±128.7	27.09±24.92	0.23	1.04603e-22	ILMN_1808217	10.5±1.64	8.96±0.81	0.000472695	0.85	0.54
ANKRD45	190.99±243.98	43.33±36.78	0.23	8.64745e-22	ILMN_1733716	11.82±1.17	10.69±0.72	0.000166215	0.9	0.565
CYP11A1	56.52±83.21	12.76±14.48	0.23	6.5432e-12	ILMN_1768820	9.96±0.93	9.08±0.46	3.69089e-05	0.91	0.57
FKBP9	3045.06±1690.62	703.54±348.34	0.23	1.50413e-48	ILMN_2145143	12.48±0.53	11.76±0.41	7.32979e-06	0.94	0.585
EN2	124.71±214.47	26.91±40.36	0.22	7.89366e-14	ILMN_1685318	8.73±0.47	8.44±0.32	0.00965968	0.97	0.595
SLC6A11	1410.35±2679.26	306.12±314.53	0.22	9.64094e-14	ILMN_1798577	13.19±0.82	12.56±0.77	0.0090769	0.95	0.585
C22orf15	4.71±8.48	1.03±1.08	0.22	8.35616e-17	ILMN_1802771	8.69±0.8	8.14±0.31	0.00893624	0.94	0.58
ZBP1	36.54±130.81	7.86±13.58	0.22	5.02054e-12	ILMN_1765994	8.86±0.62	8.42±0.52	0.00589882	0.95	0.585
F3	4449.18±3156.07	980.28±858.49	0.22	7.99394e-40	ILMN_2129572	11.86±0.74	11.25±0.73	0.00193177	0.95	0.585
SOCS1	65.79±66.34	14.66±12.77	0.22	1.40407e-29	ILMN_1774733	9.48±0.57	9.04±0.49	0.00164056	0.95	0.585
EPHX3	17.95±34.49	4.01±3.14	0.22	4.47249e-13	ILMN_1699750	9.94±1.06	9.12±0.65	0.000991911	0.92	0.57
SPRY1	677.6±559.54	146.22±123.33	0.22	4.04378e-36	ILMN_1769280	9.23±0.84	8.53±0.65	0.000743743	0.92	0.57
AVIL	203.44±479.17	44.77±41.57	0.22	9.66972e-14	ILMN_1674265	8.93±0.53	8.45±0.35	0.000623921	0.95	0.585
ZDHHC23	355.53±314.11	77.18±104.8	0.22	1.12165e-28	ILMN_1736901	9.81±0.87	8.93±0.57	0.00018688	0.91	0.565
OPLAH	366.63±255.44	80.87±61.11	0.22	8.61187e-38	ILMN_1711030	13.6±0.68	12.58±0.73	1.42697e-05	0.92	0.57
SLC43A3	872.67±427.31	195.11±170.77	0.22	8.51097e-40	ILMN_2330307	12.38±0.6	11.49±0.59	7.14841e-06	0.93	0.575
MSN	10259.44±4573.86	2300.97±1620.81	0.22	5.43196e-44	ILMN_1659895	12.56±0.73	11.48±0.63	3e-06	0.91	0.565
RGN	594.07±370.89	132.83±114.34	0.22	1.00579e-35	ILMN_1707592	10.44±0.81	9.01±0.64	2.8139e-07	0.86	0.54
SPEF1	231.9±382.33	49.3±121.9	0.21	1.89274e-14	ILMN_1738418	9.56±1.13	8.75±0.49	0.00395735	0.92	0.565
CD101	118.93±117.76	25.15±23.19	0.21	3.33981e-33	ILMN_1799278	8.94±0.58	8.49±0.42	0.00389077	0.95	0.58
SERPING1	4382.18±3807.23	906.14±1200.04	0.21	2.32608e-33	ILMN_1711272	8.78±0.48	8.38±0.37	0.00189721	0.95	0.58
ACSS3	688.9±551.11	146.45±108.82	0.21	4.23513e-33	ILMN_1659885	9.31±0.53	8.83±0.36	0.00129074	0.95	0.58
AMIGO2	325.7±357.2	69.37±96.18	0.21	3.77854e-27	ILMN_1725896	8.39±0.31	8.11±0.25	0.00102056	0.97	0.59
TNFRSF12A	876.24±992.65	179.67±365.25	0.21	1.74649e-30	ILMN_1689004	9.92±0.86	9.15±0.71	0.000773118	0.92	0.565
TUBA1C	1528.43±1107.44	324.94±199.41	0.21	1.92089e-34	ILMN_3251341	12.68±0.68	12±0.65	0.000636291	0.95	0.58
PDGFA	1796.93±1338.13	376.75±217.95	0.21	5.89117e-35	ILMN_1685982	10.05±0.68	9.39±0.5	0.0005543	0.93	0.57
PIPOX	1577.39±1237.43	327±220.9	0.21	1.307e-29	ILMN_1739050	11.3±0.97	10.18±0.82	0.000182951	0.9	0.555
P2RY2	22.64±34.47	4.73±6.16	0.21	9.93963e-24	ILMN_2372915	9.21±0.88	8.45±0.56	7.65001e-05	0.92	0.565
MYO5C	517.43±505.06	110.28±68.48	0.21	1.34363e-26	ILMN_1808789	12±0.75	10.99±0.73	2.3075e-05	0.92	0.565
NR2E1	766.92±718.03	163.89±118.65	0.21	9.40718e-35	ILMN_1738580	11.2±0.73	10.17±0.66	9.87965e-06	0.91	0.56
SLC2A10	654.65±345.52	138.09±99.93	0.21	3.8457e-41	ILMN_2120247	12.25±0.66	11.16±0.71	1.87024e-06	0.91	0.56
ECHDC2	540.52±382.89	112.77±66.18	0.21	9.06098e-38	ILMN_1671568	13.5±0.57	12.62±0.57	1.21964e-06	0.94	0.575
SOCS2	902.67±1179.04	181.25±185.59	0.2	7.14525e-22	ILMN_1798926	10.16±0.82	9.62±0.67	0.00270827	0.95	0.575
CAPS	1470.58±3129.96	291.22±346.64	0.2	5.39658e-12	ILMN_1757660	10.73±0.58	10.31±0.36	0.00207582	0.96	0.58
ANGPT1	435.47±444.78	86.01±97.84	0.2	8.05056e-30	ILMN_2086890	9.43±0.81	8.72±0.45	0.000773123	0.92	0.56
PDGFD	293.82±325.07	57.44±83.77	0.2	3.51906e-29	ILMN_1803094	9.57±0.77	8.86±0.72	0.000623925	0.93	0.565
ENTPD2	743.78±797.21	150.55±118.83	0.2	3.05876e-19	ILMN_1651599	8.55±0.67	8.12±0.41	0.000576664	0.95	0.575
SERPINA3	21926.05±24642.37	4375.8±9852.66	0.2	5.1843e-27	ILMN_1788874	13.89±1.01	12.49±1.22	0.000179102	0.9	0.55
CHI3L2	2522.35±3894.78	504.77±1172.89	0.2	9.82792e-23	ILMN_2326273	9.98±1.11	8.92±0.79	0.000171629	0.89	0.545
EFEMP2	1647.56±753.03	332.63±278.88	0.2	8.80072e-46	ILMN_1653203	12.49±0.65	11.46±0.77	6.79844e-06	0.92	0.56
MAOB	7443.5±6095.48	1492.23±2176.36	0.2	3.9094e-34	ILMN_1727360	11±0.81	9.77±0.8	5.99377e-06	0.89	0.545
ACADL	62.41±67.72	11.71±13.41	0.19	2.25496e-22	ILMN_1660890	9.11±0.96	8.45±0.48	0.00716104	0.93	0.56
SPRY4	1908.65±1831.2	355.97±520.99	0.19	7.83899e-33	ILMN_1688811	10.88±1.12	9.8±0.89	0.000501887	0.9	0.545
DNAH9	682.56±899.62	128.35±107.94	0.19	7.8986e-31	ILMN_1777074	10.26±1.05	9.14±0.62	8.17931e-05	0.89	0.54
SOD3	509.26±827.41	94.86±155.46	0.19	8.36142e-32	ILMN_1690034	11.21±0.94	10.01±0.92	7.65001e-05	0.89	0.54
DIRAS3	495.05±450.36	92.5±150.07	0.19	3.30765e-35	ILMN_1688877	10.54±0.87	9.58±0.6	5.33219e-05	0.91	0.55
TPPP3	3204.9±4567.26	607.51±608.66	0.19	9.90161e-27	ILMN_1797744	10.1±1.05	8.87±0.68	3.20946e-05	0.88	0.535
ULBP1	26.8±31.48	4.71±11.25	0.18	3.59076e-21	ILMN_1738407	8.89±0.77	8.36±0.4	0.00936428	0.94	0.56
LIF	249.61±722.53	45.26±218.01	0.18	1.18935e-23	ILMN_1738725	9.91±0.87	9.2±0.83	0.00193177	0.93	0.555
PKIB	269.4±310.86	48.86±64.44	0.18	1.39411e-27	ILMN_2337263	11.51±1.17	10.48±0.87	0.0018298	0.91	0.545
AEBP1	10547.83±9336.69	1865.95±2420.12	0.18	6.37498e-29	ILMN_1736178	11.75±1.26	10.55±1.12	0.00146948	0.9	0.54
COL5A2	1630.8±1784.94	287.6±401.33	0.18	3.00806e-33	ILMN_1729117	10.29±0.8	9.56±0.61	0.000851349	0.93	0.555
LOX	240.44±424.26	43.8±66.38	0.18	1.50124e-25	ILMN_1695880	9.51±1.28	8.44±0.56	0.000402408	0.89	0.535
PLAT	1923.05±2222.77	354.35±1309.56	0.18	4.49001e-39	ILMN_1738742	12.15±0.71	11.39±0.61	0.000199144	0.94	0.56
HSPB6	2492.54±4474.83	450.77±542.81	0.18	6.68824e-35	ILMN_1721283	13.74±0.94	12.63±0.6	9.7651e-05	0.92	0.55
DCDC2	98.89±212.68	17.4±22.38	0.18	4.02166e-22	ILMN_1712419	10.95±1.15	9.74±0.77	7.82274e-05	0.89	0.535
RAB36	494.01±271.6	91.13±97.42	0.18	7.07153e-44	ILMN_1733045	10.27±1.1	9.03±0.76	7.23371e-05	0.88	0.53
TAGLN2	5881.82±3441.77	1081.33±698.7	0.18	6.46678e-42	ILMN_2090105	12.57±0.8	11.66±0.57	2.85447e-05	0.93	0.555
XKR8	361.43±167.75	66.59±40.82	0.18	2.94796e-45	ILMN_2087303	9.68±0.88	8.66±0.58	1.86125e-05	0.9	0.54
ARSJ	254.36±278.78	45.38±39.04	0.18	5.36853e-30	ILMN_1679318	9.43±0.64	8.55±0.47	6.14697e-06	0.91	0.545
AGBL2	31.61±49.06	5.54±11.4	0.18	3.76564e-21	ILMN_1688627	9.15±0.92	8.23±0.38	4.19691e-06	0.9	0.54
BCAT1	1920.82±1863.13	335.31±431.63	0.17	2.0354e-33	ILMN_1766169	11.63±0.77	11.18±0.55	0.00671561	0.96	0.565
MORN3	53.19±57.79	8.82±11.18	0.17	7.10071e-34	ILMN_1777934	8.92±0.95	8.24±0.35	0.00316771	0.92	0.545
GRB14	77.35±83.66	13.52±32.15	0.17	1.73562e-27	ILMN_2413816	9.8±0.98	9±0.68	0.00179693	0.92	0.545
ALOX12P2	16.04±14.55	2.67±3.26	0.17	5.20557e-28	ILMN_2137544	9.33±0.93	8.53±0.53	0.00155285	0.91	0.54
CLCNKA	6.68±10.65	1.12±1.73	0.17	1.65986e-19	ILMN_2364072	10.07±1.26	9.08±0.77	0.00109039	0.9	0.535
SEMA3E	415.01±627.89	72.54±191.3	0.17	2.04127e-18	ILMN_2154322	9.13±0.69	8.55±0.5	0.00109039	0.94	0.555
ZNF474	36.45±70.13	6.05±10.12	0.17	4.40951e-22	ILMN_1710722	9.31±1.06	8.47±0.44	0.000250892	0.91	0.54
SEMA3A	388.16±509.91	66.69±79.19	0.17	5.53959e-21	ILMN_1765641	11.62±0.86	10.27±0.82	6.14703e-06	0.88	0.525
FAM110C	13.54±12.94	2.31±3.5	0.17	3.23624e-27	ILMN_2090641	10.06±0.84	8.77±0.54	1.06556e-06	0.87	0.52
ADAMTS18	66.28±89.91	10.81±23.29	0.16	1.68149e-19	ILMN_1770152	9.94±1.26	9.06±1.11	0.00599575	0.91	0.535
TMEM71	97.48±198.12	15.47±24.04	0.16	1.07948e-31	ILMN_1674402	9.27±0.71	8.63±0.62	0.0014968	0.93	0.545
C2orf50	46.73±63.87	7.36±10.49	0.16	1.39425e-26	ILMN_3307882	8.69±0.94	8.06±0.32	0.000884642	0.93	0.545
CNGA3	1012.46±963.89	163.09±247.3	0.16	8.11116e-25	ILMN_2281486	10.9±1.43	9.55±0.93	0.000501887	0.88	0.52
TXLNB	260.91±286.99	41.15±56.48	0.16	1.00207e-32	ILMN_2107482	9.67±0.9	8.83±0.7	0.000378657	0.91	0.535
SLC47A2	378.57±588.7	61.58±245.42	0.16	7.59547e-22	ILMN_1693912	10.7±1.55	9.1±1.05	0.000160967	0.85	0.505
SPATA17	64.84±134.71	9.51±13.63	0.15	4.95169e-21	ILMN_1686096	9.51±1.09	8.83±0.46	0.00879749	0.93	0.54
ASB5	49.68±67.82	7.63±18.53	0.15	2.24891e-25	ILMN_2126055	8.89±0.63	8.3±0.47	0.00109038	0.93	0.54
EFHC2	162.52±266.42	24.14±25.7	0.15	1.96793e-27	ILMN_1791302	11.2±1.16	10.08±0.92	0.000803576	0.9	0.525
MT1M	838.44±966.54	123.33±110.26	0.15	1.00301e-37	ILMN_1657435	11.94±0.79	10.95±0.95	0.000472692	0.92	0.535
FLNC	4568.63±5600.85	697.05±1220.31	0.15	1.07308e-29	ILMN_1715748	14.44±0.71	13.54±0.76	0.000190886	0.94	0.545
LRGUK	32.31±44.39	4.91±6.17	0.15	6.0791e-26	ILMN_1681720	9.46±0.88	8.61±0.51	0.000171629	0.91	0.53
RYR3	939.91±892.1	143.09±231.54	0.15	1.62112e-34	ILMN_1796455	12.45±1.15	11.08±1.01	0.000150931	0.89	0.52
FOXJ1	1341.38±2143.94	199.27±444.11	0.15	4.59454e-21	ILMN_1802190	11.39±1.36	9.94±0.86	4.04903e-05	0.87	0.51
TTC12	171.91±127.45	25.76±22.93	0.15	8.35309e-38	ILMN_2183784	9.48±0.98	8.46±0.43	3.69089e-05	0.89	0.52
GJD3	74.45±98.25	10.65±11.39	0.14	2.02089e-28	ILMN_1691743	9.03±0.89	8.43±0.51	0.00787897	0.93	0.535
ANKK1	8.68±9.28	1.25±1.56	0.14	7.49196e-30	ILMN_1797873	8.2±0.32	7.97±0.18	0.00193176	0.97	0.555
C6orf118	71.74±119.44	10.03±14.83	0.14	5.12494e-26	ILMN_1753658	9.19±0.93	8.49±0.48	0.000708468	0.92	0.53
DPEP1	124.21±245.86	17.96±46.37	0.14	5.38052e-17	ILMN_1670779	8.42±0.43	8.07±0.32	0.000588149	0.96	0.55
STEAP3	1482.19±1028.86	211.01±222.28	0.14	2.12849e-39	ILMN_2383349	10.69±1.09	9.66±0.77	0.000491975	0.9	0.52
OCIAD2	560.9±466.27	80.35±79.21	0.14	1.57141e-40	ILMN_1700306	11.14±0.92	10.24±0.64	0.000427535	0.92	0.53
THBS4	2908.58±4780.09	414.6±238.72	0.14	6.25455e-27	ILMN_1736078	10.76±1.14	9.67±0.69	0.000315058	0.9	0.52
ANXA1	5536.34±5078.28	762.21±1577.41	0.14	8.12258e-34	ILMN_2184184	12.5±1.29	11.1±0.82	0.000267053	0.89	0.515
LOXL1	205.3±242.33	29±40.15	0.14	6.12581e-35	ILMN_1734950	9.17±0.64	8.49±0.47	9.9826e-05	0.93	0.535
SHROOM3	666.15±488.61	92.48±90.22	0.14	1.78675e-41	ILMN_1685540	11.36±1	9.95±0.82	1.46204e-05	0.88	0.51
SFRP4	1081.33±1365.3	150.06±174.83	0.14	1.2066e-31	ILMN_1810172	12.63±0.77	11.36±0.93	5.99377e-06	0.9	0.52
LOXL4	72.72±86.24	10.4±21.86	0.14	2.98127e-38	ILMN_2179083	11.82±1.08	9.99±0.95	1.59453e-06	0.85	0.495
RAB34	1047.13±581.98	150.77±90.24	0.14	7.67634e-47	ILMN_1810486	11.15±0.73	10.08±0.45	1.47174e-06	0.9	0.52
FHAD1	82.38±143.91	10.83±13.69	0.13	1.71408e-25	ILMN_3236432	8.3±0.43	7.99±0.19	0.00113225	0.96	0.545
ADAMTS3	168.18±279.76	22.08±40.05	0.13	1.96798e-27	ILMN_1703803	8.39±0.31	8.12±0.25	0.000851339	0.97	0.55
TNFRSF11B	161.71±168.47	21.4±51.03	0.13	5.4859e-40	ILMN_1676663	10.26±1.16	8.9±0.66	0.000157554	0.87	0.5
RSPH4A	190.33±396.33	25.17±36.61	0.13	3.22213e-24	ILMN_2068698	10.51±1.17	9.2±0.7	1.03799e-05	0.87	0.5
FBXO17	542.7±264.82	68.73±69.88	0.13	3.87158e-46	ILMN_2368535	10.92±1.05	9.52±0.75	5.99377e-06	0.87	0.5
MAK	47.46±98.41	5.65±12.67	0.12	8.13493e-18	ILMN_2209115	9.05±1.18	8.21±0.56	0.00122045	0.91	0.515
CCDC65	108.54±180.54	13.18±10.26	0.12	3.06124e-36	ILMN_2227195	8.75±0.92	8.16±0.33	0.000576652	0.93	0.525
GRIK1	652.2±612.82	76.41±88.43	0.12	2.07577e-36	ILMN_1773114	11.58±1.35	10.33±0.91	3.86606e-05	0.89	0.505
TSTD1	249.31±188.89	28.71±34.57	0.12	1.66557e-37	ILMN_3197097	9.93±1.02	8.69±0.57	1.32215e-06	0.88	0.5
LY6G6D	6.46±9.54	0.71±1.54	0.11	4.01164e-16	ILMN_1696295	8.73±0.87	8.11±0.43	0.00682462	0.93	0.52
OTX1	132.37±176.52	13.99±12.62	0.11	2.40964e-23	ILMN_1691180	9.01±0.97	8.3±0.34	0.00525875	0.92	0.515
TCEA3	285.52±330.25	30.97±25.4	0.11	3.5695e-40	ILMN_1726928	9.56±1.01	8.66±0.53	0.00083514	0.91	0.51
RASSF10	32.36±51.34	3.28±5.66	0.1	1.376e-25	ILMN_2149547	8.52±0.61	8.04±0.29	0.00839272	0.94	0.52
TNFAIP6	163.47±153.35	16.12±23.58	0.1	2.34624e-35	ILMN_1785732	9.78±0.71	9.25±0.48	0.00599573	0.95	0.525
ARL9	18.71±16.09	1.89±3.28	0.1	2.59054e-40	ILMN_1777691	8.92±0.63	8.3±0.46	0.00139025	0.93	0.515
VASN	616.76±489.23	64.47±68.25	0.1	2.15178e-44	ILMN_1667295	10.83±1.18	9.81±0.8	0.000936864	0.91	0.505
C9orf24	285.38±656.49	28.28±42.79	0.1	2.35402e-10	ILMN_1763695	10.63±0.88	9.94±0.45	0.000565381	0.94	0.52
VSIG8	4.39±13.51	0.42±0.62	0.1	1.18829e-17	ILMN_1730740	10.16±0.84	9.32±0.77	0.000356237	0.92	0.51
PLSCR2	0.25±0.45	0.03±0.12	0.1	1.83442e-19	ILMN_1763279	8.16±0.28	7.94±0.26	0.00034549	0.97	0.535
B3GNT7	379.69±549.27	38.49±28.26	0.1	9.95366e-40	ILMN_1721523	9.67±0.97	8.68±0.59	0.000201259	0.9	0.5
CCDC8	367.98±315.3	36.45±26.17	0.1	1.34147e-40	ILMN_1760314	9.86±1.14	8.74±0.52	0.000157554	0.89	0.495
METTL7B	1879.21±1963.72	192.31±630.33	0.1	5.5836e-34	ILMN_2064725	11.55±1.29	10.04±0.95	8.36331e-05	0.87	0.485
TEKT1	145.4±309.73	12.91±36.25	0.09	1.14946e-14	ILMN_1654570	10.9±1.38	9.34±0.71	4.04911e-05	0.86	0.475
VWA5B1	34.83±141.38	2.77±5.93	0.08	1.60915e-07	ILMN_3236561	9.06±1.13	8.27±0.46	0.00534617	0.91	0.495
TOM1L1	284.84±235.24	23.37±29.73	0.08	1.87954e-46	ILMN_1802642	8.82±0.75	8.24±0.36	0.00376071	0.93	0.505
PLA2G5	597.52±605.18	49.49±55.21	0.08	1.18844e-39	ILMN_1807171	10.5±1.63	8.98±0.67	0.000884647	0.86	0.47
G0S2	127.97±166.11	9.64±18.01	0.08	1.64093e-39	ILMN_1691846	10.13±1.04	9.21±0.85	0.000410626	0.91	0.495
NSUN7	98.97±68.73	7.5±5.83	0.08	7.0093e-47	ILMN_1767960	9.47±1.15	8.46±0.48	0.000267057	0.89	0.485
GPX8	225.95±220.18	19.09±20.86	0.08	5.21066e-37	ILMN_1767665	10.3±1.13	9.14±0.57	0.00018688	0.89	0.485
TMPRSS3	70.06±158.09	5.64±11.33	0.08	3.25681e-21	ILMN_2358474	8.39±0.25	8.11±0.24	0.000143019	0.97	0.525
TIMP1	4377.75±5335.87	350.66±663.37	0.08	3.52399e-45	ILMN_1711566	13.32±1.06	12.26±0.69	0.000135502	0.92	0.5
CHAD	115.71±265.83	9.48±15.37	0.08	1.70051e-20	ILMN_1700652	9.23±0.98	8.37±0.56	0.000124241	0.91	0.495
SH2D4A	127.97±94.96	10.12±16.68	0.08	1.3417e-42	ILMN_1679322	9.44±0.77	8.54±0.45	5.97337e-05	0.91	0.495
FABP5	272.05±257.31	21.96±23.5	0.08	1.16551e-41	ILMN_2146766	11.1±1.26	9.73±0.54	7.23848e-06	0.88	0.48
HOXC9	25.2±42.47	1.75±12.24	0.07	9.32842e-29	ILMN_1718898	9.03±1.34	8.21±0.52	0.00619399	0.91	0.49
F2RL2	165.9±339.09	11.01±26.69	0.07	3.06571e-33	ILMN_1728923	9.18±1.1	8.31±0.5	0.00389081	0.91	0.49
FBXO39	14.57±16.93	1.04±1.75	0.07	4.98749e-37	ILMN_1814890	8.13±0.31	7.92±0.19	0.00261479	0.97	0.52
CACNG5	14.71±39.73	1.06±2.93	0.07	1.03006e-24	ILMN_1748102	9.27±1.29	8.28±0.5	0.00226976	0.89	0.48
WDR38	108.08±245.09	8.04±37.82	0.07	1.00359e-17	ILMN_2077008	9.91±1.49	8.7±0.78	0.00109039	0.88	0.475
DDIT4L	433.16±470.84	30.8±51.16	0.07	5.1686e-33	ILMN_1696537	10.98±1.72	9.37±0.94	0.000543429	0.85	0.46
ROPN1L	66.55±192.74	4.75±13.52	0.07	3.59165e-14	ILMN_1696466	9.8±1.47	8.69±0.48	0.00018688	0.89	0.48
COL8A1	276.67±457.16	18.65±58.93	0.07	5.33648e-38	ILMN_1685433	11.61±1.46	10.02±1.12	0.000157554	0.86	0.465
RBP1	2270.51±1855.2	161.07±171.26	0.07	1.0414e-45	ILMN_1656837	12.1±1.22	10.68±0.85	5.70857e-05	0.88	0.475
SIX3	21.99±68.95	1.56±3.76	0.07	2.01509e-10	ILMN_1799076	10.51±1.2	9.25±0.76	3.95658e-05	0.88	0.475
EMP3	1395.26±945.15	91.17±132.25	0.07	6.2562e-47	ILMN_1765446	12.35±1.3	10.82±0.8	3.86606e-05	0.88	0.475
CMYA5	818.56±730.02	57.08±57.95	0.07	1.06893e-42	ILMN_1805765	10.64±1.28	8.94±0.62	1.59453e-06	0.84	0.455
ALDH3A1	61.65±143.88	4.05±5.57	0.07	1.06403e-35	ILMN_1702503	9.73±0.84	8.49±0.5	8.57287e-07	0.87	0.47
PDPN	3241.6±2143.1	235.63±600.79	0.07	6.95139e-46	ILMN_1670490	13.7±0.83	12.07±0.81	1.68014e-07	0.88	0.475
HOXD10	88.46±154.06	4.99±27.43	0.06	2.35015e-14	ILMN_1714691	8.39±0.6	8.06±0.3	0.00460456	0.96	0.51
PODNL1	212.53±605.49	12.56±12.3	0.06	4.65933e-27	ILMN_1803220	8.19±0.29	7.98±0.18	0.00173281	0.97	0.515
RASSF9	95.99±449.97	5.44±14.9	0.06	1.18402e-14	ILMN_1798855	9.07±1.15	8.3±0.48	0.0015816	0.92	0.49
TRPM8	235.07±713.94	13.58±82.82	0.06	5.88479e-34	ILMN_1661637	10.15±1.81	8.81±0.74	0.00119783	0.87	0.465
VAV3	499.67±456.71	31.18±44.28	0.06	1.82333e-45	ILMN_2290068	10.49±1.4	9.03±0.65	0.000157554	0.86	0.46
EMILIN3	1831.8±3476.29	104.14±241.4	0.06	8.25739e-39	ILMN_1795266	10.1±1.23	8.76±0.8	0.000111404	0.87	0.465
DNAH3	8.77±45.85	0.45±0.67	0.05	3.68997e-09	ILMN_1813936	8.44±0.68	8.1±0.27	0.0031952	0.96	0.505
SERPINA5	419.19±1952.28	20.91±84.92	0.05	3.73308e-33	ILMN_1759910	9.24±0.93	8.55±0.58	0.00136473	0.92	0.485
CHRNA1	211.43±382.12	11.51±24.93	0.05	4.90444e-25	ILMN_1798700	9.19±0.93	8.4±0.5	0.000954894	0.91	0.48
OTOS	100.99±211.43	4.94±12.6	0.05	5.78677e-27	ILMN_1713274	8.92±0.85	8.09±0.52	0.00083514	0.91	0.48
RARRES2	980.1±1486.41	46.62±43.62	0.05	3.68565e-41	ILMN_1810844	10.64±1.34	9.15±0.65	0.000419001	0.86	0.455
EYA4	305.13±314.47	15.86±24.09	0.05	4.59252e-29	ILMN_1671844	9.38±1.11	8.43±0.41	0.000135502	0.9	0.475
C1orf87	56.33±180.04	2.74±5.52	0.05	4.98409e-23	ILMN_2097943	9.15±0.66	8.32±0.34	1.65015e-05	0.91	0.48
NUP62CL	24.3±62.31	1.29±1.24	0.05	1.96965e-20	ILMN_1756550	10.18±1.4	8.81±0.46	1.09041e-05	0.87	0.46
RASEF	29.73±49.64	1.6±3.27	0.05	8.98115e-24	ILMN_1779517	9.1±0.72	8.33±0.41	2.02477e-06	0.92	0.485
HOXA5	82.38±148.2	2.93±12.48	0.04	2.03774e-27	ILMN_1753613	9.56±1.66	8.4±0.76	0.00460456	0.88	0.46
LRRIQ1	78.19±234.07	3.02±3.78	0.04	3.77098e-18	ILMN_1655955	9.46±1.5	8.21±0.51	0.00103028	0.87	0.455
ALDH1A3	484.11±1300.49	17.04±37.69	0.04	2.37551e-27	ILMN_2139970	11.28±1.48	9.88±1.05	0.000427532	0.88	0.46
MOXD1	1948.95±2674.19	70.73±152.86	0.04	1.10482e-41	ILMN_1687501	11.77±1.85	9.89±1.15	0.000150931	0.84	0.44
CA3	486.7±1199.34	19.47±45.47	0.04	4.02413e-34	ILMN_2176450	13.16±1.31	11.78±0.78	9.9826e-05	0.89	0.465
RGS22	145.4±233.2	5.25±9.07	0.04	1.05366e-42	ILMN_1669983	9.62±0.95	8.27±0.32	2.6584e-07	0.86	0.45
CHI3L1	35299.37±59403.72	985.34±3829.28	0.03	3.32148e-42	ILMN_3307868	9.94±1.39	8.87±0.51	0.00508777	0.89	0.46
FAM183A	84.37±269.19	2.27±21.13	0.03	5.63358e-29	ILMN_3234932	8.63±1.08	8.03±0.33	0.00354256	0.93	0.48
LGR6	962.78±1862.35	32.04±98.92	0.03	3.52033e-24	ILMN_1662362	8.63±0.84	8.06±0.44	0.00342313	0.93	0.48
MAP1LC3C	56.63±96.44	1.97±2.49	0.03	3.52943e-37	ILMN_1711331	9.69±1.29	8.37±0.45	0.000356237	0.86	0.445
STAC	252.82±323.48	5.66±7.02	0.02	5.75163e-39	ILMN_1774127	8.72±0.74	8.21±0.33	0.00369719	0.94	0.48
AQP5	143.11±118.95	3.2±5.3	0.02	5.17607e-48	ILMN_1807036	8.59±0.57	8.1±0.29	0.00292977	0.94	0.48
HOXB3	277.32±453.64	4.28±7.29	0.02	5.44756e-23	ILMN_1689874	9.22±1.57	8.16±0.47	0.000623925	0.89	0.455
SPAG17	103.66±380.63	1.33±3.19	0.01	5.01635e-32	ILMN_1693114	8.46±0.7	8.02±0.24	0.00500418	0.95	0.48
APCDD1L	83.45±203.68	1.24±5.36	0.01	1.09898e-25	ILMN_1689431	9.67±1.46	8.69±0.59	0.00173281	0.9	0.455
MEOX2	509.28±525.16	6.78±12.74	0.01	1.08692e-24	ILMN_1777263	10.14±1.71	8.63±0.6	0.000267057	0.85	0.43
TTR	27579.99±264454.8	0.64±1.92	0	9.74429e-11	ILMN_2198912	9.75±1.19	8.88±0.72	0.00155285	0.91	0.455
C6orf15	106.71±317.44	0.1±0.33	0	1.29153e-49	ILMN_1711203	10.16±2.19	8.28±0.52	0.000218967	0.81	0.405
