# Supplementary material for: Transcriptomic Profile of Isocitrate Dehydrogenase Mutant Type of Lower-Grade Glioma Reveals Molecular Changes for Prognosis
Source: Biomedicines. 2025 Sep 14;13(9):2263. doi: 10.3390/biomedicines13092263 (PMC12467759; doi:10.3390/biomedicines13092263)
Supplement: Supplementary file 1 [file biomedicines-13-02263-s001.zip › Table_S5.xlsx]

## Sheet: deg.enrich.re
term_size: number of genes in a term (gene set)
term_id: identifiers for each term
term_name: official term name
intersection: genes that are overlapped with input and member genes of a term
intersection_size: number of intersection genes
p_value: P value of enrichment analysis
source: category of gene sets
p_value	term_size	query_size	intersection_size	term_id	source	term_name	intersection
0.00118921	74	265	18	CORUM:306	CORUM	Ribosome, cytoplasmic	FAU,RPL15,RPL17,RPL23A,RPL27A,RPL3,RPL37,RPL4,RPL5,RPL9,RPLP0,RPLP1,RPS15A,RPS20,RPS25,RPS29,RPS3A,RPSA
0.0430673	43	265	11	CORUM:308	CORUM	60S ribosomal subunit, cytoplasmic	RPL15,RPL17,RPL23A,RPL27A,RPL3,RPL37,RPL4,RPL5,RPL9,RPLP0,RPLP1
6.97329e-12	1840	1302	239	GO:0009653	GO:BP	anatomical structure morphogenesis	ABL1,ACVR2B,ADAM8,AKT3,ALCAM,AMH,ARHGAP12,ARHGEF7,ATOH8,ATP6V1B1,BCL6,BMP2,BMPR1A,BRSK2,BRWD1,BRWD3,CALCRL,CASP9,CBLN1,CDH10,CDH15,CDH20,CDHR1,CDK5R1,CELSR3,CNTN1,COL7A1,CORO1C,CUX2,DDHD1,DGCR2,DGCR6,DNMBP,DSCAM,DSCAML1,ENAH,EPHB1,EYA1,FBN2,FERMT1,FGD1,FGF17,FGF9,FOXD4,FOXE1,FRY,FYN,GATA2,GDNF,GPM6A,GRHL3,GRID2,HEY1,HIF1AN,ID1,KANK1,KCNH1,KDM2B,KIAA1755,LRP4,LYVE1,MAP2,MAPT,MEGF11,MEIS3,MTSS1,MYC…
4.50035e-08	4268	1302	445	GO:0048856	GO:BP	anatomical structure development	ABI1,ABL1,ABL2,ACVR2B,ADAM20,ADAM22,ADAM8,AIM2,AKAP6,AKR1C2,AKT3,ALCAM,ALOX12B,AMH,APBA2,ARHGAP12,ARHGEF7,ATCAY,ATOH8,ATP6V1B1,ATXN10,ATXN3,BCAN,BCCIP,BCL6,BCR,BMP2,BMPR1A,BRSK2,BRWD1,BRWD3,CALCRL,CASP9,CBLN1,CCDC88A,CDH10,CDH15,CDH20,CDHR1,CDK5R1,CDON,CELSR3,CEP57,CNTN1,COL7A1,CORO1C,CPEB3,CRMP1,CRTAC1,CRYGA,CSMD3,CUX2,DCX,DDHD1,DDX25,DGCR2,DGCR6,DHRS2,DLG5,DLL3,DNMBP,DPYSL4,DSCAM,DSCAML1,EIF2B2…
7.5164e-08	4676	1302	479	GO:0032502	GO:BP	developmental process	ABCG1,ABI1,ABL1,ABL2,ACVR2B,ADAM20,ADAM22,ADAM8,AIM2,AKAP6,AKR1C2,AKT3,ALCAM,ALOX12B,AMH,APBA2,ARHGAP12,ARHGEF7,ATCAY,ATOH8,ATP6V1B1,ATXN10,ATXN3,BCAN,BCCIP,BCL6,BCL7A,BCR,BMP2,BMPR1A,BRMS1L,BRSK2,BRWD1,BRWD3,CALCRL,CASP9,CBLN1,CCDC88A,CDH10,CDH15,CDH20,CDHR1,CDK5R1,CDON,CELSR3,CEP57,CHD3,CNTN1,COL7A1,CORO1C,CPEB3,CRMP1,CRTAC1,CRYGA,CSMD3,CUX2,DCX,DDHD1,DDX21,DDX25,DEDD,DGCR2,DGCR6,DHRS2,DLG5,DLL…
3.77061e-06	2816	1302	306	GO:0023051	GO:BP	regulation of signaling	ABL1,ABL2,ACVR2B,ADAM8,AIM2,AKAP6,AKR1C2,ALOX12B,AMH,ARHGAP12,ARHGAP28,ATAD1,ATOH8,ATXN3,BCR,BID,BMP2,BMPR1A,BRMS1L,BRSK2,CACNA1A,CACNG4,CBLN1,CCDC88A,CNRIP1,CORO7,CPEB3,CPLX1,CUX2,DDX21,DLG5,DLL3,DNMBP,DUSP26,DUSP9,ENHO,EPHB1,EYA1,FAM13A,FBN2,FGD1,FGF17,FGF9,FYN,G6PC2,GATA2,GDNF,GLUD1,GRIA2,GRIA3,GRIA4,GRID2,GRIK2,GRINA,HEY1,HIF1AN,HMGXB4,IGF1R,ITSN1,KANK1,KBTBD6,KCNB1,LIN28A,LRP4,LRRC8A,MAPK8,M…
7.17692e-06	3179	1302	337	GO:0007275	GO:BP	multicellular organism development	ABI1,ABL1,ABL2,ACVR2B,ADAM20,ADAM22,ADAM8,AIM2,AKAP6,AKT3,ALCAM,AMH,APBA2,ATCAY,ATOH8,ATP6V1B1,ATXN10,ATXN3,BCAN,BCCIP,BCL6,BMP2,BMPR1A,BRSK2,CALCRL,CBLN1,CCDC88A,CDHR1,CDK5R1,CDON,CELSR3,CNTN1,COL7A1,CPEB3,CRMP1,CRTAC1,CRYGA,CSMD3,CUX2,DCX,DLG5,DLL3,DPYSL4,DSCAM,DSCAML1,EIF2B2,ENAH,EPHB1,ETV1,FBN2,FGF12,FGF17,FGF9,FOXE1,FOXR1,FRY,FUT9,FYN,GABRB3,GATA2,GDF10,GDNF,GFRA1,GLUD1,GPM6A,GREB1L,GRHL3,GR…
7.53728e-06	2668	1302	291	GO:0048731	GO:BP	system development	ABI1,ABL1,ABL2,ACVR2B,ADAM20,ADAM22,ADAM8,AIM2,AKAP6,AKT3,ALCAM,AMH,APBA2,ATCAY,ATXN10,ATXN3,BCAN,BCCIP,BMP2,BMPR1A,BRSK2,CALCRL,CBLN1,CCDC88A,CDHR1,CDK5R1,CDON,CELSR3,CNTN1,CPEB3,CRMP1,CRTAC1,CRYGA,CSMD3,CUX2,DCX,DLG5,DLL3,DPYSL4,DSCAM,DSCAML1,EIF2B2,ENAH,EPHB1,ETV1,FBN2,FGF12,FGF17,FGF9,FOXE1,FOXR1,FRY,FUT9,FYN,GABRB3,GATA2,GDF10,GDNF,GFRA1,GLUD1,GPM6A,GREB1L,GRHL3,GRID2,HDAC4,HECTD1,HEY1,HIF1A…
7.86567e-06	2824	1302	305	GO:0010646	GO:BP	regulation of cell communication	ABL1,ABL2,ACVR2B,ADAM8,AIM2,AKAP6,AKR1C2,ALOX12B,AMH,ARHGAP12,ARHGAP28,ATAD1,ATOH8,ATXN3,BCR,BID,BMP2,BMPR1A,BRMS1L,BRSK2,CACNA1A,CACNG4,CBLN1,CCDC88A,CNRIP1,CORO7,CPEB3,CPLX1,CUX2,DDX21,DLG5,DLL3,DNMBP,DUSP26,DUSP9,ENHO,EPHB1,EYA1,FAM13A,FBN2,FGD1,FGF12,FGF17,FGF9,FYN,G6PC2,GATA2,GDNF,GLUD1,GRIA2,GRIA3,GRIA4,GRID2,GRIK2,GRINA,HEY1,HIF1AN,HMGXB4,IGF1R,ITSN1,KANK1,KBTBD6,KCNB1,LIN28A,LRP4,LRRC8A,M…
1.07715e-05	2545	1302	279	GO:0009966	GO:BP	regulation of signal transduction	ABL1,ABL2,ACVR2B,ADAM8,AIM2,AKAP6,AKR1C2,ALOX12B,AMH,ARHGAP12,ARHGAP28,ATOH8,ATXN3,BCR,BID,BMP2,BMPR1A,BRMS1L,CACNG4,CBLN1,CCDC88A,CNRIP1,CORO7,CUX2,DDX21,DLG5,DLL3,DNMBP,DUSP26,DUSP9,ENHO,EPHB1,EYA1,FAM13A,FBN2,FGD1,FGF17,FGF9,FYN,GATA2,GDNF,GRINA,HEY1,HIF1AN,HMGXB4,IGF1R,ITSN1,KANK1,KBTBD6,LIN28A,LRP4,MAPK8,MAPT,MARVELD3,MBD5,MBIP,MC1R,MYC,NCAM1,NCOR2,NETO1,NEU3,NKD1,NLGN1,NOG,NONO,NPPA,NRXN1,N…
3.35676e-05	5340	1302	519	GO:0032501	GO:BP	multicellular organismal process	ABCG1,ABHD6,ABI1,ABL1,ABL2,ACVR2B,ADAM20,ADAM22,ADAM8,AIM2,AKAP6,AKR1C2,AKT3,ALCAM,ALOX12B,AMH,APBA2,ATAD1,ATCAY,ATOH8,ATP6V1B1,ATXN10,ATXN3,BCAN,BCCIP,BCL6,BCL7A,BMP2,BMPR1A,BRMS1L,BRSK2,C1QL1,CACNG4,CALCRL,CBLN1,CCDC88A,CDHR1,CDK5R1,CDON,CELF2,CELSR3,CNTN1,COL7A1,CORO1C,CPEB3,CRMP1,CRTAC1,CRYGA,CSMD3,CUEDC2,CUX2,DCX,DDX21,DGCR2,DGKI,DHRS2,DLG5,DLL3,DPYSL4,DSCAM,DSCAML1,EIF2B2,ENAH,EPHB1,ETV1,EY…
6.83972e-05	1215	1302	150	GO:0007155	GO:BP	cell adhesion	ABL1,ABL2,ADAM22,ADAM8,ADD2,ALCAM,ARHGEF7,ATXN3,BCL6,BCR,BMP2,CADM2,CBLN1,CDH10,CDH15,CDH20,CDHR1,CDK5R1,CDON,CELSR3,CNTN1,CORO1C,DGCR6,DLG5,DSCAM,DSCAML1,DUSP26,EPHB1,FERMT1,FOLR2,FUT9,FYN,GRID2,KANK1,KLHL25,LDB1,LYVE1,MEGF11,MTSS1,NCAM1,NCAM2,NLGN1,NRXN1,NTN4,PAG1,PARD3,PCDH15,PCDH7,PCDHB9,PDGFRA,PIK3CB,PIK3R1,PNN,PPP3CA,PRTG,PTPRS,PTPRT,RET,RGMB,SELL,SFRP2,SLITRK5,SOX4,STXBP1,TJP2,TNFRSF21,TNR…
0.00015813	2252	1302	246	GO:0007166	GO:BP	cell surface receptor signaling pathway	ABI1,ABL1,ABL2,ACVR2B,AIM2,AMH,ARHGEF7,ATOH8,BCAR1,BID,BMP2,BMPR1A,BRMS1L,CBLN1,CCDC88A,CDK5R1,CELSR3,CEP57,CUX2,DEDD,DLG5,DLL3,DST,EFS,EIF2B2,ENHO,EPHB1,EYA1,FBN2,FGF17,FGF9,FYN,GATA2,GDF10,GDNF,GFRA1,GRIA2,GRIA3,GRIA4,GRID2,GRIK2,GUCA1B,HDAC4,HEY1,HIF1AN,HMGXB4,ID1,IGF1R,KANK1,KCNB1,KLRC2,KLRC3,LILRB5,LRP4,MAML2,MAPK8,MBD5,MTSS1,NCAM1,NETO1,NEU3,NKD1,NLGN1,NOG,NPPA,NRXN1,NUMA1,PDGFRA,PGF,PID1,P…
0.000176816	764	1302	103	GO:0098609	GO:BP	cell-cell adhesion	ABL1,ABL2,ADAM8,ADD2,ALCAM,BCL6,BMP2,CADM2,CBLN1,CDH10,CDH15,CDH20,CDK5R1,CDON,CELSR3,CNTN1,DLG5,DSCAM,DSCAML1,FUT9,FYN,GRID2,KLHL25,MEGF11,NCAM2,NLGN1,NRXN1,PAG1,PCDHB9,PDGFRA,PIK3CB,PPP3CA,PRTG,PTPRS,PTPRT,RET,SELL,SLITRK5,SOX4,STXBP1,TJP2,TNFRSF21,TRO,ZMIZ1,ADAMTS18,ALOX5,AMIGO2,ANXA1,ATP1B2,BTN2A2,BVES,CD58,CDH19,CDH23,CDH4,CLDN10,CLIC1,COL8A2,CSRP1,DUSP10,F11R,FGFRL1,FOXJ1,GLI3,HAVCR2,HFE,HL…
0.000293791	1769	1302	200	GO:0048513	GO:BP	animal organ development	ACVR2B,ADAM20,ADAM8,AIM2,AKAP6,ALOX12B,AMH,ATP6V1B1,BCR,BMP2,BMPR1A,CBLN1,CDK5R1,CNTN1,CORO1C,CRYGA,DGCR2,DGCR6,DLG5,DSCAM,DSCAML1,EIF2B2,EPHB1,FBN2,FGD1,FGF12,FGF17,FGF9,FOXE1,FOXR1,GDNF,GLUD1,GPM6A,GREB1L,GRID2,HECTD1,HEY1,HOOK3,HSF4,KDM2B,LRP4,MAPK12,MEGF11,MEIS3,MINPP1,MKX,MME,MTSS1,MYC,MYOD1,NACA,NCAM1,NCOA2,NKD1,NOG,NPPA,NRXN1,NTN4,NUMA1,OLIG2,ONECUT2,OPHN1,PDGFRA,PDLIM5,PLCB1,PPP3CA,PTF1A,…
0.000312809	3370	1302	344	GO:0048583	GO:BP	regulation of response to stimulus	ABL1,ABL2,ACVR2B,ADAM8,AIM2,AKAP6,AKR1C2,ALOX12B,AMH,ARHGAP12,ARHGAP28,ATOH8,ATXN3,BCAR1,BCL6,BCL7A,BCR,BID,BMP2,BMPR1A,BRMS1L,CACNG4,CBLN1,CCDC88A,CNRIP1,CORO7,CUX2,DDX21,DLG5,DLL3,DNMBP,DSCAM,DUSP26,DUSP9,EIF2B2,ENHO,EPC1,EPHB1,EYA1,FAM13A,FBN2,FERMT1,FGD1,FGF17,FGF9,FYN,GATA2,GDNF,GRID2,GRINA,HDAC4,HEY1,HIF1AN,HMGXB4,IGF1R,ITSN1,KANK1,KBTBD6,KLRC2,KLRC3,LILRB5,LIN28A,LRP4,MAPK8,MAPT,MARVELD3,M…
0.000313669	1792	1302	202	GO:0050793	GO:BP	regulation of developmental process	ABCG1,ABL1,ACVR2B,ADAM8,AKAP6,AMH,ARHGEF7,ATOH8,BCAN,BCL6,BCL7A,BMP2,BMPR1A,BRMS1L,BRSK2,BRWD1,BRWD3,CBLN1,CDK5R1,CHD3,CORO1C,CPEB3,CSMD3,CUX2,DDHD1,DLG5,DNMBP,DSCAM,EPHB1,FBN2,FGD1,FGF9,FYN,GATA2,GDF10,GDNF,GRID2,HDAC4,HEY1,HIF1AN,HOOK3,KANK1,KLHL25,LDB1,LRP4,LRRC8A,MAP2,MAPK12,MAPT,MBD5,MBIP,MME,MYC,MYOD1,N4BP2L2,NACA,NCOA2,NLGN1,NOG,NRXN1,NUDT21,NUMA1,PARD3,PDGFRA,PDLIM5,PGF,PID1,PIK3CB,PLCB1,…
0.000604432	793	1302	104	GO:0007167	GO:BP	enzyme-linked receptor protein signaling pathway	ABI1,ABL1,ABL2,ACVR2B,AMH,ARHGEF7,ATOH8,BCAR1,BMP2,BMPR1A,BRMS1L,CCDC88A,CDK5R1,CEP57,EFS,EPHB1,FBN2,FGF17,FGF9,FYN,GDF10,GDNF,GFRA1,GUCA1B,ID1,IGF1R,KANK1,MBD5,MTSS1,NEU3,NOG,NPPA,NRXN1,NUMA1,PDGFRA,PGF,PID1,PIK3CB,PIK3R1,PLCB1,PTPRT,RBBP7,RBPJ,REPS2,RET,RGMB,SIRT1,SMAD4,SMAD9,STRAP,SULF2,TET1,TMEM100,TSC22D1,TSG101,VEPH1,ZMIZ1,ADAMTS3,ANGPT1,ANGPT2,BCAR3,CASP3,CAV2,CD109,DKK3,ERBB2,F3,FGF1,FGFR…
0.000672888	659	1302	90	GO:0000902	GO:BP	cell morphogenesis	ABL1,ADAM8,ALCAM,ARHGEF7,BRSK2,BRWD1,BRWD3,CASP9,CDH10,CDH15,CDH20,CDHR1,CDK5R1,CELSR3,CNTN1,CORO1C,CUX2,DNMBP,DSCAM,DSCAML1,ENAH,EPHB1,FGD1,FRY,FYN,GDNF,GPM6A,KANK1,KIAA1755,LRP4,MAP2,MAPT,NCAM1,NLGN1,NRXN1,NTN4,OPHN1,PARD3,PDLIM5,PTPRS,RAP2A,RET,RPS6KA5,SEMA6B,SH3D19,SLIT1,SLITRK5,SS18L1,STXBP1,TNR,UNC13A,UNK,USH1C,WASF1,WNT3,ZRANB1,ANXA1,ARHGAP15,BVES,CASP3,CDH19,CDH4,COBL,DCDC2,F11R,IQGAP1,IT…
0.000770533	946	1302	119	GO:0030182	GO:BP	neuron differentiation	ABL1,ABL2,ALCAM,ATCAY,ATXN10,BCCIP,BMP2,BRSK2,CBLN1,CCDC88A,CDHR1,CDK5R1,CELSR3,CNTN1,CPEB3,CRMP1,CRTAC1,CSMD3,CUX2,DLG5,DSCAM,DSCAML1,ENAH,EPHB1,ETV1,FRY,FUT9,FYN,GDNF,GPM6A,GRID2,HEY1,KANK1,KCNIP2,KIAA1755,LDB1,LHX5,LRP4,MAP2,MAPT,MDGA2,NCAM1,NKD1,NLGN1,NRXN1,NTN4,OLIG2,OPHN1,PARD3,PDLIM5,PTF1A,PTPRS,RAP2A,RET,RNF112,RPS6KA5,RTN1,SAMD11,SEMA6B,SLIT1,SLITRK5,SMAD4,SOX4,SOX8,SPINK5,SS18L1,STXBP1,…
0.000820321	1442	1302	167	GO:0048870	GO:BP	cell motility	ABI1,ABL1,ABL2,ADAM8,ADD2,AKT3,ARHGEF7,ATOH8,BCAR1,BMP2,BMPR1A,BRMS1L,CCAR1,CCDC88A,CDH10,CDH15,CDH20,CDK5R1,CORO1C,DCX,DLG5,DST,EFS,ENAH,EPHB1,FERMT1,FGF17,FGF9,FOXE1,FUT9,FYN,GATA2,GDNF,GPM6A,ID1,IGF1R,JMY,KANK1,LDB1,LYVE1,MARVELD3,NKD1,NOG,NTN4,OPHN1,PDGFRA,PFN2,PGF,PIK3CB,PLCB1,PODN,PPP3CA,PTPRT,RAF1,RAP2A,RBBP7,RET,SCAI,SELL,SEMA6B,SFRP2,SIRT1,SMAD4,SOX8,TET1,TMSB15A,TNR,ZMIZ1,ZRANB1,ALOX5,A…
0.000863622	2981	1302	307	GO:0048869	GO:BP	cellular developmental process	ABCG1,ABI1,ABL1,ABL2,ACVR2B,ADAM8,AKAP6,AKR1C2,ALCAM,AMH,ATCAY,ATOH8,ATXN10,BCAN,BCCIP,BCL6,BCL7A,BCR,BMP2,BMPR1A,BRSK2,CASP9,CBLN1,CCDC88A,CDHR1,CDK5R1,CELSR3,CEP57,CHD3,CNTN1,COL7A1,CORO1C,CPEB3,CRMP1,CRTAC1,CSMD3,CUX2,DCX,DDX21,DDX25,DHRS2,DLG5,DSCAM,DSCAML1,EIF2B2,ENAH,EPC1,EPHB1,ETV1,EYA1,FBN2,FGF17,FGF9,FOXD4,FOXE1,FRY,FUT9,FYN,GATA2,GDF10,GDNF,GPM6A,GRID2,HDAC4,HEY1,HIF1AN,HNRNPH3,HOOK3,HS…
0.000863622	2981	1302	307	GO:0030154	GO:BP	cell differentiation	ABCG1,ABI1,ABL1,ABL2,ACVR2B,ADAM8,AKAP6,AKR1C2,ALCAM,AMH,ATCAY,ATOH8,ATXN10,BCAN,BCCIP,BCL6,BCL7A,BCR,BMP2,BMPR1A,BRSK2,CASP9,CBLN1,CCDC88A,CDHR1,CDK5R1,CELSR3,CEP57,CHD3,CNTN1,COL7A1,CORO1C,CPEB3,CRMP1,CRTAC1,CSMD3,CUX2,DCX,DDX21,DDX25,DHRS2,DLG5,DSCAM,DSCAML1,EIF2B2,ENAH,EPC1,EPHB1,ETV1,EYA1,FBN2,FGF17,FGF9,FOXD4,FOXE1,FRY,FUT9,FYN,GATA2,GDF10,GDNF,GPM6A,GRID2,HDAC4,HEY1,HIF1AN,HNRNPH3,HOOK3,HS…
0.00170974	1238	1302	146	GO:0016477	GO:BP	cell migration	ABI1,ABL1,ABL2,ADAM8,ADD2,AKT3,ARHGEF7,ATOH8,BCAR1,BMP2,BMPR1A,BRMS1L,CCAR1,CCDC88A,CDH10,CDH15,CDH20,CDK5R1,CORO1C,DCX,DLG5,EFS,EPHB1,FERMT1,FGF17,FGF9,FOXE1,FUT9,FYN,GATA2,GDNF,GPM6A,ID1,IGF1R,KANK1,LDB1,LYVE1,MARVELD3,NKD1,NOG,NTN4,OPHN1,PDGFRA,PFN2,PGF,PIK3CB,PLCB1,PODN,PPP3CA,PTPRT,RAP2A,RBBP7,RET,SCAI,SELL,SEMA6B,SFRP2,SIRT1,SMAD4,SOX8,TET1,TMSB15A,TNR,ZMIZ1,ZRANB1,ALOX5,ANG,ANGPT1,ANGPT2,A…
0.0019793	1004	1302	123	GO:0048699	GO:BP	generation of neurons	ABI1,ABL1,ABL2,ALCAM,ATCAY,ATXN10,BCAN,BCCIP,BMP2,BRSK2,CBLN1,CCDC88A,CDHR1,CDK5R1,CELSR3,CNTN1,CPEB3,CRMP1,CRTAC1,CSMD3,CUX2,DCX,DLG5,DSCAM,DSCAML1,ENAH,EPHB1,ETV1,FRY,FUT9,FYN,GDNF,GPM6A,GRID2,HEY1,KANK1,KCNIP2,KIAA1755,LDB1,LHX5,LRP4,MAP2,MAPT,MDGA2,NCAM1,NKD1,NLGN1,NRXN1,NTN4,OLIG2,OPHN1,PARD3,PDLIM5,PTF1A,PTPRS,RAP2A,RET,RNF112,RPS6KA5,RTN1,SAMD11,SEMA6B,SIX4,SLIT1,SLITRK5,SMAD4,SOX4,SOX8,SP…
0.00213616	4803	1302	461	GO:0007165	GO:BP	signal transduction	ABI1,ABL1,ABL2,ACVR2B,ADAM8,AIM2,AKAP11,AKAP6,AKR1C2,AKT3,ALCAM,ALOX12B,AMH,ARHGAP12,ARHGAP28,ARHGEF7,ATOH8,ATXN3,BCAR1,BCR,BEX1,BID,BMP2,BMPR1A,BRMS1L,BRSK2,CACNG4,CALCRL,CASP9,CBLN1,CCDC88A,CDK5R1,CELSR3,CEP57,CNRIP1,CORO1C,CORO7,CUX2,DDX21,DEDD,DGKI,DLG5,DLL3,DNMBP,DST,DUSP26,DUSP9,EFS,EIF2B2,ENHO,EPHB1,EYA1,FAM13A,FBN2,FGD1,FGF12,FGF17,FGF9,FYN,GABRB3,GALR3,GATA2,GDF10,GDNF,GFRA1,GLP1R,GPR173…
0.00287624	1439	1302	164	GO:0023056	GO:BP	positive regulation of signaling	ABL1,ACVR2B,ADAM8,AKAP6,AKR1C2,ALOX12B,AMH,ATOH8,BID,BMP2,BMPR1A,CACNG4,CCDC88A,CORO7,CUX2,DDX21,DLG5,ENHO,FGF17,FGF9,GLUD1,GRIA3,GRIK2,IGF1R,KANK1,LIN28A,LRRC8A,MAPK8,MBD5,MBIP,MC1R,MYC,NETO1,NEU3,NKD1,NLGN1,NRXN1,NUMA1,OSBPL8,OTUB1,PDGFRA,PELI2,PIK3CB,PIK3R1,PLCB1,PPP3CA,PPP3CC,RAF1,RBPJ,RET,RICTOR,RNF146,RPL37,RPS20,SFRP2,SIRT1,SMAD4,SOX4,SULF2,THRA,TIAL1,TM2D3,TSC22D1,UBR5,UCN,VAPA,WAC,ZMIZ1,…
0.00381972	4957	1302	472	GO:0048522	GO:BP	positive regulation of cellular process	ABCG1,ABI1,ABL1,ABL2,ACVR2B,ADAM8,AIM2,AKAP6,AKR1C2,AKT3,ALKBH1,ALOX12B,AMH,ARHGEF7,ATAD1,ATF7IP,ATOH8,ATXN3,BCAN,BCAR1,BCL6,BCL7A,BEX1,BID,BMP2,BMPR1A,CACNG4,CADPS,CASP9,CCAR1,CCDC88A,CDK5R1,CEBPZ,CELF3,CHD3,CNBP,CNOT6,CNOT8,CORO1C,CORO7,CPEB3,CPSF6,CUX2,DDHD1,DDX21,DIS3,DLG5,DSCAM,DUSP26,EBF4,EEF1D,ENHO,EPC1,EPHB1,ETV1,EXOSC4,EYA1,FBN2,FERMT1,FGF17,FGF9,FOLR2,FOXE1,FOXR1,FUT9,FXYD2,FYN,GALR3,GA…
0.00391635	5209	1302	493	GO:0023052	GO:BP	signaling	ABI1,ABL1,ABL2,ACVR2B,ADAM8,AIM2,AKAP11,AKAP6,AKR1C2,AKT3,ALCAM,ALOX12B,AMH,ANGPTL2,APBA2,ARHGAP12,ARHGAP28,ARHGEF7,ATAD1,ATOH8,ATXN3,BCAR1,BCR,BEX1,BID,BMP2,BMPR1A,BRMS1L,BRSK2,CACNA1A,CACNG4,CALCRL,CASP9,CBLN1,CCDC88A,CDK5R1,CELSR3,CEP57,CNRIP1,CORO1C,CORO7,CPEB3,CPLX1,CUX2,DDX21,DEDD,DGKI,DLG5,DLGAP1,DLL3,DNMBP,DST,DUSP26,DUSP9,EFS,EIF2B2,ENHO,EPHB1,EYA1,FAM13A,FBN2,FGD1,FGF12,FGF17,FGF9,FYN,G…
0.00423594	4380	1302	423	GO:0048519	GO:BP	negative regulation of biological process	ABCG1,ABHD6,ABI1,ABL1,ABL2,ACVR2B,ADAM22,ADAM8,ADD2,AIM2,AKAP6,AKT3,AMH,ARHGAP12,ARHGAP28,ARHGEF7,ATAD1,ATCAY,ATF7IP,ATOH8,ATXN3,BCL6,BCL7A,BEX1,BMP2,BMPR1A,BRMS1L,BTF3,CBLN1,CDK5R1,CHD3,CNBP,CNOT6,CNOT8,CORO1C,CPEB3,CRMP1,CSDC2,CUEDC2,CUX2,DDX21,DDX6,DHRS2,DIS3,DLG5,DLL3,DSCAM,DUSP26,DUSP9,EIF3H,EPC1,EPHB1,EXOSC4,EYA1,FBN2,FGF9,FOXE1,FYN,GATA2,GDNF,GLIS1,GPSM1,GRIA4,GRID2,GRINA,GTPBP1,HDAC4,HEY1…
0.00562463	5224	1302	493	GO:0007154	GO:BP	cell communication	ABI1,ABL1,ABL2,ACVR2B,ADAM8,AIM2,AKAP11,AKAP6,AKR1C2,AKT3,ALCAM,ALOX12B,AMH,ANGPTL2,APBA2,ARHGAP12,ARHGAP28,ARHGEF7,ATAD1,ATOH8,ATXN3,BCAR1,BCR,BEX1,BID,BMP2,BMPR1A,BRMS1L,BRSK2,CACNA1A,CACNG4,CALCRL,CASP9,CBLN1,CCDC88A,CDK5R1,CELSR3,CEP57,CNRIP1,CORO1C,CORO7,CPEB3,CPLX1,CUX2,DDX21,DEDD,DGKI,DLG5,DLGAP1,DLL3,DNMBP,DST,DUSP26,DUSP9,EFS,EIF2B2,ENHO,EPHB1,EYA1,FAM13A,FBN2,FGD1,FGF12,FGF17,FGF9,FYN,G…
0.00601153	1140	1302	134	GO:0022008	GO:BP	neurogenesis	ABI1,ABL1,ABL2,ALCAM,ATCAY,ATXN10,BCAN,BCCIP,BMP2,BRSK2,CBLN1,CCDC88A,CDHR1,CDK5R1,CELSR3,CNTN1,CPEB3,CRMP1,CRTAC1,CSMD3,CUX2,DCX,DLG5,DSCAM,DSCAML1,EIF2B2,ENAH,EPHB1,ETV1,FRY,FUT9,FYN,GDNF,GPM6A,GRID2,HEY1,HOOK3,KANK1,KCNIP2,KIAA1755,LDB1,LHX5,LRP4,MAP2,MAPT,MDGA2,MME,NCAM1,NKD1,NLGN1,NOG,NRXN1,NTN4,OLIG2,OPHN1,PARD3,PDLIM5,PTF1A,PTPRS,RAP2A,RET,RNF112,RPS6KA5,RTN1,SAMD11,SEMA6B,SIX4,SLIT1,SLITR…
0.00618465	1436	1302	162	GO:0010647	GO:BP	positive regulation of cell communication	ABL1,ACVR2B,ADAM8,AKAP6,AKR1C2,ALOX12B,AMH,ATOH8,BID,BMP2,BMPR1A,CACNG4,CCDC88A,CORO7,CUX2,DDX21,DLG5,ENHO,FGF17,FGF9,GLUD1,GRIA3,GRIK2,IGF1R,KANK1,LIN28A,LRRC8A,MAPK8,MBD5,MBIP,MC1R,MYC,NETO1,NEU3,NKD1,NLGN1,NRXN1,NUMA1,OSBPL8,OTUB1,PDGFRA,PELI2,PIK3CB,PIK3R1,PLCB1,PPP3CA,PPP3CC,RAF1,RBPJ,RET,RICTOR,RNF146,RPL37,RPS20,SFRP2,SIRT1,SMAD4,SOX4,SULF2,THRA,TIAL1,TM2D3,TSC22D1,UBR5,UCN,VAPA,WAC,ZMIZ1,…
0.00630478	1309	1302	150	GO:0009967	GO:BP	positive regulation of signal transduction	ACVR2B,ADAM8,AKAP6,AKR1C2,ALOX12B,AMH,ATOH8,BID,BMP2,BMPR1A,CCDC88A,CORO7,CUX2,DDX21,DLG5,ENHO,FGF17,FGF9,IGF1R,KANK1,LIN28A,MAPK8,MBD5,MBIP,MC1R,MYC,NETO1,NEU3,NKD1,NLGN1,NRXN1,NUMA1,OSBPL8,OTUB1,PDGFRA,PELI2,PIK3CB,PIK3R1,PLCB1,PPP3CA,PPP3CC,RAF1,RBPJ,RET,RICTOR,RNF146,RPL37,RPS20,SFRP2,SIRT1,SMAD4,SOX4,SULF2,THRA,TIAL1,TM2D3,TSC22D1,UBR5,VAPA,WAC,ZMIZ1,ZRANB1,ADAMTS3,ALPK1,ANGPT1,BCAR3,C3,CARD…
0.00704424	1982	1302	212	GO:0048584	GO:BP	positive regulation of response to stimulus	ABL1,ACVR2B,ADAM8,AIM2,AKAP6,AKR1C2,ALOX12B,AMH,ATOH8,ATXN3,BCAR1,BCL7A,BID,BMP2,BMPR1A,CCDC88A,CORO7,CUX2,DDX21,DLG5,DSCAM,EIF2B2,ENHO,EPC1,EYA1,FERMT1,FGF17,FGF9,FYN,IGF1R,KANK1,KLRC2,KLRC3,LIN28A,MAPK8,MBD5,MBIP,MC1R,MYC,NETO1,NEU3,NKD1,NLGN1,NONO,NRXN1,NUMA1,OSBPL8,OTUB1,PDGFRA,PELI2,PGF,PIK3CB,PIK3R1,PLCB1,POLR3D,PPP3CA,PPP3CC,PTPRS,RAF1,RBPJ,RET,RICTOR,RNF146,RPL37,RPS20,SFRP2,SIRT1,SMAD4,S…
0.0101651	163	1302	31	GO:0002181	GO:BP	cytoplasmic translation	CNBP,CPEB3,EEF1D,EIF2B2,EIF3H,EIF3L,FAU,GTPBP1,LIN28A,PABPC1,RPL15,RPL17,RPL23A,RPL27A,RPL3,RPL37,RPL4,RPL5,RPL7,RPL9,RPLP0,RPLP1,RPS15A,RPS20,RPS25,RPS29,RPS3A,RPSA,UNK,CPEB2,RBM24
0.0114762	1689	1302	184	GO:0007399	GO:BP	nervous system development	ABI1,ABL1,ABL2,ADAM22,AIM2,ALCAM,APBA2,ATCAY,ATXN10,ATXN3,BCAN,BCCIP,BMP2,BRSK2,CBLN1,CCDC88A,CDHR1,CDK5R1,CDON,CELSR3,CNTN1,CPEB3,CRMP1,CRTAC1,CSMD3,CUX2,DCX,DLG5,DPYSL4,DSCAM,DSCAML1,EIF2B2,ENAH,EPHB1,ETV1,FGF12,FGF17,FGF9,FOXR1,FRY,FUT9,FYN,GABRB3,GDNF,GFRA1,GLUD1,GPM6A,GRHL3,GRID2,HDAC4,HEY1,HOOK3,KANK1,KCNIP2,KCNQ2,KDM2B,KIAA1755,LDB1,LHX5,LRP4,LRRTM3,MAP2,MAPT,MARCKS,MBD5,MDGA2,MEIS3,MME,NC…
0.0116312	4196	1302	404	GO:0048523	GO:BP	negative regulation of cellular process	ABCG1,ABHD6,ABI1,ABL1,ABL2,ACVR2B,ADAM22,ADAM8,ADD2,AIM2,AKAP6,AKT3,ARHGAP12,ARHGAP28,ARHGEF7,ATAD1,ATCAY,ATF7IP,ATOH8,ATXN3,BCL6,BCL7A,BEX1,BMP2,BMPR1A,BRMS1L,BTF3,CBLN1,CDK5R1,CHD3,CNBP,CNOT6,CNOT8,CORO1C,CPEB3,CRMP1,CSDC2,CUEDC2,CUX2,DDX21,DDX6,DHRS2,DIS3,DLG5,DLL3,DSCAM,DUSP26,DUSP9,EIF3H,EPC1,EPHB1,EXOSC4,EYA1,FBN2,FGF9,FOXE1,FYN,GATA2,GDNF,GLIS1,GRIA4,GRID2,GRINA,GTPBP1,HDAC4,HEY1,HIF1AN,HM…
0.0126722	786	1302	98	GO:0048646	GO:BP	anatomical structure formation involved in morphogenesis	ACVR2B,ADAM8,AKT3,ATOH8,BCL6,BMP2,BMPR1A,CALCRL,CASP9,CBLN1,COL7A1,DSCAM,EPHB1,FBN2,GATA2,GDNF,GRHL3,GRID2,HEY1,ID1,KCNH1,KDM2B,MEGF11,MYOD1,NKD1,NOG,NRXN1,OPHN1,PDGFRA,PGF,PIK3CB,PLN,PTF1A,RBPJ,RIPPLY2,SFRP2,SIRT1,SIX4,SLC12A6,SMAD4,SOX8,SPINK5,TET1,TMOD2,WNT3,AHDC1,ALOX5,ANG,ANGPT1,ANGPT2,ANXA1,ANXA2,CASP3,CASP8,CCM2,CHI3L1,COBL,COL5A2,COL8A1,CSRP1,ERBB2,EYA2,F3,FGF1,FKBP1A,FLNC,FOXJ1,HK2,HOXA5…
0.0127891	5271	1302	494	GO:0048518	GO:BP	positive regulation of biological process	ABCG1,ABI1,ABL1,ABL2,ACVR2B,ADAM8,AIM2,AKAP6,AKR1C2,AKT3,ALKBH1,ALOX12B,AMH,ARHGEF7,ATAD1,ATF7IP,ATOH8,ATXN3,BCAN,BCAR1,BCL6,BCL7A,BEX1,BID,BMP2,BMPR1A,BRMS1L,CACNG4,CADPS,CASP9,CBLN1,CCAR1,CCDC88A,CDK5R1,CEBPZ,CELF3,CHD3,CNBP,CNOT6,CNOT8,CORO1C,CORO7,CPEB3,CPSF6,CUX2,DDHD1,DDX21,DIS3,DLG5,DSCAM,DUSP26,EBF4,EEF1D,EEPD1,EIF2B2,ENHO,EPC1,EPHB1,ETV1,EXOSC4,EYA1,FBN2,FERMT1,FGF17,FGF9,FOLR2,FOXE1,FOX…
0.016286	1907	1302	203	GO:0048468	GO:BP	cell development	ABL1,ABL2,ADAM8,AKAP6,ALCAM,ATCAY,ATXN10,BCAN,BCL6,BMP2,BMPR1A,BRSK2,CASP9,CCDC88A,CDHR1,CDK5R1,CELSR3,CEP57,CNTN1,CORO1C,CPEB3,CRMP1,CRTAC1,CSMD3,CUX2,DDX25,DHRS2,DLG5,DSCAM,DSCAML1,EIF2B2,ENAH,EPC1,EPHB1,ETV1,FRY,FUT9,FYN,GATA2,GDNF,GPM6A,HDAC4,HEY1,HOOK3,KANK1,KCNIP2,KIAA1755,KLHL25,LDB1,LRP4,LRRC8A,MAP2,MAPT,MKX,MME,MYC,MYOD1,N4BP2L2,NACA,NCAM1,NLGN1,NOG,NRXN1,NTN4,NUDT21,OLIG2,OPHN1,PARD3,PD…
0.0166371	544	1302	73	GO:0009887	GO:BP	animal organ morphogenesis	ATP6V1B1,BMP2,BMPR1A,DGCR2,DGCR6,DSCAM,DSCAML1,FBN2,FGD1,FGF17,FGF9,FOXE1,GDNF,HEY1,KDM2B,MEGF11,MEIS3,MYC,NACA,NKD1,NOG,NTN4,ONECUT2,PDGFRA,PPP3CA,PTF1A,RBPJ,SAMD11,SFRP2,SIX4,SLIT1,SMAD4,SOBP,SOX4,SOX6,SOX8,USH1C,AHDC1,ALDH1A3,AQP5,ATG9B,COL5A2,EFEMP2,FGF1,FGFR1,FGFR3,FKBP1A,FOXJ1,GLI3,HGF,HHIP,HOXB3,HOXC4,HOXC9,IL7,ITGA2,ITGAX,LFNG,LIF,MDK,MEIS1,MSN,NEK8,PDGFA,PROM1,RORB,RPS6KA1,SFRP4,SIX3,SPE…
0.0281429	238	1302	39	GO:0030198	GO:BP	extracellular matrix organization	ADAM8,ADAMTS20,BMP2,COL7A1,HPSE2,MMP16,NTN4,SMAD4,SMOC1,SPINK5,SULF2,THSD4,ADAMTS18,ADAMTS3,AEBP1,C6orf15,COL16A1,COL5A2,COL5A3,COL8A1,COL8A2,COL9A2,COL9A3,CST3,CTSK,EFEMP2,FBLN5,ITGA2,KIF9,LAMA2,LOX,LOXL1,LOXL3,LOXL4,MMP11,PDPN,SLC2A10,TGFB2,TNFRSF1A
0.0310909	239	1302	39	GO:0043062	GO:BP	extracellular structure organization	ADAM8,ADAMTS20,BMP2,COL7A1,HPSE2,MMP16,NTN4,SMAD4,SMOC1,SPINK5,SULF2,THSD4,ADAMTS18,ADAMTS3,AEBP1,C6orf15,COL16A1,COL5A2,COL5A3,COL8A1,COL8A2,COL9A2,COL9A3,CST3,CTSK,EFEMP2,FBLN5,ITGA2,KIF9,LAMA2,LOX,LOXL1,LOXL3,LOXL4,MMP11,PDPN,SLC2A10,TGFB2,TNFRSF1A
0.0343201	240	1302	39	GO:0045229	GO:BP	external encapsulating structure organization	ADAM8,ADAMTS20,BMP2,COL7A1,HPSE2,MMP16,NTN4,SMAD4,SMOC1,SPINK5,SULF2,THSD4,ADAMTS18,ADAMTS3,AEBP1,C6orf15,COL16A1,COL5A2,COL5A3,COL8A1,COL8A2,COL9A2,COL9A3,CST3,CTSK,EFEMP2,FBLN5,ITGA2,KIF9,LAMA2,LOX,LOXL1,LOXL3,LOXL4,MMP11,PDPN,SLC2A10,TGFB2,TNFRSF1A
0.0439271	1122	1302	128	GO:0045595	GO:BP	regulation of cell differentiation	ABCG1,ABL1,ACVR2B,ADAM8,AKAP6,ATOH8,BCAN,BCL6,BCL7A,BMP2,BMPR1A,CDK5R1,CHD3,CUX2,DSCAM,EPHB1,FBN2,FGF9,GDF10,GDNF,HDAC4,HEY1,HIF1AN,HOOK3,KLHL25,LDB1,LRP4,LRRC8A,MAP2,MAPK12,MAPT,MME,MYC,MYOD1,N4BP2L2,NACA,NLGN1,NOG,NUDT21,NUMA1,PDGFRA,PLCB1,PPP2R3C,PPP3CA,PTPRS,RAF1,RBBP7,RUNX1T1,SFRP2,SIRT1,SIX4,SMAD4,SMOC1,SOX4,SOX6,SOX8,SPINK5,SS18L1,TMEM100,TNFRSF21,TNR,TOX,TSC22D1,WNT3,ZEB1,ZMIZ1,ZNF675,ABC…
2.46228e-07	489	1361	79	GO:0031012	GO:CC	extracellular matrix	ADAMTS20,ANGPTL2,BCAN,CBLN1,CDON,COL7A1,DGCR6,DST,FBN2,GDF10,HPSE2,LRIG1,LRRN1,LRRTM3,LRRTM4,NCAM1,NPPA,NTN4,PODN,SFRP2,SMOC1,THSD4,TIMP3,TNR,ADAMTS18,ADAMTS3,AEBP1,ANG,ANGPT1,ANGPT2,ANXA1,ANXA2,ANXA5,BGN,C6orf15,CD151,CHAD,CHI3L1,COL16A1,COL5A2,COL5A3,COL8A1,COL8A2,COL9A2,COL9A3,CTSZ,EFEMP2,EMILIN3,F3,FBLN1,FBLN5,FBN3,FGL2,IL7,LAMA2,LGALS1,LINGO3,LOX,LOXL1,LOXL3,LOXL4,LTBP1,MDK,MMP11,PLSCR1,RARR…
2.46228e-07	489	1361	79	GO:0030312	GO:CC	external encapsulating structure	ADAMTS20,ANGPTL2,BCAN,CBLN1,CDON,COL7A1,DGCR6,DST,FBN2,GDF10,HPSE2,LRIG1,LRRN1,LRRTM3,LRRTM4,NCAM1,NPPA,NTN4,PODN,SFRP2,SMOC1,THSD4,TIMP3,TNR,ADAMTS18,ADAMTS3,AEBP1,ANG,ANGPT1,ANGPT2,ANXA1,ANXA2,ANXA5,BGN,C6orf15,CD151,CHAD,CHI3L1,COL16A1,COL5A2,COL5A3,COL8A1,COL8A2,COL9A2,COL9A3,CTSZ,EFEMP2,EMILIN3,F3,FBLN1,FBLN5,FBN3,FGL2,IL7,LAMA2,LGALS1,LINGO3,LOX,LOXL1,LOXL3,LOXL4,LTBP1,MDK,MMP11,PLSCR1,RARR…
0.000117866	369	1361	58	GO:0062023	GO:CC	collagen-containing extracellular matrix	ADAMTS20,ANGPTL2,BCAN,CBLN1,CDON,COL7A1,FBN2,GDF10,NCAM1,NPPA,PODN,SFRP2,THSD4,TIMP3,TNR,ADAMTS3,AEBP1,ANGPT1,ANGPT2,ANXA1,ANXA2,ANXA5,BGN,COL16A1,COL5A2,COL5A3,COL8A1,COL8A2,COL9A2,COL9A3,CTSZ,EFEMP2,EMILIN3,F3,FBLN1,FBLN5,FGL2,IL7,LAMA2,LGALS1,LOX,LOXL1,LOXL3,LOXL4,LTBP1,MDK,PLSCR1,RARRES2,SERPINA3,SERPINA5,SERPINB1,SERPINB6,SERPINB8,SERPING1,SOD3,TGFB2,THBS4,VWA1
0.00317661	562	1361	74	GO:0098797	GO:CC	plasma membrane protein complex	ABCC8,ACVR2B,ADAM8,ALCAM,AP2B1,BMP2,BMPR1A,CACNA1A,CACNA2D2,CACNG4,CALCRL,CDH10,CDH15,CDH20,CORO1C,FXYD2,GLRA3,GRIA2,GRIA3,GRIA4,GRID2,GRIK2,IGF1R,KCNB1,KCND2,KCNH1,KCNIP2,KCNIP3,KCNQ2,KCNQ5,LRRC26,RET,SCN1A,SCN3A,TNK2,ANXA2,ATP1B2,CACNG5,CASP3,CASP8,CDH19,CDH23,CDH4,CHRNA1,CHRNB1,DUOX1,ERBB2,EVC,FAS,FKBP1A,FXYD1,GJD3,GNA12,GNG12,GNG5,GNG7,GNGT2,GRIK1,HFE,HLA-DMB,HLA-DOA,HLA-DPB1,HLA-E,ITGA2,ITGA…
0.0043371	311	1361	47	GO:0098794	GO:CC	postsynapse	ABL1,ADAM22,ADD2,APBA2,ARHGEF7,ATAD1,CACNG4,CBLN1,CDK5R1,CTTNBP2,DGKI,DLG5,DLGAP1,FYN,GABRB3,GRIA2,GRIA3,GRIA4,GRID2,GRIK2,KCNB1,KCND2,KCNN2,LRP4,LRRTM2,MAPT,NETO1,NLGN1,OPHN1,PDLIM5,PPP3CA,PTPRS,RNF112,RPL7,RPLP0,RPS25,RTN1,SORCS3,ZNF804A,CACNG5,CHRNA1,FABP5,GRIK1,LIMK1,P2RY1,SWAP70,ZDHHC12
0.00538179	1450	1361	158	GO:0030054	GO:CC	cell junction	ABL1,ADAM22,ADD2,AFAP1,AKAP6,ALCAM,APBA2,ARHGAP28,ARHGEF7,ATAD1,ATCAY,BCAN,BCAR1,BCR,CACNG4,CADPS,CBLN1,CDH10,CDH15,CDH20,CDK5R1,CORO1C,CPEB3,CPLX1,CTTNBP2,DGKI,DLG5,DLGAP1,DNMBP,DSCAM,DST,EFS,ENAH,FERMT1,FYN,GABRB3,GAD1,GLRA3,GRIA2,GRIA3,GRIA4,GRID2,GRIK2,ITSN1,KCNB1,KCND2,KCNN2,LRP4,LRRTM2,LRRTM3,MAPK8,MAPT,MARCKS,MARVELD3,MME,NCAPH2,NETO1,NLGN1,NPM1,NRXN1,OPHN1,PABPC1,PARD3,PCDH15,PDGFRA,PDLIM…
0.0106035	5369	1361	492	GO:0071944	GO:CC	cell periphery	ABCC8,ABCG1,ABHD6,ABL1,ABL2,ACVR2B,ADAM20,ADAM22,ADAM8,ADAMTS20,ADD2,AKAP11,AKAP6,ALCAM,ANGPTL2,ANK1,AP2B1,APBA2,ARHGAP12,ASGR1,ATAD1,ATP6V1B1,ATXN10,ATXN3,BCAN,BCAR1,BCHE,BEST3,BMP2,BMPR1A,CACNA1A,CACNA2D2,CACNG4,CADM2,CALCRL,CBLN1,CCDC88A,CDH10,CDH15,CDH20,CDHR1,CDK5R1,CDON,CLEC4F,CNNM2,CNRIP1,CNTN1,COL7A1,CORO1C,CPEB3,CSMD3,DGCR6,DGKI,DLG5,DLGAP1,DLL3,DNAJC9,DSCAM,DSCAML1,DST,EEPD1,EFS,ENAH,EN…
0.0374245	175	1361	29	GO:0099572	GO:CC	postsynaptic specialization	ADAM22,ADD2,CACNG4,CDK5R1,DLG5,DLGAP1,FYN,GABRB3,GRIA2,GRIA3,GRIA4,GRID2,GRIK2,LRP4,LRRTM2,NETO1,NLGN1,PDLIM5,PTPRS,RNF112,RPL7,RPLP0,RPS25,RTN1,SORCS3,CACNG5,FABP5,GRIK1,P2RY1
0.0429143	110	1361	21	GO:0022626	GO:CC	cytosolic ribosome	EIF2A,FAU,RPL15,RPL17,RPL23A,RPL27A,RPL3,RPL37,RPL4,RPL5,RPL7,RPL9,RPLP0,RPLP1,RPS15A,RPS20,RPS25,RPS29,RPS3A,RPSA,RPL39L
0.0229499	14333	1380	1186	GO:0005515	GO:MF	protein binding	AASDHPPT,ABCC8,ABCG1,ABHD6,ABI1,ABL1,ABL2,ACACA,ACADSB,ACBD5,ACVR2B,ADAM22,ADAM8,ADD2,AFAP1,AIM2,AKAP11,AKAP1,AKAP6,AKT3,ALCAM,AMH,ANGPTL2,ANK1,ANKRD28,AP2B1,APBA2,ARHGAP12,ARHGEF7,ARL5B,ARMC8,ARMCX1,ARPP21,ASGR1,ATCAY,ATE1,ATF7IP,ATOH8,ATP6V1B1,ATXN10,ATXN3,BCAN,BCAR1,BCCIP,BCHE,BCL6,BCL7A,BCR,BEND7,BEST3,BEX1,BID,BIVM,BMP2,BMPR1A,BRMS1L,BRSK2,BRWD1,BTF3,C11orf54,C16orf87,C1QL1,CACNA1A,CADPS,CAL…
0.00834671	17	459	9	HP:0009701	HP	Metacarpal synostosis	FGF9,LRP4,NOG,NONO,SMOC1,TCF12,FBLN1,FGFR3,POR
0.0450041	20	459	9	HP:0100265	HP	Synostosis of metacarpals/metatarsals	FGF9,LRP4,NOG,NONO,SMOC1,TCF12,FBLN1,FGFR3,POR
0.00147972	301	656	45	KEGG:04010	KEGG	MAPK signaling pathway	AKT3,CACNA1A,CACNA2D2,CACNG4,DUSP9,FGF17,FGF9,GDNF,IGF1R,MAPK12,MAPK8,MAPT,MAX,MYC,PDGFRA,PGF,PPP3CA,PPP3CC,RAF1,RET,RPS6KA5,ANGPT1,ANGPT2,CACNG5,CASP3,DUSP10,DUSP6,ERBB2,FAS,FGF1,FGFR1,FGFR3,FLNC,GNA12,GNG12,HGF,HSPB1,IRAK4,NFATC1,PDGFA,PDGFD,RPS6KA1,TGFB2,TNFRSF1A,TRADD
0.0015454	194	656	33	KEGG:05167	KEGG	Kaposi sarcoma-associated herpesvirus infection	AKT3,BID,CASP9,MAPK12,MAPK8,MYC,PIK3CB,PIK3R1,PPP3CA,PPP3CC,RAF1,ANGPT2,C3,CASP3,CASP8,FAS,GNG12,GNG5,GNG7,GNGT2,HLA-E,IRF3,LEF1,LYN,MAP1LC3A,MAP1LC3C,MICA,NFATC1,PIK3CG,TLR3,TNFRSF1A,TRADD,UBB
0.00576256	356	656	49	KEGG:04151	KEGG	PI3K-Akt signaling pathway	AKT3,CASP9,EIF4B,FGF17,FGF9,G6PC2,GDNF,IGF1R,MYC,PDGFRA,PGF,PHLPP1,PIK3CB,PIK3R1,PPP2R2D,PPP2R3C,PPP2R5A,PPP2R5C,RAF1,RET,TNR,TSC1,ANGPT1,ANGPT2,CHAD,COL9A2,COL9A3,CREB3L2,CREB5,CSF3R,ERBB2,FGF1,FGFR1,FGFR3,G6PC3,GNG12,GNG5,GNG7,GNGT2,HGF,IL7,ITGA2,ITGA7,LAMA2,LPAR1,PDGFA,PDGFD,PIK3CG,THBS4
0.00836418	63	656	15	KEGG:05416	KEGG	Viral myocarditis	ABL1,ABL2,BID,CASP9,FYN,CASP3,CASP8,HLA-DMB,HLA-DOA,HLA-DPB1,HLA-E,ITGAL,ITGB2,LAMA2,SNTA1
0.0109989	143	656	25	KEGG:04550	KEGG	Signaling pathways regulating pluripotency of stem cells	ACVR2B,AKT3,BMPR1A,DUSP9,ID1,IGF1R,LHX5,MAPK12,MYC,PCGF2,PCGF6,PIK3CB,PIK3R1,RAF1,SMAD4,SMAD9,WNT3,FGFR1,FGFR3,FZD1,INHBB,LIF,MEIS1,OTX1,WNT1
0.0189219	210	656	32	KEGG:04015	KEGG	Rap1 signaling pathway	AKT3,BCAR1,ENAH,FGF17,FGF9,ID1,IGF1R,MAPK12,PARD3,PDGFRA,PFN2,PGF,PIK3CB,PIK3R1,PLCB1,RAF1,ANGPT1,ANGPT2,APBB1IP,ARAP3,FGF1,FGFR1,FGFR3,HGF,ITGAL,ITGB2,LPAR1,P2RY1,PDGFA,PDGFD,SIPA1,VAV3
0.0107736	1171	1432	143	MIRNA:hsa-mir-623	MIRNA	hsa-mir-623	AASDHPPT,ABL1,ACADSB,AKAP1,ALCAM,ANGPTL2,AP2B1,ARHGAP12,ARL5B,ARMC8,ASGR1,BCAN,BCL7A,BCR,BID,BMPR1A,CALCRL,CELSR3,CEP57,CLEC4F,CORO1C,DCAF16,DDX42,DDX6,ENAH,EPC1,EXOC5,GFRA1,GLP1R,GPR173,GTPBP1,GUCA1B,HDAC4,HIF1AN,IDI1,IGF1R,INTS2,KIAA1143,KLF12,LRRC58,MAP2,MAPT,MMP16,MSL2,NAB1,NCAM1,NGDN,NIN,NKD1,NONO,NOVA1,OPHN1,PDGFRA,PID1,PIK3R1,PRTG,PTPRT,RFX7,RIOK1,RRN3,SCAI,SELL,SENP5,SEZ6L,SMAD4,SMOC1,SOX…
5.82057e-05	568	886	82	REAC:R-HSA-9675108	REAC	Nervous system development	ABL1,ABL2,ALCAM,ANK1,AP2B1,ARHGEF7,CDK5R1,CNTN1,CRMP1,DCX,DPYSL4,DSCAM,DSCAML1,ENAH,EPHB1,FAU,FYN,GDNF,GFRA1,ITSN1,KCNQ2,LDB1,NAB1,NCAM1,NTN4,PABPC1,PFN2,PIK3CB,PIK3R1,PSMC6,PSMD10,RET,RGMB,RPL15,RPL17,RPL23A,RPL27A,RPL3,RPL37,RPL4,RPL5,RPL7,RPL9,RPLP0,RPLP1,RPS15A,RPS20,RPS25,RPS29,RPS3A,RPS6KA5,RPSA,SCD5,SCN1A,SCN3A,SLIT1,UPF2,COL5A2,COL5A3,COL9A2,COL9A3,ERBB2,ITGA2,LAMA2,LIMK1,LYN,MSN,PMP22,PS…
0.000149959	543	886	78	REAC:R-HSA-422475	REAC	Axon guidance	ABL1,ABL2,ALCAM,ANK1,AP2B1,ARHGEF7,CDK5R1,CNTN1,CRMP1,DCX,DPYSL4,DSCAM,DSCAML1,ENAH,EPHB1,FAU,FYN,GDNF,GFRA1,ITSN1,KCNQ2,LDB1,NCAM1,NTN4,PABPC1,PFN2,PIK3CB,PIK3R1,PSMC6,PSMD10,RET,RGMB,RPL15,RPL17,RPL23A,RPL27A,RPL3,RPL37,RPL4,RPL5,RPL7,RPL9,RPLP0,RPLP1,RPS15A,RPS20,RPS25,RPS29,RPS3A,RPS6KA5,RPSA,SCN1A,SCN3A,SLIT1,UPF2,COL5A2,COL5A3,COL9A2,COL9A3,ERBB2,ITGA2,LIMK1,LYN,MSN,PSMB10,PTPRC,RHOC,RPL39L…
0.000601791	298	886	49	REAC:R-HSA-1474244	REAC	Extracellular matrix organization	ADAM8,BCAN,BMP2,COL7A1,FBN2,LRP4,MMP16,NCAM1,NRXN1,NTN4,PTPRS,TNR,ADAMTS18,ADAMTS3,BGN,CAPN5,CASP3,CD151,COL16A1,COL5A2,COL5A3,COL8A1,COL8A2,COL9A2,COL9A3,CTSK,EFEMP2,EMILIN3,F11R,FBLN1,FBLN5,FBN3,ITGA2,ITGA7,ITGAL,ITGAX,ITGB2,LAMA2,LOX,LOXL1,LOXL3,LOXL4,LTBP1,MMP11,P4HA2,PDGFA,TGFB2,TIMP1,TTR
0.00221151	94	886	22	REAC:R-HSA-156842	REAC	Eukaryotic Translation Elongation	EEF1B2,EEF1D,FAU,RPL15,RPL17,RPL23A,RPL27A,RPL3,RPL37,RPL4,RPL5,RPL7,RPL9,RPLP0,RPLP1,RPS15A,RPS20,RPS25,RPS29,RPS3A,RPSA,RPL39L
0.00421225	112	886	24	REAC:R-HSA-156827	REAC	L13a-mediated translational silencing of Ceruloplasmin expression	EIF3H,EIF3L,EIF4B,FAU,PABPC1,RPL15,RPL17,RPL23A,RPL27A,RPL3,RPL37,RPL4,RPL5,RPL7,RPL9,RPLP0,RPLP1,RPS15A,RPS20,RPS25,RPS29,RPS3A,RPSA,RPL39L
0.00462987	120	886	25	REAC:R-HSA-72737	REAC	Cap-dependent Translation Initiation	EIF2B2,EIF3H,EIF3L,EIF4B,FAU,PABPC1,RPL15,RPL17,RPL23A,RPL27A,RPL3,RPL37,RPL4,RPL5,RPL7,RPL9,RPLP0,RPLP1,RPS15A,RPS20,RPS25,RPS29,RPS3A,RPSA,RPL39L
0.00462987	120	886	25	REAC:R-HSA-72613	REAC	Eukaryotic Translation Initiation	EIF2B2,EIF3H,EIF3L,EIF4B,FAU,PABPC1,RPL15,RPL17,RPL23A,RPL27A,RPL3,RPL37,RPL4,RPL5,RPL7,RPL9,RPLP0,RPLP1,RPS15A,RPS20,RPS25,RPS29,RPS3A,RPSA,RPL39L
0.00899807	102	886	22	REAC:R-HSA-72689	REAC	Formation of a pool of free 40S subunits	EIF3H,EIF3L,FAU,RPL15,RPL17,RPL23A,RPL27A,RPL3,RPL37,RPL4,RPL5,RPL7,RPL9,RPLP0,RPLP1,RPS15A,RPS20,RPS25,RPS29,RPS3A,RPSA,RPL39L
0.0111324	96	886	21	REAC:R-HSA-975956	REAC	Nonsense Mediated Decay (NMD) independent of the Exon Junction Complex (EJC)	FAU,PABPC1,RPL15,RPL17,RPL23A,RPL27A,RPL3,RPL37,RPL4,RPL5,RPL7,RPL9,RPLP0,RPLP1,RPS15A,RPS20,RPS25,RPS29,RPS3A,RPSA,RPL39L
0.0136956	90	886	20	REAC:R-HSA-156902	REAC	Peptide chain elongation	FAU,RPL15,RPL17,RPL23A,RPL27A,RPL3,RPL37,RPL4,RPL5,RPL7,RPL9,RPLP0,RPLP1,RPS15A,RPS20,RPS25,RPS29,RPS3A,RPSA,RPL39L
0.0136956	90	886	20	REAC:R-HSA-192823	REAC	Viral mRNA Translation	FAU,RPL15,RPL17,RPL23A,RPL27A,RPL3,RPL37,RPL4,RPL5,RPL7,RPL9,RPLP0,RPLP1,RPS15A,RPS20,RPS25,RPS29,RPS3A,RPSA,RPL39L
0.0154976	44	886	13	REAC:R-HSA-1566948	REAC	Elastic fibre formation	BMP2,FBN2,EFEMP2,EMILIN3,FBLN1,FBLN5,FBN3,LOX,LOXL1,LOXL3,LOXL4,LTBP1,TGFB2
0.0156868	113	886	23	REAC:R-HSA-72706	REAC	GTP hydrolysis and joining of the 60S ribosomal subunit	EIF3H,EIF3L,EIF4B,FAU,RPL15,RPL17,RPL23A,RPL27A,RPL3,RPL37,RPL4,RPL5,RPL7,RPL9,RPLP0,RPLP1,RPS15A,RPS20,RPS25,RPS29,RPS3A,RPSA,RPL39L
0.0266597	94	886	20	REAC:R-HSA-72764	REAC	Eukaryotic Translation Termination	FAU,RPL15,RPL17,RPL23A,RPL27A,RPL3,RPL37,RPL4,RPL5,RPL7,RPL9,RPLP0,RPLP1,RPS15A,RPS20,RPS25,RPS29,RPS3A,RPSA,RPL39L
0.0266597	94	886	20	REAC:R-HSA-2408557	REAC	Selenocysteine synthesis	FAU,RPL15,RPL17,RPL23A,RPL27A,RPL3,RPL37,RPL4,RPL5,RPL7,RPL9,RPLP0,RPLP1,RPS15A,RPS20,RPS25,RPS29,RPS3A,RPSA,RPL39L
4.8082e-14	7046	1476	670	TF:M01118	TF	Factor: WT1; motif: SMCNCCNSC	ABCC8,ABHD6,ABI1,ABL1,ABL2,ACADSB,ACVR2B,ADAM22,ADAM8,AKAP11,AKT3,ALOX12B,AMH,ANGPTL2,ANK1,ANKRD28,AP4S1,ARHGAP12,ARHGEF7,ARL5B,ARMCX1,ASGR1,ATE1,ATOH8,ATXN10,ATXN3,BCAR1,BCL7A,BCR,BEX1,BID,BIVM,BMP2,BMPR1A,BRSK2,BRWD1,C14orf28,CACNA1A,CACNA2D2,CACNG4,CADM2,CADPS,CBS,CCAR1,CDH10,CDHR1,CDK5R1,CELSR3,CEP57,CNBP,CNNM2,CNOT6,CNOT8,COL7A1,CORO1C,CORO7,COX15,CPEB3,CPLX1,CPSF6,CRMP1,CRTAC1,CRYGA,CSMD1,C…
3.63084e-13	8953	1476	810	TF:M04953	TF	Factor: Sp1; motif: GGNDGGRGGCGGGG	AASDHPPT,ABCC8,ABHD6,ABL1,ABL2,ACVR2B,ADAM8,ADHFE1,AKAP1,AKT3,ALCAM,ALOX12B,AMH,ANK1,ANKRD16,ANKRD28,AP4S1,ARHGAP12,ARHGEF7,ARL5B,ARMCX1,ATCAY,ATF7IP,ATOH8,ATXN10,ATXN3,BCAN,BCAR1,BCCIP,BCL7A,BEX1,BID,BMP2,BMPR1A,BRMS1L,BRWD1,BRWD3,C14orf28,C16orf87,C1QL1,CACNA1A,CACNA2D2,CACNG4,CADM2,CADPS,CASP9,CBLN1,CBS,CCAR1,CCDC120,CDH15,CDK5R1,CDON,CELF3,CELSR3,CEP57,CHGB,CNBP,CNOT6,CNOT8,CNTN1,COL7A1,CORO1…
5.41702e-13	8522	1476	777	TF:M10026	TF	Factor: PATZ; motif: GGGGNGGGGGMKGGRRNGGNRN	ABCC8,ABCG1,ABHD6,ABI1,ABL2,ACACA,ACVR2B,ADAM8,ADAMTS20,ADD2,AKAP11,AKT3,ALCAM,ALOX12B,ANGPTL2,ANK1,ANKRD16,ANKRD28,AP2B1,AP4S1,ARHGAP12,ARHGEF7,ARL5B,ARMCX1,ASGR1,ATE1,ATOH8,ATP6V1B1,ATXN10,ATXN3,BCAN,BCAR1,BCL6,BCL7A,BCR,BEX1,BID,BMP2,BMPR1A,BRSK2,BRWD1,BRWD3,C14orf28,C1QL1,CACNA1A,CACNA2D2,CACNG4,CADM2,CADPS,CASP9,CBLN1,CBS,CCDC88A,CDH10,CDH15,CDON,CELF2,CELF3,CEP57,CNOT6,CNRIP1,COL7A1,CORO1C,…
3.95911e-12	11988	1476	1023	TF:M09826	TF	Factor: BTEB3; motif: CCNNSCCNSCCCCKCCCCC	AASDHPPT,ABCC8,ABCG1,ABHD6,ABI1,ABL1,ABL2,ACACA,ACADSB,ACVR2B,ADAM22,ADAM8,ADD2,AKAP11,AKAP1,AKT3,ALCAM,ALOX12B,AMH,ANGPTL2,ANK1,ANKRD16,ANKRD28,AP2B1,AP4S1,ARHGAP12,ARHGAP28,ARHGEF7,ARMC8,ARMCX1,ATCAY,ATE1,ATF7IP,ATOH8,ATP6V1B1,ATXN10,ATXN3,BCAN,BCAR1,BCCIP,BCL7A,BCR,BEX1,BID,BMP2,BMPR1A,BRMS1L,BRSK2,BRWD1,BRWD3,C11orf54,C14orf28,C16orf87,C1QL1,CACNA1A,CACNA2D2,CACNG4,CADM2,CADPS,CASP9,CBLN1,CBS…
4.75035e-12	14924	1476	1220	TF:M11529_1	TF	Factor: E2F-2; motif: GCGCGCGCNCS; match class: 1	AASDHPPT,ABCC8,ABCG1,ABHD6,ABI1,ABL1,ABL2,ACACA,ACADSB,ACBD5,ACVR2B,ADAM22,ADAM8,ADAMTS20,ADD2,ADHFE1,AGAP4,AKAP11,AKAP1,AKT3,ALCAM,ALOX12B,AMH,ANGPTL2,ANK1,ANKRD16,ANKRD28,AP2B1,AP4S1,ARHGAP12,ARHGEF7,ARL5B,ARMC8,ARMCX1,ASGR1,ATCAY,ATE1,ATOH8,ATXN10,ATXN3,BCAN,BCAR1,BCCIP,BCL6,BCL7A,BCR,BEX1,BID,BIVM,BMP2,BMPR1A,BRMS1L,BRSK2,BRWD1,BRWD3,BTF3,C11orf54,C14orf28,C16orf87,C1QL1,CACNA1A,CACNA2D2,CACN…
7.40521e-12	14521	1476	1193	TF:M09636_1	TF	Factor: MAZ; motif: GGGMGGGGSSGGGGGGGGGGGG; match class: 1	AASDHPPT,ABCC8,ABCG1,ABHD6,ABI1,ABL1,ABL2,ACACA,ACADSB,ACBD5,ACVR2B,ADAM22,ADAM8,ADAMTS20,ADD2,AGAP4,AKAP11,AKAP1,AKT3,ALCAM,ALOX12B,AMH,ANGPTL2,ANK1,ANKRD16,ANKRD28,AP2B1,AP4S1,ARHGAP12,ARHGAP28,ARHGEF7,ARL5B,ARMC8,ARMCX1,ASGR1,ATCAY,ATE1,ATF7IP,ATOH8,ATP6V1B1,ATXN10,ATXN3,BCAN,BCAR1,BCCIP,BCL7A,BCR,BEX1,BID,BIVM,BMP2,BMPR1A,BRMS1L,BRSK2,BRWD1,BRWD3,BTF3,C11orf54,C14orf28,C16orf87,C1QL1,CACNA1A,…
8.08955e-12	14371	1476	1183	TF:M09894_1	TF	Factor: E2F-4; motif: SNGGGCGGGAANN; match class: 1	AASDHPPT,ABCC8,ABCG1,ABHD6,ABI1,ABL1,ABL2,ACACA,ACADSB,ACBD5,ACVR2B,ADAM22,ADAM8,ADAMTS20,ADD2,ADHFE1,AGAP4,AKAP11,AKAP1,AKT3,ALCAM,ALKBH1,ALOX12B,AMH,ANGPTL2,ANK1,ANKRD16,ANKRD28,AP2B1,AP4S1,ARHGAP12,ARHGEF7,ARL5B,ARMC8,ARMCX1,ATE1,ATF7IP,ATOH8,ATP6V1B1,ATXN10,ATXN3,BCAN,BCAR1,BCCIP,BCL7A,BCR,BEX1,BID,BIVM,BMP2,BMPR1A,BRMS1L,BRSK2,BRWD1,BRWD3,BTF3,C11orf54,C14orf28,C16orf87,C1QL1,CACNA1A,CACNA2D…
1.04291e-11	13581	1476	1130	TF:M02089	TF	Factor: E2F-3; motif: GGCGGGN	AASDHPPT,ABCC8,ABCG1,ABHD6,ABI1,ABL1,ABL2,ACACA,ACADSB,ACBD5,ACVR2B,ADAM22,ADAM8,ADAMTS20,ADD2,AKAP11,AKAP1,AKT3,ALCAM,ALKBH1,ALOX12B,AMH,ANGPTL2,ANK1,ANKRD16,ANKRD28,AP2B1,AP4S1,ARHGAP12,ARHGEF7,ARL5B,ARMC8,ARMCX1,ATE1,ATF7IP,ATOH8,ATP6V1B1,ATXN10,ATXN3,BCAN,BCAR1,BCCIP,BCL7A,BCR,BEX1,BID,BIVM,BMP2,BMPR1A,BRMS1L,BRSK2,BRWD1,BRWD3,C11orf54,C14orf28,C16orf87,C1QL1,CACNA1A,CACNA2D2,CACNG4,CADM2,CAD…
1.49038e-11	14026	1476	1159	TF:M07039_1	TF	Factor: ETF; motif: CCCCGCCCCYN; match class: 1	AASDHPPT,ABCC8,ABCG1,ABHD6,ABI1,ABL1,ABL2,ACACA,ACADSB,ACVR2B,ADAM8,ADAMTS20,ADD2,ADHFE1,AGAP4,AKAP11,AKAP1,AKT3,ALCAM,ALOX12B,AMH,ANK1,ANKRD16,ANKRD28,AP2B1,AP4S1,ARHGAP12,ARHGEF7,ARL5B,ARMC8,ARMCX1,ASGR1,ATCAY,ATE1,ATF7IP,ATOH8,ATP6V1B1,ATXN10,ATXN3,BCAN,BCAR1,BCCIP,BCL6,BCL7A,BCR,BEX1,BID,BMP2,BMPR1A,BRMS1L,BRSK2,BRWD1,BRWD3,BTF3,C11orf54,C14orf28,C16orf87,C1QL1,CACNA1A,CACNA2D2,CACNG4,CADM2,C…
1.58235e-11	12609	1476	1063	TF:M12351	TF	Factor: TIEG1; motif: NCCCNSNCCCCGCCCCC	AASDHPPT,ABCC8,ABCG1,ABHD6,ABI1,ABL1,ABL2,ACACA,ACADSB,ACVR2B,ADAM8,ADHFE1,AKAP11,AKAP1,AKT3,ALCAM,ALOX12B,AMH,ANK1,ANKRD16,ANKRD28,AP4S1,ARHGAP12,ARHGAP28,ARHGEF7,ARL5B,ARMCX1,ATCAY,ATF7IP,ATOH8,ATXN10,ATXN3,BCAN,BCAR1,BCCIP,BCL7A,BCR,BEX1,BID,BMP2,BMPR1A,BRMS1L,BRSK2,BRWD1,BRWD3,C11orf54,C14orf28,C16orf87,C1QL1,CACNA1A,CACNA2D2,CACNG4,CADM2,CADPS,CASP9,CBLN1,CBS,CCAR1,CCDC120,CCDC88A,CDH10,CDH1…
2.03316e-11	13676	1476	1135	TF:M11531	TF	Factor: E2F-2; motif: GCGCGCGCGYW	AASDHPPT,ABCC8,ABCG1,ABHD6,ABI1,ABL1,ABL2,ACACA,ACADSB,ACBD5,ACVR2B,ADAM22,ADAM8,ADAMTS20,ADD2,ADHFE1,AKAP11,AKAP1,AKT3,ALCAM,ALKBH1,ANK1,ANKRD16,ANKRD28,AP2B1,AP4S1,ARHGAP12,ARHGEF7,ARL5B,ARMC8,ARMCX1,ARPP21,ATCAY,ATE1,ATF7IP,ATOH8,ATXN10,BCAN,BCAR1,BCCIP,BCL6,BCL7A,BCR,BEND7,BEX1,BID,BIVM,BMP2,BMPR1A,BRMS1L,BRSK2,BRWD1,BTF3,C11orf54,C14orf28,C16orf87,C1QL1,CACNA1A,CACNA2D2,CACNG4,CADM2,CADPS,CB…
3.13658e-11	7928	1476	723	TF:M09826_1	TF	Factor: BTEB3; motif: CCNNSCCNSCCCCKCCCCC; match class: 1	AASDHPPT,ABCC8,ABCG1,ABHD6,ABI1,ABL1,ABL2,ACACA,ACADSB,ACVR2B,ADAM8,ADD2,AKAP1,AKT3,ALCAM,ALOX12B,AMH,ANK1,ANKRD16,ANKRD28,AP2B1,AP4S1,ARHGAP12,ARHGEF7,ARMCX1,ATOH8,ATXN10,ATXN3,BCAN,BCAR1,BCR,BEX1,BID,BMP2,BMPR1A,BRMS1L,BRSK2,BRWD1,BRWD3,C14orf28,C1QL1,CACNA1A,CACNG4,CADM2,CADPS,CASP9,CBLN1,CBS,CCAR1,CCDC120,CCDC88A,CDH10,CDH15,CDHR1,CDK5R1,CDON,CELF2,CELF3,CELSR3,CNOT6,CNOT8,CNTN1,COL7A1,CORO1C…
4.75442e-11	12804	1476	1074	TF:M00333_1	TF	Factor: ZF5; motif: NRNGNGCGCGCWN; match class: 1	AASDHPPT,ABCC8,ABCG1,ABHD6,ABI1,ABL2,ACACA,ACVR2B,ADAM22,ADAM8,ADAMTS20,ADD2,AGAP4,AKAP11,AKAP1,AKT3,ALCAM,ALKBH1,AMH,ANGPTL2,ANK1,ANKRD16,ANKRD28,AP4S1,ARHGAP12,ARHGEF7,ARL5B,ARMC8,ATCAY,ATE1,ATF7IP,ATOH8,ATXN10,BCAN,BCAR1,BCCIP,BCL6,BCL7A,BCR,BEX1,BID,BIVM,BMP2,BMPR1A,BRMS1L,BRSK2,BRWD1,BTF3,C11orf54,C14orf28,C16orf87,C1QL1,CACNA1A,CACNA2D2,CACNG4,CADPS,CASP9,CBLN1,CBS,CCAR1,CCDC120,CCDC88A,CCN…
7.72079e-11	10337	1476	899	TF:M09723	TF	Factor: BTEB1; motif: GGGGGCGGGGCNGSGGGNGS	AASDHPPT,ABCC8,ABCG1,ABHD6,ABL1,ABL2,ACACA,ACADSB,ACVR2B,ADAM8,ADD2,AKAP1,AKT3,ALOX12B,AMH,ANK1,ANKRD16,AP2B1,AP4S1,ARHGAP12,ARHGEF7,ARMC8,ARMCX1,ATCAY,ATE1,ATF7IP,ATOH8,ATP6V1B1,ATXN10,ATXN3,BCAN,BCAR1,BCR,BEX1,BID,BMP2,BMPR1A,BRMS1L,BRSK2,BRWD1,BRWD3,BTF3,C14orf28,C16orf87,C1QL1,CACNA1A,CACNA2D2,CACNG4,CADM2,CADPS,CASP9,CBLN1,CBS,CCAR1,CCDC120,CCDC88A,CDH15,CDHR1,CDK5R1,CDON,CELF2,CELF3,CELSR3,…
8.19459e-11	14532	1476	1189	TF:M00716_1	TF	Factor: ZF5; motif: GSGCGCGR; match class: 1	AASDHPPT,ABCC8,ABCG1,ABHD6,ABI1,ABL1,ABL2,ACACA,ACADSB,ACVR2B,ADAM22,ADAM8,ADAMTS20,ADD2,ADHFE1,AKAP11,AKAP1,AKT3,ALCAM,ALKBH1,AMH,ANK1,ANKRD16,ANKRD28,AP4S1,ARHGAP12,ARHGEF7,ARL5B,ARMC8,ARMCX1,ASGR1,ATCAY,ATE1,ATF7IP,ATOH8,ATXN10,ATXN3,BCAN,BCAR1,BCCIP,BCL6,BCL7A,BCR,BEX1,BID,BIVM,BMP2,BMPR1A,BRMS1L,BRSK2,BRWD1,BRWD3,BTF3,C11orf54,C14orf28,C16orf87,C1QL1,CACNA1A,CACNA2D2,CACNG4,CADM2,CADPS,CASP9…
1.25703e-10	12719	1476	1066	TF:M11531_1	TF	Factor: E2F-2; motif: GCGCGCGCGYW; match class: 1	AASDHPPT,ABCC8,ABCG1,ABHD6,ABI1,ABL1,ABL2,ACACA,ACADSB,ACBD5,ACVR2B,ADAM22,ADAM8,ADAMTS20,ADD2,ADHFE1,AKAP11,AKAP1,AKT3,ALCAM,ALKBH1,ANK1,ANKRD16,ANKRD28,AP4S1,ARHGAP12,ARHGEF7,ARL5B,ARMCX1,ARPP21,ATCAY,ATE1,ATF7IP,ATOH8,ATXN10,BCAN,BCAR1,BCCIP,BCL6,BCL7A,BCR,BEND7,BEX1,BID,BIVM,BMP2,BMPR1A,BRMS1L,BRSK2,BRWD1,BTF3,C11orf54,C14orf28,C16orf87,C1QL1,CACNA1A,CACNA2D2,CACNG4,CADM2,CADPS,CBLN1,CBS,CCAR…
1.56961e-10	7126	1476	658	TF:M10529	TF	Factor: Sp1; motif: RGGGMGGRGSNGGGG	ABCC8,ABHD6,ABI1,ABL2,ACACA,ACVR2B,AKAP11,AKT3,ALCAM,ALOX12B,ANK1,ANKRD16,ANKRD28,AP2B1,AP4S1,ARHGAP28,ARHGEF7,ARL5B,ARMCX1,ASGR1,ATP6V1B1,ATXN10,ATXN3,BCAN,BCAR1,BEX1,BID,BMP2,BRSK2,BRWD1,BRWD3,C1QL1,CACNA1A,CACNG4,CADM2,CASP9,CBLN1,CBS,CCAR1,CCDC120,CCDC88A,CDH15,CDHR1,CDON,CELF2,CELSR3,CNOT6,CNOT8,CNTN1,COL7A1,CORO1C,CORO7,CPLX1,CRMP1,CSMD1,CSMD2,CSMD3,CTTNBP2,CUX2,DCTN6,DDHD1,DDX25,DDX42,DDX6…
1.91686e-10	9475	1476	834	TF:M09892_1	TF	Factor: E2F-1; motif: NNNNGGCGGGAARN; match class: 1	AASDHPPT,ABHD6,ABI1,ABL2,ACACA,ACADSB,ACVR2B,ADAM8,ADD2,ADHFE1,AGAP4,AKAP11,AKAP1,AKT3,ALCAM,ALOX12B,ANGPTL2,ANK1,ANKRD16,ANKRD28,AP4S1,ARHGAP12,ARHGEF7,ARL5B,ARMC8,ARMCX1,ATE1,ATOH8,ATXN10,BCAR1,BCL7A,BID,BIVM,BMPR1A,BRMS1L,BRSK2,BRWD1,C14orf28,C16orf87,C1QL1,CASP9,CBLN1,CBS,CCDC88A,CCNJ,CDH15,CDHR1,CDK5R1,CDON,CELF2,CELF3,CELSR3,CEP57,CHD3,CHGB,CLGN,CNBP,CNNM2,CNOT6,CNRIP1,COL7A1,CORO1C,CORO7,C…
2.01196e-10	9395	1476	828	TF:M03876_1	TF	Factor: Kaiso; motif: GCMGGGRGCRGS; match class: 1	AASDHPPT,ABCG1,ABHD6,ABL1,ABL2,ACACA,ACADSB,ADD2,ADHFE1,AKAP11,AKAP1,AKT3,ALCAM,ALOX12B,AMH,ANGPTL2,ANK1,ANKRD16,ANKRD28,AP4S1,ARHGAP12,ARHGEF7,ATCAY,ATE1,ATOH8,ATXN10,BCAN,BCAR1,BCCIP,BCL7A,BCR,BEX1,BID,BMP2,BMPR1A,BRMS1L,BRSK2,BRWD1,BTF3,C14orf28,C16orf87,C1QL1,CACNA1A,CACNA2D2,CACNG4,CADM2,CADPS,CASP9,CBLN1,CBS,CCAR1,CCDC120,CDC123,CDH15,CDHR1,CDK5R1,CDON,CELF2,CELF3,CELSR3,CEP57,CHGB,CLGN,CNB…
2.71501e-10	7378	1476	676	TF:M07397	TF	Factor: ZBP89; motif: CCCCKCCCCCNN	ABCC8,ABHD6,ABL1,ABL2,ACADSB,ACVR2B,ADAM8,AKAP1,AKT3,ALOX12B,AMH,ANK1,ARHGAP12,ARHGEF7,ARMCX1,ATCAY,ATXN10,ATXN3,BCAN,BCAR1,BEX1,BID,BMPR1A,BRMS1L,BRWD1,C14orf28,C16orf87,C1QL1,CACNA1A,CACNA2D2,CACNG4,CADM2,CASP9,CBLN1,CBS,CCAR1,CCDC120,CDH10,CDH15,CDK5R1,CDON,CELSR3,CEP57,CHGB,CNBP,CNOT6,CNOT8,COL7A1,CORO1C,CORO7,COX15,CPEB3,CPLX1,CPSF6,CRMP1,CRTAC1,CRYGA,CSMD2,CSMD3,DCAF16,DCTN6,DCX,DDHD1,DDX25…
3.29243e-10	10858	1476	933	TF:M10072	TF	Factor: sp4; motif: NNGNARGRGGCGGRGCNNRR	AASDHPPT,ABCC8,ABCG1,ABHD6,ABI1,ABL1,ABL2,ACACA,ACADSB,ACVR2B,ADAM22,ADAM8,ADD2,ADHFE1,AKAP11,AKAP1,AKT3,ALCAM,ALOX12B,AMH,ANK1,ANKRD16,ANKRD28,AP2B1,AP4S1,ARHGAP12,ARHGEF7,ARL5B,ARMC8,ARMCX1,ATF7IP,ATOH8,ATXN10,ATXN3,BCAN,BCAR1,BCL7A,BCR,BID,BMP2,BMPR1A,BRMS1L,BRSK2,BRWD1,BRWD3,C14orf28,C16orf87,C1QL1,CACNA1A,CACNA2D2,CACNG4,CADM2,CASP9,CBLN1,CBS,CCAR1,CCDC120,CCDC88A,CDH15,CDHR1,CDK5R1,CDON,CEL…
5.13781e-10	8966	1476	794	TF:M10112	TF	Factor: Miz-1; motif: NNRGGWGGGGGAGGGGMRR	AASDHPPT,ABCC8,ABHD6,ABI1,ABL1,ABL2,ACADSB,ACVR2B,ADD2,AKAP11,AKT3,ALCAM,ALOX12B,AMH,ANK1,ANKRD16,AP4S1,ARHGAP12,ARHGEF7,ARMCX1,ASGR1,ATCAY,ATF7IP,ATOH8,ATP6V1B1,ATXN10,ATXN3,BCAN,BCAR1,BCCIP,BCR,BID,BMPR1A,BRMS1L,BRSK2,BRWD1,BTF3,C14orf28,CACNA1A,CACNA2D2,CACNG4,CADM2,CADPS,CBLN1,CBS,CCAR1,CCDC120,CCDC88A,CDH10,CDH15,CELF2,CELF3,CEP57,CHD3,CNBP,CNOT8,CNRIP1,CNTN1,COL7A1,CORO1C,CORO7,COX15,CPEB3,…
5.51582e-10	10583	1476	912	TF:M00196	TF	Factor: Sp1; motif: NGGGGGCGGGGYN	ABCC8,ABCG1,ABHD6,ABI1,ABL1,ABL2,ACACA,ACADSB,ACVR2B,ADAM8,ADD2,AKAP11,AKAP1,AKT3,ALCAM,ALOX12B,AMH,ANGPTL2,ANK1,ANKRD16,ANKRD28,AP2B1,AP4S1,ARHGAP12,ARHGEF7,ARMC8,ARMCX1,ATE1,ATF7IP,ATOH8,ATXN3,BCAN,BCAR1,BCR,BEX1,BID,BMP2,BMPR1A,BRMS1L,BRSK2,BRWD1,BRWD3,C11orf54,C14orf28,C16orf87,C1QL1,CACNA1A,CACNA2D2,CACNG4,CADM2,CADPS,CASP9,CBLN1,CBS,CCDC120,CCDC88A,CDH15,CDHR1,CDK5R1,CDON,CELF2,CELSR3,CEP57…
9.07341e-10	8649	1476	769	TF:M13127_1	TF	Factor: HA95; motif: CCSNSSCCNSCNCCWSCCNS; match class: 1	ABCC8,ABCG1,ABHD6,ABI1,ABL2,ACACA,ACBD5,ACVR2B,ADAM22,ADAM8,ADD2,ADHFE1,AGAP4,AKAP11,AKAP1,AKT3,ALOX12B,AMH,ANK1,ANKRD16,ANKRD28,AP4S1,ARHGAP12,ARHGEF7,ARMC8,ARMCX1,ASGR1,ATOH8,ATXN10,ATXN3,BCAN,BCAR1,BCL7A,BCR,BEND7,BID,BMP2,BMPR1A,BRMS1L,BRSK2,BRWD1,BRWD3,C16orf87,C1QL1,CACNA1A,CACNA2D2,CACNG4,CADM2,CADPS,CASP9,CBLN1,CBS,CCDC88A,CDH15,CDHR1,CDK5R1,CDON,CELF2,CELF3,CELSR3,CEP57,CHGB,CNOT6,CNTN1,…
1.10584e-09	5774	1476	548	TF:M09984_1	TF	Factor: MAZ; motif: GGGGGAGGGGGNGRGRRRGNRG; match class: 1	ABCC8,ABCG1,ABHD6,ABI1,ABL2,ACACA,ACVR2B,ADAM8,ADD2,AKAP11,AKT3,ALCAM,ALOX12B,ANK1,ANKRD16,AP2B1,AP4S1,ARHGEF7,ARL5B,ARMCX1,ASGR1,ATCAY,ATOH8,ATP6V1B1,ATXN10,ATXN3,BCAN,BCAR1,BEX1,BID,BMPR1A,BRWD1,BRWD3,CACNA1A,CACNA2D2,CACNG4,CADM2,CADPS,CASP9,CBLN1,CBS,CCAR1,CDH10,CDH15,CDON,CELF3,CEP57,CNOT6,COL7A1,CPEB3,CPLX1,CRMP1,CSMD1,CSMD2,CUX2,DCTN6,DDX25,DDX6,DEDD,DGKI,DHTKD1,DLG5,DLGAP1,DLL3,DPYSL4,DSC…
1.20466e-09	10721	1476	920	TF:M00986_1	TF	Factor: Churchill; motif: CGGGNN; match class: 1	ABCC8,ABCG1,ABHD6,ABL1,ABL2,ACACA,ACVR2B,ADAM22,ADD2,AKAP11,AKAP1,AKT3,ALCAM,ALKBH1,AMH,ANK1,ANKRD16,ANKRD28,AP4S1,ARHGAP12,ARHGEF7,ARMC8,ARMCX1,ATE1,ATOH8,ATP6V1B1,ATXN10,ATXN3,BCAN,BCAR1,BCCIP,BCL7A,BCR,BEX1,BID,BIVM,BMP2,BMPR1A,BRMS1L,BRSK2,BRWD1,BRWD3,BTF3,C11orf54,C14orf28,C1QL1,CACNA1A,CACNA2D2,CACNG4,CADM2,CADPS,CASP9,CBLN1,CBS,CCDC120,CCDC88A,CCNJ,CDH10,CDH15,CDHR1,CDK5R1,CDON,CEBPZ,CELF2…
1.26246e-09	6467	1476	602	TF:M10072_1	TF	Factor: sp4; motif: NNGNARGRGGCGGRGCNNRR; match class: 1	AASDHPPT,ABCC8,ABCG1,ABHD6,ABL1,ABL2,ACACA,ACVR2B,ADAM8,AKAP1,AKT3,ALCAM,ANK1,ANKRD16,ANKRD28,AP4S1,ARHGAP12,ARHGEF7,ARL5B,ARMCX1,ATXN3,BCAN,BCAR1,BID,BMP2,BMPR1A,BRMS1L,BRWD1,BRWD3,C14orf28,C16orf87,C1QL1,CACNA2D2,CACNG4,CADM2,CASP9,CBLN1,CBS,CCDC120,CDH15,CDHR1,CDK5R1,CDON,CELF2,CELSR3,CNOT6,CNTN1,COL7A1,CORO1C,CPLX1,CPSF6,CRMP1,CSMD2,CTTNBP2,CUX2,DCTN6,DDHD1,DDX25,DDX42,DDX6,DGCR2,DGCR6,DLG5,D…
1.30079e-09	14603	1476	1188	TF:M00986	TF	Factor: Churchill; motif: CGGGNN	AASDHPPT,ABCC8,ABCG1,ABHD6,ABI1,ABL1,ABL2,ACACA,ACBD5,ACVR2B,ADAM22,ADAMTS20,ADD2,AKAP11,AKAP1,AKT3,ALCAM,ALKBH1,ALOX12B,AMH,ANGPTL2,ANK1,ANKRD16,ANKRD28,AP2B1,AP4S1,ARHGAP12,ARHGEF7,ARL5B,ARMC8,ARMCX1,ATE1,ATF7IP,ATOH8,ATP6V1B1,ATXN10,ATXN3,BCAN,BCAR1,BCCIP,BCL7A,BCR,BEND7,BEST3,BEX1,BID,BIVM,BMP2,BMPR1A,BRMS1L,BRSK2,BRWD1,BRWD3,BTF3,C11orf54,C14orf28,C16orf87,C1QL1,CACNA1A,CACNA2D2,CACNG4,CADM2…
1.34228e-09	8783	1476	778	TF:M10071	TF	Factor: Sp1; motif: NGGGGGCGGGGCCNGGGGGGGG	ABCC8,ABCG1,ABHD6,ABL1,ABL2,ACACA,ACADSB,ACBD5,ACVR2B,ADAM8,ADD2,AGAP4,AKAP11,AKAP1,AKT3,ALCAM,ALOX12B,ANK1,ANKRD16,ANKRD28,AP2B1,ARHGAP12,ARHGEF7,ARL5B,ARMC8,ARMCX1,ATF7IP,ATXN10,ATXN3,BCAN,BCAR1,BCL7A,BCR,BID,BMPR1A,BRMS1L,BRSK2,BRWD1,C14orf28,C16orf87,C1QL1,CACNA1A,CACNA2D2,CACNG4,CADM2,CADPS,CASP9,CBLN1,CBS,CCDC120,CCDC88A,CDH15,CDHR1,CDK5R1,CDON,CELF2,CELSR3,CNBP,CNOT6,CNTN1,COL7A1,CORO1C,CO…
1.37863e-09	8449	1476	753	TF:M13124_1	TF	Factor: ZNF670; motif: SNGGGCRGRG; match class: 1	AASDHPPT,ABCC8,ABCG1,ABHD6,ABL1,ABL2,ACACA,ACADSB,ACVR2B,ADAM8,ADD2,ADHFE1,AKAP11,AKAP1,AKT3,ALCAM,ALOX12B,ANK1,ANKRD16,ANKRD28,AP4S1,ARHGAP12,ARHGEF7,ARMCX1,ATXN10,ATXN3,BCAN,BCAR1,BCL7A,BCR,BID,BMP2,BMPR1A,BRMS1L,BRSK2,BRWD1,BRWD3,C11orf54,C14orf28,C16orf87,C1QL1,CACNA1A,CACNA2D2,CACNG4,CADM2,CADPS,CASP9,CBLN1,CBS,CCDC120,CCDC88A,CDH15,CDHR1,CDK5R1,CDON,CELF2,CELF3,CELSR3,CFDP1,CNOT6,COL7A1,COR…
1.54387e-09	13137	1476	1089	TF:M04823	TF	Factor: E2F-4; motif: NNTTCCCGCCNN	AASDHPPT,ABCC8,ABCG1,ABHD6,ABI1,ABL1,ABL2,ACACA,ACADSB,ACBD5,ACVR2B,ADAM22,ADAM8,ADAMTS20,ADD2,ADHFE1,AGAP4,AKAP11,AKAP1,AKT3,ALCAM,ALOX12B,ANGPTL2,ANK1,ANKRD16,ANKRD28,AP2B1,AP4S1,ARHGAP12,ARHGEF7,ARL5B,ARMC8,ARMCX1,ASGR1,ATE1,ATF7IP,ATOH8,ATXN10,ATXN3,BCAR1,BCL7A,BCR,BEX1,BID,BIVM,BMP2,BMPR1A,BRMS1L,BRSK2,BRWD1,BRWD3,BTF3,C11orf54,C14orf28,C16orf87,C1QL1,CACNA1A,CACNA2D2,CACNG4,CADM2,CADPS,CASP…
1.96975e-09	10019	1476	868	TF:M00933	TF	Factor: Sp1; motif: CCCCGCCCCN	ABCC8,ABCG1,ABHD6,ABL1,ABL2,ACACA,ACADSB,ACVR2B,ADAM8,ADD2,AKAP1,AKT3,ALOX12B,AMH,ANK1,ANKRD16,ANKRD28,AP2B1,AP4S1,ARHGAP12,ARHGEF7,ARMC8,ARMCX1,ATE1,ATF7IP,ATOH8,ATXN10,ATXN3,BCAN,BCAR1,BCR,BID,BMP2,BMPR1A,BRMS1L,BRSK2,BRWD1,BRWD3,C14orf28,C16orf87,C1QL1,CACNA1A,CACNA2D2,CACNG4,CADM2,CASP9,CBLN1,CBS,CCAR1,CCDC120,CCDC88A,CDH10,CDH15,CDK5R1,CDON,CELSR3,CEP57,CFDP1,CNBP,CNOT6,CNTN1,COL7A1,CORO1C,C…
2.06713e-09	11201	1476	953	TF:M09973	TF	Factor: CPBP; motif: GNNRGGGHGGGGNNGGGRN	ABCC8,ABCG1,ABHD6,ABI1,ABL1,ABL2,ACACA,ACVR2B,ADAM22,ADAM8,ADAMTS20,ADD2,AGAP4,AKAP11,AKAP1,AKT3,ALCAM,ALOX12B,ANK1,ANKRD16,ANKRD28,AP2B1,AP4S1,ARHGAP12,ARHGAP28,ARHGEF7,ARMCX1,ASGR1,ATCAY,ATE1,ATOH8,ATP6V1B1,ATXN10,ATXN3,BCAN,BCAR1,BCR,BEX1,BID,BMP2,BMPR1A,BRMS1L,BRSK2,BRWD1,BRWD3,C14orf28,C16orf87,C1QL1,CACNA1A,CACNA2D2,CACNG4,CADM2,CASP9,CBLN1,CBS,CCAR1,CCDC120,CCDC88A,CDH10,CDH15,CDHR1,CDK5R1…
2.09677e-09	13943	1476	1143	TF:M09892	TF	Factor: E2F-1; motif: NNNNGGCGGGAARN	AASDHPPT,ABCC8,ABCG1,ABHD6,ABI1,ABL1,ABL2,ACACA,ACADSB,ACBD5,ACVR2B,ADAM22,ADAM8,ADAMTS20,ADD2,ADHFE1,AGAP4,AKAP11,AKAP1,AKT3,ALCAM,ALOX12B,ANGPTL2,ANK1,ANKRD16,ANKRD28,AP2B1,AP4S1,ARHGAP12,ARHGEF7,ARL5B,ARMC8,ARMCX1,ASGR1,ATE1,ATF7IP,ATOH8,ATP6V1B1,ATXN10,ATXN3,BCAN,BCAR1,BCCIP,BCL7A,BCR,BEX1,BID,BIVM,BMP2,BMPR1A,BRMS1L,BRSK2,BRWD1,BRWD3,BTF3,C11orf54,C14orf28,C16orf87,C1QL1,CACNA1A,CACNA2D2,CAC…
2.38287e-09	9861	1476	856	TF:M09984	TF	Factor: MAZ; motif: GGGGGAGGGGGNGRGRRRGNRG	ABCC8,ABCG1,ABHD6,ABI1,ABL1,ABL2,ACACA,ACADSB,ACVR2B,ADAM22,ADAM8,ADD2,AGAP4,AKAP11,AKT3,ALCAM,ALOX12B,AMH,ANK1,ANKRD16,ANKRD28,AP2B1,AP4S1,ARHGAP12,ARHGAP28,ARHGEF7,ARL5B,ARMCX1,ASGR1,ATCAY,ATE1,ATOH8,ATP6V1B1,ATXN10,ATXN3,BCAN,BCAR1,BCL6,BCL7A,BCR,BEX1,BID,BIVM,BMP2,BMPR1A,BRWD1,BRWD3,C14orf28,C1QL1,CACNA1A,CACNA2D2,CACNG4,CADM2,CADPS,CASP9,CBLN1,CBS,CCAR1,CCDC120,CCDC88A,CCNJ,CDC123,CDH10,CDH1…
2.52925e-09	10580	1476	908	TF:M01104	TF	Factor: MOVO-B; motif: GNGGGGG	ABCC8,ABCG1,ABHD6,ABL1,ABL2,ACACA,ACBD5,ACVR2B,ADAM22,ADAMTS20,ADD2,AKAP11,AKAP1,AKT3,ALKBH1,ALOX12B,AMH,ANGPTL2,ANK1,ANKRD16,ANKRD28,AP2B1,AP4S1,ARHGAP12,ARHGEF7,ARL5B,ARMC8,ATE1,ATOH8,ATXN10,ATXN3,BCAN,BCAR1,BCCIP,BCL7A,BCR,BEX1,BID,BIVM,BMP2,BMPR1A,BRMS1L,BRSK2,BRWD1,BRWD3,BTF3,C11orf54,C14orf28,C1QL1,CACNA1A,CACNA2D2,CACNG4,CADM2,CADPS,CASP9,CBLN1,CBS,CCDC120,CCNJ,CDC123,CDH10,CDH15,CDHR1,CDK…
2.87324e-09	15301	1476	1232	TF:M10438_1	TF	Factor: ZF5; motif: GGSGCGCGS; match class: 1	AASDHPPT,ABCC8,ABCG1,ABHD6,ABI1,ABL1,ABL2,ACACA,ACADSB,ACBD5,ACVR2B,ADAM22,ADAM8,ADAMTS20,ADD2,ADHFE1,AGAP4,AKAP11,AKAP1,AKT3,ALCAM,ALKBH1,AMH,ANK1,ANKRD16,ANKRD28,AP2B1,AP4S1,ARHGAP12,ARHGEF7,ARL5B,ARMC8,ARMCX1,ARPP21,ASGR1,ATCAY,ATE1,ATF7IP,ATOH8,ATXN10,ATXN3,BCAN,BCAR1,BCCIP,BCL6,BCL7A,BCR,BEND7,BEX1,BID,BIVM,BMP2,BMPR1A,BRMS1L,BRSK2,BRWD1,BRWD3,BTF3,C11orf54,C14orf28,C16orf87,C1QL1,CACNA1A,CA…
4.27857e-09	9690	1476	842	TF:M02089_1	TF	Factor: E2F-3; motif: GGCGGGN; match class: 1	ABCC8,ABCG1,ABHD6,ABL1,ABL2,ACACA,ACADSB,ACVR2B,ADAM8,ADD2,AKAP1,AKT3,AMH,ANK1,ANKRD16,ANKRD28,AP4S1,ARHGAP12,ARHGEF7,ARL5B,ARMC8,ARMCX1,ATE1,ATF7IP,ATP6V1B1,ATXN10,ATXN3,BCAN,BCAR1,BCCIP,BCL7A,BCR,BID,BMP2,BMPR1A,BRMS1L,BRSK2,BRWD1,BRWD3,C11orf54,C14orf28,C16orf87,C1QL1,CACNA2D2,CACNG4,CADM2,CADPS,CASP9,CBLN1,CBS,CCDC120,CCDC88A,CCNJ,CDH15,CDHR1,CDK5R1,CDON,CELF2,CELF3,CELSR3,CEP57,CHGB,CNOT6,CN…
4.90729e-09	13118	1476	1085	TF:M13124	TF	Factor: ZNF670; motif: SNGGGCRGRG	AASDHPPT,ABCC8,ABCG1,ABHD6,ABI1,ABL1,ABL2,ACACA,ACADSB,ACBD5,ACVR2B,ADAM22,ADAM8,ADD2,ADHFE1,AKAP11,AKAP1,AKT3,ALCAM,ALOX12B,AMH,ANGPTL2,ANK1,ANKRD16,ANKRD28,AP2B1,AP4S1,APBA2,ARHGAP12,ARHGEF7,ARMC8,ARMCX1,ASGR1,ATCAY,ATE1,ATF7IP,ATXN10,ATXN3,BCAN,BCAR1,BCL6,BCL7A,BCR,BEX1,BID,BIVM,BMP2,BMPR1A,BRMS1L,BRSK2,BRWD1,BRWD3,C11orf54,C14orf28,C16orf87,C1QL1,CACNA1A,CACNA2D2,CACNG4,CADM2,CADPS,CASP9,CBLN…
6.49086e-09	8089	1476	722	TF:M00982	TF	Factor: KROX; motif: CCCGCCCCCRCCCC	AASDHPPT,ABCG1,ABHD6,ABI1,ABL2,ACACA,ACADSB,ACVR2B,ADAM22,ADAM8,ADD2,ADHFE1,AKAP11,AKT3,ALCAM,AMH,ANGPTL2,ANK1,ANKRD16,ANKRD28,ARHGAP12,ARHGEF7,ARL5B,ARMCX1,ATXN10,ATXN3,BCAN,BCAR1,BCL7A,BEX1,BID,BMP2,BMPR1A,BRMS1L,BRSK2,BRWD1,BRWD3,BTF3,C11orf54,C14orf28,C16orf87,C1QL1,CACNA1A,CACNA2D2,CACNG4,CADM2,CADPS,CASP9,CBLN1,CBS,CCDC120,CCNJ,CDH15,CDK5R1,CDON,CELF2,CELSR3,CHGB,CNNM2,CNOT6,CNOT8,COL7A1,CO…
7.31341e-09	6678	1476	614	TF:M02281	TF	Factor: SP1; motif: CCCCKCCCCC	ABCC8,ABHD6,ABL1,ABL2,ACADSB,ACVR2B,ADAM8,AKAP1,AKT3,ALOX12B,AMH,ANK1,ARHGAP12,ARHGEF7,ARMCX1,ATXN10,ATXN3,BCAN,BCAR1,BEX1,BID,BMPR1A,BRMS1L,BRWD1,C14orf28,C16orf87,C1QL1,CACNA1A,CACNA2D2,CACNG4,CADM2,CASP9,CBLN1,CBS,CCAR1,CCDC120,CDH10,CDH15,CDK5R1,CELSR3,CEP57,CNBP,CNOT6,COL7A1,CORO1C,CORO7,COX15,CPEB3,CPLX1,CPSF6,CRMP1,CRTAC1,CRYGA,CSMD2,DCAF16,DCTN6,DCX,DDHD1,DDX25,DDX42,DDX6,DEDD,DGCR2,DHTKD…
8.62063e-09	10071	1476	868	TF:M02036	TF	Factor: WT1; motif: CGCCCCCNCN	AASDHPPT,ABCC8,ABCG1,ABHD6,ABI1,ABL1,ABL2,ACACA,ACVR2B,ADAM22,ADAM8,ADAMTS20,ADD2,ADHFE1,AKAP11,AKAP1,AKT3,ALCAM,ALKBH1,AMH,ANK1,ANKRD16,ANKRD28,ARHGAP12,ARHGEF7,ARL5B,ARMCX1,ATCAY,ATOH8,ATXN10,ATXN3,BCAN,BCAR1,BCCIP,BCL7A,BEX1,BID,BMP2,BMPR1A,BRMS1L,BRSK2,BRWD1,BRWD3,BTF3,C11orf54,C14orf28,C1QL1,CACNA1A,CACNA2D2,CACNG4,CADM2,CADPS,CASP9,CBLN1,CBS,CCDC120,CCDC88A,CCNJ,CDH15,CDHR1,CDK5R1,CDON,CELF…
1.03511e-08	8358	1476	741	TF:M12351_1	TF	Factor: TIEG1; motif: NCCCNSNCCCCGCCCCC; match class: 1	AASDHPPT,ABCC8,ABCG1,ABHD6,ABL1,ABL2,ACACA,ACADSB,ACVR2B,ADAM8,ADHFE1,AKAP1,AKT3,ALCAM,ALOX12B,ANK1,ANKRD16,AP4S1,ARHGAP12,ARHGEF7,ARL5B,ARMCX1,ATOH8,ATXN10,ATXN3,BCAN,BCAR1,BCCIP,BCL7A,BCR,BEX1,BID,BMPR1A,BRMS1L,BRSK2,BRWD1,BRWD3,C14orf28,C16orf87,C1QL1,CACNA1A,CACNA2D2,CACNG4,CADM2,CADPS,CASP9,CBLN1,CBS,CCAR1,CCDC120,CCDC88A,CDH15,CDHR1,CDK5R1,CDON,CELF2,CELF3,CELSR3,CEP57,CNOT6,COL7A1,CORO1C,C…
1.0665e-08	10993	1476	934	TF:M07395	TF	Factor: Sp1; motif: NGGGGCGGGGN	ABCC8,ABCG1,ABHD6,ABL1,ABL2,ACACA,ACADSB,ACVR2B,ADAM8,ADD2,ADHFE1,AKAP11,AKAP1,AKT3,ALOX12B,AMH,ANGPTL2,ANK1,ANKRD16,ANKRD28,AP2B1,AP4S1,ARHGAP12,ARHGEF7,ARL5B,ARMC8,ARMCX1,ATE1,ATF7IP,ATOH8,ATXN10,ATXN3,BCAN,BCAR1,BCL7A,BCR,BEX1,BID,BMP2,BMPR1A,BRMS1L,BRSK2,BRWD1,BRWD3,C11orf54,C14orf28,C16orf87,C1QL1,CACNA1A,CACNA2D2,CACNG4,CADM2,CASP9,CBLN1,CBS,CCDC120,CCDC88A,CDH15,CDHR1,CDK5R1,CDON,CELF2,CEL…
1.07001e-08	11189	1476	948	TF:M07084	TF	Factor: E2F-4; motif: NGGCGGGAARN	AASDHPPT,ABCG1,ABHD6,ABI1,ABL1,ABL2,ACACA,ACADSB,ACVR2B,ADAM22,ADAM8,ADD2,ADHFE1,AGAP4,AKAP11,AKAP1,AKT3,ANGPTL2,ANK1,ANKRD16,ANKRD28,AP2B1,AP4S1,ARHGAP12,ARHGEF7,ARL5B,ARMC8,ASGR1,ATE1,ATOH8,ATXN10,ATXN3,BCAR1,BCL7A,BCR,BEX1,BID,BIVM,BMP2,BMPR1A,BRMS1L,BRSK2,BRWD1,BTF3,C11orf54,C14orf28,C1QL1,CACNA1A,CACNA2D2,CACNG4,CADM2,CADPS,CASP9,CBLN1,CBS,CCAR1,CCNB1IP1,CCNJ,CDC123,CDH15,CDHR1,CDK5R1,CDON,C…
1.13068e-08	11205	1476	949	TF:M07206_1	TF	Factor: E2F-1; motif: NGGGCGGGARV; match class: 1	AASDHPPT,ABCC8,ABCG1,ABHD6,ABL2,ACACA,ACADSB,ACVR2B,ADAM8,ADAMTS20,ADD2,ADHFE1,AGAP4,AKAP11,AKAP1,AKT3,ALOX12B,AMH,ANGPTL2,ANK1,ANKRD16,ANKRD28,AP4S1,ARHGAP12,ARMC8,ARMCX1,ATCAY,ATE1,ATF7IP,ATOH8,ATXN10,ATXN3,BCAR1,BCL7A,BCR,BID,BIVM,BMP2,BMPR1A,BRMS1L,BRSK2,BRWD1,BRWD3,C14orf28,C16orf87,C1QL1,CACNA2D2,CADM2,CADPS,CASP9,CBLN1,CBS,CCNJ,CDC123,CDH15,CDHR1,CDK5R1,CDON,CELF2,CELF3,CELSR3,CEP57,CFDP1,…
1.13887e-08	17263	1476	1352	TF:M08526	TF	Factor: E2F-3:HES-7; motif: NNNSGCGCSNNNNNCRCGYGNN	AASDHPPT,ABCC8,ABCG1,ABHD6,ABI1,ABL1,ABL2,ACACA,ACADSB,ACBD5,ACVR2B,ADAM22,ADAM8,ADAMTS20,ADD2,ADHFE1,AFAP1,AKAP11,AKAP1,AKT3,ALCAM,ALKBH1,ALOX12B,AMH,ANGPTL2,ANK1,ANKRD16,ANKRD28,AP2B1,AP4S1,ARHGAP12,ARHGEF7,ARL5B,ARMC8,ARMCX1,ASGR1,ATCAY,ATE1,ATF7IP,ATOH8,ATP6V1B1,ATXN10,ATXN3,BCAN,BCAR1,BCCIP,BCL6,BCL7A,BCR,BEST3,BEX1,BID,BIVM,BMP2,BMPR1A,BRMS1L,BRSK2,BRWD1,BRWD3,BTF3,C11orf54,C14orf28,C16orf8…
1.15714e-08	7174	1476	651	TF:M09834	TF	Factor: ZNF148; motif: NNNNNNCCNNCCCCTCCCCCACCCN	ABCC8,ABHD6,ABL1,ABL2,ACADSB,ACVR2B,AKT3,ALOX12B,AMH,ANK1,AP4S1,ARHGAP12,ARHGEF7,ARMCX1,ASGR1,ATCAY,ATOH8,ATXN10,ATXN3,BCAN,BCAR1,BEX1,BID,BMPR1A,BRMS1L,BRWD1,BRWD3,C14orf28,C16orf87,CACNA1A,CACNA2D2,CACNG4,CADM2,CASP9,CBLN1,CBS,CCAR1,CCDC120,CDH10,CDH15,CDK5R1,CDON,CELF2,CEP57,CHGB,CNBP,CNOT6,CNOT8,CNTN1,COL7A1,CORO1C,CORO7,COX15,CPEB3,CPLX1,CPSF6,CRMP1,CRTAC1,CRYGA,CSMD2,CSMD3,DCTN6,DCX,DDHD1,D…
1.71287e-08	10192	1476	875	TF:M12597_1	TF	Factor: E2F1; motif: GSGCGGGAAN; match class: 1	AASDHPPT,ABCC8,ABHD6,ABI1,ABL2,ACACA,ACADSB,ACVR2B,ADAM8,ADD2,ADHFE1,AKAP11,AKAP1,AKT3,ANGPTL2,ANK1,ANKRD16,ANKRD28,AP4S1,ARHGAP12,ARHGEF7,ARL5B,ARMC8,ARMCX1,ATE1,ATOH8,ATXN10,BCAR1,BCL7A,BCR,BID,BIVM,BMPR1A,BRMS1L,BRSK2,BRWD1,C14orf28,C16orf87,C1QL1,CACNA1A,CACNG4,CADM2,CASP9,CBLN1,CBS,CCDC88A,CCNJ,CDH15,CDHR1,CDK5R1,CDON,CEBPZ,CELF2,CELF3,CELSR3,CEP57,CHGB,CLGN,CNBP,CNNM2,CNOT6,CNRIP1,CNTN1,COL…
1.86186e-08	14434	1476	1171	TF:M12597	TF	Factor: E2F1; motif: GSGCGGGAAN	AASDHPPT,ABCC8,ABCG1,ABHD6,ABI1,ABL1,ABL2,ACACA,ACADSB,ACBD5,ACVR2B,ADAM22,ADAM8,ADD2,ADHFE1,AGAP4,AIM2,AKAP11,AKAP1,AKT3,ALCAM,AMH,ANGPTL2,ANK1,ANKRD16,ANKRD28,AP2B1,AP4S1,ARHGAP12,ARHGEF7,ARL5B,ARMC8,ARMCX1,ASGR1,ATE1,ATF7IP,ATOH8,ATP6V1B1,ATXN10,ATXN3,BCAN,BCAR1,BCCIP,BCL7A,BCR,BEX1,BID,BIVM,BMP2,BMPR1A,BRMS1L,BRSK2,BRWD1,BRWD3,BTF3,C11orf54,C14orf28,C16orf87,C1QL1,CACNA1A,CACNA2D2,CACNG4,CADM…
1.92665e-08	15500	1476	1241	TF:M00333	TF	Factor: ZF5; motif: NRNGNGCGCGCWN	AASDHPPT,ABCC8,ABCG1,ABHD6,ABI1,ABL1,ABL2,ACACA,ACADSB,ACBD5,ACVR2B,ADAM22,ADAM8,ADAMTS20,ADD2,ADHFE1,AGAP4,AIM2,AKAP11,AKAP1,AKT3,ALCAM,ALKBH1,AMH,ANGPTL2,ANK1,ANKRD16,ANKRD28,AP4S1,ARHGAP12,ARHGEF7,ARL5B,ARMC8,ARPP21,ASGR1,ATCAY,ATE1,ATF7IP,ATOH8,ATP6V1B1,ATXN10,ATXN3,BCAN,BCAR1,BCCIP,BCHE,BCL6,BCL7A,BCR,BEND7,BEX1,BID,BIVM,BMP2,BMPR1A,BRMS1L,BRSK2,BRWD1,BTF3,C11orf54,C14orf28,C16orf87,C1QL1,CA…
2.26795e-08	6021	1476	560	TF:M10107	TF	Factor: DB1; motif: GGRRRRGRRGGAGGGGGNGRRR	ABCC8,ABI1,ACVR2B,ADD2,AKAP11,AKT3,ALCAM,ALOX12B,ANK1,ANKRD28,ARHGEF7,ARMCX1,ATCAY,ATOH8,ATP6V1B1,BCAN,BCAR1,BCR,BID,BRMS1L,BRWD1,BRWD3,C14orf28,C1QL1,CACNA1A,CACNA2D2,CACNG4,CADM2,CADPS,CBLN1,CBS,CCAR1,CDH10,CDH15,CELF2,CELF3,CEP57,CHD3,CHGB,CNNM2,CNOT6,CNRIP1,CPEB3,CPLX1,CPSF6,CRMP1,CRTAC1,CSMD1,CSMD2,CUX2,DDX6,DEDD,DGKI,DHTKD1,DLG5,DLGAP1,DSCAML1,DST,DUSP26,DUSP9,EBF1,EBF4,EFS,EIF4B,ENAH,ENHO,…
2.60468e-08	4223	1476	416	TF:M04953_1	TF	Factor: Sp1; motif: GGNDGGRGGCGGGG; match class: 1	AASDHPPT,ABHD6,ABL2,ACVR2B,AKT3,ALOX12B,AMH,ANK1,AP4S1,ARHGAP12,ARHGEF7,ARL5B,BCAN,BCAR1,BID,BMPR1A,BRWD1,BRWD3,C1QL1,CACNA1A,CACNG4,CADM2,CASP9,CBLN1,CBS,CCAR1,CCDC120,CDH15,CDK5R1,CDON,CELSR3,CNOT8,COL7A1,CORO1C,CPLX1,CPSF6,CRMP1,CSMD2,DCTN6,DEDD,DGCR2,DGCR6,DPYSL4,DSCAM,DSCAML1,DUSP9,EBF1,EBF4,EEF1D,EFS,EIF4B,ENAH,FAM117B,FBN2,FBXO34,FGD1,FGF17,FOXR1,FSD1,FXYD6,FYN,GABRB3,GAD1,GALNT13,GALR3,GA…
2.60689e-08	5847	1476	546	TF:M01104_1	TF	Factor: MOVO-B; motif: GNGGGGG; match class: 1	ABCC8,ABCG1,ABHD6,ABL2,ADAM22,ADD2,AKT3,AMH,ANK1,ANKRD16,ANKRD28,AP4S1,ARHGAP12,ARHGEF7,ATE1,ATXN10,ATXN3,BCAN,BCAR1,BCL7A,BCR,BID,BMP2,BMPR1A,BRSK2,BRWD1,BRWD3,BTF3,C11orf54,C1QL1,CACNA1A,CACNA2D2,CACNG4,CASP9,CBLN1,CBS,CCNJ,CDHR1,CDK5R1,CDON,CELF2,CELSR3,CHGB,CNOT6,COL7A1,CORO1C,COX15,CPLX1,CRMP1,CRTAC1,CSMD1,CSMD2,CTTNBP2,CUX2,DCAF16,DDHD1,DDX25,DDX6,DGKI,DHTKD1,DLG5,DNMBP,DPYSL4,DSCAM,DSCAML1…
3.905e-08	7085	1476	641	TF:M12464	TF	Factor: ZNF148; motif: NNCCCCTCCCCC	ABCC8,ABCG1,ABHD6,ABI1,ABL1,ABL2,ACADSB,ACVR2B,ADAM22,ADAM8,ADD2,AGAP4,AKAP11,AKAP6,AKT3,ALOX12B,AMH,ANGPTL2,AP4S1,ARHGAP12,ARHGEF7,ATE1,ATF7IP,ATOH8,ATP6V1B1,ATXN10,ATXN3,BCAR1,BCCIP,BEX1,BID,BMPR1A,BRWD1,C14orf28,CACNA1A,CACNA2D2,CACNG4,CADM2,CADPS,CASP9,CBS,CCAR1,CCDC120,CCNJ,CDH10,CDH15,CDHR1,CDK5R1,CDON,CELF3,CEP57,CHD3,CLEC4F,CNBP,CNNM2,CNOT6,CNRIP1,CNTN1,COL7A1,CORO1C,CORO7,COX15,CPEB3,CPL…
5.70365e-08	10623	1476	903	TF:M00931	TF	Factor: Sp1; motif: GGGGCGGGGC	ABCC8,ABCG1,ABHD6,ABI1,ABL1,ABL2,ACACA,ACADSB,ACVR2B,ADAM8,ADD2,AKAP11,AKAP1,AKT3,ALOX12B,AMH,ANGPTL2,ANK1,ANKRD16,ANKRD28,AP2B1,AP4S1,ARHGAP12,ARHGEF7,ARMC8,ARMCX1,ATE1,ATF7IP,ATOH8,ATXN10,ATXN3,BCAN,BCAR1,BCR,BID,BMP2,BMPR1A,BRMS1L,BRSK2,BRWD1,BRWD3,C11orf54,C14orf28,C16orf87,C1QL1,CACNA1A,CACNA2D2,CACNG4,CADM2,CADPS,CASP9,CBLN1,CBS,CCDC120,CCDC88A,CDH15,CDHR1,CDK5R1,CDON,CELF2,CELSR3,CEP57,CFD…
7.46692e-08	6860	1476	622	TF:M09973_1	TF	Factor: CPBP; motif: GNNRGGGHGGGGNNGGGRN; match class: 1	ABCC8,ABCG1,ABHD6,ABI1,ABL1,ABL2,ACACA,ACVR2B,ADAM8,ADD2,AKAP11,AKAP1,AKT3,ALOX12B,ANK1,ANKRD16,ANKRD28,AP2B1,AP4S1,ARHGAP12,ARHGAP28,ARHGEF7,ARMCX1,ATOH8,ATP6V1B1,ATXN3,BCAN,BCAR1,BID,BMP2,BMPR1A,BRMS1L,BRSK2,BRWD1,BRWD3,C1QL1,CACNA2D2,CACNG4,CASP9,CBLN1,CBS,CCAR1,CCDC120,CCDC88A,CDH15,CDK5R1,CDON,CELF2,CELSR3,CNTN1,COL7A1,CORO1C,CPLX1,CRMP1,CSMD2,CSMD3,CUX2,DCTN6,DDHD1,DDX25,DDX6,DEDD,DGCR2,DGC…
7.49684e-08	7173	1476	646	TF:M12598_1	TF	Factor: E2F3; motif: NNRGMKGGAR; match class: 1	ABHD6,ABL2,ACVR2B,ADAM22,ADAM8,ADD2,ADHFE1,AGAP4,AKAP11,AKT3,ALCAM,ANGPTL2,ANK1,ANKRD28,AP4S1,ARHGAP12,ATE1,ATOH8,ATXN10,ATXN3,BCAN,BCAR1,BCL7A,BIVM,BMP2,BMPR1A,BRSK2,BRWD1,C1QL1,CACNA1A,CBLN1,CBS,CCNB1IP1,CCNJ,CDH15,CDHR1,CDK5R1,CDON,CEBPZ,CELF2,CELF3,CELSR3,CEP57,CHD3,CLGN,CNBP,CNNM2,CNOT6,CNRIP1,CNTN1,COL7A1,CORO1C,COX15,CPLX1,CRMP1,CRTAC1,CSDC2,CSMD2,CUX2,DCAF16,DDX25,DDX42,DDX6,DGCR2,DGKI,DH…
7.97953e-08	6590	1476	601	TF:M07395_1	TF	Factor: Sp1; motif: NGGGGCGGGGN; match class: 1	ABCC8,ABCG1,ABHD6,ABL1,ABL2,ACACA,ACADSB,ACVR2B,ADAM8,ADD2,AKAP11,AKAP1,AKT3,ANK1,ANKRD28,AP4S1,ARHGAP12,ARHGEF7,ARMCX1,ATE1,ATXN3,BCAN,BCAR1,BCL7A,BCR,BID,BMPR1A,BRMS1L,BRSK2,BRWD1,C14orf28,C1QL1,CACNA1A,CACNA2D2,CACNG4,CADM2,CASP9,CBLN1,CBS,CCDC120,CCDC88A,CDH15,CDHR1,CDK5R1,CDON,CELF2,CELSR3,CNOT6,CNTN1,CORO1C,CPLX1,CPSF6,CRMP1,CSMD2,CUX2,DCTN6,DDHD1,DDX25,DDX42,DDX6,DEDD,DGCR2,DGCR6,DHTKD1,DL…
8.04033e-08	8045	1476	712	TF:M13128_1	TF	Factor: MED8; motif: CYYNSCYYCCTSCNCC; match class: 1	ABCC8,ABHD6,ABI1,ACVR2B,ADAM8,ADAMTS20,ADD2,AGAP4,AKAP11,AKAP1,AKT3,ALCAM,ALOX12B,ANK1,ANKRD16,ANKRD28,ARHGAP12,ARHGEF7,ARL5B,ASGR1,ATCAY,ATOH8,ATP6V1B1,ATXN10,ATXN3,BCAN,BCL7A,BCR,BID,BIVM,BRSK2,BRWD3,C1QL1,CACNA1A,CACNG4,CADPS,CBLN1,CBS,CCAR1,CCDC120,CCDC88A,CDH15,CDHR1,CDK5R1,CELF2,CELF3,CEP57,CHD3,CHGB,CNNM2,CNOT6,CNTN1,CORO1C,CORO7,CPLX1,CRMP1,CSDC2,CSMD2,CTTNBP2,CUEDC2,CUX2,DDX25,DDX42,DDX6…
8.43965e-08	8540	1476	749	TF:M07226	TF	Factor: SP1; motif: NCCCCKCCCCC	AASDHPPT,ABCC8,ABHD6,ABL1,ABL2,ACACA,ACADSB,ACVR2B,ADAM8,AKAP1,AKT3,ALOX12B,AMH,ANK1,ANKRD16,ANKRD28,AP4S1,ARHGAP12,ARHGEF7,ARMCX1,ATOH8,ATXN10,ATXN3,BCAN,BCAR1,BCR,BID,BMPR1A,BRMS1L,BRWD1,C14orf28,C16orf87,C1QL1,CACNA1A,CACNA2D2,CACNG4,CADM2,CASP9,CBLN1,CBS,CCAR1,CCDC120,CCDC88A,CDH10,CDH15,CDK5R1,CDON,CELSR3,CEP57,CFDP1,CNBP,CNOT6,CNOT8,COL7A1,CORO1C,CORO7,COX15,CPEB3,CPLX1,CPSF6,CRMP1,CRTAC1,C…
8.82689e-08	13104	1476	1077	TF:M08441_1	TF	Factor: AP-2gamma:Elk-1; motif: NGCCKNRGGSGRCGGAAGTG; match class: 1	AASDHPPT,ABCC8,ABCG1,ABHD6,ABI1,ABL1,ABL2,ACACA,ACADSB,ACVR2B,ADAM20,ADAM22,ADAM8,AGAP4,AIM2,AKAP11,AKAP1,AKT3,ALCAM,ALKBH1,AMH,ANGPTL2,ANK1,ANKRD16,ANKRD28,AP2B1,AP4S1,ARHGAP12,ARHGEF7,ARL5B,ARMC8,ARMCX1,ATCAY,ATE1,ATF7IP,ATOH8,ATXN10,ATXN3,BCAN,BCAR1,BCCIP,BCL6,BCL7A,BCR,BEX1,BID,BIVM,BMP2,BMPR1A,BRMS1L,BRSK2,BRWD1,BRWD3,C11orf54,C14orf28,C16orf87,C1QL1,CACNA1A,CACNA2D2,CACNG4,CADM2,CBLN1,CBS,C…
8.91275e-08	8435	1476	741	TF:M07040_1	TF	Factor: GKLF; motif: NNRRGRRNGNSNNN; match class: 1	AASDHPPT,ABHD6,ABI1,ABL2,ACACA,ACVR2B,ADAM22,ADAM8,ADAMTS20,ADD2,AKAP11,AKT3,ALCAM,ALOX12B,AMH,ANK1,ANKRD28,AP4S1,ARHGAP12,ARHGEF7,ARMCX1,ASGR1,ATCAY,ATOH8,ATP6V1B1,ATXN10,ATXN3,BCAN,BCAR1,BCR,BEX1,BID,BMPR1A,BRSK2,BRWD1,BRWD3,C14orf28,C16orf87,C1QL1,CACNA1A,CACNA2D2,CACNG4,CADM2,CADPS,CBLN1,CBS,CCAR1,CCDC120,CCNJ,CDH10,CDH15,CDON,CELF2,CELF3,CELSR3,CHD3,CHST9,CLEC4F,CNNM2,CNOT6,CNOT8,CNRIP1,COL7…
1.20221e-07	15421	1476	1232	TF:M08526_1	TF	Factor: E2F-3:HES-7; motif: NNNSGCGCSNNNNNCRCGYGNN; match class: 1	AASDHPPT,ABCC8,ABCG1,ABHD6,ABI1,ABL1,ABL2,ACACA,ACADSB,ACBD5,ACVR2B,ADAM22,ADAM8,ADAMTS20,ADD2,ADHFE1,AFAP1,AKAP11,AKAP1,AKT3,ALCAM,ALKBH1,AMH,ANGPTL2,ANK1,ANKRD16,ANKRD28,AP2B1,AP4S1,ARHGAP12,ARHGEF7,ARL5B,ARMC8,ASGR1,ATCAY,ATE1,ATF7IP,ATOH8,ATXN10,ATXN3,BCAN,BCAR1,BCCIP,BCL6,BCL7A,BCR,BEX1,BID,BIVM,BMP2,BMPR1A,BRMS1L,BRSK2,BRWD1,BTF3,C11orf54,C14orf28,C16orf87,C1QL1,CACNA1A,CACNA2D2,CACNG4,CADM…
1.20393e-07	9593	1476	826	TF:M10432	TF	Factor: MAZ; motif: GGGMGGGGS	ABCC8,ABCG1,ABHD6,ABI1,ABL1,ABL2,ACACA,ACADSB,ACVR2B,ADAM22,ADAM8,ADAMTS20,ADD2,AKAP11,AKAP1,AKAP6,AKT3,ALOX12B,AMH,ANGPTL2,ANK1,ANKRD16,ANKRD28,AP2B1,AP4S1,ARHGAP12,ARHGEF7,ATE1,ATF7IP,ATOH8,ATP6V1B1,ATXN10,ATXN3,BCAN,BCAR1,BCCIP,BCL7A,BCR,BEX1,BID,BMP2,BMPR1A,BRMS1L,BRSK2,BRWD1,BRWD3,C11orf54,C14orf28,CACNA2D2,CACNG4,CADM2,CADPS,CASP9,CBLN1,CBS,CCAR1,CCDC120,CCDC88A,CCNJ,CDC123,CDH15,CDHR1,CDK5…
1.3161e-07	16106	1476	1276	TF:M12599_1	TF	Factor: E2F4; motif: YCCCGCCNCNNSSNNSNN; match class: 1	AASDHPPT,ABCC8,ABCG1,ABHD6,ABI1,ABL1,ABL2,ACACA,ACADSB,ACBD5,ACVR2B,ADAM22,ADAM8,ADAMTS20,ADD2,ADHFE1,AGAP4,AKAP11,AKAP1,AKT3,ALCAM,ALKBH1,ALOX12B,AMH,ANGPTL2,ANK1,ANKRD16,ANKRD28,AP2B1,AP4S1,ARHGAP12,ARHGEF7,ARL5B,ARMC8,ARMCX1,ASGR1,ATCAY,ATE1,ATF7IP,ATOH8,ATP6V1B1,ATXN10,ATXN3,BCAN,BCAR1,BCCIP,BCL6,BCL7A,BCR,BEX1,BID,BIVM,BMP2,BMPR1A,BRMS1L,BRSK2,BRWD1,BRWD3,BTF3,C11orf54,C14orf28,C16orf87,C1QL…
1.33767e-07	10766	1476	911	TF:M00932	TF	Factor: Sp1; motif: NNGGGGCGGGGNN	AASDHPPT,ABCC8,ABCG1,ABHD6,ABI1,ABL1,ABL2,ACACA,ACADSB,ACVR2B,ADAM8,ADD2,AKAP11,AKAP1,AKT3,ALOX12B,AMH,ANGPTL2,ANK1,ANKRD16,ANKRD28,AP2B1,AP4S1,ARHGAP12,ARHGEF7,ARMC8,ARMCX1,ATE1,ATF7IP,ATOH8,ATXN3,BCAN,BCAR1,BCR,BID,BMP2,BMPR1A,BRMS1L,BRSK2,BRWD1,BRWD3,C11orf54,C14orf28,C16orf87,C1QL1,CACNA1A,CACNA2D2,CACNG4,CADM2,CADPS,CASP9,CBLN1,CBS,CCDC120,CCDC88A,CDH15,CDHR1,CDK5R1,CDON,CELF2,CELSR3,CEP57,C…
1.46203e-07	7249	1476	650	TF:M00695_1	TF	Factor: ETF; motif: GVGGMGG; match class: 1	ABCG1,ABI1,ABL2,ACADSB,ACBD5,ACVR2B,ADD2,AKAP11,AKAP1,AKT3,ALCAM,ANK1,ANKRD16,ANKRD28,AP4S1,ARHGAP12,ARHGEF7,ARL5B,ATE1,ATF7IP,ATOH8,ATXN10,BCAN,BCAR1,BCL6,BCL7A,BCR,BIVM,BMP2,BMPR1A,BRMS1L,BRSK2,BRWD1,BRWD3,C14orf28,C16orf87,C1QL1,CACNA1A,CACNA2D2,CACNG4,CADM2,CADPS,CBLN1,CCAR1,CCDC120,CCDC88A,CCNJ,CDHR1,CDK5R1,CDON,CELF2,CELSR3,CEP57,CFDP1,CHGB,CLGN,CNBP,CNNM2,CNOT6,CNRIP1,COL7A1,CORO7,CPLX1,CP…
1.5941e-07	9386	1476	810	TF:M08911	TF	Factor: CTCF; motif: NCCRSTAGGGGGCGC	AASDHPPT,ABCC8,ABCG1,ABI1,ABL1,ACACA,ACADSB,ACVR2B,ADAM8,ADD2,AKAP1,AKT3,ALCAM,ALKBH1,ALOX12B,ANKRD16,ANKRD28,AP4S1,ARHGAP12,ARHGEF7,ATCAY,ATOH8,ATXN3,BCAN,BCAR1,BCL7A,BCR,BEX1,BID,BIVM,BMP2,BRSK2,BRWD1,BRWD3,BTF3,C16orf87,C1QL1,CACNA1A,CACNA2D2,CACNG4,CADM2,CADPS,CASP9,CBLN1,CBS,CCDC88A,CCNJ,CDH15,CDHR1,CDK5R1,CDON,CELF2,CELF3,CELSR3,CEP57,CFDP1,CHGB,CLGN,CNNM2,CNOT6,CNRIP1,CORO1C,CORO7,COX15,CP…
1.59664e-07	16523	1476	1302	TF:M00716	TF	Factor: ZF5; motif: GSGCGCGR	AASDHPPT,ABCC8,ABCG1,ABHD6,ABI1,ABL1,ABL2,ACACA,ACADSB,ACBD5,ACVR2B,ADAM22,ADAM8,ADAMTS20,ADD2,ADHFE1,AFAP1,AKAP11,AKAP1,AKT3,ALCAM,ALKBH1,ALOX12B,AMH,ANGPTL2,ANK1,ANKRD16,ANKRD28,AP2B1,AP4S1,APBA2,ARHGAP12,ARHGEF7,ARL5B,ARMC8,ARMCX1,ASGR1,ATCAY,ATE1,ATF7IP,ATOH8,ATP6V1B1,ATXN10,ATXN3,BCAN,BCAR1,BCCIP,BCL6,BCL7A,BCR,BEND7,BEX1,BID,BIVM,BMP2,BMPR1A,BRMS1L,BRSK2,BRWD1,BRWD3,BTF3,C11orf54,C14orf28,C…
1.76184e-07	16718	1476	1314	TF:M11529	TF	Factor: E2F-2; motif: GCGCGCGCNCS	AASDHPPT,ABCC8,ABCG1,ABHD6,ABI1,ABL1,ABL2,ACACA,ACADSB,ACBD5,ACVR2B,ADAM22,ADAM8,ADAMTS20,ADD2,ADHFE1,AGAP4,AKAP11,AKAP1,AKT3,ALCAM,ALKBH1,ALOX12B,AMH,ANGPTL2,ANK1,ANKRD16,ANKRD28,AP2B1,AP4S1,APBA2,ARHGAP12,ARHGEF7,ARL5B,ARMC8,ARMCX1,ARPP21,ASGR1,ATCAY,ATE1,ATF7IP,ATOH8,ATXN10,ATXN3,BCAN,BCAR1,BCCIP,BCL6,BCL7A,BCR,BEX1,BID,BIVM,BMP2,BMPR1A,BRMS1L,BRSK2,BRWD1,BRWD3,BTF3,C11orf54,C14orf28,C16orf87,…
2.07911e-07	5521	1476	515	TF:M13144_1	TF	Factor: ZNF138; motif: GCAGCRSCNSGSNCMGSGCS; match class: 1	ABCC8,ABCG1,ABHD6,ABL1,ABL2,ACACA,ACVR2B,ADAM8,ADD2,AKAP11,AKAP1,AKT3,ANGPTL2,ANK1,ANKRD16,ANKRD28,AP4S1,ARHGAP12,ARHGEF7,ARL5B,ARMC8,ATOH8,ATXN10,BCAN,BCAR1,BCCIP,BCL7A,BCR,BID,BMP2,BMPR1A,BRMS1L,BRSK2,BRWD1,C1QL1,CACNA1A,CACNA2D2,CACNG4,CADPS,CASP9,CBLN1,CCAR1,CCNJ,CDK5R1,CDON,CEBPZ,CELF2,CEP57,CNOT6,CORO1C,CPSF6,CRMP1,CRTAC1,CSMD1,CSMD2,CUX2,DDHD1,DDX6,DGCR2,DGCR6,DGKI,DLG5,DNMBP,DPYSL4,DSCAM,…
2.08047e-07	11397	1476	955	TF:M12227	TF	Factor: ZIC4; motif: NNCCNCCCRYNGYGN	ABCC8,ABHD6,ABL1,ABL2,ACACA,ACADSB,ACVR2B,ADAM8,ADAMTS20,ADD2,ADHFE1,AKAP11,AKAP1,AKT3,ALCAM,AMH,ANK1,ANKRD16,ANKRD28,AP4S1,APBA2,ARHGAP12,ARHGEF7,ARMC8,ARMCX1,ASGR1,ATE1,ATF7IP,ATOH8,ATXN10,BCAN,BCAR1,BCCIP,BCL7A,BCR,BEX1,BIVM,BMP2,BMPR1A,BRSK2,BRWD1,BRWD3,C14orf28,C16orf87,C1QL1,CACNA1A,CACNA2D2,CACNG4,CADPS,CBLN1,CBS,CCAR1,CCDC120,CCDC88A,CCNJ,CDHR1,CDK5R1,CDON,CELF2,CELSR3,CFDP1,CHD3,CHGB,CLG…
2.18575e-07	8188	1476	720	TF:M01303	TF	Factor: SP1; motif: GGGGYGGGGNS	ABCC8,ABCG1,ABHD6,ABI1,ABL2,ACACA,ACADSB,ACVR2B,ADAM8,ADD2,AKAP1,AKT3,AMH,ANK1,ANKRD16,AP2B1,AP4S1,ARHGAP12,ARHGEF7,ARMCX1,ATCAY,ATOH8,ATXN3,BCAN,BCAR1,BCR,BID,BMP2,BMPR1A,BRMS1L,BRSK2,BRWD1,BRWD3,BTF3,C16orf87,C1QL1,CACNA1A,CACNA2D2,CACNG4,CADM2,CASP9,CBLN1,CBS,CCAR1,CCDC88A,CDH10,CDH15,CDK5R1,CDON,CELSR3,CHD3,CNOT6,CNOT8,CNTN1,COL7A1,CORO1C,CPLX1,CPSF6,CRMP1,CRTAC1,CSDC2,CSMD1,CSMD2,CSMD3,CTTNB…
2.56648e-07	8702	1476	758	TF:M03807	TF	Factor: SP2; motif: GNNGGGGGCGGGGSN	ABCC8,ABCG1,ABHD6,ABL1,ABL2,ACACA,ACADSB,ACVR2B,ADAM8,ADD2,AKAP1,AKT3,ALCAM,AMH,ANGPTL2,ANK1,ANKRD16,ANKRD28,AP4S1,ARHGAP12,ARHGEF7,ARMC8,ARMCX1,ATXN10,ATXN3,BCAN,BCAR1,BCR,BID,BMP2,BMPR1A,BRMS1L,BRSK2,BRWD1,BRWD3,C14orf28,C16orf87,C1QL1,CACNA1A,CACNA2D2,CACNG4,CADM2,CASP9,CBLN1,CBS,CCDC120,CCDC88A,CDH15,CDHR1,CDK5R1,CDON,CELF2,CELSR3,CFDP1,CNNM2,CNOT6,CNTN1,COL7A1,CORO1C,CPLX1,CPSF6,CRMP1,CRTAC1…
2.74247e-07	8557	1476	747	TF:M03893	TF	Factor: WT1; motif: GNGGGGGCGGGG	AASDHPPT,ABCC8,ABCG1,ABHD6,ABI1,ABL2,ACACA,ACADSB,ACVR2B,ADAM22,ADAM8,ADAMTS20,ADD2,ADHFE1,AKAP11,AKAP1,AKT3,ALCAM,ALOX12B,AMH,ANK1,ANKRD16,ANKRD28,AP2B1,ARHGAP12,ARHGEF7,ARL5B,ARMCX1,ATXN10,ATXN3,BCAN,BCAR1,BCCIP,BCL7A,BEX1,BID,BMPR1A,BRMS1L,BRSK2,BRWD1,BRWD3,BTF3,C16orf87,C1QL1,CACNA1A,CACNA2D2,CACNG4,CADM2,CASP9,CBLN1,CBS,CCDC120,CDH10,CDH15,CDHR1,CDK5R1,CELF2,CELSR3,CFDP1,CLGN,CNNM2,CNOT6,CNO…
2.79308e-07	13132	1476	1076	TF:M13128	TF	Factor: MED8; motif: CYYNSCYYCCTSCNCC	AASDHPPT,ABCC8,ABHD6,ABI1,ABL1,ABL2,ACACA,ACADSB,ACBD5,ACVR2B,ADAM8,ADAMTS20,ADD2,ADHFE1,AGAP4,AKAP11,AKAP1,AKT3,ALCAM,ALOX12B,ANGPTL2,ANK1,ANKRD16,ANKRD28,AP2B1,ARHGAP12,ARHGEF7,ARL5B,ARMCX1,ASGR1,ATCAY,ATF7IP,ATOH8,ATP6V1B1,ATXN10,ATXN3,BCAN,BCAR1,BCL7A,BCR,BEND7,BEX1,BID,BIVM,BMP2,BMPR1A,BRMS1L,BRSK2,BRWD1,BRWD3,BTF3,C11orf54,C14orf28,C16orf87,C1QL1,CACNA1A,CACNA2D2,CACNG4,CADM2,CADPS,CASP9,CB…
2.83098e-07	12815	1476	1054	TF:M12598	TF	Factor: E2F3; motif: NNRGMKGGAR	AASDHPPT,ABCG1,ABHD6,ABI1,ABL1,ABL2,ACACA,ACADSB,ACVR2B,ADAM22,ADAM8,ADAMTS20,ADD2,ADHFE1,AGAP4,AKAP11,AKT3,ALCAM,ALOX12B,ANGPTL2,ANK1,ANKRD16,ANKRD28,AP2B1,AP4S1,ARHGAP12,ARHGEF7,ARL5B,ARMC8,ARMCX1,ASGR1,ATCAY,ATE1,ATOH8,ATXN10,ATXN3,BCAN,BCAR1,BCL6,BCL7A,BCR,BEX1,BID,BIVM,BMP2,BMPR1A,BRMS1L,BRSK2,BRWD1,BTF3,C11orf54,C14orf28,C1QL1,CACNA1A,CACNA2D2,CACNG4,CADM2,CBLN1,CBS,CCAR1,CCDC88A,CCNB1IP1,C…
3.09529e-07	12603	1476	1039	TF:M13127	TF	Factor: HA95; motif: CCSNSSCCNSCNCCWSCCNS	ABCC8,ABCG1,ABHD6,ABI1,ABL1,ABL2,ACACA,ACADSB,ACBD5,ACVR2B,ADAM22,ADAM8,ADD2,ADHFE1,AGAP4,AKAP11,AKAP1,AKT3,ALCAM,ALOX12B,AMH,ANGPTL2,ANK1,ANKRD16,ANKRD28,AP4S1,ARHGAP12,ARHGEF7,ARL5B,ARMC8,ARMCX1,ASGR1,ATCAY,ATE1,ATOH8,ATP6V1B1,ATXN10,ATXN3,BCAN,BCAR1,BCCIP,BCL7A,BCR,BEND7,BID,BIVM,BMP2,BMPR1A,BRMS1L,BRSK2,BRWD1,BRWD3,BTF3,C16orf87,C1QL1,CACNA1A,CACNA2D2,CACNG4,CADM2,CADPS,CASP9,CBLN1,CBS,CCAR1,…
3.26587e-07	5384	1476	503	TF:M12057	TF	Factor: ZBP99; motif: GCCCMTCCCCCR	ABCC8,ABCG1,ABHD6,ABL1,ABL2,ACADSB,ACVR2B,ADAM8,ADD2,AKAP11,AKAP1,ALOX12B,AMH,ANGPTL2,ANK1,ANKRD16,AP4S1,ARHGAP12,ARHGEF7,ASGR1,ATP6V1B1,ATXN10,ATXN3,BCR,BID,BMPR1A,BRSK2,BRWD1,BRWD3,C14orf28,CACNA1A,CACNG4,CADM2,CBS,CCAR1,CCDC120,CDH10,CDK5R1,CELF2,CELF3,CELSR3,CEP57,CHST9,CNBP,CNRIP1,COL7A1,CORO1C,CORO7,COX15,CPEB3,CPSF6,CRMP1,CRTAC1,CRYGA,CSMD2,DCAF16,DCTN6,DCX,DDX42,DEDD,DGKI,DLG5,DLGAP1,DLL3…
3.75936e-07	6826	1476	615	TF:M13149_1	TF	Factor: ZNF219; motif: SNNCAGCACCNNGGNCAGCGSC; match class: 1	ABCC8,ABCG1,ABHD6,ACVR2B,ADAM8,ADD2,AGAP4,AKAP11,AKT3,AMH,ANGPTL2,ANK1,ANKRD16,AP4S1,ARHGAP12,ARHGEF7,ARL5B,ATCAY,ATE1,ATF7IP,ATXN10,BCAN,BCAR1,BCCIP,BCL7A,BCR,BID,BMP2,BMPR1A,BRMS1L,BRSK2,BRWD1,C1QL1,CACNA2D2,CADPS,CASP9,CBLN1,CCNJ,CDK5R1,CDON,CELF2,CELF3,CELSR3,CEP57,CLGN,CNBP,CNNM2,CNOT6,CNRIP1,COL7A1,CORO7,CPLX1,CRMP1,CRTAC1,CSMD1,CSMD2,CTTNBP2,CUX2,DCTN6,DDX25,DDX6,DGCR2,DGCR6,DGKI,DIS3,DLG5…
3.88463e-07	6142	1476	562	TF:M00196_1	TF	Factor: Sp1; motif: NGGGGGCGGGGYN; match class: 1	ABCC8,ABCG1,ABHD6,ABL1,ABL2,ACACA,ACADSB,ACVR2B,ADAM8,ADD2,AKAP11,AKAP1,AKT3,ANK1,ANKRD16,ANKRD28,ARHGAP12,ARMCX1,ATE1,ATF7IP,ATXN3,BCAN,BCAR1,BID,BMPR1A,BRMS1L,BRSK2,BRWD1,C14orf28,C1QL1,CACNA2D2,CACNG4,CADM2,CASP9,CBLN1,CBS,CCDC120,CCDC88A,CDH15,CDHR1,CDK5R1,CDON,CELF2,CELSR3,CNOT6,CNTN1,COL7A1,CORO1C,CPLX1,CPSF6,CRMP1,CSMD2,CUX2,DCTN6,DDHD1,DDX25,DDX42,DDX6,DEDD,DGCR2,DGCR6,DHTKD1,DLL3,DNAJC9,…
4.63416e-07	5497	1476	511	TF:M02036_1	TF	Factor: WT1; motif: CGCCCCCNCN; match class: 1	AASDHPPT,ABCC8,ABCG1,ABHD6,ABI1,ABL2,ACACA,ACVR2B,ADAM22,ADAM8,ADAMTS20,ADD2,AKAP1,AKT3,ALCAM,AMH,ANK1,ANKRD16,ARHGAP12,ARHGEF7,ATCAY,ATOH8,ATXN10,ATXN3,BCAN,BCAR1,BCL7A,BEX1,BID,BMPR1A,BRSK2,BRWD1,BRWD3,BTF3,C14orf28,C1QL1,CACNA1A,CACNA2D2,CACNG4,CADM2,CASP9,CBLN1,CBS,CCDC120,CDK5R1,CELF2,CELSR3,CNNM2,CNOT8,CNRIP1,COL7A1,CORO1C,CPLX1,CPSF6,CRMP1,CRTAC1,CSMD2,CUX2,DCTN6,DDHD1,DDX25,DDX6,DHTKD1,DL…
4.81349e-07	13603	1476	1107	TF:M01240_1	TF	Factor: BEN; motif: CAGCGRNV; match class: 1	AASDHPPT,ABCC8,ABCG1,ABHD6,ABI1,ABL1,ABL2,ACACA,ACBD5,ACVR2B,ADAM22,ADAMTS20,ADD2,ADHFE1,AKAP11,AKT3,ALCAM,ALKBH1,AMH,ANGPTL2,ANK1,ANKRD16,ANKRD28,ARHGAP12,ARHGEF7,ARL5B,ARMCX1,ATCAY,ATE1,ATOH8,ATXN10,BCAN,BCAR1,BCCIP,BCL6,BCL7A,BCR,BEX1,BID,BIVM,BMP2,BMPR1A,BRMS1L,BRSK2,BRWD1,BRWD3,BTF3,C14orf28,C16orf87,C1QL1,CACNA1A,CACNA2D2,CACNG4,CADM2,CADPS,CASP9,CBLN1,CBS,CCAR1,CCDC88A,CCNJ,CDC123,CDH15,CD…
5.30294e-07	5807	1476	535	TF:M12354_1	TF	Factor: ZNF37A; motif: CCYYGGCTCCNTSCCMN; match class: 1	ABHD6,ABL2,ACVR2B,ADAM22,AGAP4,AKAP1,AKT3,AMH,ANK1,ANKRD16,AP4S1,ARHGAP12,ARHGEF7,ATOH8,ATXN10,BCAR1,BCL7A,BIVM,BMPR1A,BRMS1L,BRSK2,BRWD1,C1QL1,CACNA1A,CACNG4,CADPS,CASP9,CBLN1,CBS,CCAR1,CDH15,CELSR3,CHD3,CLEC4F,CNOT6,CNRIP1,CNTN1,CPLX1,CRMP1,CRTAC1,CSMD1,CTTNBP2,CUX2,DDX25,DDX42,DDX6,DGCR2,DGCR6,DLG5,DLGAP1,DNMBP,DPYSL4,DSCAML1,DUSP9,EBF4,EEF1D,EEPD1,EFS,ENAH,EPC1,EXOSC4,FAM110B,FAM117B,FBXO25,F…
5.36672e-07	16800	1476	1317	TF:M07039	TF	Factor: ETF; motif: CCCCGCCCCYN	AASDHPPT,ABCC8,ABCG1,ABHD6,ABI1,ABL1,ABL2,ACACA,ACADSB,ACBD5,ACVR2B,ADAM22,ADAM8,ADAMTS20,ADD2,ADHFE1,AGAP4,AIM2,AKAP11,AKAP1,AKAP6,AKT3,ALCAM,ALOX12B,AMH,ANK1,ANKRD16,ANKRD28,AP2B1,AP4S1,ARHGAP12,ARHGAP28,ARHGEF7,ARL5B,ARMC8,ARMCX1,ASGR1,ATCAY,ATE1,ATF7IP,ATOH8,ATP6V1B1,ATXN10,ATXN3,BCAN,BCAR1,BCCIP,BCL6,BCL7A,BCR,BEND7,BEX1,BID,BMP2,BMPR1A,BRMS1L,BRSK2,BRWD1,BRWD3,BTF3,C11orf54,C14orf28,C16orf8…
5.521e-07	8103	1476	711	TF:M04823_1	TF	Factor: E2F-4; motif: NNTTCCCGCCNN; match class: 1	AASDHPPT,ABHD6,ABL2,ACACA,ACVR2B,ADAM8,ADD2,AKAP11,AKAP1,AKT3,ANGPTL2,ANK1,ANKRD16,ANKRD28,AP4S1,ARHGAP12,ARL5B,ARMC8,ATE1,ATOH8,ATXN10,BCAR1,BCL7A,BIVM,BMPR1A,BRMS1L,BRSK2,BRWD1,C14orf28,C16orf87,C1QL1,CBLN1,CBS,CCNJ,CDHR1,CDK5R1,CDON,CELF2,CELF3,CELSR3,CEP57,CHD3,CLGN,CNBP,CNNM2,CNOT6,CNRIP1,COL7A1,CORO1C,COX15,CPLX1,CPSF6,CRMP1,CRTAC1,CSMD2,CTTNBP2,CUEDC2,DCAF16,DDX21,DDX25,DDX42,DGCR2,DGCR6,D…
5.72403e-07	16674	1476	1309	TF:M09636	TF	Factor: MAZ; motif: GGGMGGGGSSGGGGGGGGGGGG	AASDHPPT,ABCC8,ABCG1,ABHD6,ABI1,ABL1,ABL2,ACACA,ACADSB,ACBD5,ACVR2B,ADAM22,ADAM8,ADAMTS20,ADD2,ADHFE1,AGAP4,AKAP11,AKAP1,AKT3,ALCAM,ALOX12B,AMH,ANGPTL2,ANK1,ANKRD16,ANKRD28,AP2B1,AP4S1,APBA2,ARHGAP12,ARHGAP28,ARHGEF7,ARL5B,ARMC8,ARMCX1,ASGR1,ATCAY,ATE1,ATF7IP,ATOH8,ATP6V1B1,ATXN10,ATXN3,BCAN,BCAR1,BCCIP,BCL6,BCL7A,BCR,BEX1,BID,BIVM,BMP2,BMPR1A,BRMS1L,BRSK2,BRWD1,BRWD3,BTF3,C11orf54,C14orf28,C16or…
6.79645e-07	7030	1476	629	TF:M01219	TF	Factor: SP1:SP3; motif: CCSCCCCCYCC	AASDHPPT,ABCG1,ABHD6,ABI1,ABL1,ABL2,ACACA,ACVR2B,ADAM22,ADAM8,ADHFE1,AKAP11,AKT3,ALCAM,ANK1,ANKRD16,ANKRD28,ARHGEF7,ARMCX1,ATF7IP,ATOH8,ATXN10,ATXN3,BCAN,BCAR1,BCL7A,BCR,BEX1,BID,BMPR1A,BRMS1L,BRSK2,BRWD1,BRWD3,C14orf28,C16orf87,C1QL1,CACNA2D2,CACNG4,CADM2,CASP9,CBLN1,CBS,CCAR1,CCDC120,CDH15,CDK5R1,CDON,CELF2,CELSR3,CFDP1,CNOT6,COL7A1,CORO1C,CPLX1,CPSF6,CRMP1,CRTAC1,CSMD2,CTTNBP2,DCTN6,DDX42,DDX6…
6.90783e-07	15055	1476	1204	TF:M07289	TF	Factor: GKLF; motif: NNNRGGNGNGGSN	AASDHPPT,ABCC8,ABCG1,ABHD6,ABI1,ABL1,ABL2,ACACA,ACADSB,ACBD5,ACVR2B,ADAM22,ADAM8,ADAMTS20,ADD2,AIM2,AKAP11,AKAP1,AKT3,ALCAM,ALOX12B,AMH,ANGPTL2,ANK1,ANKRD16,ANKRD28,AP2B1,AP4S1,ARHGAP12,ARHGAP28,ARHGEF7,ARL5B,ARMCX1,ASGR1,ATCAY,ATE1,ATF7IP,ATOH8,ATP6V1B1,ATXN10,ATXN3,BCAN,BCAR1,BCCIP,BCL7A,BCR,BEST3,BEX1,BID,BMP2,BMPR1A,BRMS1L,BRSK2,BRWD1,BRWD3,BTF3,C11orf54,C14orf28,C16orf87,C1QL1,CACNA1A,CACNA2…
6.96101e-07	5460	1476	507	TF:M09658	TF	Factor: Sp2; motif: GGSNNGGGGGCGGGGCCNGNGS	ABCC8,ABCG1,ABHD6,ABL1,ABL2,ACACA,ACVR2B,ADAM8,AKAP11,AKAP1,AKT3,AMH,ANK1,ANKRD16,ARHGAP12,ARHGEF7,ARL5B,ARMCX1,BCAN,BCAR1,BCR,BEX1,BID,BMPR1A,BRMS1L,BRSK2,BRWD1,C16orf87,C1QL1,CACNA1A,CACNA2D2,CACNG4,CADM2,CADPS,CASP9,CBLN1,CCDC120,CDH15,CDHR1,CDK5R1,CDON,CELSR3,CNOT6,CORO1C,CORO7,CPLX1,CPSF6,CRMP1,CTTNBP2,CUX2,DCTN6,DDHD1,DDX6,DEDD,DGCR2,DHTKD1,DNMBP,DPYSL4,DSCAM,DSCAML1,DUSP9,EBF1,EBF4,EEF1D,E…
7.28942e-07	9703	1476	829	TF:M13144	TF	Factor: ZNF138; motif: GCAGCRSCNSGSNCMGSGCS	AASDHPPT,ABCC8,ABCG1,ABHD6,ABL1,ABL2,ACACA,ACADSB,ACBD5,ACVR2B,ADAM22,ADAM8,ADD2,AKAP11,AKAP1,AKT3,ALCAM,AMH,ANGPTL2,ANK1,ANKRD16,ANKRD28,AP4S1,ARHGAP12,ARHGEF7,ARL5B,ARMC8,ATE1,ATF7IP,ATOH8,ATXN10,ATXN3,BCAN,BCAR1,BCCIP,BCL6,BCL7A,BCR,BID,BIVM,BMP2,BMPR1A,BRMS1L,BRSK2,BRWD1,C14orf28,C1QL1,CACNA1A,CACNA2D2,CACNG4,CADM2,CADPS,CASP9,CBLN1,CBS,CCAR1,CCDC120,CCDC88A,CCNJ,CDC123,CDH15,CDHR1,CDK5R1,CDO…
8.6785e-07	4538	1476	433	TF:M10432_1	TF	Factor: MAZ; motif: GGGMGGGGS; match class: 1	ABCC8,ABCG1,ABHD6,ABL1,ABL2,ACACA,ADAM8,ADD2,AKAP11,AKT3,ALOX12B,AMH,ANKRD28,AP4S1,ARHGAP12,ARHGEF7,ATP6V1B1,ATXN10,ATXN3,BCAN,BCAR1,BID,BMPR1A,BRSK2,BRWD1,CACNA2D2,CACNG4,CADM2,CBLN1,CBS,CCDC120,CDHR1,CDK5R1,CELF2,CELF3,CELSR3,CNNM2,CNOT6,COL7A1,CORO1C,CORO7,CPLX1,CPSF6,CRMP1,CSMD1,CSMD2,CUX2,DCAF16,DCTN6,DDX25,DDX6,DEDD,DGKI,DLL3,DPYSL4,DST,DUSP9,EIF2A,EIF4B,ENAH,EPC1,FAM110B,FAM117B,FAM133A,FB…
9.0325e-07	11216	1476	938	TF:M12354	TF	Factor: ZNF37A; motif: CCYYGGCTCCNTSCCMN	ABCG1,ABHD6,ABI1,ABL2,ACADSB,ACVR2B,ADAM22,ADAM8,ADD2,AFAP1,AGAP4,AKAP11,AKAP1,AKT3,ALCAM,ALOX12B,AMH,ANGPTL2,ANK1,ANKRD16,ANKRD28,AP4S1,APBA2,ARHGAP12,ARHGEF7,ARMC8,ARMCX1,ATCAY,ATF7IP,ATOH8,ATXN10,ATXN3,BCAN,BCAR1,BCCIP,BCL6,BCL7A,BCR,BID,BIVM,BMP2,BMPR1A,BRMS1L,BRSK2,BRWD1,C1QL1,CACNA1A,CACNA2D2,CACNG4,CADPS,CASP9,CBLN1,CBS,CCAR1,CCDC120,CCDC88A,CDH15,CDHR1,CDK5R1,CELF2,CELSR3,CHD3,CLEC4F,CNBP…
9.28353e-07	4990	1476	469	TF:M10026_1	TF	Factor: PATZ; motif: GGGGNGGGGGMKGGRRNGGNRN; match class: 1	ABCG1,ABHD6,ABI1,ABL2,ACACA,ACVR2B,ADAM8,AKAP11,AKT3,ALOX12B,ANK1,ANKRD28,AP2B1,ARHGAP12,ARHGEF7,ARMCX1,ATOH8,ATP6V1B1,ATXN10,ATXN3,BCAN,BCAR1,BCL7A,BCR,BMP2,BMPR1A,BRSK2,BRWD1,CACNA1A,CACNA2D2,CACNG4,CADM2,CBLN1,CBS,CCDC88A,CDH15,CDON,CELF3,CEP57,CNOT6,CNRIP1,COL7A1,CORO1C,CPLX1,CPSF6,CRMP1,CRTAC1,CSMD1,CSMD2,CTTNBP2,CUX2,DCTN6,DDHD1,DDX42,DDX6,DEDD,DGCR2,DHTKD1,DLG5,DPYSL4,DSCAML1,DUSP9,EBF1,EB…
1.11031e-06	10751	1476	904	TF:M00695	TF	Factor: ETF; motif: GVGGMGG	ABCC8,ABCG1,ABHD6,ABI1,ABL1,ABL2,ACACA,ACADSB,ACBD5,ACVR2B,ADAM22,ADAMTS20,ADD2,AKAP11,AKAP1,AKT3,ALCAM,ANK1,ANKRD16,ANKRD28,AP2B1,AP4S1,ARHGAP12,ARHGEF7,ARL5B,ARMC8,ATE1,ATF7IP,ATOH8,ATXN10,BCAN,BCAR1,BCCIP,BCL6,BCL7A,BCR,BID,BIVM,BMP2,BMPR1A,BRMS1L,BRSK2,BRWD1,BRWD3,BTF3,C14orf28,C16orf87,C1QL1,CACNA1A,CACNA2D2,CACNG4,CADM2,CADPS,CASP9,CBLN1,CBS,CCAR1,CCDC120,CCDC88A,CCNJ,CDC123,CDHR1,CDK5R1,CD…
1.1285e-06	10172	1476	862	TF:M01865	TF	Factor: BTEB3; motif: BNRNGGGAGGNGT	AASDHPPT,ABCC8,ABHD6,ABI1,ABL2,ACACA,ACADSB,ACVR2B,ADAM22,ADAM8,ADAMTS20,ADD2,ADHFE1,AGAP4,AIM2,AKAP11,AKT3,ALCAM,ALOX12B,AMH,ANGPTL2,ANK1,ANKRD16,ANKRD28,AP4S1,ARHGAP12,ASGR1,ATCAY,ATE1,ATF7IP,ATOH8,ATP6V1B1,ATXN10,ATXN3,BCAR1,BCCIP,BID,BMP2,BMPR1A,BRMS1L,BRSK2,BRWD1,BRWD3,C11orf54,C1QL1,CACNA1A,CACNG4,CADM2,CADPS,CBLN1,CBS,CCAR1,CCDC120,CCDC88A,CDH10,CDK5R1,CDON,CELF2,CELF3,CELSR3,CEP57,CHD3,CH…
1.17173e-06	7959	1476	698	TF:M03567	TF	Factor: Sp2; motif: NYSGCCCCGCCCCCY	ABCC8,ABCG1,ABHD6,ABL1,ABL2,ACACA,ACADSB,ACVR2B,ADAM8,ADD2,AKAP1,AKT3,ALOX12B,AMH,ANGPTL2,ANK1,ANKRD16,ANKRD28,ARHGAP12,ARMC8,ARMCX1,ATXN3,BCAN,BCAR1,BCR,BMP2,BMPR1A,BRMS1L,BRSK2,BRWD1,BRWD3,C16orf87,C1QL1,CACNA1A,CACNA2D2,CACNG4,CADM2,CADPS,CASP9,CBLN1,CBS,CCDC120,CCDC88A,CDH15,CDK5R1,CDON,CELF2,CELSR3,CFDP1,CNOT6,CNTN1,COL7A1,CORO1C,CPLX1,CPSF6,CRMP1,CSMD1,CSMD2,CUX2,DCTN6,DDHD1,DDX25,DDX42,DDX…
1.44248e-06	10540	1476	888	TF:M00803_1	TF	Factor: E2F; motif: GGCGSG; match class: 1	ABCC8,ABCG1,ABHD6,ABI1,ABL1,ABL2,ACACA,ACVR2B,ADAM22,ADAM8,ADAMTS20,ADD2,ADHFE1,AKAP1,AKT3,ALCAM,ANK1,ANKRD16,ANKRD28,ARHGAP12,ARHGEF7,ARL5B,ARMC8,ATE1,ATF7IP,ATOH8,ATXN10,BCAR1,BCCIP,BCL7A,BCR,BID,BIVM,BMP2,BMPR1A,BRMS1L,BRSK2,BRWD1,C11orf54,C14orf28,C16orf87,C1QL1,CACNA2D2,CACNG4,CADM2,CADPS,CASP9,CBLN1,CBS,CCAR1,CCDC120,CCDC88A,CCNJ,CDK5R1,CDON,CELF2,CEP57,CHGB,CNBP,CNNM2,CNOT6,CNOT8,CNRIP1,CO…
1.97771e-06	6303	1476	570	TF:M03896	TF	Factor: EGR1; motif: NACGCCCACGCANW	ABHD6,ABL2,ACACA,ADAMTS20,ADD2,AKAP11,ALKBH1,ANK1,ANKRD16,ANKRD28,AP2B1,ARHGAP12,ARHGEF7,ATE1,ATOH8,ATXN10,BCAN,BCAR1,BCL7A,BID,BMP2,BMPR1A,BRMS1L,BRSK2,BRWD3,BTF3,C14orf28,C16orf87,C1QL1,CACNA1A,CACNA2D2,CACNG4,CASP9,CBLN1,CBS,CCDC88A,CCNB1IP1,CDK5R1,CDON,CEBPZ,CELF2,CELF3,CEP57,CNBP,CNOT6,CORO1C,CPLX1,CRMP1,CRTAC1,CSDC2,CTTNBP2,CUX2,DDX42,DDX6,DHTKD1,DIS3,DLGAP1,DNMBP,DPYSL4,DSCAML1,DST,EBF1,EB…
2.09022e-06	4355	1476	416	TF:M01865_1	TF	Factor: BTEB3; motif: BNRNGGGAGGNGT; match class: 1	AASDHPPT,ABCC8,ABHD6,ABI1,ACACA,ACADSB,ACVR2B,ADAMTS20,ADD2,AIM2,AKAP11,AKT3,ALCAM,ALOX12B,ANK1,AP4S1,ARHGAP12,ASGR1,ATXN10,ATXN3,BID,BMP2,BRWD1,BRWD3,C11orf54,C1QL1,CACNA1A,CACNG4,CADPS,CBLN1,CBS,CCDC120,CDH10,CDON,CELF2,CELF3,CELSR3,CHGB,CNRIP1,CORO1C,CORO7,CPEB3,CPLX1,CPSF6,CRMP1,CSMD1,CSMD2,CUX2,DCTN6,DEDD,DGCR6,DLG5,DNAJC9,DSCAML1,DST,DUSP26,DUSP9,EBF1,EBF4,EEF1B2,EEPD1,EFS,EIF2A,ENAH,EXOC5,…
2.18174e-06	12550	1476	1030	TF:M04515_1	TF	Factor: E2F-1; motif: WWTGGCGCCAAA; match class: 1	ABCC8,ABCG1,ABHD6,ABI1,ACACA,ACADSB,ACVR2B,ADAM22,ADAM8,ADD2,AGAP4,AKAP11,ALOX12B,AMH,ANK1,ANKRD16,ANKRD28,AP4S1,ARHGAP12,ARHGAP28,ARHGEF7,ARL5B,ARMC8,ARMCX1,ATCAY,ATE1,ATOH8,ATXN10,ATXN3,BCAN,BCAR1,BCCIP,BCHE,BCL6,BCL7A,BCR,BID,BIVM,BMP2,BMPR1A,BRMS1L,BRSK2,BRWD1,C11orf54,C14orf28,C16orf87,C1QL1,CACNA1A,CACNA2D2,CACNG4,CADM2,CADPS,CASP9,CBLN1,CBS,CCAR1,CCDC120,CCDC88A,CDC123,CDHR1,CDK5R1,CDON,CE…
2.2799e-06	6205	1476	562	TF:M09723_1	TF	Factor: BTEB1; motif: GGGGGCGGGGCNGSGGGNGS; match class: 1	ABCC8,ABCG1,ABHD6,ABL1,ABL2,ACACA,ACVR2B,ADAM8,ADD2,AKAP1,AKT3,ALOX12B,ANK1,ANKRD16,AP2B1,AP4S1,ARHGAP12,ARHGEF7,ARMCX1,ATOH8,ATXN3,BCAN,BID,BMP2,BMPR1A,BRMS1L,BRSK2,BRWD1,BRWD3,BTF3,C14orf28,C1QL1,CACNA2D2,CACNG4,CADM2,CASP9,CBLN1,CBS,CCAR1,CCDC120,CCDC88A,CDH15,CDHR1,CDK5R1,CDON,CELF2,CELF3,CELSR3,CNNM2,CNOT6,CNOT8,COL7A1,CORO1C,CORO7,CPLX1,CPSF6,CRMP1,CRTAC1,CSMD1,CSMD2,CSMD3,CUX2,DCTN6,DDX25,…
2.75848e-06	13582	1476	1101	TF:M00803	TF	Factor: E2F; motif: GGCGSG	AASDHPPT,ABCC8,ABCG1,ABHD6,ABI1,ABL1,ABL2,ACACA,ACADSB,ACVR2B,ADAM22,ADAM8,ADAMTS20,ADD2,ADHFE1,AFAP1,AKAP11,AKAP1,AKT3,ALCAM,ALKBH1,ANK1,ANKRD16,ANKRD28,ARHGAP12,ARHGEF7,ARL5B,ARMC8,ARMCX1,ASGR1,ATCAY,ATE1,ATF7IP,ATOH8,ATXN10,BCAR1,BCCIP,BCL7A,BCR,BEND7,BEX1,BID,BIVM,BMP2,BMPR1A,BRMS1L,BRSK2,BRWD1,C11orf54,C14orf28,C16orf87,C1QL1,CACNA1A,CACNA2D2,CACNG4,CADM2,CADPS,CASP9,CBLN1,CBS,CCAR1,CCDC120,…
2.80787e-06	15000	1476	1197	TF:M11530	TF	Factor: E2F-2; motif: NWTTTGGCGCCAWWNN	AASDHPPT,ABCC8,ABCG1,ABHD6,ABI1,ACACA,ACADSB,ACVR2B,ADAM22,ADAM8,ADD2,AFAP1,AGAP4,AKAP11,AKAP1,ALCAM,ALKBH1,ALOX12B,AMH,ANK1,ANKRD16,ANKRD28,AP4S1,ARHGAP12,ARHGAP28,ARHGEF7,ARL5B,ARMC8,ARMCX1,ATCAY,ATE1,ATF7IP,ATOH8,ATXN10,ATXN3,BCAN,BCAR1,BCCIP,BCHE,BCL6,BCL7A,BCR,BID,BIVM,BMP2,BMPR1A,BRMS1L,BRSK2,BRWD1,BRWD3,BTF3,C11orf54,C14orf28,C16orf87,C1QL1,CACNA1A,CACNA2D2,CACNG4,CADM2,CADPS,CASP9,CBLN1,C…
2.814e-06	16645	1476	1304	TF:M09894	TF	Factor: E2F-4; motif: SNGGGCGGGAANN	AASDHPPT,ABCC8,ABCG1,ABHD6,ABI1,ABL1,ABL2,ACACA,ACADSB,ACBD5,ACVR2B,ADAM22,ADAM8,ADAMTS20,ADD2,ADHFE1,AGAP4,AIM2,AKAP11,AKAP1,AKT3,ALCAM,ALKBH1,ALOX12B,AMH,ANGPTL2,ANK1,ANKRD16,ANKRD28,AP2B1,AP4S1,ARHGAP12,ARHGEF7,ARL5B,ARMC8,ARMCX1,ASGR1,ATCAY,ATE1,ATF7IP,ATOH8,ATP6V1B1,ATXN10,ATXN3,BCAN,BCAR1,BCCIP,BCL7A,BCR,BEX1,BID,BIVM,BMP2,BMPR1A,BRMS1L,BRSK2,BRWD1,BRWD3,BTF3,C11orf54,C14orf28,C16orf87,C1QL…
3.06497e-06	6721	1476	601	TF:M07436	TF	Factor: WT1; motif: NNGGGNGGGSGN	ABCC8,ABHD6,ABI1,ABL1,ABL2,ACADSB,ADAM22,ADAM8,ADD2,AKAP11,AKAP1,AKT3,ALOX12B,AMH,ANK1,AP2B1,AP4S1,ARHGAP12,ARHGEF7,ATCAY,ATF7IP,ATOH8,ATXN10,BCAN,BCAR1,BEX1,BID,BMP2,BMPR1A,BRMS1L,BRSK2,BRWD1,BRWD3,C11orf54,C14orf28,CACNA2D2,CADM2,CADPS,CASP9,CBLN1,CBS,CCAR1,CCDC120,CCDC88A,CDH15,CDHR1,CDK5R1,CDON,CELF2,CELF3,CELSR3,CEP57,CHD3,CHGB,CNOT8,COL7A1,CORO1C,CPLX1,CPSF6,CRMP1,CRTAC1,CSMD1,CSMD2,CUX2,DC…
3.97457e-06	8313	1476	721	TF:M12160_1	TF	Factor: KLF15; motif: RCCMCRCCCMCN; match class: 1	ABCC8,ABHD6,ABI1,ABL1,ABL2,ACADSB,ACVR2B,ADAM8,ADAMTS20,ADD2,AKAP1,AKT3,ALOX12B,AMH,ANGPTL2,ANK1,ANKRD16,ANKRD28,AP2B1,ARHGAP12,ARHGAP28,ARHGEF7,ARMCX1,ASGR1,ATCAY,ATE1,ATF7IP,ATOH8,ATXN10,ATXN3,BCAN,BCAR1,BEX1,BID,BMPR1A,BRSK2,BRWD1,BRWD3,BTF3,C14orf28,C1QL1,CACNA1A,CACNA2D2,CACNG4,CADM2,CADPS,CASP9,CBLN1,CBS,CCAR1,CCDC120,CCDC88A,CDH15,CDK5R1,CDON,CELF3,CELSR3,CEP57,CHD3,CHGB,CNNM2,CNOT6,CNOT8,…
4.04446e-06	8167	1476	710	TF:M07354	TF	Factor: Egr-1; motif: GCGGGGGCGG	ABCG1,ABHD6,ABI1,ABL2,ACACA,ADAM22,ADAM8,ADAMTS20,ADD2,ADHFE1,AKAP11,AKAP1,AKT3,ALCAM,ALKBH1,AMH,ANK1,ANKRD16,ARHGAP12,ARHGEF7,ARMCX1,ATCAY,ATE1,ATOH8,ATXN10,BCAN,BCAR1,BCL7A,BEX1,BID,BMP2,BMPR1A,BRMS1L,BRSK2,BRWD1,BRWD3,BTF3,C11orf54,C14orf28,C16orf87,C1QL1,CACNA1A,CACNA2D2,CACNG4,CADM2,CASP9,CBLN1,CBS,CCDC120,CCNJ,CDH15,CDHR1,CDK5R1,CDON,CELF2,CELSR3,CFDP1,CNNM2,CNOT8,COL7A1,CORO1C,CPLX1,CPSF6,…
4.66057e-06	3789	1476	368	TF:M07354_1	TF	Factor: Egr-1; motif: GCGGGGGCGG; match class: 1	ABCG1,ABHD6,ABI1,ABL2,ADAMTS20,ADD2,AKAP1,AKT3,ALCAM,AMH,ANK1,ANKRD16,ARHGAP12,ARHGEF7,ATOH8,ATXN10,BCAR1,BEX1,BID,BMPR1A,BRSK2,BRWD1,BRWD3,C1QL1,CACNA1A,CACNA2D2,CACNG4,CADM2,CASP9,CBLN1,CBS,CDK5R1,CNNM2,CNOT8,CORO1C,CPLX1,CPSF6,CRMP1,CRTAC1,CTTNBP2,CUX2,DCTN6,DDX6,DPYSL4,DSCAML1,DST,EBF4,EEF1D,EEPD1,EFS,EIF4B,ENAH,EPC1,EXOC5,FAM110B,FBN2,FBXO25,FBXO34,FGD1,FGF17,FHDC1,FOXR1,FSD1,FYN,GABRB3,GALN…
5.57169e-06	8060	1476	701	TF:M09895	TF	Factor: E2F-6; motif: NGGGCGGGARRNN	ABCG1,ABHD6,ABI1,ABL2,ACACA,ACADSB,ACVR2B,ADAM22,ADAM8,ADD2,ADHFE1,AKAP11,AKAP1,AKT3,ANGPTL2,ANK1,ANKRD28,AP2B1,AP4S1,ARHGAP12,ARHGEF7,ARL5B,ASGR1,ATE1,ATOH8,ATXN10,ATXN3,BCL7A,BCR,BEX1,BID,BMP2,BMPR1A,BRMS1L,BRSK2,BRWD1,BTF3,C11orf54,C1QL1,CACNA1A,CACNG4,CADM2,CASP9,CBLN1,CCAR1,CCNB1IP1,CCNJ,CDC123,CDH15,CDHR1,CDK5R1,CELF3,CELSR3,CEP57,CHD3,CHGB,CLGN,CNBP,CNOT6,CNRIP1,COL7A1,CORO1C,CPLX1,CPSF6,C…
5.60492e-06	8769	1476	754	TF:M07277	TF	Factor: BTEB2; motif: RGGGNGKGGN	ABCC8,ABCG1,ABHD6,ABL1,ABL2,ACACA,ACADSB,ACVR2B,ADAM8,ADD2,AKAP1,AKAP6,AKT3,ALOX12B,AMH,ANK1,ANKRD16,ANKRD28,AP4S1,ARHGAP12,ARHGEF7,ARMCX1,ATOH8,ATXN3,BCAN,BCAR1,BCR,BEX1,BID,BMPR1A,BRMS1L,BRSK2,BRWD1,C16orf87,C1QL1,CACNA1A,CACNA2D2,CACNG4,CADM2,CASP9,CBLN1,CBS,CCDC120,CCDC88A,CDH15,CDK5R1,CDON,CELSR3,CFDP1,CLEC4F,CNBP,CNOT6,CNOT8,CNTN1,CORO1C,CORO7,CPLX1,CPSF6,CRMP1,CSMD1,CSMD2,CUX2,DCAF16,DCTN6…
6.75798e-06	5616	1476	513	TF:M07084_1	TF	Factor: E2F-4; motif: NGGCGGGAARN; match class: 1	ABL2,ACACA,ACVR2B,ADD2,AKAP11,AKAP1,AKT3,ANGPTL2,ANK1,ANKRD16,ANKRD28,AP4S1,ARHGAP12,ATE1,ATOH8,ATXN10,BCAR1,BCL7A,BIVM,BMPR1A,BRMS1L,BRSK2,BRWD1,C1QL1,CBLN1,CCNJ,CDHR1,CDK5R1,CELF2,CELF3,CELSR3,CEP57,CLGN,CNBP,CNNM2,CNOT6,CNRIP1,COL7A1,COX15,CPLX1,CRMP1,CRTAC1,CSMD2,DCAF16,DDX25,DDX42,DGCR2,DGKI,DHTKD1,DIS3,DLG5,DPYSL4,DUSP9,EBF4,EEF1B2,EEF1D,EFS,ENAH,ENHO,EPC1,EXOC5,FAM117B,FBXO34,FERMT1,FGD1,F…
7.28737e-06	5364	1476	493	TF:M00933_1	TF	Factor: Sp1; motif: CCCCGCCCCN; match class: 1	ABCG1,ABHD6,ABL1,ABL2,ACACA,ACADSB,ACVR2B,ADAM8,AKAP1,AKT3,ALOX12B,AMH,ANK1,ANKRD28,AP4S1,ARHGAP12,ARHGEF7,ARMCX1,ATXN10,ATXN3,BCAN,BCAR1,BID,BMPR1A,BRMS1L,BRSK2,BRWD1,C14orf28,C1QL1,CACNA1A,CACNG4,CADM2,CASP9,CBLN1,CBS,CCAR1,CCDC120,CCDC88A,CDH15,CDK5R1,CDON,CELSR3,CNOT6,COL7A1,CORO1C,CPLX1,CPSF6,CRMP1,CSMD2,CUX2,DCTN6,DDHD1,DDX25,DDX42,DDX6,DEDD,DGCR2,DGCR6,DLG5,DLL3,DPYSL4,DSCAML1,DUSP9,EBF4,E…
9.19851e-06	6102	1476	550	TF:M12227_1	TF	Factor: ZIC4; motif: NNCCNCCCRYNGYGN; match class: 1	ABHD6,ABL1,ABL2,ACACA,ACVR2B,ADD2,AKAP11,AKAP1,AKT3,ALCAM,AMH,ANK1,ANKRD16,ANKRD28,AP4S1,APBA2,ARHGAP12,ATF7IP,BCAN,BCAR1,BCCIP,BCL7A,BCR,BEX1,BMP2,BMPR1A,BRSK2,BRWD1,C1QL1,CACNA2D2,CACNG4,CBLN1,CBS,CCDC120,CCNJ,CDHR1,CDK5R1,CDON,CELF2,CELSR3,CLGN,CNBP,CNOT6,COL7A1,CPLX1,CPSF6,CRMP1,CRTAC1,CSDC2,CSMD2,CUEDC2,CUX2,DDHD1,DDX25,DDX6,DGKI,DHTKD1,DLG5,DLGAP1,DLL3,DNMBP,DPYSL4,DSCAM,DSCAML1,DST,DUSP9,E…
9.78688e-06	7368	1476	647	TF:M02023	TF	Factor: MAZ; motif: NKGGGAGGGGRGGR	ABCC8,ABCG1,ABHD6,ABI1,ABL2,ACACA,ACVR2B,ADAM8,ADD2,AGAP4,AKT3,ALOX12B,AMH,ANK1,AP2B1,AP4S1,ARHGAP12,ARHGEF7,ARL5B,ATCAY,ATOH8,ATP6V1B1,ATXN3,BCAN,BCAR1,BEX1,BID,BMP2,BMPR1A,BRMS1L,BRSK2,BRWD1,BRWD3,C14orf28,C16orf87,CACNA1A,CACNA2D2,CACNG4,CADM2,CASP9,CBLN1,CBS,CCAR1,CDH10,CDH15,CDK5R1,CDON,CELF3,CELSR3,CHD3,CNOT8,CNTN1,COL7A1,CORO1C,CORO7,CPLX1,CRMP1,CRTAC1,CRYGA,CSMD1,CSMD2,CSMD3,CTTNBP2,CUEDC…
9.95296e-06	10910	1476	909	TF:M07289_1	TF	Factor: GKLF; motif: NNNRGGNGNGGSN; match class: 1	AASDHPPT,ABCC8,ABCG1,ABHD6,ABI1,ABL1,ABL2,ACACA,ACVR2B,ADAM8,ADAMTS20,ADD2,AKAP11,AKAP1,AKT3,ALOX12B,AMH,ANK1,ANKRD16,ANKRD28,AP2B1,AP4S1,ARHGAP12,ARHGAP28,ARHGEF7,ARL5B,ASGR1,ATCAY,ATE1,ATOH8,ATP6V1B1,ATXN10,ATXN3,BCAN,BCAR1,BCCIP,BCR,BEX1,BID,BMP2,BMPR1A,BRMS1L,BRSK2,BRWD1,BRWD3,BTF3,C14orf28,C1QL1,CACNA1A,CACNA2D2,CACNG4,CADM2,CADPS,CASP9,CBLN1,CBS,CCAR1,CCDC120,CCDC88A,CCNJ,CDH10,CDH15,CDHR1,…
1.00677e-05	4220	1476	401	TF:M10112_1	TF	Factor: Miz-1; motif: NNRGGWGGGGGAGGGGMRR; match class: 1	ABCC8,ABHD6,ABI1,ABL1,ABL2,ACADSB,ACVR2B,ADD2,AKT3,ALCAM,ALOX12B,ANK1,ARHGAP12,ARHGEF7,ATOH8,ATXN10,BCAN,BRWD1,CACNA1A,CACNG4,CADM2,CADPS,CBS,CCAR1,CDH15,CELF2,CELF3,CEP57,CNBP,CNTN1,COL7A1,CORO1C,CPLX1,CPSF6,CRMP1,CSMD1,CSMD2,DCTN6,DEDD,DHTKD1,DPYSL4,DSCAML1,DST,DUSP9,EBF1,EFS,EIF4B,ENAH,FAM117B,FBN2,FBXO34,FGF12,FGF17,FSD1,FXYD6,FYN,GABRB3,GAD1,GALNT13,GALR3,GATA2,GDNF,GFRA1,GLP1R,GNE,GPR173,GP…
1.06199e-05	5314	1476	488	TF:M00469	TF	Factor: AP-2alpha; motif: GCCNNNRGS	ABCC8,ABCG1,ABHD6,ABL1,ACVR2B,ADAM8,ADD2,AGAP4,AKAP11,AKAP1,AKT3,AMH,ANK1,ANKRD16,ANKRD28,AP4S1,ARHGEF7,ATE1,ATOH8,ATXN10,BCAN,BCCIP,BCL7A,BCR,BEX1,BIVM,BRWD1,C16orf87,C1QL1,CACNA1A,CACNA2D2,CACNG4,CBLN1,CBS,CCAR1,CCDC88A,CCNJ,CELF2,CELF3,CELSR3,CLGN,CNNM2,CNOT6,CNRIP1,CNTN1,COL7A1,CORO1C,COX15,CPLX1,CPSF6,CTTNBP2,CUEDC2,CUX2,DDX6,DGCR2,DGCR6,DLG5,DNAJC9,DNMBP,DSCAM,DUSP9,EBF4,EEF1B2,EEF1D,EEPD1,…
1.10278e-05	10279	1476	863	TF:M09896	TF	Factor: E2F-7; motif: GRGGCGGGAANNN	AASDHPPT,ABCG1,ABHD6,ABI1,ABL2,ACACA,ACADSB,ACVR2B,ADAM22,ADAM8,ADD2,ADHFE1,AKAP11,AKAP1,AKT3,ALCAM,ANGPTL2,ANK1,ANKRD16,ANKRD28,AP2B1,AP4S1,ARHGAP12,ARHGEF7,ARL5B,ARMC8,ARMCX1,ASGR1,ATE1,ATOH8,ATXN10,ATXN3,BCAN,BCL7A,BCR,BEX1,BID,BMP2,BMPR1A,BRMS1L,BRSK2,BRWD1,BRWD3,BTF3,C11orf54,C14orf28,C16orf87,C1QL1,CACNA1A,CACNG4,CADM2,CASP9,CBLN1,CBS,CCAR1,CCNB1IP1,CCNJ,CDC123,CDH15,CDHR1,CDK5R1,CDON,CELF3…
1.11109e-05	3232	1476	320	TF:M02023_1	TF	Factor: MAZ; motif: NKGGGAGGGGRGGR; match class: 1	ABHD6,ABI1,ABL2,ACVR2B,ADAM8,ADD2,AGAP4,AKT3,ANK1,AP2B1,ARHGAP12,ATCAY,ATOH8,ATXN3,BEX1,BID,BMP2,BMPR1A,BRMS1L,BRSK2,BRWD1,BRWD3,C16orf87,CACNA1A,CACNA2D2,CACNG4,CASP9,CBLN1,CBS,CHD3,CNOT8,COL7A1,CORO1C,CPLX1,CRMP1,CSMD1,CSMD2,CSMD3,DCTN6,DDX25,DLG5,DLGAP1,DLL3,DSCAM,DSCAML1,DUSP9,EBF4,EIF4B,ENAH,FGD1,FOXR1,FSD1,FUT9,FXYD6,FYN,GAD1,GALNT13,GATA2,GFRA1,GGA1,GLUD1,GPR173,GPSM1,GRIA3,GRINA,HEY1,HMX1…
1.14832e-05	6863	1476	608	TF:M12722_1	TF	Factor: ZXDL; motif: GSGSCNNGGGMRGCNCCGGGS; match class: 1	ABCG1,ABHD6,ABI1,ABL2,ACACA,ACVR2B,ADAM22,AKAP11,AKAP1,AKT3,ALCAM,ANK1,ANKRD16,ANKRD28,ARHGAP12,ARHGEF7,ARMC8,ATE1,ATOH8,ATXN10,ATXN3,BCAN,BCAR1,BCL7A,BCR,BID,BIVM,BMP2,BMPR1A,BRSK2,BRWD1,C14orf28,C16orf87,C1QL1,CACNA1A,CACNA2D2,CACNG4,CADM2,CADPS,CASP9,CBLN1,CBS,CCAR1,CDH15,CDK5R1,CDON,CELF2,CELF3,CELSR3,CFDP1,CLGN,CNNM2,CNOT6,CNRIP1,COL7A1,CORO1C,CORO7,CPLX1,CPSF6,CRMP1,CRTAC1,CSMD2,CTTNBP2,CUX…
1.25865e-05	14996	1476	1193	TF:M07206	TF	Factor: E2F-1; motif: NGGGCGGGARV	AASDHPPT,ABCC8,ABCG1,ABHD6,ABI1,ABL1,ABL2,ACACA,ACADSB,ACVR2B,ADAM20,ADAM22,ADAM8,ADAMTS20,ADD2,ADHFE1,AGAP4,AKAP11,AKAP1,AKT3,ALCAM,ALOX12B,AMH,ANGPTL2,ANK1,ANKRD16,ANKRD28,AP2B1,AP4S1,ARHGAP12,ARHGEF7,ARL5B,ARMC8,ARMCX1,ASGR1,ATCAY,ATE1,ATF7IP,ATOH8,ATXN10,ATXN3,BCAR1,BCCIP,BCL6,BCL7A,BCR,BEX1,BID,BIVM,BMP2,BMPR1A,BRMS1L,BRSK2,BRWD1,BRWD3,BTF3,C11orf54,C14orf28,C16orf87,C1QL1,CACNA1A,CACNA2D2,C…
1.32999e-05	7949	1476	690	TF:M10435	TF	Factor: Sp2; motif: GGGGCGGGG	ABCC8,ABCG1,ABHD6,ABL1,ABL2,ACACA,ACADSB,ACVR2B,ADAM8,ADD2,AKAP1,AKT3,AMH,ANK1,ANKRD16,ANKRD28,AP4S1,ARHGAP12,ARMCX1,ATOH8,ATXN3,BCAN,BCAR1,BCR,BID,BMPR1A,BRMS1L,BRSK2,BRWD1,C14orf28,C16orf87,C1QL1,CACNA1A,CACNA2D2,CACNG4,CADM2,CASP9,CBLN1,CBS,CCDC120,CCDC88A,CDH15,CDK5R1,CDON,CELSR3,CFDP1,CNOT6,CNTN1,CORO1C,CPLX1,CPSF6,CRMP1,CSMD1,CSMD2,CUX2,DCTN6,DDHD1,DDX25,DDX42,DDX6,DEDD,DGCR2,DGCR6,DGKI,DHT…
1.34631e-05	4754	1476	443	TF:M01857_1	TF	Factor: AP-2alpha; motif: NGCCYSNNGSN; match class: 1	ABCG1,ABL2,ACACA,ACVR2B,ADAM22,AKAP1,AKT3,AMH,ANK1,ANKRD16,ANKRD28,ARHGEF7,ATOH8,ATXN3,BCAR1,BCCIP,BCL7A,BCR,BID,BIVM,BRSK2,BRWD1,C16orf87,C1QL1,CACNA1A,CACNA2D2,CACNG4,CBS,CCAR1,CCDC88A,CDH15,CDK5R1,CELF2,CELSR3,CLGN,CNNM2,CNOT6,CNRIP1,COL7A1,CORO1C,CPLX1,CPSF6,CRTAC1,CTTNBP2,CUX2,DDX25,DDX6,DGCR2,DGCR6,DLG5,DNMBP,DPYSL4,DSCAM,DST,EBF4,EEF1B2,EEF1D,EEPD1,EFS,ENAH,ENHO,FAM117B,FBN2,FBXO34,FERMT1,…
1.88741e-05	9143	1476	778	TF:M06948	TF	Factor: Sp2; motif: TGGGCGCGCCCA	AASDHPPT,ABCC8,ABCG1,ABI1,ACACA,ACADSB,ACBD5,ACVR2B,ADAM22,ADAM8,ADAMTS20,ADD2,AGAP4,AKAP1,AKT3,AMH,ANK1,ANKRD16,ANKRD28,AP4S1,ARHGEF7,ATCAY,ATE1,ATF7IP,ATXN10,ATXN3,BCAR1,BCCIP,BCL7A,BCR,BEX1,BID,BIVM,BMP2,BMPR1A,BRMS1L,BRSK2,BRWD1,C11orf54,C14orf28,C16orf87,C1QL1,CACNA2D2,CACNG4,CADM2,CADPS,CBLN1,CBS,CCAR1,CCDC120,CCDC88A,CCNJ,CDC123,CDH15,CDK5R1,CDON,CEBPZ,CELF2,CELSR3,CEP57,CHGB,CLGN,CNOT6,CN…
2.37518e-05	6035	1476	542	TF:M12313	TF	Factor: ZNF460; motif: NNACNCCCCCCNN	ABCC8,ABCG1,ABL1,ABL2,ACACA,ACADSB,ACVR2B,ADAM22,ADAM8,ADD2,AKAP1,AKT3,ALCAM,AMH,ANK1,ANKRD28,AP4S1,ARHGAP12,ARHGEF7,ATXN10,BCAN,BCAR1,BCCIP,BCR,BEX1,BID,BRSK2,BRWD1,BRWD3,C14orf28,C16orf87,CACNA1A,CACNA2D2,CACNG4,CADM2,CADPS,CBLN1,CBS,CCAR1,CCDC120,CCNJ,CDH15,CDK5R1,CELF2,CELF3,CELSR3,CLGN,CNNM2,CNOT6,CNOT8,CNRIP1,COL7A1,CPLX1,CPSF6,CRMP1,CRTAC1,CSMD2,CUEDC2,CUX2,DCTN6,DDHD1,DDX25,DDX6,DEDD,DGCR…
2.40319e-05	11715	1476	964	TF:M13149	TF	Factor: ZNF219; motif: SNNCAGCACCNNGGNCAGCGSC	AASDHPPT,ABCC8,ABCG1,ABHD6,ABL1,ACACA,ACADSB,ACBD5,ACVR2B,ADAM22,ADAM8,ADD2,AGAP4,AKAP11,AKAP1,AKR1C2,AKT3,ALCAM,AMH,ANGPTL2,ANK1,ANKRD16,ANKRD28,AP4S1,ARHGAP12,ARHGEF7,ARL5B,ASGR1,ATCAY,ATE1,ATF7IP,ATOH8,ATP6V1B1,ATXN10,ATXN3,BCAN,BCAR1,BCCIP,BCL7A,BCR,BEX1,BID,BIVM,BMP2,BMPR1A,BRMS1L,BRSK2,BRWD1,C16orf87,C1QL1,CACNA1A,CACNA2D2,CACNG4,CADM2,CADPS,CASP9,CBLN1,CBS,CCDC120,CCNJ,CDH15,CDHR1,CDK5R1,C…
2.4263e-05	6945	1476	612	TF:M01873	TF	Factor: Egr-1; motif: GCGGGGGCGG	ABHD6,ABI1,ABL2,ACACA,ADAM22,ADAMTS20,ADD2,ADHFE1,AKAP11,AKT3,ALCAM,ALKBH1,AMH,ANK1,ANKRD16,ANKRD28,AP2B1,ARHGAP12,ARHGEF7,ATE1,ATOH8,ATXN10,BCAN,BCAR1,BCL7A,BEX1,BID,BMP2,BMPR1A,BRSK2,BRWD1,BRWD3,BTF3,C11orf54,C14orf28,C16orf87,C1QL1,CACNA1A,CACNA2D2,CACNG4,CADM2,CASP9,CBLN1,CBS,CCDC120,CDH15,CDK5R1,CDON,CELF2,CELSR3,CFDP1,COL7A1,CORO1C,CPLX1,CRMP1,CRTAC1,CSDC2,CTTNBP2,CUX2,DCTN6,DDHD1,DDX42,DDX…
2.59727e-05	14860	1476	1182	TF:M08205	TF	Factor: E2F-1:Elk-1; motif: SGCGCSNNAMCGGAAGT	AASDHPPT,ABCC8,ABCG1,ABHD6,ABI1,ABL1,ABL2,ACACA,ACADSB,ACBD5,ACVR2B,ADAM20,ADAM22,ADAM8,ADAMTS20,ADD2,AGAP4,AIM2,AKAP11,AKAP1,AKAP6,AKT3,ALKBH1,ALOX12B,AMH,ANGPTL2,ANK1,ANKRD16,ANKRD28,AP2B1,AP4S1,ARHGAP12,ARHGEF7,ARL5B,ARMC8,ARMCX1,ASGR1,ATCAY,ATE1,ATF7IP,ATOH8,ATP6V1B1,ATXN10,ATXN3,BCAN,BCAR1,BCCIP,BCL6,BCL7A,BCR,BEX1,BID,BIVM,BMP2,BMPR1A,BRSK2,BRWD1,BTF3,C11orf54,C14orf28,C16orf87,C1QL1,CACNA1…
2.64022e-05	17616	1476	1360	TF:M12599	TF	Factor: E2F4; motif: YCCCGCCNCNNSSNNSNN	AASDHPPT,ABCC8,ABCG1,ABHD6,ABI1,ABL1,ABL2,ACACA,ACADSB,ACBD5,ACVR2B,ADAM22,ADAM8,ADAMTS20,ADD2,ADHFE1,AGAP4,AIM2,AKAP11,AKAP1,AKT3,ALCAM,ALKBH1,ALOX12B,AMH,ANGPTL2,ANK1,ANKRD16,ANKRD28,AP2B1,AP4S1,APBA2,ARHGAP12,ARHGEF7,ARL5B,ARMC8,ARMCX1,ASGR1,ATCAY,ATE1,ATF7IP,ATOH8,ATP6V1B1,ATXN10,ATXN3,BCAN,BCAR1,BCCIP,BCL6,BCL7A,BCR,BEX1,BID,BIVM,BMP2,BMPR1A,BRMS1L,BRSK2,BRWD1,BRWD3,BTF3,C11orf54,C14orf28,C1…
2.73089e-05	8808	1476	752	TF:M05361	TF	Factor: Sp6; motif: WGGGCGG	AASDHPPT,ABCC8,ABHD6,ABI1,ABL1,ABL2,ACACA,ACADSB,ACVR2B,ADAM22,ADAM8,ADD2,ADHFE1,AKAP11,AKT3,ALCAM,ALOX12B,AMH,ANGPTL2,ANK1,ANKRD28,AP2B1,AP4S1,ARHGAP12,ARL5B,ARMC8,ARMCX1,ATOH8,ATXN10,ATXN3,BCAN,BCL7A,BCR,BID,BIVM,BMP2,BMPR1A,BRMS1L,BRSK2,BRWD1,C16orf87,CACNA1A,CACNA2D2,CACNG4,CASP9,CBS,CCDC120,CCDC88A,CCNJ,CDH15,CDHR1,CDK5R1,CDON,CELF2,CELSR3,CFDP1,CLGN,CNNM2,CNOT6,CNTN1,COL7A1,CORO1C,CPLX1,CRM…
2.73089e-05	8808	1476	752	TF:M05444	TF	Factor: CPBP; motif: NGGGCGG	AASDHPPT,ABCC8,ABHD6,ABI1,ABL1,ABL2,ACACA,ACADSB,ACVR2B,ADAM22,ADAM8,ADD2,ADHFE1,AKAP11,AKT3,ALCAM,ALOX12B,AMH,ANGPTL2,ANK1,ANKRD28,AP2B1,AP4S1,ARHGAP12,ARL5B,ARMC8,ARMCX1,ATOH8,ATXN10,ATXN3,BCAN,BCL7A,BCR,BID,BIVM,BMP2,BMPR1A,BRMS1L,BRSK2,BRWD1,C16orf87,CACNA1A,CACNA2D2,CACNG4,CASP9,CBS,CCDC120,CCDC88A,CCNJ,CDH15,CDHR1,CDK5R1,CDON,CELF2,CELSR3,CFDP1,CLGN,CNNM2,CNOT6,CNTN1,COL7A1,CORO1C,CPLX1,CRM…
2.73089e-05	8808	1476	752	TF:M05332	TF	Factor: Sp2; motif: WGGGCGG	AASDHPPT,ABCC8,ABHD6,ABI1,ABL1,ABL2,ACACA,ACADSB,ACVR2B,ADAM22,ADAM8,ADD2,ADHFE1,AKAP11,AKT3,ALCAM,ALOX12B,AMH,ANGPTL2,ANK1,ANKRD28,AP2B1,AP4S1,ARHGAP12,ARL5B,ARMC8,ARMCX1,ATOH8,ATXN10,ATXN3,BCAN,BCL7A,BCR,BID,BIVM,BMP2,BMPR1A,BRMS1L,BRSK2,BRWD1,C16orf87,CACNA1A,CACNA2D2,CACNG4,CASP9,CBS,CCDC120,CCDC88A,CCNJ,CDH15,CDHR1,CDK5R1,CDON,CELF2,CELSR3,CFDP1,CLGN,CNNM2,CNOT6,CNTN1,COL7A1,CORO1C,CPLX1,CRM…
2.75638e-05	11763	1476	967	TF:M11882_1	TF	Factor: pax-6; motif: NYACGCNYSANYGMNCN; match class: 1	AASDHPPT,ABCC8,ABI1,ABL1,ACACA,ACBD5,ADAM20,ADAM22,ADAM8,ADAMTS20,AKAP1,AKT3,ALCAM,ALKBH1,ANGPTL2,ANK1,ANKRD16,ANKRD28,AP4S1,APBA2,ARHGAP12,ARHGEF7,ARL5B,ARMC8,ARMCX1,ATCAY,ATE1,ATF7IP,ATOH8,ATXN10,ATXN3,BCAR1,BCCIP,BCL6,BCL7A,BCR,BEND7,BEX1,BID,BIVM,BMP2,BMPR1A,BRMS1L,BRSK2,BRWD1,BTF3,C14orf28,C16orf87,C1QL1,CACNA1A,CACNA2D2,CACNG4,CADPS,CASP9,CBLN1,CBS,CCAR1,CCDC88A,CCNJ,CDHR1,CDK5R1,CDON,CEBPZ…
2.76923e-05	13385	1476	1081	TF:M07380	TF	Factor: E2F-4; motif: NTTTCSCGCC	AASDHPPT,ABCG1,ABHD6,ABI1,ABL1,ABL2,ACACA,ACADSB,ACVR2B,ADAM22,ADAM8,ADD2,ADHFE1,AKAP11,AKAP1,AKT3,ALKBH1,ALOX12B,ANGPTL2,ANK1,ANKRD16,ANKRD28,AP2B1,AP4S1,ARHGAP12,ARHGEF7,ARL5B,ARMC8,ASGR1,ATCAY,ATE1,ATF7IP,ATOH8,ATXN10,ATXN3,BCAR1,BCCIP,BCL7A,BCR,BEX1,BID,BMP2,BMPR1A,BRMS1L,BRSK2,BRWD1,BTF3,C11orf54,C14orf28,C16orf87,C1QL1,CACNA1A,CACNA2D2,CACNG4,CADM2,CADPS,CASP9,CBLN1,CBS,CCAR1,CCNB1IP1,CCNJ,…
2.77942e-05	10401	1476	869	TF:M13129	TF	Factor: RERE; motif: CNGCNSCNNGSRCRGSGSS	ABCC8,ABCG1,ABHD6,ABL1,ACACA,ACBD5,ACVR2B,ADAM8,ADD2,AGAP4,AKAP11,AKAP1,AKT3,ALCAM,AMH,ANGPTL2,ANK1,ANKRD16,ANKRD28,AP4S1,APBA2,ARHGEF7,ARL5B,ARMC8,ARMCX1,ATCAY,ATE1,ATOH8,ATP6V1B1,ATXN10,ATXN3,BCAN,BCAR1,BCCIP,BCL7A,BCR,BEX1,BID,BIVM,BMP2,BMPR1A,BRMS1L,BRSK2,BRWD1,BTF3,C16orf87,C1QL1,CACNA1A,CACNA2D2,CACNG4,CADPS,CASP9,CBLN1,CCAR1,CCDC120,CCNJ,CDH15,CDHR1,CDK5R1,CDON,CELF2,CELF3,CELSR3,CEP57,CFD…
2.90723e-05	4505	1476	421	TF:M12703_1	TF	Factor: ZNF383; motif: SSNGGGMGGNGSNGGS; match class: 1	ABCC8,ABCG1,ABHD6,ABI1,ABL2,ACACA,ACVR2B,ADD2,AKAP11,AKT3,ALCAM,ALOX12B,ANK1,ANKRD16,ANKRD28,AP2B1,AP4S1,ARHGAP12,ARHGEF7,ATCAY,ATXN3,BCAN,BID,BMPR1A,BRMS1L,BRSK2,BRWD1,C1QL1,CACNA1A,CACNA2D2,CACNG4,CASP9,CBLN1,CCDC88A,CDH15,CDON,CELF2,CELSR3,CNOT8,CORO1C,CPLX1,CPSF6,CRMP1,CRTAC1,CSMD1,CUX2,DCTN6,DDX6,DEDD,DGKI,DLGAP1,DLL3,DPYSL4,DSCAM,DSCAML1,DUSP9,EBF1,EBF4,EFS,ENAH,ENHO,EXOC5,FAM117B,FBXO25,FG…
3.07715e-05	9367	1476	793	TF:M12703	TF	Factor: ZNF383; motif: SSNGGGMGGNGSNGGS	ABCC8,ABCG1,ABHD6,ABI1,ABL2,ACACA,ACVR2B,ADAM8,ADD2,AKAP11,AKAP1,AKT3,ALCAM,ALOX12B,ANK1,ANKRD16,ANKRD28,AP2B1,AP4S1,ARHGAP12,ARHGEF7,ARL5B,ARMCX1,ATCAY,ATOH8,ATXN3,BCAN,BCAR1,BCL7A,BEND7,BEX1,BID,BMPR1A,BRMS1L,BRSK2,BRWD1,BRWD3,C11orf54,C14orf28,C1QL1,CACNA1A,CACNA2D2,CACNG4,CADM2,CASP9,CBLN1,CBS,CCAR1,CCDC88A,CCNJ,CDH15,CDHR1,CDK5R1,CDON,CELF2,CELSR3,CEP57,CHGB,CLGN,CNOT6,CNOT8,CNTN1,CORO1C,CPL…
3.43673e-05	13049	1476	1057	TF:M07040	TF	Factor: GKLF; motif: NNRRGRRNGNSNNN	AASDHPPT,ABCC8,ABCG1,ABHD6,ABI1,ABL1,ABL2,ACACA,ACADSB,ACVR2B,ADAM22,ADAM8,ADAMTS20,ADD2,ADHFE1,AGAP4,AIM2,AKAP11,AKT3,ALCAM,ALOX12B,AMH,ANGPTL2,ANK1,ANKRD28,AP4S1,APBA2,ARHGAP12,ARHGEF7,ARMCX1,ASGR1,ATCAY,ATOH8,ATP6V1B1,ATXN10,ATXN3,BCAN,BCAR1,BCL7A,BCR,BEX1,BID,BMP2,BMPR1A,BRSK2,BRWD1,BRWD3,BTF3,C14orf28,C16orf87,C1QL1,CACNA1A,CACNA2D2,CACNG4,CADM2,CADPS,CBLN1,CBS,CCAR1,CCDC120,CCDC88A,CCNJ,CDC…
3.72868e-05	3329	1476	325	TF:M08878_1	TF	Factor: EGR; motif: CGCCCCCGCNN; match class: 1	ABHD6,ABI1,ABL2,ADAMTS20,ADD2,AKAP1,AKT3,ALCAM,AMH,ANK1,ANKRD16,ARHGAP12,ARHGEF7,ATXN10,BCAR1,BEX1,BID,BRSK2,BRWD1,BRWD3,C1QL1,CACNA1A,CACNA2D2,CADM2,CASP9,CBLN1,CBS,CDK5R1,CNNM2,CNOT8,CORO1C,CPLX1,CPSF6,CRMP1,CRTAC1,CUX2,DCTN6,DDX6,DPYSL4,DST,EBF4,EEF1D,EEPD1,EFS,EIF4B,ENAH,EPC1,FAM110B,FBN2,FBXO25,FBXO34,FGD1,FGF17,FHDC1,FOXR1,FSD1,FYN,GABRB3,GFRA1,GGA1,GPSM1,GRINA,HDAC4,HECTD1,HEY1,HSF4,IMPDH2…
3.86774e-05	13097	1476	1060	TF:M12160	TF	Factor: KLF15; motif: RCCMCRCCCMCN	AASDHPPT,ABCC8,ABCG1,ABHD6,ABI1,ABL1,ABL2,ACACA,ACADSB,ACVR2B,ADAM22,ADAM8,ADAMTS20,ADD2,AKAP1,AKT3,ALCAM,ALOX12B,AMH,ANGPTL2,ANK1,ANKRD16,ANKRD28,AP2B1,AP4S1,ARHGAP12,ARHGAP28,ARHGEF7,ARL5B,ARMC8,ARMCX1,ASGR1,ATCAY,ATE1,ATF7IP,ATOH8,ATXN10,ATXN3,BCAN,BCAR1,BEND7,BEX1,BID,BMP2,BMPR1A,BRMS1L,BRSK2,BRWD1,BRWD3,BTF3,C14orf28,C16orf87,C1QL1,CACNA1A,CACNA2D2,CACNG4,CADM2,CADPS,CASP9,CBLN1,CBS,CCAR1,CC…
4.01604e-05	12315	1476	1005	TF:M02090	TF	Factor: E2F-4; motif: GCGGGAAANA	ABCC8,ABCG1,ABHD6,ABL1,ABL2,ACACA,ACADSB,ACBD5,ACVR2B,ADAM22,ADAM8,ADAMTS20,ADD2,ADHFE1,AGAP4,AIM2,AKAP11,AKAP1,AKT3,ALCAM,ALKBH1,ALOX12B,AMH,ANK1,ANKRD16,ANKRD28,AP2B1,AP4S1,APBA2,ARHGAP12,ARHGEF7,ARL5B,ARMC8,ARMCX1,ATE1,ATF7IP,ATOH8,ATP6V1B1,ATXN10,BCAR1,BCCIP,BCL7A,BEX1,BID,BMP2,BMPR1A,BRMS1L,BRSK2,BRWD1,BRWD3,BTF3,C11orf54,C14orf28,C1QL1,CACNA1A,CACNA2D2,CACNG4,CBLN1,CBS,CCAR1,CCNB1IP1,CCNJ,C…
4.27668e-05	3055	1476	302	TF:M01219_1	TF	Factor: SP1:SP3; motif: CCSCCCCCYCC; match class: 1	ABHD6,ABL2,ACVR2B,ADAM8,AKT3,ANK1,ANKRD16,ANKRD28,ATOH8,BCAR1,BCL7A,BEX1,BRSK2,BRWD1,C14orf28,C1QL1,CACNA2D2,CACNG4,CADM2,CBLN1,CBS,CDH15,CELF2,CELSR3,CNOT6,CORO1C,CPLX1,CPSF6,CRMP1,CRTAC1,CTTNBP2,DDX42,DDX6,DLG5,DLL3,DPYSL4,DUSP9,EBF1,EBF4,EEF1D,EEPD1,EIF4B,ENAH,FAM117B,FBXO25,FBXO34,FGD1,FOXR1,FRY,FYN,GAD1,GALNT13,GGA1,GPR173,GPSM1,GRIA3,GRINA,HDAC4,IGF1R,INPP1,JMY,KCNB1,KCND2,KCNIP2,KCNIP3,KCN…
4.57057e-05	9452	1476	798	TF:M01857	TF	Factor: AP-2alpha; motif: NGCCYSNNGSN	AASDHPPT,ABCG1,ABHD6,ABL1,ABL2,ACACA,ACVR2B,ADAM22,ADAM8,ADAMTS20,AKAP11,AKAP1,AKT3,AMH,ANK1,ANKRD16,ANKRD28,APBA2,ARHGEF7,ARMCX1,ATCAY,ATE1,ATOH8,ATXN10,ATXN3,BCAN,BCAR1,BCCIP,BCL7A,BCR,BEX1,BID,BIVM,BRMS1L,BRSK2,BRWD1,C14orf28,C16orf87,C1QL1,CACNA1A,CACNA2D2,CACNG4,CADM2,CADPS,CASP9,CBLN1,CBS,CCAR1,CCDC120,CCDC88A,CDC123,CDH15,CDK5R1,CEBPZ,CELF2,CELF3,CELSR3,CEP57,CLGN,CNBP,CNNM2,CNOT6,CNRIP1,C…
4.68514e-05	9589	1476	808	TF:M10426	TF	Factor: ctcf; motif: CCRSCAGGGGGCGCN	AASDHPPT,ABCC8,ABCG1,ABI1,ABL1,ACACA,ACADSB,ACBD5,ACVR2B,ADAM8,ADAMTS20,ADD2,AKAP1,AKT3,ALCAM,ALKBH1,ANK1,ANKRD16,ANKRD28,AP4S1,APBA2,ARHGAP12,ARHGEF7,ATCAY,ATE1,ATF7IP,ATOH8,ATXN3,BCAN,BCAR1,BCL6,BCL7A,BCR,BEX1,BID,BIVM,BMP2,BMPR1A,BRSK2,BRWD1,BRWD3,C16orf87,C1QL1,CACNA1A,CACNA2D2,CACNG4,CADM2,CADPS,CASP9,CBLN1,CBS,CCNJ,CDH15,CDHR1,CDK5R1,CDON,CELF2,CELF3,CELSR3,CEP57,CFDP1,CHGB,CLGN,CNNM2,CNOT6…
5.29096e-05	15697	1476	1236	TF:M08525_1	TF	Factor: E2F-1:HES-7; motif: GGCRCGTGSYNNWNGGCGCSM; match class: 1	AASDHPPT,ABCC8,ABCG1,ABHD6,ABI1,ABL1,ABL2,ACACA,ACADSB,ACBD5,ACVR2B,ADAM22,ADAM8,ADAMTS20,ADD2,ADHFE1,AGAP4,AKAP11,AKAP1,AKT3,ALCAM,ALOX12B,AMH,ANGPTL2,ANK1,ANKRD16,ANKRD28,AP4S1,APBA2,ARHGAP12,ARHGEF7,ARL5B,ARMC8,ARMCX1,ASGR1,ATCAY,ATE1,ATF7IP,ATOH8,ATXN10,ATXN3,BCAN,BCAR1,BCCIP,BCHE,BCL6,BCL7A,BCR,BEND7,BEX1,BID,BIVM,BMP2,BMPR1A,BRMS1L,BRSK2,BRWD1,BRWD3,BTF3,C11orf54,C14orf28,C16orf87,C1QL1,CAC…
5.49406e-05	10019	1476	839	TF:M12725	TF	Factor: PHB; motif: NCCCAGCCCCY	ABCC8,ABCG1,ABHD6,ABI1,ABL2,ACACA,ACADSB,ACVR2B,ADAM22,ADAM8,ADD2,ADHFE1,AGAP4,AIM2,AKAP11,AKAP1,AKT3,AMH,ANGPTL2,ANK1,ANKRD16,ANKRD28,AP4S1,ARHGAP12,ARHGAP28,ARHGEF7,ASGR1,ATOH8,ATP6V1B1,BCAN,BCAR1,BCCIP,BCL6,BCL7A,BEX1,BID,BRWD1,C16orf87,C1QL1,CACNA1A,CACNA2D2,CACNG4,CADM2,CADPS,CASP9,CBLN1,CBS,CCAR1,CCDC120,CCNJ,CDH15,CDH20,CDK5R1,CDON,CEBPZ,CELF3,CELSR3,CHD3,CHST9,CLEC4F,CNOT6,CNTN1,COL7A1,CO…
5.933e-05	2741	1476	275	TF:M07436_1	TF	Factor: WT1; motif: NNGGGNGGGSGN; match class: 1	ABCC8,ABHD6,ABL2,ADAM8,ADD2,AKT3,ALOX12B,AMH,AP2B1,AP4S1,ARHGEF7,ATCAY,ATOH8,ATXN10,BCAR1,BEX1,BRSK2,BRWD1,BRWD3,CACNA2D2,CADM2,CBS,CCAR1,CCDC120,CDHR1,CELSR3,CNOT8,CORO1C,CPLX1,CRMP1,CSMD1,CSMD2,DCTN6,DDX25,DDX6,DEDD,DLG5,DPYSL4,DSCAM,DUSP9,FAM117B,FBN2,FBXO34,FGF12,FGF17,FOXR1,FXYD6,GABRB3,GAD1,GALNT13,GGA1,GPM6A,GPR173,GPSM1,GREB1L,GRHL3,GRIA3,GRINA,HDAC4,HEY1,HNRNPA1,ITSN1,KCNB1,KCNIP2,KCNK3,…
6.46148e-05	6593	1476	582	TF:M02090_1	TF	Factor: E2F-4; motif: GCGGGAAANA; match class: 1	ABL2,ACACA,ACADSB,ACBD5,ACVR2B,ADAM22,ADAM8,ADAMTS20,ADD2,AGAP4,AKAP11,AKAP1,AKT3,ALOX12B,AMH,ANK1,ANKRD16,ANKRD28,AP4S1,ARL5B,ARMC8,ARMCX1,ATE1,ATF7IP,ATOH8,BCAR1,BCL7A,BID,BMPR1A,BRMS1L,BRSK2,BRWD1,BTF3,CACNA2D2,CACNG4,CBLN1,CBS,CCNJ,CDC123,CDK5R1,CDON,CEBPZ,CELF3,CHGB,CLGN,CNOT6,CNRIP1,CNTN1,CORO1C,CPLX1,CPSF6,CUEDC2,DCAF16,DDX21,DDX42,DGCR2,DGCR6,DGKI,DIS3,DLG5,DNAJC9,DPYSL4,DSCAML1,EBF4,EEF1…
6.65302e-05	6127	1476	546	TF:M00931_1	TF	Factor: Sp1; motif: GGGGCGGGGC; match class: 1	ABCC8,ABCG1,ABHD6,ABL1,ABL2,ACACA,ACADSB,ACVR2B,ADAM8,ADD2,AKAP1,AKT3,AMH,ANK1,ANKRD28,AP4S1,ARHGAP12,ARHGEF7,ARMCX1,ATE1,ATF7IP,ATXN3,BCAN,BCAR1,BCR,BID,BMPR1A,BRMS1L,BRSK2,BRWD1,C1QL1,CACNG4,CADM2,CASP9,CBLN1,CBS,CCDC120,CCDC88A,CDH15,CDHR1,CDK5R1,CDON,CELF2,CELSR3,CNOT6,CNTN1,CORO1C,CPLX1,CPSF6,CRMP1,CSMD2,CUX2,DCTN6,DDHD1,DDX25,DDX42,DDX6,DEDD,DGCR2,DGCR6,DHTKD1,DLL3,DNMBP,DPYSL4,DUSP9,EBF4,E…
7.08827e-05	2770	1476	277	TF:M10107_1	TF	Factor: DB1; motif: GGRRRRGRRGGAGGGGGNGRRR; match class: 1	ABCC8,ACVR2B,ADD2,AKAP11,AKT3,ALCAM,ALOX12B,ANK1,ATP6V1B1,BCAN,BID,BRMS1L,BRWD3,C1QL1,CACNA1A,CACNG4,CBLN1,CBS,CDH15,CELF2,CELF3,CEP57,CNOT6,CPLX1,CRMP1,CRTAC1,CSMD2,CUX2,DDX6,DEDD,DGKI,DHTKD1,DLG5,DST,DUSP9,EBF1,EFS,ENAH,FBN2,FGD1,FGF17,FHDC1,FSD1,FUT9,GABRB3,GALNT13,GFRA1,GPR173,GPSM1,HECTD1,IGF1R,INPP1,ITSN1,KCNB1,KCNIP2,KCNK3,KCNQ2,KDM2B,KLF12,KLHL13,LHFPL3,LIN28A,LRCH2,LRRN1,MAP2,MAX,MBD5,MD…
7.13505e-05	7714	1476	667	TF:M09765	TF	Factor: SP1; motif: NRGKGGGCGGGGCN	ABCC8,ABHD6,ABL1,ABL2,ACACA,ACADSB,ACVR2B,ADAM8,AKAP1,AKT3,ALOX12B,AMH,ANGPTL2,ANK1,ANKRD16,ANKRD28,ARHGAP12,ARMC8,ARMCX1,ATE1,ATF7IP,ATXN3,BCAN,BCAR1,BCR,BID,BMPR1A,BRMS1L,BRWD1,BRWD3,C16orf87,C1QL1,CACNA1A,CACNA2D2,CACNG4,CADM2,CASP9,CBLN1,CBS,CCDC120,CCDC88A,CDH15,CDK5R1,CDON,CELF2,CELSR3,CFDP1,CNBP,CNOT6,CORO1C,CORO7,CPLX1,CPSF6,CRMP1,CSMD2,CUX2,DCAF16,DCTN6,DDHD1,DDX25,DDX42,DDX6,DEDD,DGCR2,…
7.37178e-05	10375	1476	864	TF:M00008	TF	Factor: Sp1; motif: GGGGCGGGGT	AASDHPPT,ABCC8,ABCG1,ABHD6,ABI1,ABL1,ABL2,ACACA,ACADSB,ACVR2B,ADAM22,ADAM8,ADAMTS20,AKAP1,AKT3,ALCAM,ALOX12B,AMH,ANK1,ANKRD16,ANKRD28,AP4S1,ARHGAP12,ARHGEF7,ARL5B,ARMC8,ARMCX1,ASGR1,ATE1,ATF7IP,ATOH8,ATP6V1B1,ATXN3,BCAN,BCAR1,BCR,BEX1,BID,BIVM,BMP2,BMPR1A,BRMS1L,BRSK2,C11orf54,C14orf28,C16orf87,C1QL1,CACNA1A,CACNA2D2,CACNG4,CADM2,CADPS,CALCRL,CASP9,CBLN1,CBS,CCDC120,CCDC88A,CDH10,CDH15,CDHR1,CDK5…
8.0454e-05	11376	1476	936	TF:M13147	TF	Factor: ZNF253; motif: SNGNSCGNGGNGCKGNN	ABCC8,ABCG1,ABHD6,ABL2,ACACA,ACADSB,ACBD5,ACVR2B,ADAM22,ADAM8,ADD2,ADHFE1,AKAP11,AKAP1,AKT3,ALCAM,ALOX12B,AMH,ANGPTL2,ANK1,ANKRD16,ANKRD28,AP4S1,APBA2,ARHGAP12,ARHGEF7,ARL5B,ARMCX1,ATE1,ATF7IP,ATOH8,ATXN10,ATXN3,BCAN,BCAR1,BCCIP,BCL7A,BCR,BEX1,BID,BIVM,BMP2,BMPR1A,BRMS1L,BRSK2,BRWD1,BTF3,C14orf28,C1QL1,CACNA1A,CACNA2D2,CACNG4,CADM2,CADPS,CASP9,CBLN1,CBS,CCAR1,CCDC120,CCDC88A,CCNJ,CDH15,CDHR1,CDK5…
8.72465e-05	16651	1476	1297	TF:M10438	TF	Factor: ZF5; motif: GGSGCGCGS	AASDHPPT,ABCC8,ABCG1,ABHD6,ABI1,ABL1,ABL2,ACACA,ACADSB,ACBD5,ACVR2B,ADAM22,ADAM8,ADAMTS20,ADD2,ADHFE1,AFAP1,AGAP4,AKAP11,AKAP1,AKT3,ALCAM,ALKBH1,AMH,ANGPTL2,ANK1,ANKRD16,ANKRD28,AP2B1,AP4S1,ARHGAP12,ARHGEF7,ARL5B,ARMC8,ARMCX1,ARPP21,ASGR1,ATCAY,ATE1,ATF7IP,ATOH8,ATP6V1B1,ATXN10,ATXN3,BCAN,BCAR1,BCCIP,BCL6,BCL7A,BCR,BEND7,BEST3,BEX1,BID,BIVM,BMP2,BMPR1A,BRMS1L,BRSK2,BRWD1,BRWD3,BTF3,C11orf54,C14or…
9.58497e-05	10318	1476	859	TF:M12704	TF	Factor: ZNF432; motif: NCAGNRCCNSRGRCAGC	AASDHPPT,ABCG1,ABI1,ABL1,ABL2,ACACA,ACADSB,ACVR2B,ADAM8,ADAMTS20,ADD2,ADHFE1,AGAP4,AKAP11,AKAP1,AKR1C2,AKT3,ALCAM,ALOX12B,AMH,ANGPTL2,ANK1,ANKRD16,ANKRD28,AP4S1,APBA2,ARL5B,ARPP21,ASGR1,ATCAY,ATE1,ATF7IP,ATOH8,ATXN10,ATXN3,BCAN,BCAR1,BCCIP,BCL6,BCL7A,BCR,BEX1,BID,BIVM,BMP2,BMPR1A,BRMS1L,BRSK2,BRWD1,BRWD3,BTF3,C14orf28,C16orf87,C1QL1,CACNA1A,CACNG4,CADM2,CADPS,CASP9,CBLN1,CBS,CCAR1,CDC123,CDH15,CD…
9.83179e-05	6402	1476	566	TF:M07208	TF	Factor: EGR1; motif: NCNCCGCCCCCGCN	ABHD6,ABI1,ABL2,ACACA,ACVR2B,ADAM22,ADD2,ADHFE1,AKAP11,AKT3,ALCAM,ALOX12B,ANK1,AP2B1,ARHGAP12,ARHGEF7,ATCAY,ATXN10,BCAN,BCAR1,BCL7A,BEX1,BID,BMPR1A,BRSK2,BRWD1,BRWD3,BTF3,C11orf54,C1QL1,CACNA1A,CACNA2D2,CACNG4,CADM2,CASP9,CBLN1,CBS,CCAR1,CCDC120,CDH10,CDH15,CDON,CELF2,CELSR3,CEP57,CFDP1,CHGB,COL7A1,CORO1C,COX15,CPLX1,CRMP1,CRTAC1,CSMD3,DCTN6,DCX,DDHD1,DDX25,DDX6,DEDD,DLG5,DLL3,DNMBP,DPYSL4,DSCAM,…
0.000106606	5759	1476	516	TF:M00470_1	TF	Factor: AP-2gamma; motif: GCCYNNGGS; match class: 1	ABHD6,ABL2,ACVR2B,ADAM8,ADD2,ADHFE1,AGAP4,AIM2,AKAP11,AKAP1,AKT3,ALOX12B,AMH,ANGPTL2,ANK1,ANKRD16,ARHGEF7,ATE1,ATOH8,ATXN10,BCAR1,BCCIP,BCL7A,BCR,BEX1,BIVM,BMP2,BRSK2,BRWD1,C16orf87,C1QL1,CACNA1A,CACNG4,CASP9,CBLN1,CBS,CCAR1,CDH15,CDHR1,CELF2,CELSR3,CFDP1,CHD3,CLGN,CNNM2,CNOT6,CNRIP1,CNTN1,COL7A1,CORO1C,CPLX1,CPSF6,CRMP1,CRTAC1,CUX2,DCAF16,DDHD1,DDX6,DHTKD1,DLG5,DLL3,DST,EBF4,EEF1B2,EEF1D,EEPD1,E…
0.000110961	6355	1476	562	TF:M00244	TF	Factor: NGFI-C; motif: WTGCGTGGGYGG	ABCC8,ABHD6,ABL2,ACACA,ACADSB,ADAMTS20,ADD2,AKAP11,ANK1,ANKRD16,ANKRD28,AP2B1,ARHGAP12,ARHGEF7,ATE1,ATOH8,ATXN10,ATXN3,BCAN,BCAR1,BCCIP,BCL7A,BID,BIVM,BRWD3,BTF3,CACNA1A,CACNA2D2,CACNG4,CADM2,CADPS,CASP9,CBS,CCDC88A,CCNJ,CDH10,CDON,CELF2,CEP57,CHD3,CNBP,CNNM2,CNOT6,COL7A1,CORO1C,COX15,CPLX1,CPSF6,CRMP1,CRYGA,CSDC2,CSMD2,DCTN6,DDX42,DDX6,DIS3,DLL3,DPYSL4,DSCAML1,DST,DUSP9,EBF1,EBF4,EEPD1,EFS,EIF2A…
0.000115712	10892	1476	900	TF:M12722	TF	Factor: ZXDL; motif: GSGSCNNGGGMRGCNCCGGGS	ABCC8,ABCG1,ABHD6,ABI1,ABL1,ABL2,ACACA,ACADSB,ACVR2B,ADAM22,ADAM8,ADD2,AKAP11,AKAP1,AKT3,ALCAM,ALOX12B,ANGPTL2,ANK1,ANKRD16,ANKRD28,APBA2,ARHGAP12,ARHGEF7,ARMC8,ARMCX1,ATE1,ATF7IP,ATOH8,ATXN10,ATXN3,BCAN,BCAR1,BCCIP,BCL7A,BCR,BID,BIVM,BMP2,BMPR1A,BRSK2,BRWD1,C14orf28,C16orf87,C1QL1,CACNA1A,CACNA2D2,CACNG4,CADM2,CADPS,CASP9,CBLN1,CBS,CCAR1,CCDC88A,CCNJ,CDC123,CDH15,CDHR1,CDK5R1,CDON,CEBPZ,CELF2,CE…
0.000116954	9684	1476	812	TF:M00470	TF	Factor: AP-2gamma; motif: GCCYNNGGS	ABCC8,ABCG1,ABHD6,ABI1,ABL1,ABL2,ACACA,ACADSB,ACBD5,ACVR2B,ADAM8,ADD2,ADHFE1,AFAP1,AGAP4,AIM2,AKAP11,AKAP1,AKT3,ALCAM,ALOX12B,AMH,ANGPTL2,ANK1,ANKRD16,ANKRD28,AP4S1,ARHGEF7,ARMCX1,ATE1,ATOH8,ATP6V1B1,ATXN10,BCAN,BCAR1,BCCIP,BCL7A,BCR,BEX1,BID,BIVM,BMP2,BMPR1A,BRSK2,BRWD1,BRWD3,BTF3,C16orf87,C1QL1,CACNA1A,CACNA2D2,CACNG4,CADPS,CASP9,CBLN1,CBS,CCAR1,CCDC88A,CCNJ,CDH15,CDHR1,CDK5R1,CDON,CELF2,CELF3,…
0.000117288	5840	1476	522	TF:M00706	TF	Factor: TFII-I; motif: RGAGGKAGG	AASDHPPT,ABCC8,ABI1,ADAM22,ADAMTS20,ADD2,AKAP11,AKT3,ALCAM,ANK1,AP4S1,ASGR1,ATAD1,ATCAY,ATOH8,ATP6V1B1,ATXN10,BCAN,BCAR1,BCL6,BCR,BIVM,BMPR1A,BRWD3,C1QL1,CACNA1A,CACNA2D2,CACNG4,CADPS,CBLN1,CDH10,CDH15,CDON,CELSR3,CHD3,CHGB,CLEC4F,CNNM2,CNTN1,CORO1C,CPLX1,CPSF6,CRMP1,CSDC2,CSMD2,CUEDC2,CUX2,DDX42,DDX6,DEDD,DGCR2,DGCR6,DIS3,DSCAML1,DST,DUSP26,DUSP9,EEF1B2,EFS,EIF2A,EIF3H,FAM133A,FBN2,FGF17,FOXE1,F…
0.000125738	6751	1476	592	TF:M10108	TF	Factor: WT1; motif: RGGNGGGGGAGGRGGNGGRG	ABCC8,ABHD6,ABI1,ABL2,ACACA,ACVR2B,ADAM22,ADAMTS20,ADD2,AKAP11,AKT3,ALCAM,ALOX12B,AMH,ANK1,ANKRD16,ANKRD28,AP2B1,ARHGAP12,ARHGEF7,ATCAY,ATOH8,ATP6V1B1,ATXN10,BCL6,BID,BMPR1A,BRWD1,BRWD3,C11orf54,CACNA1A,CACNA2D2,CACNG4,CADM2,CADPS,CBS,CCAR1,CDH10,CDH15,CDON,CEP57,CHGB,CLGN,CNOT6,CNOT8,CNRIP1,COL7A1,CORO1C,CORO7,COX15,CPEB3,CPLX1,CPSF6,CRMP1,CRTAC1,CSMD1,CSMD2,CUX2,DDX6,DEDD,DGCR2,DGKI,DHTKD1,DLG5…
0.000127525	7739	1476	667	TF:M08878	TF	Factor: EGR; motif: CGCCCCCGCNN	ABCG1,ABHD6,ABI1,ABL2,ACACA,ADAM22,ADAM8,ADAMTS20,ADD2,ADHFE1,AKAP11,AKAP1,AKT3,ALCAM,ALKBH1,AMH,ANK1,ANKRD16,ARHGAP12,ARHGEF7,ASGR1,ATCAY,ATXN10,BCAN,BCAR1,BCL7A,BCR,BEX1,BID,BMP2,BMPR1A,BRSK2,BRWD1,BRWD3,BTF3,C11orf54,C14orf28,C1QL1,CACNA1A,CACNA2D2,CACNG4,CADM2,CASP9,CBLN1,CBS,CCDC120,CCDC88A,CCNJ,CDH15,CDK5R1,CDON,CELF2,CELSR3,CFDP1,CNBP,CNNM2,CNOT8,COL7A1,CORO1C,CPLX1,CPSF6,CRMP1,CRTAC1,CUX2…
0.000132855	13827	1476	1107	TF:M11530_1	TF	Factor: E2F-2; motif: NWTTTGGCGCCAWWNN; match class: 1	AASDHPPT,ABCC8,ABCG1,ABHD6,ABI1,ACACA,ACADSB,ACVR2B,ADAM8,ADD2,AGAP4,AKAP11,AKAP1,ALOX12B,AMH,ANK1,ANKRD16,ANKRD28,AP4S1,ARHGAP12,ARHGAP28,ARHGEF7,ARL5B,ARMCX1,ATCAY,ATE1,ATOH8,ATXN10,ATXN3,BCAN,BCAR1,BCCIP,BCHE,BCL6,BCL7A,BCR,BID,BIVM,BMP2,BMPR1A,BRMS1L,BRSK2,BRWD1,C11orf54,C14orf28,C16orf87,C1QL1,CACNA1A,CACNA2D2,CACNG4,CADPS,CASP9,CBLN1,CBS,CCAR1,CCDC120,CCDC88A,CCNJ,CDC123,CDHR1,CDK5R1,CDON,C…
0.000151045	2613	1476	262	TF:M07329_1	TF	Factor: Osx; motif: CCNCCCCCNNN; match class: 1	ABCC8,ABCG1,ABHD6,ABI1,ABL2,ADAM8,AKAP1,AKT3,ALCAM,ANK1,ARHGAP12,ARL5B,ATXN10,BCAN,BMPR1A,BRWD1,BRWD3,CACNA1A,CACNG4,CADM2,CADPS,CASP9,CBLN1,CBS,CNNM2,CORO1C,CPLX1,CRMP1,CRTAC1,DDHD1,DDX25,DLL3,DPYSL4,DSCAM,DSCAML1,EBF4,EEF1D,EEPD1,EIF4B,ENAH,ENHO,FGF17,FOXE1,FYN,GABRB3,GALNT13,GGA1,GNE,GPSM1,GREB1L,GRINA,HDAC4,HES4,HEY1,HMX1,IDI1,IGF1R,IMPDH2,ITSN1,KCND2,KCNIP2,KCNIP3,KCNN2,KCNT2,LRRC1,MAPK12,MA…
0.000155742	6343	1476	560	TF:M01973	TF	Factor: PLAG1; motif: CCCCCKWNNNGGSCCC	ABCG1,ABHD6,ABI1,ABL1,ABL2,ACACA,ACVR2B,ADAMTS20,ADD2,AKAP1,AKT3,ALOX12B,AMH,ANK1,ANKRD16,AP4S1,APBA2,ARHGEF7,ARMCX1,ASGR1,ATE1,ATXN10,BCAN,BCAR1,BCCIP,BCL7A,BCR,BID,BMP2,BRMS1L,BRWD1,BTF3,C14orf28,C1QL1,CACNA1A,CACNA2D2,CASP9,CBLN1,CBS,CCAR1,CCDC120,CDH15,CDHR1,CDK5R1,CELF3,CELSR3,CEP57,CNNM2,CNOT8,COL7A1,CORO7,CPLX1,CRMP1,CRTAC1,CSMD1,CSMD2,CUX2,DDHD1,DDX25,DDX6,DGCR2,DHRS2,DHTKD1,DIS3,DLGAP1,D…
0.000161177	4328	1476	402	TF:M07277_1	TF	Factor: BTEB2; motif: RGGGNGKGGN; match class: 1	ABCG1,ABHD6,ABL1,ABL2,ACACA,ACVR2B,ADAM8,AKAP1,AKT3,ANK1,ANKRD28,AP4S1,ARHGAP12,ARHGEF7,ARMCX1,BCAN,BCAR1,BID,BMPR1A,BRMS1L,BRWD1,C1QL1,CACNA2D2,CACNG4,CADM2,CASP9,CBLN1,CBS,CCDC120,CDH15,CDK5R1,CDON,CELSR3,CNOT6,CORO1C,CPLX1,CPSF6,CRMP1,CSMD2,CUX2,DCTN6,DDHD1,DDX25,DDX42,DDX6,DEDD,DGCR2,DGCR6,DHTKD1,DLL3,DPYSL4,DSCAML1,DUSP9,EBF4,EEF1D,EEPD1,EIF4B,ENAH,FAM117B,FBXO34,FHDC1,FSD1,FXYD6,FYN,GABRB3,…
0.000170151	4355	1476	404	TF:M03807_1	TF	Factor: SP2; motif: GNNGGGGGCGGGGSN; match class: 1	ABCC8,ABCG1,ABHD6,ABL1,ABL2,ACACA,ACVR2B,ADAM8,ADD2,AKAP1,AKT3,ANK1,ANKRD28,ARHGAP12,ARMCX1,ATXN3,BCAN,BCAR1,BMPR1A,BRMS1L,BRWD1,C16orf87,C1QL1,CACNG4,CADM2,CASP9,CBLN1,CBS,CCDC120,CDH15,CDK5R1,CDON,CELF2,CELSR3,CNOT6,CORO1C,CPLX1,CPSF6,CRMP1,CSMD2,CUX2,DCTN6,DDHD1,DDX25,DDX6,DEDD,DGCR2,DLL3,DPYSL4,DUSP9,EBF4,EEF1D,EIF4B,ENAH,FAM117B,FBXO34,FHDC1,FSD1,FYN,GABRB3,GDF10,GFRA1,GGA1,GPR173,GPSM1,GRIA…
0.00018715	9610	1476	805	TF:M00649	TF	Factor: MAZ; motif: GGGGAGGG	ABCG1,ABHD6,ABL1,ABL2,ACADSB,ACVR2B,ADAM8,ADAMTS20,ADD2,AGAP4,AIM2,AKAP11,AKAP6,AKT3,ALOX12B,AMH,ANKRD28,AP4S1,APBA2,ARHGAP12,ARHGEF7,ARMCX1,ASGR1,ATOH8,ATP6V1B1,ATXN10,ATXN3,BCAN,BCAR1,BCCIP,BCL6,BCR,BEND7,BEX1,BID,BMPR1A,BRWD1,BRWD3,C14orf28,CACNA1A,CACNA2D2,CACNG4,CADM2,CADPS,CASP9,CBS,CCAR1,CCDC120,CCNJ,CDH10,CDH15,CDHR1,CDON,CELF3,CELSR3,CEP57,CHD3,CHST9,CLEC4F,CNBP,CNNM2,CNOT6,CNRIP1,CNTN1,…
0.000192386	5989	1476	532	TF:M13129_1	TF	Factor: RERE; motif: CNGCNSCNNGSRCRGSGSS; match class: 1	ABCC8,ABCG1,ABHD6,ADD2,AGAP4,AKAP11,AKT3,ANGPTL2,ANK1,ANKRD16,ANKRD28,AP4S1,ARHGEF7,ARL5B,ATOH8,ATXN10,BCAN,BCAR1,BCCIP,BCL7A,BCR,BID,BMP2,BMPR1A,BRSK2,BRWD1,C16orf87,C1QL1,CACNA2D2,CACNG4,CADPS,CASP9,CBLN1,CCDC120,CCNJ,CDK5R1,CDON,CELF2,CELF3,CEP57,CFDP1,CNBP,CNNM2,CNOT6,CNTN1,COL7A1,CPLX1,CPSF6,CRMP1,CRTAC1,CSMD1,CTTNBP2,CUX2,DDHD1,DDX25,DDX6,DGCR2,DGKI,DIS3,DLG5,DNMBP,DPYSL4,DSCAM,DSCAML1,DST,…
0.000198755	7520	1476	649	TF:M01175	TF	Factor: CKROX; motif: SCCCTCCCC	ABCG1,ABHD6,ABL1,ABL2,ACADSB,ACVR2B,ADAM8,ADD2,AGAP4,AIM2,AKAP11,AKAP6,AKT3,ALOX12B,AMH,ANKRD28,AP4S1,APBA2,ARHGAP12,ARHGEF7,ARMCX1,ATOH8,ATP6V1B1,ATXN10,ATXN3,BCAN,BCAR1,BCCIP,BCR,BEND7,BEX1,BID,BMPR1A,BRWD1,BRWD3,C14orf28,CACNA1A,CACNA2D2,CACNG4,CADM2,CASP9,CBS,CCAR1,CCNJ,CDH10,CDH15,CDHR1,CDON,CELF3,CELSR3,CEP57,CLEC4F,CNBP,CNNM2,CNOT6,CNRIP1,CNTN1,COL7A1,CORO1C,CORO7,COX15,CPEB3,CPLX1,CPSF6,C…
0.000208429	6707	1476	587	TF:M09898	TF	Factor: Egr-2; motif: GNGRRNGWGKGGGNGGRG	ABCC8,ABCG1,ABHD6,ABI1,ABL2,ACACA,ACADSB,ACVR2B,ADAM22,ADAMTS20,ADD2,AKAP11,AKT3,ALOX12B,ANK1,ANKRD16,AP2B1,ARHGAP12,ARHGEF7,ASGR1,ATCAY,ATOH8,ATP6V1B1,ATXN3,BCAR1,BEX1,BID,BMPR1A,BRSK2,BRWD1,BRWD3,BTF3,CACNA1A,CACNA2D2,CACNG4,CADM2,CASP9,CBLN1,CBS,CDH10,CDH15,CDON,CELF2,CELF3,CEP57,CHGB,CNOT8,CNRIP1,COL7A1,CORO1C,COX15,CPLX1,CRMP1,CSMD1,CSMD3,CUX2,DCTN6,DDX25,DDX6,DEDD,DHTKD1,DLG5,DPYSL4,DSCAM,D…
0.000210913	7035	1476	612	TF:M07615	TF	Factor: Sp3; motif: GGGGCGGGGSNN	ABCC8,ABCG1,ABHD6,ABL1,ABL2,ACACA,ACVR2B,ADAM8,ADD2,AKAP1,AKT3,AMH,ANK1,ANKRD16,ANKRD28,ARHGAP12,ARMCX1,ATOH8,ATXN3,BCAN,BCAR1,BCR,BMPR1A,BRMS1L,BRSK2,BRWD1,C16orf87,C1QL1,CACNA1A,CACNA2D2,CACNG4,CADM2,CASP9,CBLN1,CBS,CCDC120,CDH15,CDK5R1,CDON,CELSR3,CFDP1,CNOT6,CORO1C,CPLX1,CPSF6,CRMP1,CSMD1,CSMD2,CUX2,DCTN6,DDHD1,DDX25,DDX6,DEDD,DGCR2,DGCR6,DGKI,DHTKD1,DLG5,DLL3,DNAJC9,DPYSL4,DSCAM,DUSP9,EBF1,E…
0.000214852	4126	1476	385	TF:M03893_1	TF	Factor: WT1; motif: GNGGGGGCGGGG; match class: 1	ABCC8,ABCG1,ABHD6,ABL2,ACVR2B,AKAP1,AKT3,ALCAM,ANK1,ARHGAP12,ARHGEF7,ATXN10,ATXN3,BCAN,BCAR1,BEX1,BID,BMPR1A,BRSK2,BRWD1,BRWD3,C1QL1,CACNA2D2,CACNG4,CADM2,CASP9,CBLN1,CBS,CCDC120,CDH15,CDK5R1,CELF2,CELSR3,COL7A1,CORO1C,CPLX1,CPSF6,CRMP1,CSMD2,DCTN6,DDHD1,DDX6,DGCR2,DPYSL4,DUSP9,EBF4,EEF1D,EEPD1,EIF4B,ENAH,ENHO,FAM110B,FAM117B,FBN2,FBXO25,FBXO34,FGD1,FOXE1,FOXR1,FYN,GFRA1,GGA1,GPSM1,GPX3,GRIA3,GRI…
0.000216847	6905	1476	602	TF:M07249	TF	Factor: ctcf; motif: CCNCNAGRKGGCRSTN	ABCG1,ABHD6,ABI1,ABL1,ACADSB,ACBD5,ACVR2B,ADAM8,AKAP1,AKT3,ALKBH1,AMH,ANK1,ANKRD28,ARHGAP12,ATOH8,ATXN10,ATXN3,BCAN,BCAR1,BCL7A,BCR,BEX1,BID,BMP2,BMPR1A,BRSK2,C16orf87,C1QL1,CACNG4,CADM2,CASP9,CBLN1,CBS,CCNJ,CDH15,CDHR1,CDK5R1,CEBPZ,CELF2,CELF3,CELSR3,CEP57,CLGN,CNNM2,CNOT6,CORO1C,CORO7,CPLX1,CPSF6,CRMP1,CRTAC1,CSDC2,CSMD3,CTTNBP2,CUX2,DCX,DDX25,DDX6,DGCR6,DHTKD1,DLG5,DLGAP1,DLL3,DNMBP,DPYSL4,DSC…
0.000251461	4520	1476	416	TF:M12648	TF	Factor: PATZ1; motif: SCNCCNCNSCCCCCASCCN	ABHD6,ABL2,ACVR2B,ADAM22,ADAMTS20,AKAP1,AKT3,ANK1,AP4S1,ARHGAP12,ARHGEF7,ATCAY,ATOH8,ATXN10,ATXN3,BCAN,BCAR1,BCL7A,BEX1,BMPR1A,BRSK2,BRWD1,BRWD3,BTF3,C1QL1,CACNA2D2,CADM2,CASP9,CBLN1,CBS,CCAR1,CCDC120,CDH10,CDHR1,CELF3,CELSR3,CEP57,CHD3,COL7A1,CORO1C,CPLX1,CRMP1,CRTAC1,CSMD1,CSMD2,CTTNBP2,CUX2,DDX6,DLG5,DNMBP,DPYSL4,DSCAM,DST,DUSP9,EBF1,EBF4,ENAH,FAM110B,FAM117B,FBXO25,FBXO34,FGF12,FGF17,FOLR2,FO…
0.000255397	8463	1476	719	TF:M10530	TF	Factor: sp4; motif: NNNGCYCCGCCCCCY	AASDHPPT,ABCC8,ABHD6,ABL1,ABL2,ACACA,ACADSB,ACVR2B,ADAM8,AKAP11,AKAP1,AKT3,ALCAM,ALOX12B,AMH,ANK1,ANKRD16,ANKRD28,AP4S1,ARHGAP12,ARHGEF7,ARL5B,ARMC8,ARMCX1,ATE1,ATF7IP,ATXN10,ATXN3,BCAN,BCAR1,BCR,BEX1,BID,BMPR1A,BRMS1L,BRWD1,BRWD3,C14orf28,C16orf87,C1QL1,CACNA1A,CACNA2D2,CACNG4,CADM2,CASP9,CBLN1,CBS,CCAR1,CCDC120,CDH15,CDK5R1,CDON,CELF2,CELSR3,CFDP1,CNBP,CNOT6,CNOT8,COL7A1,CORO1C,CORO7,CPLX1,CPSF…
0.000263301	6274	1476	553	TF:M00932_1	TF	Factor: Sp1; motif: NNGGGGCGGGGNN; match class: 1	ABCC8,ABCG1,ABHD6,ABL1,ABL2,ACACA,ACADSB,ACVR2B,ADAM8,ADD2,AKAP1,AKT3,ALOX12B,AMH,ANK1,ANKRD28,AP4S1,ARHGAP12,ARHGEF7,ARMCX1,ATE1,ATF7IP,ATXN3,BCAN,BCAR1,BCR,BID,BMPR1A,BRMS1L,BRSK2,BRWD1,C14orf28,C1QL1,CACNG4,CADM2,CASP9,CBLN1,CBS,CCDC120,CCDC88A,CDH15,CDHR1,CDK5R1,CDON,CELF2,CELSR3,CNOT6,CNTN1,COL7A1,CORO1C,CPLX1,CPSF6,CRMP1,CSMD2,CUX2,DCAF16,DCTN6,DDHD1,DDX25,DDX42,DDX6,DEDD,DGCR2,DGCR6,DHTKD1…
0.000391803	6473	1476	567	TF:M07063	TF	Factor: Sp1; motif: GGGGCGGGGC	ABCC8,ABCG1,ABHD6,ABL1,ABL2,ACACA,ACVR2B,ADAM8,ADD2,AKAP1,AKT3,AMH,ANK1,ANKRD28,ARHGAP12,ARMCX1,BCAN,BCAR1,BCR,BMPR1A,BRMS1L,BRWD1,C16orf87,C1QL1,CACNA1A,CACNA2D2,CACNG4,CADM2,CASP9,CBLN1,CBS,CCDC120,CDH15,CDK5R1,CDON,CELSR3,CFDP1,CNOT6,CORO1C,CPLX1,CPSF6,CRMP1,CSMD1,CSMD2,CUX2,DDHD1,DDX25,DDX6,DEDD,DGCR2,DGCR6,DGKI,DHTKD1,DLG5,DLL3,DNAJC9,DPYSL4,DSCAM,DUSP9,EBF1,EBF4,EEF1D,EEPD1,EIF4B,ENAH,FAM11…
0.000413783	5326	1476	478	TF:M08867_1	TF	Factor: AP2; motif: GCCYGSGGSN; match class: 1	ABCC8,ACACA,ACVR2B,ADAM8,ADAMTS20,AKAP11,AKAP1,AMH,ANGPTL2,ANK1,ANKRD16,ARHGEF7,ARMCX1,ASGR1,ATE1,ATOH8,ATP6V1B1,ATXN10,BCAN,BCAR1,BCL7A,BCR,BEX1,BID,BIVM,BMPR1A,BRSK2,BRWD1,C16orf87,C1QL1,CACNA1A,CACNA2D2,CACNG4,CBLN1,CBS,CCAR1,CCDC88A,CDHR1,CELF3,CLGN,CNBP,CNNM2,CNOT6,CNOT8,COL7A1,CORO1C,CORO7,CPLX1,CPSF6,CRTAC1,CSMD2,CTTNBP2,CUEDC2,CUX2,DDHD1,DDX6,DGCR2,DGKI,DLG5,DLGAP1,DSCAM,DST,EBF4,EEF1B2,E…
0.00043397	5264	1476	473	TF:M04797	TF	Factor: Egr-1; motif: CCGCCCMCG	AASDHPPT,ABCG1,ABHD6,ABL1,ABL2,ACACA,ACVR2B,AKAP11,AKAP1,ANK1,ANKRD16,ARHGAP12,ARMCX1,ATE1,ATXN10,ATXN3,BCAN,BID,BMPR1A,BRMS1L,BRWD1,BRWD3,BTF3,C11orf54,CACNA1A,CACNA2D2,CACNG4,CASP9,CBLN1,CBS,CDH10,CDHR1,CELF2,CEP57,CNNM2,CNOT6,CORO1C,CORO7,CPLX1,CPSF6,CRMP1,CSMD2,CTTNBP2,DDX6,DHTKD1,DIS3,DLGAP1,DNMBP,DPYSL4,EBF1,EBF4,EEF1D,EEPD1,ENAH,ENHO,EPC1,FBXO25,FGD1,FGF17,FHDC1,FOXE1,FOXR1,FSD1,FUNDC2,FXY…
0.000444397	2958	1476	288	TF:M10108_1	TF	Factor: WT1; motif: RGGNGGGGGAGGRGGNGGRG; match class: 1	ABCC8,ABHD6,ABI1,ACVR2B,ADD2,AKAP11,AKT3,ALCAM,ALOX12B,ANK1,ANKRD28,AP2B1,ARHGAP12,ATOH8,ATP6V1B1,ATXN10,BMPR1A,BRWD1,CACNA1A,CACNG4,CBS,CEP57,CHGB,CNOT6,COL7A1,CPLX1,CPSF6,CRMP1,CRTAC1,CSMD2,CUX2,DDX6,DEDD,DHTKD1,DLG5,DST,DUSP9,EBF4,EFS,EIF4B,ENAH,FGF17,FHDC1,FUT9,GABRB3,GAD1,GATA2,GDNF,GPR173,GPSM1,GRIA3,GRINA,HEY1,HMX1,IDI1,IGF1R,INPP1,ITSN1,KCNB1,KCNIP2,KCNQ2,KDM2B,KLF12,KLHL13,LDB1,LHFPL3,LI…
0.00045011	9637	1476	804	TF:M09862	TF	Factor: ZNF614; motif: NCYCWGCCYYNNN	ABCC8,ABCG1,ABHD6,ABI1,ABL2,ACACA,ACADSB,ACBD5,ACVR2B,ADAM8,ADAMTS20,ADD2,ADHFE1,AKAP11,AKAP1,AKT3,ALOX12B,AMH,ANK1,ANKRD28,AP4S1,APBA2,ARHGAP12,ARHGAP28,ARHGEF7,ASGR1,ATCAY,ATP6V1B1,ATXN3,BCAN,BCAR1,BCL6,BCL7A,BCR,BEND7,BID,BRWD1,BRWD3,C11orf54,C14orf28,C16orf87,C1QL1,CACNA1A,CACNA2D2,CACNG4,CADM2,CADPS,CASP9,CBLN1,CBS,CCDC120,CCNJ,CDH15,CDK5R1,CDON,CELF2,CELF3,CELSR3,CEP57,CFDP1,CHD3,CLEC4F,CNB…
0.000481899	7058	1476	611	TF:M07329	TF	Factor: Osx; motif: CCNCCCCCNNN	AASDHPPT,ABCC8,ABCG1,ABHD6,ABI1,ABL2,ACACA,ACVR2B,ADAM22,ADAM8,ADHFE1,AKAP11,AKAP1,AKT3,ALCAM,ANGPTL2,ANK1,ANKRD16,AP4S1,ARHGAP12,ARHGEF7,ARL5B,ARMC8,ASGR1,ATXN10,ATXN3,BCAN,BCR,BMPR1A,BRSK2,BRWD1,BRWD3,C16orf87,C1QL1,CACNA1A,CACNA2D2,CACNG4,CADM2,CADPS,CASP9,CBLN1,CBS,CCDC120,CCDC88A,CDH15,CDON,CELF2,CELSR3,CLGN,CNNM2,CNOT8,CNRIP1,CORO1C,CPLX1,CRMP1,CRTAC1,CRYGA,CSMD1,CSMD2,CTTNBP2,CUEDC2,CUX2,D…
0.000491225	7072	1476	612	TF:M12183	TF	Factor: KLF14; motif: NRCCACRCCCMCN	ABCC8,ABCG1,ABHD6,ABL1,ABL2,ACACA,ACADSB,ACVR2B,ADAM8,ADAMTS20,AKAP1,AKT3,AMH,ANK1,ANKRD16,ARHGAP12,ARHGEF7,ARMC8,ARMCX1,ATF7IP,ATXN10,ATXN3,BCAN,BCAR1,BEX1,BMPR1A,BRMS1L,BRSK2,BRWD1,BTF3,C14orf28,C16orf87,C1QL1,CACNA1A,CACNA2D2,CACNG4,CADM2,CADPS,CASP9,CBLN1,CCDC120,CDH15,CDHR1,CDK5R1,CDON,CELF3,CHGB,CNNM2,CNOT6,CNOT8,CORO1C,CORO7,CPLX1,CPSF6,CRMP1,CSMD1,CSMD2,DCTN6,DDHD1,DDX25,DDX6,DGCR2,DHRS2,…
0.000533164	13729	1476	1096	TF:M04515	TF	Factor: E2F-1; motif: WWTGGCGCCAAA	ABCC8,ABCG1,ABHD6,ABI1,ACACA,ACADSB,ACVR2B,ADAM22,ADAM8,ADAMTS20,ADD2,AGAP4,AKAP11,AKAP1,AKR1C2,ALOX12B,AMH,ANGPTL2,ANK1,ANKRD16,ANKRD28,AP4S1,ARHGAP12,ARHGAP28,ARHGEF7,ARL5B,ARMC8,ARMCX1,ATCAY,ATE1,ATF7IP,ATOH8,ATXN10,ATXN3,BCAN,BCAR1,BCCIP,BCHE,BCL6,BCL7A,BCR,BID,BIVM,BMP2,BMPR1A,BRMS1L,BRSK2,BRWD1,BTF3,C11orf54,C14orf28,C16orf87,C1QL1,CACNA1A,CACNA2D2,CACNG4,CADM2,CADPS,CASP9,CBLN1,CBS,CCAR1,C…
0.00053488	10783	1476	887	TF:M12158	TF	Factor: KLF15; motif: NCCMCGCCCMCN	AASDHPPT,ABCC8,ABCG1,ABHD6,ABI1,ABL1,ABL2,ACADSB,ACVR2B,ADAM8,ADAMTS20,ADD2,AKAP1,AKT3,ALOX12B,AMH,ANGPTL2,ANK1,ANKRD16,ANKRD28,AP2B1,AP4S1,ARHGAP12,ARHGAP28,ARL5B,ARMC8,ARMCX1,ASGR1,ATCAY,ATE1,ATF7IP,ATOH8,ATXN3,BCAN,BCAR1,BEX1,BID,BMP2,BRMS1L,BRSK2,BRWD1,BRWD3,BTF3,C11orf54,C14orf28,C16orf87,C1QL1,CACNA1A,CACNA2D2,CACNG4,CADM2,CADPS,CASP9,CBLN1,CBS,CCAR1,CCDC120,CCDC88A,CCNJ,CDH15,CDHR1,CDK5R1,…
0.00060253	10568	1476	871	TF:M04869_1	TF	Factor: Egr-1; motif: GCGCATGCG; match class: 1	ABCC8,ABCG1,ABHD6,ABI1,ABL2,ACACA,ACVR2B,ADAM22,ADAM8,ADAMTS20,ADD2,AKAP1,AKT3,ALCAM,ANGPTL2,ANKRD16,ANKRD28,AP4S1,ARHGAP12,ARHGEF7,ARMC8,ATCAY,ATE1,ATF7IP,ATOH8,ATXN10,BCAN,BCAR1,BCCIP,BCL6,BCL7A,BCR,BID,BIVM,BMP2,BMPR1A,BRSK2,BRWD1,BTF3,C14orf28,C16orf87,C1QL1,CACNA2D2,CACNG4,CADM2,CADPS,CBLN1,CBS,CCAR1,CCDC120,CCDC88A,CCNJ,CDH15,CDHR1,CDK5R1,CDON,CEBPZ,CELF2,CELF3,CEP57,CFDP1,CHD3,CLGN,CNBP,CN…
0.000654704	16755	1476	1299	TF:M08441	TF	Factor: AP-2gamma:Elk-1; motif: NGCCKNRGGSGRCGGAAGTG	AASDHPPT,ABCC8,ABCG1,ABHD6,ABI1,ABL1,ABL2,ACACA,ACADSB,ACVR2B,ADAM20,ADAM22,ADAM8,ADAMTS20,ADD2,ADHFE1,AFAP1,AGAP4,AIM2,AKAP11,AKAP1,AKAP6,AKR1C2,AKT3,ALCAM,ALKBH1,ALOX12B,AMH,ANGPTL2,ANK1,ANKRD16,ANKRD28,AP2B1,AP4S1,APBA2,ARHGAP12,ARHGEF7,ARL5B,ARMC8,ARMCX1,ASGR1,ATCAY,ATE1,ATF7IP,ATOH8,ATXN10,ATXN3,BCAN,BCAR1,BCCIP,BCL6,BCL7A,BCR,BEND7,BEX1,BID,BIVM,BMP2,BMPR1A,BRMS1L,BRSK2,BRWD1,BRWD3,BTF3,C11…
0.000661831	2657	1476	262	TF:M02281_1	TF	Factor: SP1; motif: CCCCKCCCCC; match class: 1	ABHD6,ABL2,ACVR2B,ADAM8,AKT3,ALOX12B,AMH,ANK1,ARHGAP12,ARHGEF7,ATXN10,BEX1,BID,BRWD1,CACNA1A,CACNG4,CADM2,CASP9,CBLN1,CBS,CCAR1,CCDC120,CDH15,CORO1C,CPLX1,CPSF6,CRMP1,CSMD2,DCTN6,DEDD,DPYSL4,DSCAML1,DUSP9,EEF1D,EEPD1,EIF4B,ENAH,FAM117B,FBN2,FBXO34,FGD1,FOXR1,FXYD6,FYN,GABRB3,GAD1,GALNT13,GALR3,GATA2,GFRA1,GGA1,GPR173,GPSM1,GREB1L,GRIA3,GRINA,HMX1,HOOK3,IDI1,ITSN1,KCNB1,KCND2,KCNIP2,KCNK3,KCNQ2,KC…
0.000666596	8951	1476	752	TF:M12666	TF	Factor: SP1; motif: GGCCCCGCCCCCN	ABCC8,ABHD6,ABL1,ABL2,ACACA,ACADSB,ACVR2B,ADAM8,ADD2,AKAP11,AKAP1,AKT3,ALCAM,ANGPTL2,ANK1,ANKRD16,ANKRD28,AP4S1,ARHGAP12,ARL5B,ARMC8,ARMCX1,ATF7IP,ATXN10,ATXN3,BCAN,BCAR1,BCR,BID,BMPR1A,BRMS1L,BRSK2,C14orf28,C16orf87,C1QL1,CACNA1A,CACNA2D2,CACNG4,CADM2,CASP9,CBLN1,CBS,CCDC120,CDH15,CDHR1,CDK5R1,CDON,CELF2,CELSR3,CEP57,CFDP1,CNNM2,CNOT6,CNTN1,COL7A1,CORO1C,CORO7,COX15,CPLX1,CPSF6,CRMP1,CRTAC1,CSMD…
0.000676475	7920	1476	675	TF:M13366	TF	Factor: ZBED4; motif: CCCGCYCCGC	ABCC8,ABHD6,ABL2,ACACA,ACADSB,ACVR2B,ADAM22,ADAM8,ADD2,AKAP1,AKT3,ANK1,ANKRD16,ANKRD28,AP4S1,ARHGAP12,ARHGEF7,ARL5B,ARMCX1,ATE1,ATF7IP,ATOH8,BCAR1,BCL6,BCL7A,BCR,BID,BMP2,BMPR1A,BRMS1L,BRSK2,BRWD1,C16orf87,C1QL1,CACNA1A,CACNG4,CADPS,CASP9,CBLN1,CBS,CCDC120,CCNJ,CDH15,CDHR1,CDK5R1,CDON,CEBPZ,CELF2,CNBP,CNNM2,CNOT6,CNRIP1,CNTN1,COL7A1,CORO1C,CORO7,CPLX1,CPSF6,CRMP1,CRTAC1,CTTNBP2,CUX2,DCAF16,DCTN6,…
0.000780882	4791	1476	434	TF:M10071_1	TF	Factor: Sp1; motif: NGGGGGCGGGGCCNGGGGGGGG; match class: 1	ABCC8,ABHD6,ABL1,ABL2,ACACA,ACVR2B,ADAM8,AKAP1,AKT3,ANK1,ARHGAP12,ARMCX1,ATXN3,BCAN,BCAR1,BCL7A,BCR,BID,BMPR1A,BRMS1L,BRSK2,BRWD1,C1QL1,CACNG4,CADM2,CASP9,CBLN1,CDH15,CDHR1,CDK5R1,CDON,CELF2,CELSR3,CNOT6,CORO1C,CPLX1,CRMP1,CRTAC1,CTTNBP2,DCTN6,DDX6,DEDD,DGCR2,DGCR6,DLG5,DNMBP,DPYSL4,DSCAM,DSCAML1,DST,EBF4,EEF1D,EEPD1,EFS,EIF4B,ENAH,FAM117B,FBXO25,FBXO34,FGD1,FHDC1,FSD1,FXYD6,FYN,GDF10,GGA1,GLUD1,…
0.000783281	8770	1476	738	TF:M01199	TF	Factor: RNF96; motif: BCCCGCRGCC	ABCG1,ABHD6,ABL1,ACACA,ACADSB,ACVR2B,ADAM22,ADAM8,ADAMTS20,ADD2,AGAP4,AKAP11,AKAP1,AKT3,AMH,ANK1,ANKRD16,ANKRD28,AP2B1,AP4S1,ARHGAP12,ARHGEF7,ARL5B,ARMC8,ARMCX1,ATF7IP,ATOH8,ATXN3,BCAN,BCAR1,BCCIP,BCL7A,BCR,BEX1,BID,BMP2,BRMS1L,BRSK2,BRWD1,BRWD3,C14orf28,C16orf87,C1QL1,CACNA2D2,CACNG4,CADPS,CBLN1,CBS,CCAR1,CCDC120,CCDC88A,CCNJ,CDH15,CDK5R1,CEBPZ,CELF2,CELF3,CELSR3,CEP57,CHGB,CLGN,CNNM2,CNRIP1,COL…
0.000827665	4806	1476	435	TF:M09603	TF	Factor: Egr-1; motif: NNNNNGYGKGGGNGGGNN	ABCG1,ABHD6,ABL2,ACACA,ADD2,AKAP11,AKT3,ALOX12B,ANK1,ANKRD16,ARHGAP12,ARHGEF7,ASGR1,ATCAY,ATXN10,ATXN3,BCAR1,BCL7A,BEX1,BID,BRSK2,BRWD1,BRWD3,BTF3,CACNA1A,CACNA2D2,CACNG4,CADM2,CASP9,CBLN1,CBS,CCDC120,CDH15,CDON,CELF2,CELF3,CHGB,COL7A1,CORO1C,COX15,CPLX1,CRMP1,CSMD3,DCTN6,DDX6,DIS3,DPYSL4,DSCAM,DUSP9,EBF1,EBF4,EEPD1,EFS,EIF4B,ENAH,FAM110B,FBN2,FBXO25,FBXO34,FGD1,FGF17,FOXE1,FOXR1,FXYD6,FYN,GABRB3…
0.000896017	6483	1476	565	TF:M07129	TF	Factor: Sp2; motif: GYCCCGCCYCYNNNN	ABCC8,ABHD6,ABL2,ACACA,ACVR2B,ADAM8,AKAP11,AKAP1,AKT3,AMH,ANK1,ARHGAP12,ARMCX1,BCAN,BCAR1,BCR,BEX1,BID,BMPR1A,BRMS1L,BRSK2,BRWD1,C14orf28,C16orf87,C1QL1,CACNA1A,CACNA2D2,CACNG4,CADM2,CASP9,CBLN1,CCDC120,CDH15,CDK5R1,CDON,CELSR3,CFDP1,CNOT6,CORO1C,CPLX1,CPSF6,CRMP1,CSMD2,DCTN6,DDHD1,DDX25,DDX6,DEDD,DGCR2,DGCR6,DHTKD1,DLL3,DNMBP,DPYSL4,DSCAM,DSCAML1,DUSP9,EBF1,EBF4,EEF1D,EEPD1,EFS,EIF2B2,EIF4B,ENAH…
0.000918506	2297	1476	231	TF:M12313_1	TF	Factor: ZNF460; motif: NNACNCCCCCCNN; match class: 1	ABCC8,ABL2,ACVR2B,ADD2,AKT3,ARHGEF7,BCAR1,BCR,BEX1,BID,BRSK2,BRWD1,BRWD3,C14orf28,CACNA2D2,CACNG4,CADPS,CBLN1,CBS,CCAR1,CELSR3,CNOT6,CNOT8,COL7A1,CPLX1,CRMP1,CRTAC1,CSMD2,DDHD1,DDX25,DLL3,DSCAM,DSCAML1,DUSP9,EEF1D,EIF4B,ENAH,EPC1,FAM117B,FGD1,FOXE1,FOXR1,GAD1,GALNT13,GATA2,GFRA1,GGA1,GPR173,GPSM1,GREB1L,GRIA3,HES4,HPSE2,HSF4,IDI1,IGF1R,JMY,KCNB1,KCNIP2,KCNK3,KCNQ2,KDM2B,KIAA1755,KLHL13,LDB1,LHFPL…
0.00104709	6817	1476	590	TF:M13147_1	TF	Factor: ZNF253; motif: SNGNSCGNGGNGCKGNN; match class: 1	ABCC8,ABCG1,ABHD6,ABL2,ACACA,ACADSB,ACBD5,ACVR2B,ADAM8,ADD2,ADHFE1,AKAP11,AKAP1,AKT3,ALCAM,AMH,ANK1,ANKRD16,ANKRD28,AP4S1,ARHGAP12,ARHGEF7,ARL5B,ATE1,ATOH8,ATXN10,BCAN,BCAR1,BCCIP,BCL7A,BCR,BID,BMPR1A,BRMS1L,BRSK2,BRWD1,C1QL1,CACNA1A,CACNA2D2,CACNG4,CADM2,CADPS,CASP9,CBLN1,CBS,CCDC120,CCNJ,CDH15,CDHR1,CDK5R1,CDON,CELF2,CELF3,CELSR3,CNBP,CNNM2,CORO1C,CORO7,CPLX1,CRMP1,CRTAC1,CTTNBP2,CUX2,DDHD1,DDX…
0.00105736	11579	1476	942	TF:M04869	TF	Factor: Egr-1; motif: GCGCATGCG	ABCC8,ABCG1,ABHD6,ABI1,ABL2,ACACA,ACVR2B,ADAM22,ADAM8,ADAMTS20,ADD2,ADHFE1,AGAP4,AKAP1,AKT3,ALCAM,ALOX12B,ANGPTL2,ANKRD16,ANKRD28,AP4S1,ARHGAP12,ARHGEF7,ARMC8,ATCAY,ATE1,ATF7IP,ATOH8,ATXN10,ATXN3,BCAN,BCAR1,BCCIP,BCL6,BCL7A,BCR,BID,BIVM,BMP2,BMPR1A,BRSK2,BRWD1,BTF3,C14orf28,C16orf87,C1QL1,CACNA2D2,CACNG4,CADM2,CADPS,CBLN1,CBS,CCAR1,CCDC120,CCDC88A,CCNJ,CDC123,CDH15,CDHR1,CDK5R1,CDON,CEBPZ,CELF2,C…
0.00109043	3650	1476	342	TF:M00982_1	TF	Factor: KROX; motif: CCCGCCCCCRCCCC; match class: 1	ABCG1,ABHD6,ABI1,ABL2,ACVR2B,AKT3,AMH,ANK1,ARHGAP12,ARHGEF7,ATXN10,ATXN3,BCAR1,BEX1,BMPR1A,BRSK2,BRWD1,BRWD3,C14orf28,C16orf87,CACNA2D2,CADM2,CASP9,CBLN1,CBS,CDH15,CDK5R1,CNOT8,CORO1C,CPLX1,CPSF6,CRMP1,CRTAC1,DDX42,DDX6,DPYSL4,DUSP9,EBF4,EEF1D,EEPD1,EFS,ENAH,ENHO,FAM110B,FBXO25,FBXO34,FGF17,FHDC1,FOXR1,FSD1,FYN,GABRB3,GALNT13,GGA1,GPSM1,GRIA3,GRINA,HDAC4,HES4,HEY1,HOOK3,IGF1R,ITSN1,KCNB1,KCND2,KC…
0.00119563	1835	1476	191	TF:M00244_1	TF	Factor: NGFI-C; motif: WTGCGTGGGYGG; match class: 1	ABHD6,ABL2,ANKRD16,ANKRD28,ARHGAP12,ATE1,ATOH8,BCAN,CADM2,CADPS,CASP9,CBS,CDON,CEP57,CNOT6,CORO1C,CPLX1,DCTN6,DDX6,DPYSL4,DSCAML1,EEPD1,EPHB1,FBXO25,FGF17,FSD1,FYN,GLUD1,GRIA3,GRINA,IMPDH2,INPP1,KANK1,KCNB1,KCND2,KCNIP3,KCNN2,KCNQ2,KLF12,LRRN1,MAPK8,MARVELD3,MBD5,MSL2,MYC,NAB1,NCAPH2,NIN,NKAIN4,OLIG2,PARD3,PDE10A,PDP2,PELI2,PFN2,PHF21B,PID1,PIK3R1,POGZ,PPP2R5A,PPP3CA,PRR3,PTPRT,RBPJ,REPS2,RET,RHB…
0.00131053	11729	1476	952	TF:M04516	TF	Factor: E2F-1; motif: TTTGGCGCCAAA	ABCC8,ABCG1,ABHD6,ABI1,ACACA,ACADSB,ACVR2B,ADAM8,ADD2,AGAP4,AKAP11,ALOX12B,AMH,ANK1,ANKRD16,AP4S1,ARHGAP12,ARHGAP28,ARHGEF7,ARL5B,ARMCX1,ATCAY,ATE1,ATOH8,ATXN10,ATXN3,BCAN,BCAR1,BCCIP,BCHE,BCL6,BCL7A,BCR,BID,BIVM,BMP2,BMPR1A,BRMS1L,BRSK2,BRWD1,C11orf54,C14orf28,C16orf87,C1QL1,CACNA1A,CACNA2D2,CACNG4,CADPS,CBLN1,CBS,CCAR1,CCDC120,CCDC88A,CDC123,CDHR1,CDK5R1,CDON,CEBPZ,CELF2,CELSR3,CEP57,CHD3,CNBP,…
0.00138152	8851	1476	742	TF:M12593	TF	Factor: CTCF; motif: NNRSYGCCMCCTGSTGGCCN	AASDHPPT,ABCC8,ABI1,ABL1,ACACA,ACADSB,ACBD5,ACVR2B,ADAM8,ADD2,AKAP1,AKT3,ALCAM,ALOX12B,ANGPTL2,ANK1,AP4S1,APBA2,ATCAY,ATE1,ATOH8,ATXN3,BCAN,BCAR1,BCL6,BCL7A,BCR,BEX1,BID,BIVM,BMP2,BRSK2,BRWD1,BTF3,C14orf28,C16orf87,C1QL1,CACNG4,CADM2,CASP9,CBLN1,CBS,CCNJ,CDH15,CDHR1,CDK5R1,CEBPZ,CELF3,CELSR3,CEP57,CFDP1,CHGB,CLGN,CNNM2,CNOT6,CNOT8,COL7A1,CORO7,CPLX1,CPSF6,CRMP1,CRTAC1,CSMD1,CSMD3,CUX2,DDX25,DDX6,…
0.00139971	11342	1476	924	TF:M12590	TF	Factor: CP2; motif: NRRRCCGGCYNRARCCGGNN	ABCC8,ABCG1,ABHD6,ABI1,ABL2,ACACA,ACBD5,ACVR2B,ADAM22,ADAM8,ADAMTS20,AFAP1,AIM2,AKAP1,AKT3,ALCAM,ALOX12B,ANGPTL2,ANK1,ANKRD16,ANKRD28,AP4S1,ARHGAP12,ARHGEF7,ASGR1,ATCAY,ATE1,ATOH8,ATP6V1B1,ATXN10,ATXN3,BCAR1,BCL7A,BCR,BEST3,BID,BMP2,BMPR1A,BRSK2,BRWD1,BRWD3,BTF3,C16orf87,C1QL1,CACNA1A,CACNA2D2,CADM2,CADPS,CASP9,CBS,CCAR1,CCNJ,CDC123,CDH15,CDH20,CDHR1,CDK5R1,CDON,CELF2,CELF3,CELSR3,CEP57,CFDP1,CHD…
0.00145735	6557	1476	569	TF:M13146	TF	Factor: ZNF232; motif: NCAGCASCNNGGNCAGCGCC	ABCG1,ABL1,ACVR2B,ADAM8,ADD2,AGAP4,AKAP11,AKAP1,AKT3,ANGPTL2,ANK1,ANKRD16,ANKRD28,AP4S1,ARHGEF7,ARL5B,ATE1,ATOH8,ATXN10,ATXN3,BCAN,BCAR1,BCCIP,BCL7A,BCR,BEX1,BID,BIVM,BMP2,BMPR1A,BRMS1L,BRSK2,CACNA1A,CACNA2D2,CADPS,CASP9,CBLN1,CCDC120,CCNJ,CDHR1,CDK5R1,CDON,CELF3,CEP57,CFDP1,CHGB,CLGN,CNBP,CNOT6,CNTN1,COL7A1,COX15,CPLX1,CRMP1,CTTNBP2,CUX2,DDX25,DDX6,DGCR2,DGCR6,DGKI,DIS3,DLGAP1,DLL3,DNMBP,DSCAM,D…
0.00149281	10667	1476	875	TF:M00736	TF	Factor: E2F-1:DP-1; motif: TTTCSCGC	AASDHPPT,ABCC8,ABCG1,ABL1,ACACA,ACADSB,ACBD5,ACVR2B,ADAM22,ADAM8,ADD2,AGAP4,AKAP11,AKAP1,AKT3,ALCAM,ALKBH1,ANK1,ANKRD16,AP4S1,ARHGAP12,ARL5B,ATCAY,ATE1,ATF7IP,ATOH8,ATXN10,BCAR1,BCCIP,BCHE,BCL6,BCL7A,BMP2,BMPR1A,BRMS1L,BRSK2,BRWD1,BRWD3,BTF3,C11orf54,C14orf28,C16orf87,C1QL1,CACNA1A,CACNA2D2,CADM2,CADPS,CBLN1,CBS,CCNB1IP1,CCNJ,CDC123,CDHR1,CDK5R1,CEBPZ,CELF2,CELF3,CELSR3,CEP57,CFDP1,CLGN,CNBP,CNOT…
0.00167723	15879	1476	1239	TF:M11882	TF	Factor: pax-6; motif: NYACGCNYSANYGMNCN	AASDHPPT,ABCC8,ABCG1,ABHD6,ABI1,ABL1,ACACA,ACADSB,ACBD5,ACVR2B,ADAM20,ADAM22,ADAM8,ADAMTS20,ADD2,ADHFE1,AGAP4,AIM2,AKAP11,AKAP1,AKT3,ALCAM,ALKBH1,ANGPTL2,ANK1,ANKRD16,ANKRD28,AP2B1,AP4S1,APBA2,ARHGAP12,ARHGEF7,ARL5B,ARMC8,ARMCX1,ASGR1,ATCAY,ATE1,ATF7IP,ATOH8,ATXN10,ATXN3,BCAR1,BCCIP,BCL6,BCL7A,BCR,BEND7,BEX1,BID,BIVM,BMP2,BMPR1A,BRMS1L,BRSK2,BRWD1,BRWD3,BTF3,C11orf54,C14orf28,C16orf87,C1QL1,CACNA…
0.00174524	8795	1476	737	TF:M13142	TF	Factor: ZBTB33; motif: GGYGCTG	AASDHPPT,ABCC8,ABCG1,ABHD6,ABI1,ABL2,ACACA,ACBD5,ADAM22,ADAM8,ADD2,AKAP11,AKAP1,ALCAM,ALKBH1,AMH,ANGPTL2,ANK1,ANKRD16,ANKRD28,ARHGAP12,ARMCX1,ASGR1,ATCAY,ATF7IP,ATOH8,BCAN,BCCIP,BCL7A,BCR,BEX1,BID,BMP2,BMPR1A,BRMS1L,BRSK2,BRWD1,BRWD3,C11orf54,C14orf28,CACNA2D2,CACNG4,CADM2,CADPS,CASP9,CBLN1,CBS,CCAR1,CCDC88A,CCNB1IP1,CCNJ,CDHR1,CDK5R1,CDON,CELF2,CELSR3,CEP57,CFDP1,CHGB,CLGN,CNBP,CNNM2,CNOT6,CNRIP…
0.00186236	8879	1476	743	TF:M05439	TF	Factor: RREB-1; motif: GGGWCSA	AASDHPPT,ABCG1,ABHD6,ABI1,ABL1,ACACA,ACVR2B,ADAM22,ADAMTS20,ADD2,ADHFE1,AIM2,AKAP11,AKAP1,AKT3,ALCAM,ANGPTL2,ARHGAP12,ARL5B,ARMCX1,ATOH8,ATP6V1B1,ATXN10,ATXN3,BCAR1,BCL6,BCL7A,BCR,BEX1,BIVM,BMP2,BMPR1A,BRMS1L,BRSK2,BRWD1,BRWD3,BTF3,CACNA2D2,CASP9,CBLN1,CBS,CCDC120,CCDC88A,CCNJ,CDH10,CDH15,CDHR1,CDON,CEBPZ,CELF2,CELF3,CELSR3,CFDP1,CLGN,CNNM2,CNOT6,CNRIP1,CNTN1,CORO1C,CORO7,CPLX1,CRMP1,CRTAC1,CSDC2…
0.00195214	5532	1476	489	TF:M12158_1	TF	Factor: KLF15; motif: NCCMCGCCCMCN; match class: 1	ABHD6,ABL1,ABL2,ACADSB,ACVR2B,ADAM8,ADD2,AKT3,AMH,ANGPTL2,ANK1,ANKRD16,ANKRD28,ARHGAP12,ARHGAP28,ASGR1,ATCAY,ATE1,ATF7IP,ATOH8,ATXN3,BCAN,BCAR1,BEX1,BID,BRSK2,BRWD1,BRWD3,C14orf28,C1QL1,CACNG4,CADM2,CADPS,CASP9,CBLN1,CBS,CCDC120,CDH15,CDHR1,CDK5R1,CDON,CELF3,CNNM2,CNOT8,COL7A1,CORO1C,CORO7,CPLX1,CRMP1,CSMD2,DCTN6,DDHD1,DDX25,DDX6,DEDD,DGCR2,DPYSL4,DSCAM,DSCAML1,DST,DUSP9,EBF4,EEF1D,EEPD1,ENAH,EPH…
0.00196986	4524	1476	410	TF:M10426_1	TF	Factor: ctcf; motif: CCRSCAGGGGGCGCN; match class: 1	AASDHPPT,ABCC8,ABCG1,ABL1,ACACA,ACVR2B,ADAM8,ADAMTS20,ADD2,AKAP1,AKT3,ALCAM,ANK1,ANKRD16,ANKRD28,AP4S1,ARHGEF7,ATE1,ATOH8,ATXN3,BCAN,BCAR1,BCL7A,BCR,BEX1,BID,BRSK2,BRWD1,C16orf87,C1QL1,CACNG4,CASP9,CBLN1,CBS,CCNJ,CDHR1,CDK5R1,CELF2,CELF3,CELSR3,CEP57,CHGB,CLGN,CNOT6,CNOT8,CNRIP1,CPLX1,CPSF6,CRMP1,CRTAC1,CTTNBP2,CUX2,DDX6,DLG5,DLGAP1,DNMBP,DPYSL4,EBF4,ENAH,EPC1,EPHB1,EXOC5,FAM110B,FAM117B,FBN2,FBX…
0.00208694	13376	1476	1067	TF:M11880	TF	Factor: pax-6; motif: NYACGCWTSANYGMNCN	AASDHPPT,ABCC8,ABCG1,ABHD6,ABI1,ABL1,ABL2,ACACA,ACADSB,ACBD5,ADAM20,ADAM22,ADAM8,ADAMTS20,ADD2,AFAP1,AKAP1,ALCAM,ALKBH1,ALOX12B,AMH,ANGPTL2,ANKRD16,ANKRD28,AP2B1,AP4S1,APBA2,ARHGAP12,ARHGEF7,ARL5B,ARMC8,ARMCX1,ARPP21,ASGR1,ATCAY,ATE1,ATF7IP,ATOH8,ATXN10,ATXN3,BCCIP,BCL6,BCL7A,BCR,BEND7,BEX1,BID,BIVM,BMP2,BRMS1L,BRSK2,BRWD1,BRWD3,BTF3,C14orf28,C16orf87,C1QL1,CACNA1A,CACNG4,CADPS,CALCRL,CASP9,CBLN1…
0.00211686	4061	1476	373	TF:M10008_1	TF	Factor: CSX; motif: NKRAGWGS; match class: 1	ABCC8,ABCG1,ABI1,ACACA,ADAM8,AKAP1,ALCAM,ANGPTL2,AP4S1,ARL5B,ARMC8,ARMCX1,ATXN3,BID,BRMS1L,BRWD1,BTF3,C1QL1,CACNA1A,CACNG4,CADM2,CBLN1,CBS,CDHR1,CDK5R1,CELF3,CNOT6,CNRIP1,CRMP1,CRTAC1,CSMD1,CSMD2,DDHD1,DDX21,DEDD,DGKI,DLGAP1,DLL3,DSCAM,DSCAML1,DST,ENAH,ENHO,EPC1,FERMT1,FGD1,FGF17,FYN,GAD1,GFRA1,GLP1R,GPR173,GRIA4,GRID2,GRIK2,HEY1,HIF1AN,IGF1R,KCNB1,KCNH1,KCNIP2,KCNQ2,KCNQ5,KCNT2,KIF13A,KLHL28,LDB…
0.00215567	16908	1476	1306	TF:M01240	TF	Factor: BEN; motif: CAGCGRNV	AASDHPPT,ABCC8,ABCG1,ABHD6,ABI1,ABL1,ABL2,ACACA,ACBD5,ACVR2B,ADAM22,ADAM8,ADAMTS20,ADD2,ADHFE1,AGAP4,AKAP11,AKAP1,AKAP6,AKT3,ALCAM,ALKBH1,AMH,ANGPTL2,ANK1,ANKRD16,ANKRD28,APBA2,ARHGAP12,ARHGEF7,ARL5B,ARMC8,ARMCX1,ASGR1,ATCAY,ATE1,ATF7IP,ATOH8,ATP6V1B1,ATXN10,BCAN,BCAR1,BCCIP,BCL6,BCL7A,BCR,BEND7,BEX1,BID,BIVM,BMP2,BMPR1A,BRMS1L,BRSK2,BRWD1,BRWD3,BTF3,C14orf28,C16orf87,C1QL1,CACNA1A,CACNA2D2,CACNG…
0.00222483	8632	1476	724	TF:M09724	TF	Factor: DATF1; motif: SNGGRRGCWGNGGG	AASDHPPT,ABCG1,ABHD6,ABI1,ABL2,ACACA,ACADSB,ACVR2B,ADAMTS20,ADD2,ADHFE1,AGAP4,AKAP11,AKT3,ALCAM,ALOX12B,AMH,ANGPTL2,ANK1,ANKRD16,ANKRD28,ARL5B,ATCAY,ATF7IP,ATOH8,ATXN10,ATXN3,BCAR1,BCL7A,BCR,BID,BRSK2,BRWD1,BTF3,C1QL1,CACNA1A,CACNA2D2,CADPS,CASP9,CBLN1,CBS,CCAR1,CCDC88A,CCNJ,CDH10,CDH15,CDHR1,CDON,CELF2,CELF3,CEP57,CHD3,CHGB,CLEC4F,CNRIP1,CNTN1,CORO1C,CORO7,COX15,CPLX1,CRMP1,CRYGA,CSDC2,CTTNBP2,C…
0.00228861	4265	1476	389	TF:M07261_1	TF	Factor: LKLF; motif: GGGGTGGKSN; match class: 1	AASDHPPT,ABCC8,ABCG1,ABHD6,ABI1,ACACA,ACVR2B,AKAP11,AKT3,AMH,ANKRD28,AP2B1,AP4S1,ARHGEF7,ARMC8,ASGR1,ATCAY,ATE1,ATP6V1B1,ATXN3,BCAN,BEX1,BRWD1,BRWD3,C1QL1,CACNA1A,CACNG4,CBLN1,CBS,CCAR1,CCDC88A,CDH15,CDON,CELF3,CHD3,CNOT8,CNTN1,COL7A1,CPLX1,CRMP1,CRTAC1,CSDC2,CSMD2,CSMD3,CUEDC2,DDX25,DLGAP1,DLL3,DNMBP,DPYSL4,DSCAML1,DST,DUSP9,EEF1D,ENAH,FAM110B,FAM117B,FDFT1,FGF17,FOXR1,FSD1,FUT9,GABRB3,GFRA1,GGA…
0.00238851	3050	1476	291	TF:M07297	TF	Factor: MAZ; motif: CCCTCCCYCYN	AASDHPPT,ABI1,ABL2,ACVR2B,ADAM22,ADAM8,ADD2,AKT3,ALCAM,ANK1,ARHGEF7,ATOH8,ATP6V1B1,ATXN10,BCL6,BCR,CACNA1A,CACNA2D2,CACNG4,CADPS,CBS,CCAR1,CDH15,CDON,CHD3,CHGB,CNTN1,CSDC2,CUEDC2,CUX2,DDX42,DGCR2,DST,DUSP26,DUSP9,EBF1,EEF1B2,EIF4B,ENAH,EPC1,FAM133A,FBN2,FRY,FSD1,GAD1,GDNF,GGA1,GPR173,GPR19,GPSM1,GREB1L,GRINA,GTPBP1,GUCA1B,HES4,HOOK3,HPSE2,HSF4,IDI1,IGF1R,KCNB1,KCNIP2,KCNIP3,KCNN2,KCNQ2,KDM2B,KLF1…
0.00246915	11148	1476	908	TF:M09738	TF	Factor: ZNF511; motif: GGRRGRGGCWGNG	ABCG1,ABHD6,ABI1,ABL1,ABL2,ACACA,ACADSB,ACVR2B,ADAM8,ADAMTS20,ADD2,ADHFE1,AGAP4,AKAP11,AKAP6,AKT3,ALCAM,ALOX12B,AMH,ANGPTL2,ANK1,ANKRD16,ANKRD28,ARL5B,ASGR1,ATE1,ATF7IP,ATOH8,ATP6V1B1,ATXN3,BCAN,BCAR1,BCL6,BEND7,BID,BIVM,BMP2,BMPR1A,BRSK2,BRWD1,C14orf28,C16orf87,C1QL1,CACNA1A,CACNA2D2,CACNG4,CADM2,CADPS,CBLN1,CBS,CCDC88A,CCNB1IP1,CCNJ,CDH15,CDHR1,CDON,CELF2,CELF3,CELSR3,CEP57,CFDP1,CHD3,CHGB,CLEC…
0.0025036	6621	1476	572	TF:M12508	TF	Factor: EGR1; motif: NNMCGCCCACGCNN	ABCC8,ABCG1,ABHD6,ABL2,ACACA,ACADSB,ADD2,AKAP11,AKT3,ANK1,ANKRD16,ANKRD28,ARHGAP12,ARHGEF7,ARMC8,ASGR1,ATXN10,ATXN3,BCAN,BCCIP,BCR,BID,BMP2,BMPR1A,BRWD3,BTF3,C14orf28,C16orf87,C1QL1,CACNA1A,CACNA2D2,CACNG4,CADM2,CADPS,CASP9,CBLN1,CBS,CCDC88A,CDK5R1,CDON,CEBPZ,CELF2,CEP57,CHGB,CNBP,CORO1C,CPLX1,CRMP1,CRTAC1,DDX6,DGCR6,DHTKD1,DIS3,DLGAP1,DNMBP,DPYSL4,DST,DUSP9,EBF1,EBF4,EEF1D,EEPD1,EIF2B2,ENAH,EPHB…
0.00253082	2772	1476	268	TF:M01873_1	TF	Factor: Egr-1; motif: GCGGGGGCGG; match class: 1	ABHD6,ABL2,ADAMTS20,ADD2,AKT3,AMH,ANK1,ARHGAP12,ARHGEF7,ATOH8,BCAR1,BCL7A,BEX1,BMPR1A,BRSK2,BRWD3,C1QL1,CACNA2D2,CADM2,CASP9,CBLN1,CBS,CDK5R1,CORO1C,CPLX1,CRMP1,CRTAC1,CTTNBP2,DDX6,DPYSL4,DSCAML1,DST,EBF4,EEPD1,EFS,EIF4B,ENAH,EXOC5,FBXO34,FGD1,FHDC1,FSD1,FYN,GABRB3,GALNT13,GFRA1,GGA1,GLUD1,GRINA,HDAC4,HECTD1,HES4,HEY1,IMPDH2,JMY,KCNB1,KCND2,KCNIP3,KCNN2,KCNQ2,KDM2B,KHDRBS3,KIAA1755,KLF12,LDB1,LIX…
0.00253695	9381	1476	779	TF:M00800	TF	Factor: AP-2; motif: GSCCSCRGGCNRNRNN	ABCG1,ABHD6,ABI1,ABL1,ABL2,ACACA,ACVR2B,ADAM8,AGAP4,AKAP11,AKAP1,AKT3,ALCAM,ANGPTL2,ANK1,ANKRD16,ANKRD28,AP4S1,ARHGEF7,ASGR1,ATE1,ATXN10,BCAN,BCAR1,BCCIP,BCL7A,BCR,BEX1,BID,BIVM,BMP2,BMPR1A,BRSK2,BRWD1,C16orf87,C1QL1,CACNA2D2,CACNG4,CADPS,CBLN1,CBS,CCAR1,CCDC120,CCDC88A,CCNJ,CDH15,CDHR1,CDK5R1,CEBPZ,CELF2,CELF3,CELSR3,CHD3,CHGB,CLGN,CNBP,CNNM2,CNOT6,CNOT8,CNRIP1,CNTN1,COL7A1,CORO1C,CORO7,CPLX1,CP…
0.00263828	15883	1476	1238	TF:M08207_1	TF	Factor: E2F-3:TBR2; motif: ANGTGYKANGGCGCSTTNNCRNNT; match class: 1	AASDHPPT,ABCC8,ABCG1,ABHD6,ABI1,ABL1,ABL2,ACACA,ACADSB,ACBD5,ACVR2B,ADAM22,ADAM8,ADAMTS20,ADD2,ADHFE1,AFAP1,AKAP11,AKAP1,AKR1C2,AKT3,ALCAM,ALKBH1,ALOX12B,AMH,ANGPTL2,ANK1,ANKRD16,ANKRD28,AP2B1,AP4S1,ARHGAP12,ARHGEF7,ARL5B,ARMC8,ARMCX1,ASGR1,ATCAY,ATE1,ATF7IP,ATOH8,ATXN10,ATXN3,BCAN,BCAR1,BCCIP,BCL6,BCL7A,BCR,BEND7,BEX1,BID,BIVM,BMP2,BMPR1A,BRSK2,BRWD1,BRWD3,BTF3,C11orf54,C14orf28,C16orf87,C1QL1,C…
0.00264567	10064	1476	829	TF:M07261	TF	Factor: LKLF; motif: GGGGTGGKSN	AASDHPPT,ABCC8,ABCG1,ABHD6,ABI1,ABL2,ACACA,ACVR2B,ADD2,AGAP4,AKAP11,AKAP1,AKT3,ALCAM,AMH,ANGPTL2,ANKRD16,ANKRD28,AP2B1,AP4S1,ARHGAP28,ARHGEF7,ARL5B,ARMC8,ASGR1,ATCAY,ATE1,ATOH8,ATP6V1B1,ATXN3,BCAN,BCCIP,BEND7,BEX1,BID,BMP2,BRSK2,BRWD1,BRWD3,BTF3,C14orf28,C16orf87,C1QL1,CACNA1A,CACNA2D2,CACNG4,CADM2,CADPS,CASP9,CBLN1,CBS,CCAR1,CCDC88A,CCNB1IP1,CDH10,CDH15,CDK5R1,CDON,CELF3,CEP57,CFDP1,CHD3,CHGB,CN…
0.00292286	4061	1476	372	TF:M07226_1	TF	Factor: SP1; motif: NCCCCKCCCCC; match class: 1	ABHD6,ABL1,ABL2,ACACA,ACVR2B,ADAM8,AKAP1,AKT3,ALOX12B,AMH,ANK1,AP4S1,ARHGAP12,ARHGEF7,ARMCX1,ATXN10,ATXN3,BCAN,BMPR1A,BRMS1L,BRWD1,C14orf28,C1QL1,CACNA1A,CACNG4,CADM2,CASP9,CBLN1,CBS,CCAR1,CCDC120,CDH15,CDK5R1,CDON,CELSR3,CNOT6,COL7A1,CORO1C,CPLX1,CPSF6,CRMP1,CSMD2,DCTN6,DDX42,DEDD,DGCR2,DGCR6,DLG5,DLL3,DPYSL4,DSCAML1,DUSP9,EEF1D,EEPD1,EIF4B,ENAH,FAM117B,FBN2,FBXO34,FGD1,FYN,GABRB3,GALR3,GATA2,GD…
0.00299267	5512	1476	486	TF:M00425_1	TF	Factor: E2F; motif: TTTCGCGC; match class: 1	ABCC8,ABHD6,ADD2,ALCAM,AP4S1,ARHGAP12,ARL5B,ARMC8,ASGR1,ATE1,ATOH8,BCL7A,BMP2,BMPR1A,BRMS1L,BRSK2,BRWD1,BRWD3,BTF3,C16orf87,CACNA1A,CACNA2D2,CADPS,CBLN1,CBS,CCNJ,CDHR1,CDK5R1,CELF2,CELSR3,CEP57,CNOT6,CNOT8,CORO7,COX15,CPLX1,CRTAC1,CSMD2,CSMD3,CUX2,CWF19L2,DCAF16,DCTN6,DDHD1,DDX21,DDX42,DHTKD1,DNAJC9,DSCAM,DSCAML1,EEF1B2,EEF1D,EIF2A,EIF2B2,EIF3L,EIF4B,ENAH,EPC1,EPHB1,EXOSC4,EYA1,FBN2,FBXO25,FDFT1,…
0.00304057	15206	1476	1192	TF:M11601	TF	Factor: TCF-1; motif: ACATCGRGRCGCTGW	AASDHPPT,ABCC8,ABCG1,ABHD6,ABL1,ABL2,ACACA,ACADSB,ACVR2B,ADAM22,ADAM8,ADAMTS20,ADD2,ADHFE1,AFAP1,AGAP4,AKAP1,AKT3,ALCAM,ALKBH1,ALOX12B,ANGPTL2,ANK1,ANKRD16,ANKRD28,AP2B1,AP4S1,ARHGAP12,ARHGEF7,ARL5B,ARMCX1,ASGR1,ATCAY,ATE1,ATF7IP,ATOH8,ATP6V1B1,ATXN10,ATXN3,BCAN,BCAR1,BCCIP,BCL6,BCL7A,BCR,BEND7,BEST3,BEX1,BID,BIVM,BMP2,BMPR1A,BRMS1L,BRSK2,BRWD1,BRWD3,BTF3,C11orf54,C14orf28,C16orf87,C1QL1,CACNA1A,…
0.00313401	6383	1476	553	TF:M06948_1	TF	Factor: Sp2; motif: TGGGCGCGCCCA; match class: 1	ABCC8,ABCG1,ACACA,ACVR2B,ADAM22,ADAMTS20,ADD2,AKT3,AMH,ANK1,ANKRD16,ARHGEF7,ATXN10,ATXN3,BCAR1,BCCIP,BCL7A,BCR,BID,BIVM,BMP2,BMPR1A,BRSK2,BRWD1,C14orf28,C16orf87,C1QL1,CACNA2D2,CADM2,CADPS,CBLN1,CBS,CCAR1,CCDC120,CCDC88A,CCNJ,CDC123,CDH15,CDK5R1,CDON,CHGB,CNOT6,CNOT8,COL7A1,CORO7,COX15,CPLX1,CPSF6,CRMP1,CRTAC1,CUX2,DDX21,DDX6,DGCR2,DGCR6,DGKI,DLG5,DLL3,DNMBP,DPYSL4,DSCAML1,EBF4,EEF1B2,EEF1D,EEPD1…
0.00325056	7968	1476	673	TF:M09970	TF	Factor: KLF3; motif: NNNNNNGGGCGGGGCNNGN	ABCC8,ABCG1,ABHD6,ABL1,ABL2,ACACA,ACADSB,ACVR2B,ADAM8,ADD2,AKAP11,AKAP1,AKT3,ALOX12B,ANGPTL2,ANK1,ANKRD16,ANKRD28,AP2B1,AP4S1,ARHGAP12,ARHGAP28,ARHGEF7,ARMC8,ARMCX1,ATF7IP,ATXN3,BCAN,BCAR1,BCR,BID,BMP2,BMPR1A,BRMS1L,BRSK2,BRWD1,C16orf87,C1QL1,CACNA1A,CACNG4,CADM2,CASP9,CBLN1,CBS,CCDC120,CDH15,CDK5R1,CDON,CELF2,CELSR3,CEP57,CFDP1,CNOT6,CNTN1,CORO1C,CPLX1,CPSF6,CRMP1,CSMD1,CSMD3,CUX2,DCTN6,DDHD1,DD…
0.00328269	2575	1476	251	TF:M10134	TF	Factor: FPM315; motif: GGGAGGAGGRRGRGGRGGRR	ADD2,AKAP11,AKT3,ALCAM,ATCAY,ATXN10,BCAN,BCL7A,BMP2,BMPR1A,BRSK2,C1QL1,CACNA1A,CACNA2D2,CACNG4,CADPS,CDON,CELF2,CEP57,CHGB,CNOT6,CNRIP1,CRMP1,CSMD2,CUX2,DDX6,DGKI,DHTKD1,DLG5,DST,DUSP9,EBF1,ENAH,FAM110B,FGF17,FYN,GABRB3,GALNT13,GLUD1,GUCA1B,HMX1,IGF1R,ITSN1,KCNB1,KCNK3,KCNT2,KDM2B,KIAA1755,KLHL13,LHFPL3,LRRC1,LRRN1,LY6G5B,MAP4K5,MAX,MBD5,MDGA2,MEGF11,MTAP,MTHFD2,NAB1,NCOA2,NIN,NKAIN4,NOVA1,NPAT,N…
0.00354384	11416	1476	926	TF:M11601_1	TF	Factor: TCF-1; motif: ACATCGRGRCGCTGW; match class: 1	AASDHPPT,ABCC8,ABCG1,ABHD6,ABL1,ABL2,ACACA,ACADSB,ACVR2B,ADAM22,ADAM8,ADAMTS20,ADD2,AKAP1,AKT3,ALCAM,ANK1,ANKRD16,ANKRD28,ARHGAP12,ARHGEF7,ARL5B,ARMCX1,ATCAY,ATE1,ATOH8,ATXN10,ATXN3,BCAN,BCAR1,BCCIP,BCL7A,BCR,BEX1,BID,BIVM,BMP2,BMPR1A,BRMS1L,BRSK2,BRWD1,BTF3,C11orf54,C14orf28,C16orf87,C1QL1,CACNA1A,CACNA2D2,CACNG4,CADM2,CADPS,CASP9,CBLN1,CBS,CCAR1,CCDC88A,CCNJ,CDC123,CDH15,CDHR1,CDK5R1,CDON,CEBPZ…
0.0035935	4283	1476	389	TF:M00649_1	TF	Factor: MAZ; motif: GGGGAGGG; match class: 1	ABHD6,ACVR2B,ADAM8,ADD2,AGAP4,AKT3,ALOX12B,AMH,ANKRD28,APBA2,ARHGEF7,ASGR1,ATOH8,ATP6V1B1,ATXN10,ATXN3,BCAN,BCCIP,BCR,BID,BMPR1A,BRWD1,BRWD3,CACNA1A,CACNG4,CADPS,CBS,CCAR1,CDH10,CELSR3,CHD3,CNRIP1,COL7A1,CORO7,CPLX1,CRMP1,CRTAC1,CSMD2,CUX2,DCTN6,DDX25,DEDD,DLG5,DLL3,DSCAML1,DST,DUSP9,EBF4,EIF4B,ENAH,FAM117B,FBN2,FGD1,FOXE1,FSD1,FUT9,FYN,GABRB3,GAD1,GATA2,GFRA1,GGA1,GLUD1,GNE,GPSM1,GREB1L,GRIA3,GR…
0.00371134	2943	1476	281	TF:M10529_1	TF	Factor: Sp1; motif: RGGGMGGRGSNGGGG; match class: 1	ABCC8,ABHD6,ABI1,ABL2,ACVR2B,AKT3,ALOX12B,ANKRD28,AP4S1,ARMCX1,BCAN,BID,BMP2,BRWD1,CACNG4,CBLN1,CBS,CCAR1,CCDC88A,CDH15,CDON,CELF2,CORO1C,CPLX1,CRMP1,CSMD2,CTTNBP2,DDHD1,DDX25,DDX6,DLL3,DPYSL4,DUSP9,EFS,EIF4B,ENAH,FBXO34,FGF17,FOXR1,FSD1,FYN,GABRB3,GAD1,GALNT13,GALR3,GFRA1,GGA1,GPR173,GPSM1,GREB1L,GRIA3,GRIK2,GRINA,HMX1,IDI1,IGF1R,INPP1,KCNIP2,KCNK3,KCNN2,KCNQ2,KLF12,KLHL25,LIX1L,LRCH2,LRRN1,MAPK…
0.00385325	4691	1476	421	TF:M00915_1	TF	Factor: AP-2; motif: SNNNCCNCAGGCN; match class: 1	ABCC8,ABL1,ABL2,ACACA,ACADSB,ACVR2B,ADAM22,ADAM8,ADHFE1,AKAP1,AKT3,ALCAM,ANGPTL2,ANK1,ANKRD16,ARHGEF7,ARMCX1,ATE1,ATXN10,BCAR1,BCL6,BCL7A,BCR,BRMS1L,BRSK2,BRWD1,C16orf87,C1QL1,CACNG4,CADPS,CBLN1,CBS,CCDC120,CCNJ,CDH15,CDHR1,CELF3,CLGN,CNBP,CNOT6,CORO1C,CORO7,CPLX1,CPSF6,CRMP1,CRTAC1,CSMD2,CUX2,DLG5,DLGAP1,DST,EBF4,EEF1D,EFS,ENAH,ENHO,EPHB1,FAM117B,FBXO25,FDFT1,FGD1,FSD1,FYN,GABRB3,GATA2,GFRA1,GGA…
0.00411463	16718	1476	1292	TF:M11603	TF	Factor: TCF-1; motif: ACATCGRGRCGCTGW	AASDHPPT,ABCC8,ABCG1,ABHD6,ABI1,ABL1,ABL2,ACACA,ACADSB,ACVR2B,ADAM22,ADAM8,ADAMTS20,ADD2,ADHFE1,AFAP1,AGAP4,AKAP11,AKAP1,AKT3,ALCAM,ALKBH1,ALOX12B,AMH,ANGPTL2,ANK1,ANKRD16,ANKRD28,AP2B1,AP4S1,APBA2,ARHGAP12,ARHGEF7,ARL5B,ARMC8,ARMCX1,ASGR1,ATCAY,ATE1,ATF7IP,ATOH8,ATP6V1B1,ATXN10,ATXN3,BCAN,BCAR1,BCCIP,BCL6,BCL7A,BCR,BEND7,BEST3,BEX1,BID,BIVM,BMP2,BMPR1A,BRMS1L,BRSK2,BRWD1,BRWD3,BTF3,C11orf54,C14o…
0.00418107	7661	1476	649	TF:M01858	TF	Factor: AP-2beta; motif: GCNNNGGSCNGVGGGN	ABCC8,ABCG1,ABL1,ABL2,ACACA,ACVR2B,ADAM8,ADAMTS20,AGAP4,AKAP11,AKAP1,AMH,ANGPTL2,ANK1,ANKRD16,ANKRD28,AP4S1,ARHGEF7,ARL5B,ATE1,ATOH8,ATXN10,ATXN3,BCAR1,BCCIP,BCL7A,BCR,BEX1,BID,BIVM,BMPR1A,BRMS1L,BRWD1,C11orf54,C16orf87,C1QL1,CACNA1A,CACNA2D2,CACNG4,CADM2,CADPS,CBLN1,CCAR1,CDH15,CDK5R1,CDON,CELF3,CELSR3,CEP57,CFDP1,CHGB,CLGN,CNBP,CNNM2,CNOT6,CNOT8,CNRIP1,CNTN1,COL7A1,CORO1C,CORO7,CPLX1,CPSF6,CRMP…
0.00419307	8114	1476	683	TF:M00450_1	TF	Factor: Zic3; motif: NGGGKGGTC; match class: 1	ABCG1,ABHD6,ABL1,ADAM22,ADAM8,ADAMTS20,ADD2,AKAP11,AKT3,AMH,ANGPTL2,ANK1,ANKRD16,ANKRD28,AP4S1,ARHGAP12,ARPP21,ATP6V1B1,ATXN3,BCAN,BCAR1,BCCIP,BCL7A,BCR,BID,BMPR1A,BRMS1L,BRWD1,C14orf28,C16orf87,C1QL1,CACNA1A,CACNA2D2,CACNG4,CASP9,CBS,CCDC120,CDC123,CDH15,CDK5R1,CDON,CEBPZ,CEP57,CFDP1,CHD3,CNNM2,COL7A1,CORO1C,CORO7,CPLX1,CRMP1,CSDC2,CSMD2,CTTNBP2,CUX2,DCAF16,DDX25,DDX42,DDX6,DHTKD1,DLL3,DNAJB7,DN…
0.00452766	9900	1476	815	TF:M00915	TF	Factor: AP-2; motif: SNNNCCNCAGGCN	AASDHPPT,ABCC8,ABCG1,ABHD6,ABL1,ABL2,ACACA,ACADSB,ACVR2B,ADAM22,ADAM8,ADD2,ADHFE1,AKAP11,AKAP1,AKT3,ALCAM,ALKBH1,AMH,ANGPTL2,ANK1,ANKRD16,ANKRD28,AP4S1,ARHGAP12,ARHGEF7,ARL5B,ARMCX1,ASGR1,ATCAY,ATE1,ATOH8,ATXN10,BCAN,BCAR1,BCCIP,BCL6,BCL7A,BCR,BEND7,BEX1,BID,BMP2,BMPR1A,BRMS1L,BRSK2,BRWD1,BRWD3,C16orf87,C1QL1,CACNA2D2,CACNG4,CADM2,CADPS,CBLN1,CBS,CCAR1,CCDC120,CCNJ,CDH15,CDHR1,CDK5R1,CELF3,CELSR3…
0.00465609	2671	1476	258	TF:M09898_1	TF	Factor: Egr-2; motif: GNGRRNGWGKGGGNGGRG; match class: 1	ABHD6,ABL2,ACVR2B,ADD2,AKT3,ALOX12B,ANK1,AP2B1,ARHGAP12,ATCAY,ATOH8,ATXN3,BEX1,BID,BRWD1,BRWD3,CACNA1A,CACNA2D2,CACNG4,CADM2,CBS,CNOT8,COL7A1,CORO1C,CPLX1,CRMP1,DDX6,DEDD,DPYSL4,DSCAM,DUSP9,EBF4,EEPD1,ENAH,FBN2,FBXO34,FGF17,GABRB3,GAD1,GALNT13,GALR3,GGA1,GLP1R,GPR173,GRINA,HDAC4,ID1,IDI1,INPP1,KCNB1,KCND2,KCNIP2,KCNN2,KCNQ2,KDM2B,KLHL13,LIN28A,LRRC1,MAPK12,MAPK8,MARVELD3,MAX,MBD5,MEGF11,MEIS3,MEX…
0.00468514	11222	1476	911	TF:M04950	TF	Factor: Egr-1; motif: NGCGTGCGY	AASDHPPT,ABCC8,ABHD6,ABL2,ACACA,ACADSB,ACBD5,ACVR2B,ADAM20,ADAMTS20,ADD2,ADHFE1,AKAP11,AKAP1,ALCAM,ALKBH1,ANGPTL2,ANK1,ANKRD16,ANKRD28,AP2B1,AP4S1,ARHGAP12,ARHGEF7,ARL5B,ATCAY,ATOH8,ATP6V1B1,ATXN10,ATXN3,BCAR1,BCCIP,BCL6,BCL7A,BCR,BEX1,BID,BIVM,BMP2,BMPR1A,BRMS1L,BRSK2,BRWD1,BTF3,C11orf54,C14orf28,C16orf87,CACNA1A,CACNG4,CADPS,CALCRL,CASP9,CBLN1,CBS,CCAR1,CCDC120,CCDC88A,CCNB1IP1,CCNJ,CDC123,CDH1…
0.00476029	17373	1476	1334	TF:M11018	TF	Factor: IRX-1; motif: NACRYNNNNNNNNRYGNN	AASDHPPT,ABCC8,ABCG1,ABHD6,ABI1,ABL1,ABL2,ACACA,ACADSB,ACBD5,ACVR2B,ADAM20,ADAM22,ADAM8,ADAMTS20,ADD2,ADHFE1,AFAP1,AKAP11,AKAP1,AKT3,ALCAM,ALKBH1,ALOX12B,AMH,ANGPTL2,ANK1,ANKRD16,ANKRD28,AP4S1,APBA2,ARHGAP12,ARHGEF7,ARL5B,ARMC8,ARPP21,ASGR1,ATCAY,ATE1,ATF7IP,ATOH8,ATP6V1B1,ATXN10,ATXN3,BCAR1,BCCIP,BCL6,BCL7A,BCR,BEND7,BEX1,BID,BIVM,BMP2,BMPR1A,BRMS1L,BRSK2,BRWD1,BRWD3,BTF3,C11orf54,C14orf28,C16or…
0.00493344	5728	1476	501	TF:M05327	TF	Factor: WT1; motif: NGCGGGGGGGTSMMCYN	ABCC8,ABHD6,ABI1,ABL2,ADAM8,ADD2,AKT3,ANGPTL2,ANKRD16,ANKRD28,AP4S1,ARHGEF7,ARL5B,ARMC8,ATE1,ATXN10,BCAN,BCAR1,BCL7A,BCR,BID,BMP2,BMPR1A,BRSK2,BRWD3,C14orf28,C1QL1,CACNA1A,CACNA2D2,CACNG4,CADM2,CADPS,CASP9,CBLN1,CBS,CDH10,CDH15,CDHR1,CDK5R1,CDON,CELF2,CELSR3,CNOT8,CORO1C,CORO7,COX15,CPLX1,CPSF6,CRMP1,CRTAC1,CSMD2,CSMD3,CUEDC2,CUX2,DDHD1,DDX25,DDX6,DEDD,DGCR2,DGKI,DHTKD1,DNMBP,DPYSL4,DSCAM,DSCAML1…
0.00516112	10757	1476	877	TF:M08205_1	TF	Factor: E2F-1:Elk-1; motif: SGCGCSNNAMCGGAAGT; match class: 1	ABCC8,ABCG1,ABHD6,ABI1,ABL1,ABL2,ACACA,ACADSB,ACBD5,ACVR2B,ADAM20,ADAM22,ADAM8,ADAMTS20,ADD2,AKAP1,AKT3,ALOX12B,ANK1,ANKRD16,ANKRD28,AP2B1,AP4S1,ARHGAP12,ASGR1,ATCAY,ATE1,ATF7IP,ATXN10,ATXN3,BCAR1,BCCIP,BCL7A,BCR,BEX1,BID,BIVM,BMP2,BMPR1A,BRSK2,BRWD1,C11orf54,C14orf28,C16orf87,C1QL1,CACNA1A,CACNA2D2,CACNG4,CADPS,CASP9,CBLN1,CBS,CCAR1,CCDC120,CCDC88A,CDC123,CDK5R1,CDON,CELF2,CELSR3,CEP57,CFDP1,CHG…
0.00516514	3958	1476	362	TF:M13366_1	TF	Factor: ZBED4; motif: CCCGCYCCGC; match class: 1	ABHD6,ACACA,ACVR2B,ADAM22,ADAM8,ADD2,AKAP1,AKT3,ANK1,ANKRD16,AP4S1,ARHGAP12,ARHGEF7,ARMCX1,ATOH8,BCAR1,BCL7A,BCR,BID,BMP2,BMPR1A,BRMS1L,BRSK2,BRWD1,CACNG4,CASP9,CBLN1,CBS,CDH15,CDK5R1,CDON,CELF2,CNBP,CNNM2,CORO1C,CORO7,CPLX1,CRMP1,CRTAC1,CTTNBP2,CUX2,DDHD1,DDX25,DGCR2,DGCR6,DLG5,DNMBP,DST,EBF4,EEF1D,EEPD1,EIF2A,ENAH,EPC1,FAM110B,FBN2,FGF9,FHDC1,FOXE1,FYN,GABRB3,GDF10,GDNF,GNE,GREB1L,GRIA3,GTPBP1,…
0.00543194	11410	1476	924	TF:M00425	TF	Factor: E2F; motif: TTTCGCGC	ABCC8,ABHD6,ACACA,ACADSB,ACBD5,ADAM22,ADAMTS20,ADD2,ADHFE1,AKAP11,AKT3,ALCAM,ALKBH1,ANGPTL2,ANK1,ANKRD28,AP2B1,AP4S1,ARHGAP12,ARL5B,ARMC8,ASGR1,ATE1,ATF7IP,ATOH8,ATP6V1B1,ATXN10,BCAR1,BCHE,BCL7A,BCR,BEST3,BEX1,BMP2,BMPR1A,BRMS1L,BRSK2,BRWD1,BRWD3,BTF3,C14orf28,C16orf87,C1QL1,CACNA1A,CACNA2D2,CACNG4,CADM2,CADPS,CASP9,CBLN1,CBS,CCAR1,CCDC88A,CCNB1IP1,CCNJ,CDC123,CDH10,CDH15,CDHR1,CDK5R1,CDON,CEBPZ,…
0.00581978	10337	1476	846	TF:M08867	TF	Factor: AP2; motif: GCCYGSGGSN	ABCC8,ABCG1,ABHD6,ABL2,ACACA,ACADSB,ACVR2B,ADAM8,ADAMTS20,ADHFE1,AGAP4,AKAP11,AKAP1,AKT3,ALKBH1,AMH,ANGPTL2,ANK1,ANKRD16,ANKRD28,AP4S1,ARHGEF7,ARL5B,ARMCX1,ASGR1,ATCAY,ATE1,ATOH8,ATP6V1B1,ATXN10,ATXN3,BCAN,BCAR1,BCCIP,BCL6,BCL7A,BCR,BEX1,BID,BIVM,BMPR1A,BRMS1L,BRSK2,BRWD1,BRWD3,BTF3,C11orf54,C16orf87,C1QL1,CACNA1A,CACNA2D2,CACNG4,CADPS,CASP9,CBLN1,CBS,CCAR1,CCDC120,CCDC88A,CDC123,CDH15,CDHR1,CDK5…
0.00621418	10409	1476	851	TF:M01835_1	TF	Factor: GKLF; motif: CCTCCYN; match class: 1	AASDHPPT,ABCC8,ABI1,ABL1,ACACA,ACBD5,ACVR2B,ADAM22,ADAM8,ADAMTS20,ADD2,AFAP1,AGAP4,AKAP11,AKAP6,AKT3,ALCAM,ALKBH1,ANGPTL2,ANK1,AP4S1,ARHGAP12,ARHGEF7,ARL5B,ARMCX1,ASGR1,ATCAY,ATF7IP,ATOH8,ATP6V1B1,ATXN3,BCAN,BCAR1,BCL6,BCR,BEX1,BID,BMPR1A,BRSK2,BRWD3,BTF3,C14orf28,C1QL1,CACNA1A,CACNA2D2,CACNG4,CADPS,CBLN1,CCDC120,CCNJ,CDH15,CDHR1,CDK5R1,CDON,CEBPZ,CELF3,CELSR3,CEP57,CHD3,CHGB,CHST9,CLEC4F,CNNM2,C…
0.00645788	10411	1476	851	TF:M10008	TF	Factor: CSX; motif: NKRAGWGS	ABCC8,ABCG1,ABHD6,ABI1,ABL2,ACACA,ACADSB,ADAM8,ADAMTS20,ADD2,AKAP11,AKAP1,AKR1C2,AKT3,ALCAM,ALOX12B,ANGPTL2,ANKRD28,AP4S1,ARL5B,ARMC8,ARMCX1,ARPP21,ATOH8,ATP6V1B1,ATXN3,BCAN,BCAR1,BCCIP,BCL6,BEST3,BEX1,BID,BIVM,BRMS1L,BRSK2,BRWD1,BRWD3,BTF3,C14orf28,C16orf87,C1QL1,CACNA1A,CACNG4,CADM2,CADPS,CBLN1,CBS,CCDC120,CCNB1IP1,CCNJ,CDC123,CDH10,CDHR1,CDK5R1,CDON,CEBPZ,CELF2,CELF3,CELSR3,CEP57,CHD3,CNNM2,CN…
0.00679325	10551	1476	861	TF:M04516_1	TF	Factor: E2F-1; motif: TTTGGCGCCAAA; match class: 1	ABCC8,ABCG1,ABHD6,ABI1,ACACA,ACADSB,ACVR2B,ADAM8,AGAP4,AKAP11,ALOX12B,AMH,ANK1,ARHGAP12,ARHGAP28,ARHGEF7,ARMCX1,ATCAY,ATE1,ATOH8,ATXN10,ATXN3,BCAR1,BCCIP,BCL6,BCL7A,BCR,BID,BIVM,BMP2,BMPR1A,BRMS1L,BRSK2,BRWD1,C11orf54,C14orf28,C16orf87,C1QL1,CACNA1A,CACNA2D2,CACNG4,CADPS,CBLN1,CBS,CCAR1,CCDC120,CCDC88A,CDC123,CDHR1,CDK5R1,CDON,CEBPZ,CELF2,CELSR3,CEP57,CHD3,CNBP,CNNM2,CNOT6,CNRIP1,CNTN1,COL7A1,COR…
0.00703474	3670	1476	338	TF:M01303_1	TF	Factor: SP1; motif: GGGGYGGGGNS; match class: 1	ABCG1,ABHD6,ABL2,ACACA,ACVR2B,ADAM8,AKAP1,AKT3,AMH,ANK1,AP2B1,ARHGAP12,ARMCX1,ATCAY,ATOH8,BCAN,BCAR1,BMPR1A,BRMS1L,BRSK2,BRWD1,BRWD3,C1QL1,CACNA2D2,CACNG4,CADM2,CASP9,CBLN1,CBS,CCDC88A,CDH15,CDON,CELSR3,CHD3,CNOT6,CNOT8,CPLX1,CPSF6,CRMP1,CRTAC1,CSMD1,CSMD2,CSMD3,DCTN6,DDHD1,DDX25,DDX6,DEDD,DGCR2,DLL3,DPYSL4,DSCAM,DSCAML1,DUSP9,EBF4,EEF1D,EIF4B,ENAH,FAM110B,FBXO34,FGD1,FGF17,FSD1,FYN,GDF10,GFRA1,G…
0.00761839	5541	1476	485	TF:M01972	TF	Factor: EGR-1; motif: TGCGTGGGCGK	ABHD6,ABL1,ABL2,ACACA,ACADSB,ADAMTS20,AKAP11,ANK1,ANKRD16,ANKRD28,ARHGAP12,ARHGEF7,ATE1,ATXN10,ATXN3,BCAN,BCAR1,BCCIP,BID,BRWD3,BTF3,C11orf54,CACNA1A,CACNA2D2,CACNG4,CADM2,CADPS,CASP9,CBLN1,CBS,CCDC88A,CDON,CEBPZ,CELF2,CEP57,CNBP,CNOT6,CORO1C,CPLX1,CRMP1,DCTN6,DDX6,DGCR6,DHTKD1,DIS3,DLGAP1,DLL3,DNMBP,DPYSL4,DSCAML1,DST,DUSP9,EBF1,EBF4,EEPD1,EIF2A,ENAH,EPHB1,EXOC5,FAM117B,FAU,FBXO25,FGF17,FOXE1,FO…
0.00767462	8439	1476	705	TF:M09739	TF	Factor: ZGPAT; motif: GRGGCWGNGGNG	ABCC8,ABCG1,ABI1,ABL1,ACACA,ACADSB,ACVR2B,ADAM8,ADAMTS20,ADHFE1,AKAP11,AMH,ANGPTL2,ANK1,ANKRD16,ANKRD28,AP2B1,AP4S1,ARHGAP28,ARHGEF7,ARL5B,ARMCX1,ASGR1,ATOH8,ATXN3,BCAN,BCL6,BCL7A,BCR,BID,BIVM,BRSK2,BRWD3,C11orf54,C14orf28,C1QL1,CACNA1A,CACNA2D2,CADPS,CBLN1,CBS,CCAR1,CCDC88A,CDH15,CDHR1,CDK5R1,CDON,CELF3,CELSR3,CEP57,CNNM2,CNRIP1,CNTN1,COL7A1,CORO7,CPLX1,CPSF6,CRMP1,CRYGA,CSMD1,CSMD2,CUEDC2,CUX2,…
0.00786421	11055	1476	897	TF:M07250	TF	Factor: E2F-1; motif: NNNSSCGCSAANN	ABCC8,ABCG1,ABHD6,ABI1,ABL1,ACACA,ACADSB,ACBD5,ADAM22,ADAMTS20,ADD2,ADHFE1,AKAP11,AKAP1,AKT3,ALCAM,ALKBH1,ANGPTL2,ANK1,ANKRD16,ANKRD28,ARHGAP12,ASGR1,ATE1,ATF7IP,ATOH8,ATP6V1B1,BCAR1,BCCIP,BCHE,BCL6,BCL7A,BCR,BEX1,BMP2,BMPR1A,BRMS1L,BRSK2,BRWD1,BRWD3,BTF3,C11orf54,C14orf28,C16orf87,C1QL1,CACNA2D2,CACNG4,CADM2,CADPS,CASP9,CBLN1,CBS,CCAR1,CCDC88A,CCNB1IP1,CCNJ,CDH10,CDHR1,CDK5R1,CDON,CEBPZ,CELF2,CE…
0.00837629	3490	1476	323	TF:M01721_1	TF	Factor: PUR1; motif: GGGNCAGNN; match class: 1	ABCG1,ABHD6,ACADSB,ADAM8,ADAMTS20,ADHFE1,AGAP4,ALCAM,AMH,ANGPTL2,ANKRD16,ARHGAP12,BMP2,BRWD1,C1QL1,CACNA2D2,CBLN1,CCDC120,CCNJ,CDH15,CDHR1,CFDP1,CNOT8,CORO1C,CORO7,CPLX1,CSMD2,DDHD1,DGCR2,DGCR6,DSCAML1,EBF4,ENHO,FBXO25,FBXO34,FDFT1,FGF17,FHDC1,FOXE1,FSD1,FXYD6,FYN,GAD1,GDF10,GGA1,GLP1R,GPSM1,GREB1L,HDAC4,HECTD1,HSF4,IDI1,IGF1R,INPP1,KCNB1,KCNIP2,KCNIP3,KCNQ2,KCNQ5,LHFPL3,LHX5,LRP4,LRRC26,MCF2L2,M…
0.00848597	9077	1476	752	TF:M03811	TF	Factor: AP-2gamma; motif: GCCYNCRGSN	ABCG1,ABL1,ABL2,ACACA,ACADSB,ACBD5,ACVR2B,ADAM22,ADAM8,ADD2,ADHFE1,AGAP4,AKAP11,AKAP1,AKAP6,ALCAM,ALOX12B,AMH,ANGPTL2,ANK1,ANKRD16,ANKRD28,AP2B1,APBA2,ARHGAP12,ARHGEF7,ATCAY,ATE1,ATF7IP,ATOH8,ATXN10,BCCIP,BCHE,BCL7A,BCR,BEND7,BID,BIVM,BRMS1L,BRSK2,BRWD1,BTF3,C11orf54,C16orf87,C1QL1,CACNA2D2,CADPS,CASP9,CBLN1,CBS,CCDC120,CCDC88A,CDH15,CDH20,CDHR1,CDK5R1,CEBPZ,CELF2,CELF3,CELSR3,CEP57,CFDP1,CHD3,CL…
0.0121348	6186	1476	533	TF:M11490_1	TF	Factor: LBP-1; motif: NRCCGGTNNNNACCGGYN; match class: 1	ABCG1,ABI1,ACACA,ACBD5,ACVR2B,ADAM22,AIM2,AKAP1,AKT3,ALCAM,ANGPTL2,ANKRD16,ARHGEF7,ATOH8,ATXN3,BCAR1,BCR,BID,BRWD1,BRWD3,BTF3,C16orf87,C1QL1,CACNA1A,CACNA2D2,CADM2,CADPS,CASP9,CBS,CDC123,CDHR1,CDK5R1,CELSR3,CEP57,CHD3,CNOT6,CNOT8,CNRIP1,CNTN1,CORO1C,CORO7,COX15,CRMP1,CTTNBP2,CUX2,DDHD1,DGCR2,DHRS2,DLGAP1,DNMBP,DPYSL4,DSCAML1,EEF1B2,EEF1D,EFS,ENAH,EPC1,ETV1,FAM110B,FBN2,FBXO25,FDFT1,FGD1,FHDC1,FRY…
0.0136226	7787	1476	654	TF:M01100	TF	Factor: LRF; motif: GGGGKYNNB	ABHD6,ABI1,ADAM8,ADD2,AKAP11,AKAP1,ALKBH1,AMH,ANK1,ANKRD16,ANKRD28,AP4S1,ARHGAP12,ARHGEF7,ATCAY,ATOH8,ATP6V1B1,ATXN10,BCAR1,BCCIP,BCL7A,BCR,BEX1,BMP2,BMPR1A,BRSK2,BRWD1,BRWD3,C11orf54,C14orf28,C16orf87,C1QL1,CACNA1A,CACNA2D2,CACNG4,CADPS,CBLN1,CBS,CCDC120,CDH15,CDK5R1,CDON,CELSR3,CFDP1,CHD3,CHGB,CLGN,CNBP,CNNM2,CNOT6,CNOT8,CNRIP1,CORO1C,COX15,CPLX1,CPSF6,CRMP1,CRTAC1,CSDC2,CTTNBP2,CUX2,DDX25,DDX4…
0.0146142	4481	1476	400	TF:M01199_1	TF	Factor: RNF96; motif: BCCCGCRGCC; match class: 1	ABCG1,ABHD6,ACACA,ACVR2B,AKAP11,AKAP1,AKT3,ANK1,ANKRD16,ANKRD28,AP4S1,ARHGAP12,ARHGEF7,ARL5B,ARMC8,ATOH8,BCAR1,BCL7A,BCR,BMP2,BRSK2,BRWD1,C16orf87,C1QL1,CACNA2D2,CADPS,CBLN1,CCDC88A,CDK5R1,CELF2,CELSR3,CNNM2,CPLX1,CPSF6,CRMP1,CRTAC1,CTTNBP2,CUX2,DDHD1,DGCR2,DGKI,DLG5,DLGAP1,DNMBP,DPYSL4,DSCAM,DUSP9,EBF1,EBF4,EEF1D,EFS,ENHO,EXOSC4,FAM117B,FAU,FBN2,FBXO25,FBXO34,FGD1,FOXE1,FSD1,FYN,GABRB3,GATA2,GDF…
0.0155426	4306	1476	386	TF:M09862_1	TF	Factor: ZNF614; motif: NCYCWGCCYYNNN; match class: 1	ABCC8,ABCG1,ABHD6,ABL2,ACACA,ACVR2B,ADHFE1,AKAP11,AKT3,ALOX12B,ANK1,ARHGAP12,ARHGEF7,ASGR1,ATP6V1B1,ATXN3,BCAN,BCAR1,BCL7A,BID,BRWD1,C1QL1,CACNA1A,CACNA2D2,CADM2,CASP9,CBLN1,CBS,CCDC120,CDH15,CDK5R1,CNTN1,COL7A1,CORO1C,CPLX1,CRMP1,CSDC2,CSMD2,DDHD1,DDX25,DDX6,DEDD,DGCR2,DGCR6,DLG5,DPYSL4,DSCAML1,EEF1D,EFS,EIF4B,FAM117B,FERMT1,FGD1,FGF17,FHDC1,FOXE1,FSD1,FXYD2,FXYD6,FYN,GALNT13,GATA2,GFRA1,GPM6A,G…
0.0157002	10926	1476	885	TF:M00189	TF	Factor: AP-2; motif: MKCCCSCNGGCG	ABCC8,ABCG1,ABHD6,ABI1,ABL1,ABL2,ACACA,ACADSB,ACVR2B,ADAM22,ADAM8,ADD2,ADHFE1,AGAP4,AIM2,AKAP11,AKAP1,AKT3,ALCAM,AMH,ANGPTL2,ANK1,ANKRD16,ANKRD28,AP4S1,ARHGAP12,ARHGEF7,ARL5B,ARMCX1,ATE1,ATF7IP,ATXN10,BCAN,BCAR1,BCCIP,BCL7A,BCR,BEND7,BEX1,BID,BIVM,BMP2,BMPR1A,BRMS1L,BRSK2,BRWD1,BRWD3,C16orf87,C1QL1,CACNA2D2,CACNG4,CADM2,CADPS,CASP9,CBLN1,CBS,CCAR1,CCDC120,CCDC88A,CCNJ,CDH15,CDHR1,CDK5R1,CDON,CEBP…
0.0168922	4373	1476	391	TF:M09897	TF	Factor: Egr-1; motif: NNNNGCGKGGGYGGNRN	ABHD6,ABL2,ACACA,ACADSB,ADAM22,ADD2,AKAP11,AKT3,ALOX12B,ANK1,ANKRD16,AP2B1,ARHGAP12,ATXN10,ATXN3,BCR,BID,BTF3,CACNA1A,CACNA2D2,CACNG4,CADM2,CASP9,CBLN1,CBS,CCDC120,CDH15,CDON,CELF2,CELF3,CHGB,COL7A1,CORO1C,CPLX1,CRMP1,CSMD3,DCTN6,DDX6,DIS3,DPYSL4,DUSP9,EBF1,EBF4,EEF1D,EEPD1,EFS,EIF4B,ENAH,FBN2,FBXO25,FBXO34,FGD1,FGF17,FOXE1,FOXR1,FXYD6,FYN,GABRB3,GALR3,GFRA1,GGA1,GLUD1,GNE,GPR173,GPSM1,GRIA2,GRID…
0.0187744	2829	1476	267	TF:M09739_1	TF	Factor: ZGPAT; motif: GRGGCWGNGGNG; match class: 1	ABCG1,ADAMTS20,ADHFE1,AMH,ANGPTL2,ANK1,ANKRD16,ANKRD28,ASGR1,ATOH8,ATXN3,BCAN,BCR,C1QL1,CACNA2D2,CADPS,CBS,CCAR1,CDH15,CELF3,CEP57,CNNM2,CNTN1,CORO7,CPLX1,CRMP1,CRYGA,CUEDC2,CUX2,DDX6,DGCR6,DGKI,DLGAP1,DLL3,DSCAM,DSCAML1,DST,DUSP9,FBXO34,FGF17,FHDC1,FOXD4,FXYD6,GATA2,GGA1,GLP1R,GPSM1,GRINA,KCND2,KCNH1,KCNIP3,KCNQ2,LDB1,LHFPL3,LHX5,LIX1L,SCART1,LRP4,LRRC1,LRRC26,MAX,MEX3A,MKX,MORC3,MXD1,MYC,N4BP2L…
0.0189638	6404	1476	548	TF:M00246	TF	Factor: Egr-2; motif: NTGCGTRGGCGK	ABCC8,ABCG1,ABHD6,ABI1,ABL2,ACADSB,ADAMTS20,ADHFE1,AKAP11,AKT3,ALKBH1,ANKRD16,ANKRD28,ARHGEF7,ARMC8,ARMCX1,ASGR1,ATXN3,BCAN,BCAR1,BCCIP,BCR,BID,BMPR1A,C14orf28,CACNA1A,CACNG4,CADM2,CADPS,CASP9,CBS,CCDC88A,CCNB1IP1,CDON,CELF3,CEP57,CHD3,CHGB,CNBP,CNOT6,CORO1C,COX15,CPSF6,CRTAC1,CRYGA,CSMD2,DCAF16,DCTN6,DGCR6,DIS3,DLGAP1,DLL3,DPYSL4,DSCAML1,DST,DUSP9,EEF1D,EEPD1,EIF2A,EIF3L,EPHB1,EXOC5,FAM117B,FAM1…
0.0221657	4423	1476	394	TF:M13141	TF	Factor: MAD5; motif: SSNSSSNSSSSGCCACGTGC	AASDHPPT,ABL2,ACACA,ACVR2B,ADD2,AGAP4,AKAP1,ANKRD28,APBA2,ATXN10,ATXN3,BCAR1,BID,BRSK2,C11orf54,CACNA2D2,CBLN1,CBS,CDH15,CDHR1,CDK5R1,CELF2,CELSR3,CNNM2,CNRIP1,CORO1C,CPLX1,CRMP1,CUEDC2,DDHD1,DDX21,DDX25,DDX42,DIS3,DLG5,DLGAP1,DLL3,DNMBP,DSCAM,DST,EBF4,EEF1B2,EEF1D,EEPD1,EIF3H,ENAH,EPC1,EXOSC4,FAM110B,FAM117B,FBN2,FBXO25,FERMT1,FGF17,FGF9,FOXD4,FOXE1,FSD1,FUNDC2,FUT9,GABRB3,GGA1,GLP1R,GLUD1,GPSM1…
0.0230442	13056	1476	1036	TF:M07486	TF	Factor: ZNF300; motif: SWGGGGGSN	AASDHPPT,ABCG1,ABHD6,ABI1,ABL2,ACACA,ACADSB,ACVR2B,ADAM22,ADAM8,ADAMTS20,ADD2,ADHFE1,AGAP4,AKAP11,AKAP1,AKT3,ALCAM,AMH,ANGPTL2,ANK1,ANKRD16,ANKRD28,AP2B1,AP4S1,APBA2,ARHGAP12,ARHGAP28,ARHGEF7,ARL5B,ARMC8,ARMCX1,ASGR1,ATCAY,ATF7IP,ATOH8,ATP6V1B1,ATXN10,ATXN3,BCAN,BCAR1,BCCIP,BCL6,BCL7A,BCR,BEND7,BEX1,BID,BMPR1A,BRSK2,BRWD1,BRWD3,BTF3,C11orf54,C16orf87,C1QL1,CACNA1A,CACNA2D2,CACNG4,CADM2,CADPS,CASP…
0.0235709	17527	1476	1340	TF:M08525	TF	Factor: E2F-1:HES-7; motif: GGCRCGTGSYNNWNGGCGCSM	AASDHPPT,ABCC8,ABCG1,ABHD6,ABI1,ABL1,ABL2,ACACA,ACADSB,ACBD5,ACVR2B,ADAM22,ADAM8,ADAMTS20,ADD2,ADHFE1,AFAP1,AGAP4,AKAP11,AKAP1,AKT3,ALCAM,ALKBH1,ALOX12B,AMH,ANGPTL2,ANK1,ANKRD16,ANKRD28,AP2B1,AP4S1,APBA2,ARHGAP12,ARHGEF7,ARL5B,ARMC8,ARMCX1,ASGR1,ATCAY,ATE1,ATF7IP,ATOH8,ATXN10,ATXN3,BCAN,BCAR1,BCCIP,BCHE,BCL6,BCL7A,BCR,BEND7,BEST3,BEX1,BID,BIVM,BMP2,BMPR1A,BRMS1L,BRSK2,BRWD1,BRWD3,BTF3,C11orf54,C1…
0.02393	1428	1476	149	TF:M12648_1	TF	Factor: PATZ1; motif: SCNCCNCNSCCCCCASCCN; match class: 1	ABHD6,ABL2,ARHGEF7,BCAR1,BEX1,BRWD1,BRWD3,CCDC120,CDHR1,CELF3,CORO1C,CPLX1,CRMP1,CSMD1,DDX6,DST,DUSP9,ENAH,FBXO34,FGF17,FSD1,GABRB3,GALNT13,GPM6A,GPR173,GPSM1,GREB1L,GRIA3,GRINA,HDAC4,IDI1,IGF1R,INPP1,KCNB1,KCNIP2,KCNK3,KCNQ2,KDM2B,KLF12,LIN28A,LRCH2,MAPK12,MARCKS,MAX,MEIS3,MEX3A,NAB1,NCOA2,NLGN1,NOL4,NOVA1,NPM1,ONECUT2,PARD3,PAX1,PCBP4,PGF,PHF21B,PODN,POGZ,POU6F1,PPP2R2D,RFX7,RGS11,SATB1,SCD5,SE…
0.0239618	5556	1476	482	TF:M12140	TF	Factor: Egr-1; motif: NNCRCCCMCGCNN	ABCC8,ABCG1,ABHD6,ABL2,ACACA,ACADSB,ADAMTS20,AKAP11,AKT3,ANK1,ANKRD16,ANKRD28,ARHGAP12,ARHGEF7,ASGR1,ATXN10,ATXN3,BCAN,BCCIP,BCR,BID,BMP2,BRWD3,BTF3,CACNA1A,CACNA2D2,CACNG4,CADM2,CADPS,CASP9,CBLN1,CBS,CCDC88A,CDON,CELF2,CEP57,CNBP,CORO1C,CPLX1,CRMP1,CRTAC1,DCTN6,DDX6,DGCR6,DHTKD1,DIS3,DLGAP1,DLL3,DNMBP,DPYSL4,DSCAML1,DST,DUSP9,EBF1,EBF4,EEF1D,EEPD1,EIF2A,ENAH,EPHB1,EXOC5,FAU,FBXO25,FGF17,FOXE1,FO…
0.0254822	8301	1476	690	TF:M07348	TF	Factor: AP-2alpha; motif: NSCCNCRGGSN	AASDHPPT,ABCC8,ABCG1,ABHD6,ABL2,ACACA,ACADSB,ACBD5,ACVR2B,ADAM8,AFAP1,AGAP4,AKAP11,AKAP1,AKT3,ALKBH1,ALOX12B,AMH,ANGPTL2,ANK1,ANKRD16,ANKRD28,ARHGEF7,ARMCX1,ASGR1,ATCAY,ATE1,ATOH8,ATP6V1B1,ATXN10,BCAR1,BCCIP,BCL7A,BCR,BID,BIVM,BRSK2,BRWD1,C11orf54,C16orf87,C1QL1,CACNA1A,CACNG4,CBS,CCAR1,CCDC120,CDC123,CDHR1,CDK5R1,CEBPZ,CELF2,CELF3,CELSR3,CEP57,CFDP1,CLGN,CNBP,CNOT6,CNOT8,CNRIP1,CNTN1,COL7A1,CORO…
0.0255324	4697	1476	415	TF:M09896_1	TF	Factor: E2F-7; motif: GRGGCGGGAANNN; match class: 1	ABHD6,ABL2,ACACA,ACADSB,ACVR2B,ADAM8,ADD2,AKAP1,AKT3,ANK1,ANKRD16,ANKRD28,AP4S1,ARL5B,ATOH8,ATXN10,BCL7A,BID,BRMS1L,BRSK2,BRWD1,C14orf28,C1QL1,CBLN1,CCNJ,CDH15,CDHR1,CDK5R1,CELF3,CELSR3,CEP57,CLGN,CNBP,CNOT6,CNRIP1,COL7A1,CPLX1,CRMP1,CRTAC1,DDX25,DDX42,DGCR2,DGCR6,DGKI,DHTKD1,DLG5,DPYSL4,DSCAML1,DUSP9,EBF4,EEF1B2,EFS,ENAH,ENHO,FAM117B,FAU,FBXO34,FERMT1,FGD1,FGF9,FOXD4,FSD1,FUNDC2,FUT9,FYN,GABRB3,…
0.0273086	11774	1476	944	TF:M13132	TF	Factor: ZNF609; motif: GNSNGGGNGCTGN	ABCC8,ABCG1,ABHD6,ABI1,ABL1,ABL2,ACACA,ACBD5,ACVR2B,ADAM22,ADAM8,ADAMTS20,ADD2,ADHFE1,AGAP4,AKAP11,AKAP1,AKT3,ALOX12B,AMH,ANGPTL2,ANK1,ANKRD16,ANKRD28,AP4S1,APBA2,ARHGAP12,ARHGEF7,ARL5B,ARMC8,ASGR1,ATCAY,ATOH8,ATP6V1B1,ATXN10,ATXN3,BCAN,BCCIP,BCL6,BCL7A,BCR,BEX1,BID,BIVM,BMP2,BMPR1A,BRMS1L,BRSK2,BRWD3,BTF3,C14orf28,C1QL1,CACNG4,CADPS,CBLN1,CBS,CCAR1,CCNJ,CDH15,CDH20,CDHR1,CDK5R1,CDON,CELF2,CELF3,…
0.0280625	4091	1476	367	TF:M08911_1	TF	Factor: CTCF; motif: NCCRSTAGGGGGCGC; match class: 1	AASDHPPT,ABCC8,ABCG1,ABL1,ACADSB,ACVR2B,ADAM8,ADD2,AKAP1,AKT3,ALCAM,ANKRD28,ARHGAP12,ARHGEF7,ATOH8,ATXN3,BCAN,BCAR1,BCL7A,BEX1,BMP2,BRSK2,BRWD1,BRWD3,C1QL1,CACNA2D2,CACNG4,CADM2,CASP9,CBLN1,CBS,CCNJ,CDHR1,CELF2,CHGB,CLGN,CNNM2,CNRIP1,CORO1C,CPSF6,CRMP1,CRTAC1,CUX2,DDX25,DDX6,DLG5,DLGAP1,DLL3,DNMBP,DPYSL4,EEF1D,ENAH,EPC1,EPHB1,FAM117B,FBN2,FBXO34,FGF17,FHDC1,FOXE1,FYN,GABRB3,GAD1,GDNF,GGA1,GPSM1,G…
0.0305721	5516	1476	478	TF:M00243	TF	Factor: Egr-1; motif: WTGCGTGGGCGK	ABCC8,ABL2,ACADSB,AKAP11,AKAP1,ANK1,ANKRD16,ANKRD28,AP4S1,ARHGAP12,ARHGEF7,ATCAY,ATF7IP,ATXN10,BCAN,BCAR1,BCCIP,BID,BIVM,BMP2,BRWD3,CACNA1A,CACNG4,CADM2,CADPS,CASP9,CBLN1,CBS,CCDC88A,CCNB1IP1,CDH10,CDH15,CDK5R1,CDON,CEP57,CLGN,CNBP,CNOT6,COL7A1,CORO1C,CPLX1,CPSF6,CRMP1,CRYGA,CSMD2,DCTN6,DDX6,DHTKD1,DIS3,DLGAP1,DLL3,DPYSL4,DSCAML1,DST,DUSP9,EBF1,EBF4,EEPD1,EFS,EIF3H,ENAH,EPC1,EPHB1,EXOC5,FAU,FBN2,…
0.0305991	6271	1476	536	TF:M00189_1	TF	Factor: AP-2; motif: MKCCCSCNGGCG; match class: 1	ABL1,ABL2,ACACA,ACADSB,ACVR2B,ADAM22,ADAM8,ADD2,ADHFE1,AKAP1,AKT3,ANGPTL2,ANK1,ANKRD16,AP4S1,ARHGAP12,ARHGEF7,ATE1,ATXN10,BCAN,BCAR1,BCCIP,BCL7A,BCR,BEX1,BID,BIVM,BMPR1A,BRMS1L,BRSK2,BRWD1,C16orf87,CACNA2D2,CACNG4,CADPS,CASP9,CBLN1,CBS,CCAR1,CCDC88A,CCNJ,CDH15,CELF2,CELSR3,CFDP1,CLGN,CNNM2,CNOT6,CNRIP1,COL7A1,CORO1C,COX15,CPLX1,CPSF6,CRMP1,CRTAC1,CSMD2,CUX2,DDHD1,DDX25,DDX6,DGCR6,DGKI,DHTKD1,DLG5…
0.0314218	14141	1476	1111	TF:M04106	TF	Factor: RUNX2; motif: NRACCGCAAACCGCAN	AASDHPPT,ABCC8,ABCG1,ABHD6,ABI1,ABL1,ACACA,ACADSB,ACVR2B,ADAM20,ADAM22,ADAM8,ADAMTS20,ADD2,ADHFE1,AIM2,AKAP11,AKAP1,AKT3,ALCAM,ALKBH1,ALOX12B,AMH,ANK1,ANKRD16,ANKRD28,AP2B1,AP4S1,ARHGAP12,ARHGEF7,ARL5B,ARMC8,ASGR1,ATCAY,ATE1,ATF7IP,ATOH8,ATP6V1B1,BCAR1,BCCIP,BCL6,BCL7A,BCR,BEX1,BID,BIVM,BMP2,BMPR1A,BRMS1L,BRSK2,BRWD1,BRWD3,BTF3,C11orf54,C14orf28,C16orf87,C1QL1,CACNA1A,CACNA2D2,CACNG4,CADPS,CASP9,…
0.0315074	12509	1476	996	TF:M08523	TF	Factor: E2F-1:TBR2; motif: NGGTGNNANGGCGCNNTNNCRNNN	AASDHPPT,ABCC8,ABCG1,ABHD6,ABI1,ABL1,ABL2,ACACA,ACVR2B,ADAM22,ADAMTS20,ADD2,ADHFE1,AKAP11,AKAP1,AKR1C2,ALCAM,ALOX12B,AMH,ANK1,ANKRD16,ANKRD28,ARHGAP12,ARHGEF7,ARL5B,ARMC8,ASGR1,ATCAY,ATE1,ATOH8,ATXN10,ATXN3,BCAR1,BCCIP,BCL6,BCL7A,BCR,BEX1,BID,BIVM,BMP2,BMPR1A,BRSK2,BRWD1,BRWD3,BTF3,C14orf28,C16orf87,C1QL1,CACNA1A,CACNA2D2,CACNG4,CADPS,CASP9,CBLN1,CBS,CCAR1,CCDC120,CCDC88A,CCNJ,CDC123,CDH15,CDHR1,…
0.0317449	9813	1476	801	TF:M00427	TF	Factor: E2F; motif: TTTSGCGS	ABCC8,ABHD6,ACACA,ACADSB,ACBD5,ADAM22,ADAMTS20,ADD2,ADHFE1,AKAP11,AKAP1,AKT3,ALKBH1,ANGPTL2,ANKRD16,AP2B1,AP4S1,ARHGAP12,ARL5B,ASGR1,ATCAY,ATE1,ATF7IP,ATOH8,ATXN10,BCAR1,BCHE,BCL7A,BCR,BEX1,BMP2,BMPR1A,BRMS1L,BRSK2,BRWD1,BRWD3,BTF3,C14orf28,C16orf87,CACNA1A,CACNA2D2,CACNG4,CADM2,CADPS,CBLN1,CBS,CCAR1,CCNB1IP1,CCNJ,CDH10,CDH15,CDHR1,CDK5R1,CEBPZ,CELF2,CELSR3,CEP57,CLGN,CNBP,CNOT6,CNOT8,CORO7,COX15…
0.0318442	5195	1476	453	TF:M13368	TF	Factor: ZBTB24; motif: CCCAGGACCC	ABCG1,ABI1,ACACA,ADAM22,ADAM8,ADAMTS20,ADHFE1,AKAP1,ALKBH1,ALOX12B,ANGPTL2,ANKRD16,ANKRD28,AP2B1,AP4S1,APBA2,ARHGAP12,ARHGAP28,ARHGEF7,ARL5B,ARMCX1,ASGR1,ATXN10,BCAN,BCAR1,BCCIP,BMP2,BMPR1A,BRMS1L,BRSK2,BRWD1,C16orf87,CACNA1A,CADM2,CASP9,CBS,CDHR1,CEP57,CHD3,CNOT6,CNTN1,COL7A1,CORO1C,CORO7,CPLX1,CPSF6,CRTAC1,CRYGA,DDX21,DGCR2,DIS3,DLG5,DLL3,DPYSL4,DST,DUSP9,EEF1D,EIF4B,EXOSC4,FBN2,FBXO34,FGF17,FO…
0.0340913	3910	1476	352	TF:M09970_1	TF	Factor: KLF3; motif: NNNNNNGGGCGGGGCNNGN; match class: 1	ABCC8,ABCG1,ABHD6,ABL1,ABL2,ACACA,ACVR2B,ADAM8,ADD2,ANK1,AP4S1,ARHGAP12,ARMCX1,ATXN3,BCAN,BCAR1,BMPR1A,BRSK2,BRWD1,C1QL1,CACNG4,CASP9,CBLN1,CBS,CDH15,CDK5R1,CDON,CELF2,CELSR3,CNOT6,CORO1C,CPLX1,CRMP1,CSMD1,DCTN6,DDHD1,DDX6,DEDD,DGCR2,DGCR6,DHTKD1,DLL3,DNMBP,DPYSL4,EBF4,EEF1D,EIF4B,ENAH,FAM117B,FBXO25,FHDC1,FOXD4,FSD1,FYN,GABRB3,GDF10,GGA1,GPR173,GPSM1,GRIA3,GRINA,HDAC4,HEY1,HOOK3,IGF1R,ITSN1,KCNH…
0.0342731	2962	1476	276	TF:M12461	TF	Factor: ZBTB14; motif: SSCCGCGCACNS	ACVR2B,ADAM22,AKAP1,ANKRD16,AP2B1,ARHGAP12,ARHGEF7,ATCAY,BCL7A,BEX1,BMPR1A,BRSK2,C11orf54,C16orf87,CACNG4,CBLN1,CCDC120,CDC123,CDH15,CDK5R1,CDON,CELF2,CFDP1,CHD3,CLGN,CNOT6,CPSF6,CSMD3,DDX6,DGCR6,DLG5,DLGAP1,DLL3,DPYSL4,DUSP9,EEF1D,EIF4B,EPHB1,FAM117B,FBN2,FBXO34,FHDC1,FSD1,FYN,GABRB3,GATA2,GDF10,GLUD1,GPM6A,GPSM1,GRIA2,HDAC4,HMX1,HSF4,IGF1R,INTS2,JMY,KCND2,KCNIP2,KCNN2,KCNQ5,KHDRBS3,KLF12,LDB1,L…
0.0347937	4788	1476	421	TF:M00736_1	TF	Factor: E2F-1:DP-1; motif: TTTCSCGC; match class: 1	ACVR2B,ADAM22,ADAM8,ADD2,AGAP4,ANK1,ATE1,ATF7IP,ATOH8,ATXN10,BCCIP,BCL6,BMPR1A,BRMS1L,BRSK2,C11orf54,C16orf87,CADM2,CADPS,CBS,CDK5R1,CEBPZ,CELF2,CELF3,CELSR3,CEP57,CLGN,CNBP,CNOT6,CPLX1,CPSF6,CTTNBP2,DCAF16,DDX21,DDX6,DGKI,DIS3,DLG5,DNAJC9,DUSP9,EEF1D,EEPD1,EFS,EIF2A,EPC1,EXOC5,FAM117B,FBXO25,FGF9,FHDC1,FOXE1,FSD1,FUT9,FXYD6,FYN,GABRB3,GAD1,GALNT13,GDF10,GDNF,GFRA1,GLRA3,GNE,GREB1L,GRIA4,GRIK2,HD…
0.0358586	8790	1476	725	TF:M09727	TF	Factor: GEMIN3; motif: NCWGGRARRGRGNGNG	ABCC8,ABCG1,ABI1,ABL2,ACVR2B,ADAM22,ADAM8,ADD2,AKAP11,AKT3,ALCAM,ALOX12B,ANK1,ANKRD16,ANKRD28,ARHGAP28,ARHGEF7,ARMC8,ATCAY,ATOH8,ATP6V1B1,ATXN10,BCAN,BCR,BID,BMP2,BRMS1L,BRSK2,BRWD1,BRWD3,BTF3,C1QL1,CACNA1A,CACNA2D2,CACNG4,CADM2,CADPS,CCAR1,CCDC120,CCNJ,CDH15,CELF2,CELF3,CELSR3,CHGB,CLEC4F,CNNM2,CNOT6,CNTN1,CORO7,CSDC2,CTTNBP2,CUEDC2,CUX2,CWF19L2,DCTN6,DDX25,DDX6,DEDD,DGCR6,DLG5,DLGAP1,DNMBP,DSCA…
0.0373672	8698	1476	718	TF:M01047	TF	Factor: AP-2alphaA; motif: ANMGCCTNAGGCKNT	AASDHPPT,ABCC8,ABCG1,ABHD6,ABL2,ACADSB,ACBD5,ACVR2B,ADAM8,ADHFE1,AFAP1,AGAP4,AKAP11,AKAP1,AKT3,ALCAM,ALKBH1,ALOX12B,AMH,ANGPTL2,ANKRD16,ANKRD28,AP4S1,ARHGAP12,ARMCX1,ASGR1,ATCAY,ATOH8,ATP6V1B1,ATXN10,BCAR1,BCL7A,BCR,BEX1,BID,BRSK2,C11orf54,C14orf28,C16orf87,CACNA2D2,CACNG4,CBS,CDC123,CDH15,CDK5R1,CDON,CELF3,CELSR3,CFDP1,CLGN,CNBP,CNNM2,CNOT6,CNOT8,CNRIP1,COL7A1,CORO1C,CORO7,COX15,CPLX1,CRTAC1,CSM…
0.0373672	8698	1476	718	TF:M01047_1	TF	Factor: AP-2alphaA; motif: ANMGCCTNAGGCKNT; match class: 1	AASDHPPT,ABCC8,ABCG1,ABHD6,ABL2,ACADSB,ACBD5,ACVR2B,ADAM8,ADHFE1,AFAP1,AGAP4,AKAP11,AKAP1,AKT3,ALCAM,ALKBH1,ALOX12B,AMH,ANGPTL2,ANKRD16,ANKRD28,AP4S1,ARHGAP12,ARMCX1,ASGR1,ATCAY,ATOH8,ATP6V1B1,ATXN10,BCAR1,BCL7A,BCR,BEX1,BID,BRSK2,C11orf54,C14orf28,C16orf87,CACNA2D2,CACNG4,CBS,CDC123,CDH15,CDK5R1,CDON,CELF3,CELSR3,CFDP1,CLGN,CNBP,CNNM2,CNOT6,CNOT8,CNRIP1,COL7A1,CORO1C,CORO7,COX15,CPLX1,CRTAC1,CSM…
0.0407897	14702	1476	1149	TF:M08266	TF	Factor: ER71:Pax-5; motif: ACCGGAACYACGCWTSANTG	ABCG1,ABHD6,ABI1,ABL1,ABL2,ACACA,ACADSB,ACBD5,ADAM20,ADAM22,ADAM8,ADAMTS20,AFAP1,AIM2,AKAP11,AKAP1,AKAP6,ALCAM,ALOX12B,ANGPTL2,ANK1,ANKRD16,ANKRD28,AP4S1,APBA2,ARHGAP12,ARHGEF7,ARL5B,ARMC8,ARMCX1,ARPP21,ASGR1,ATCAY,ATF7IP,ATOH8,ATXN10,ATXN3,BCAN,BCAR1,BCCIP,BCHE,BCL6,BCL7A,BCR,BEND7,BEST3,BID,BMP2,BMPR1A,BRMS1L,BRSK2,BRWD1,BRWD3,BTF3,C11orf54,C14orf28,C16orf87,C1QL1,CACNA1A,CACNA2D2,CACNG4,CBLN1,…
0.0417187	16348	1476	1261	TF:M11018_1	TF	Factor: IRX-1; motif: NACRYNNNNNNNNRYGNN; match class: 1	AASDHPPT,ABCC8,ABCG1,ABHD6,ABI1,ABL1,ABL2,ACACA,ACADSB,ACBD5,ACVR2B,ADAM20,ADAM22,ADAM8,ADAMTS20,ADD2,ADHFE1,AFAP1,AKAP11,AKAP1,AKT3,ALCAM,ALKBH1,ALOX12B,ANGPTL2,ANK1,ANKRD16,ANKRD28,AP4S1,APBA2,ARHGAP12,ARHGEF7,ARL5B,ARMC8,ASGR1,ATCAY,ATE1,ATOH8,ATP6V1B1,ATXN10,ATXN3,BCAR1,BCCIP,BCL6,BCL7A,BCR,BEND7,BEX1,BID,BIVM,BMP2,BMPR1A,BRMS1L,BRSK2,BRWD1,BRWD3,BTF3,C11orf54,C14orf28,C16orf87,C1QL1,CACNA1A,…
0.0423013	3655	1476	331	TF:M10435_1	TF	Factor: Sp2; motif: GGGGCGGGG; match class: 1	ABCG1,ABHD6,ABL2,ACACA,ACVR2B,ADAM8,AKAP1,AKT3,ANK1,ANKRD28,ARHGAP12,ARMCX1,BCAN,BCAR1,BMPR1A,BRMS1L,BRSK2,BRWD1,C1QL1,CACNG4,CADM2,CASP9,CBLN1,CCDC120,CDH15,CDK5R1,CDON,CELSR3,CNOT6,CORO1C,CPLX1,CPSF6,CRMP1,CSMD2,DCTN6,DDHD1,DDX25,DDX6,DGCR2,DGCR6,DLL3,DPYSL4,DUSP9,EBF4,EEF1D,EIF4B,ENAH,FAM117B,FBXO34,FSD1,FYN,GABRB3,GDF10,GFRA1,GGA1,GPR173,GRIA3,GRID2,GRINA,HMX1,IDI1,ITSN1,JMY,KCNB1,KCND2,KCNIP…
0.0436396	18197	1476	1381	TF:M04826	TF	Factor: p300; motif: ACNTCCG	AASDHPPT,ABCC8,ABCG1,ABHD6,ABI1,ABL1,ABL2,ACACA,ACADSB,ACBD5,ACVR2B,ADAM20,ADAM22,ADAM8,ADAMTS20,ADD2,ADHFE1,AGAP4,AIM2,AKAP11,AKAP1,AKAP6,AKT3,ALCAM,ALKBH1,ALOX12B,AMH,ANGPTL2,ANK1,ANKRD16,ANKRD28,AP2B1,AP4S1,APBA2,ARHGAP12,ARHGEF7,ARL5B,ARMC8,ARMCX1,ASGR1,ATAD1,ATCAY,ATE1,ATF7IP,ATOH8,ATP6V1B1,ATXN10,ATXN3,BCAN,BCAR1,BCCIP,BCHE,BCL6,BCL7A,BCR,BEND7,BEST3,BEX1,BID,BIVM,BMP2,BMPR1A,BRMS1L,BRSK2,B…
0.0436892	13972	1476	1098	TF:M04863	TF	Factor: TF3C-beta; motif: CCNGGAGGGCTTCCTGGAGGAG	ABCC8,ABCG1,ABHD6,ABI1,ABL1,ABL2,ACACA,ACADSB,ACBD5,ACVR2B,ADAM22,ADAM8,ADAMTS20,ADD2,AFAP1,AKAP1,AKT3,ALCAM,ALOX12B,AMH,ANGPTL2,ANK1,ANKRD16,ANKRD28,AP4S1,ARHGAP12,ARHGEF7,ARL5B,ARMC8,ASGR1,ATCAY,ATE1,ATOH8,ATP6V1B1,ATXN10,BCAN,BCAR1,BCCIP,BCHE,BCL7A,BCR,BEX1,BID,BIVM,BMP2,BMPR1A,BRMS1L,BRSK2,BRWD1,BTF3,C14orf28,C16orf87,C1QL1,CACNA1A,CACNA2D2,CADM2,CADPS,CASP9,CBLN1,CBS,CCAR1,CCDC120,CCDC88A,CD…
0.045271	12053	1476	962	TF:M09734	TF	Factor: ZNF692; motif: SYNGGSCCCASCCNC	AASDHPPT,ABCC8,ABCG1,ABHD6,ABI1,ABL2,ACVR2B,ADAMTS20,ADD2,AGAP4,AKAP1,AKT3,ALCAM,AMH,ANGPTL2,ANK1,ANKRD16,ANKRD28,AP2B1,AP4S1,ARHGAP12,ARHGAP28,ARHGEF7,ARMC8,ASGR1,ATCAY,ATE1,ATOH8,ATXN10,ATXN3,BCAN,BCAR1,BCL7A,BCR,BEST3,BEX1,BID,BMP2,BMPR1A,BRSK2,BRWD1,BRWD3,C1QL1,CACNA1A,CACNA2D2,CACNG4,CADM2,CADPS,CASP9,CBLN1,CBS,CCAR1,CCDC120,CCDC88A,CCNJ,CDH15,CDK5R1,CDON,CEBPZ,CELF3,CELSR3,CHGB,CLGN,CNBP,CN…
0.045855	8669	1476	715	TF:M09890	TF	Factor: ctcf; motif: YGGCCACCAGRKGGCRSYN	AASDHPPT,ABCC8,ABI1,ABL1,ACACA,ACADSB,ACBD5,ADAM8,AKAP1,AKT3,ALCAM,ANGPTL2,AP4S1,ARHGAP12,ARMC8,ATCAY,ATE1,ATOH8,ATP6V1B1,ATXN3,BCAN,BCAR1,BCL6,BCL7A,BCR,BEX1,BID,BIVM,BMP2,BRSK2,BRWD1,BTF3,C14orf28,C16orf87,C1QL1,CACNG4,CADM2,CASP9,CBLN1,CBS,CCNJ,CDH15,CDK5R1,CEBPZ,CELF3,CELSR3,CEP57,CFDP1,CHD3,CHGB,CLGN,CNNM2,CNOT6,CNRIP1,COL7A1,CORO1C,CORO7,CPSF6,CRMP1,CRTAC1,CSDC2,CSMD1,CSMD3,CUX2,DDX6,DGCR2,…
0.0487114	15644	1476	1213	TF:M04826_1	TF	Factor: p300; motif: ACNTCCG; match class: 1	AASDHPPT,ABCC8,ABCG1,ABHD6,ABI1,ABL1,ABL2,ACACA,ACADSB,ACBD5,ACVR2B,ADAM22,ADAMTS20,ADD2,AGAP4,AKAP11,AKAP1,AKAP6,AKT3,ALCAM,ALKBH1,AMH,ANK1,ANKRD16,ANKRD28,AP2B1,AP4S1,APBA2,ARHGAP12,ARHGEF7,ARL5B,ARMC8,ARMCX1,ASGR1,ATCAY,ATE1,ATF7IP,ATOH8,ATP6V1B1,ATXN10,ATXN3,BCAN,BCAR1,BCCIP,BCL6,BCL7A,BCR,BEND7,BEST3,BID,BIVM,BMP2,BMPR1A,BRMS1L,BRSK2,BRWD1,BRWD3,BTF3,C11orf54,C14orf28,C16orf87,C1QL1,CACNA2D2…
0.00482864	118	757	25	WP:WP4787	WP	Osteoblast differentiation and related diseases	BMP2,BMPR1A,DLL3,FGF9,HEY1,MAPK12,MAPK8,MYOD1,PIK3C2G,PIK3CB,PIK3R1,RBPJ,SMAD4,SMAD9,WNT3,FGF1,FGFR1,FGFR3,FZD1,GLI3,MAPK4,PIK3CG,PRKCD,RUNX2,WNT1
0.0055636	302	757	48	WP:WP3932	WP	Focal adhesion PI3K Akt mTOR signaling	ACACA,AKT3,CASP9,EIF4B,FGF12,FGF17,FGF9,IGF1R,PDGFRA,PGF,PHLPP1,PIK3CB,PIK3R1,PPP2R2D,PPP2R3C,PPP2R5A,PPP2R5C,RAB2A,RAF1,TNR,TSC1,ANGPT1,ANGPT2,CHAD,COL5A2,COL5A3,CREB3L2,CREB5,CSF3R,FGF1,FGFR1,FGFR3,GNG12,GNG5,GNG7,GNGT2,HGF,ITGA2,ITGA7,ITGAL,ITGAX,ITGB2,LAMA2,LPAR1,PDGFA,PDGFD,PIK3CG,THBS4
0.0112939	88	757	20	WP:WP477	WP	Cytoplasmic ribosomal proteins	FAU,RPL15,RPL17,RPL23A,RPL27A,RPL3,RPL37,RPL4,RPL5,RPL7,RPL9,RPLP0,RPLP1,RPS15A,RPS20,RPS25,RPS29,RPS3A,RPSA,RPS6KA1
0.031898	60	757	15	WP:WP3945	WP	TYROBP causal network in microglia	APBB1IP,C3,CAPG,CD37,CREB3L2,DPYD,GAL3ST4,GAPT,GIMAP2,HCLS1,ITGAX,ITGB2,LHFPL2,LOXL3,RPS6KA1
