# Supplementary material for: Transcriptomic Profile of Isocitrate Dehydrogenase Mutant Type of Lower-Grade Glioma Reveals Molecular Changes for Prognosis
Source: Biomedicines. 2025 Sep 14;13(9):2263. doi: 10.3390/biomedicines13092263 (PMC12467759; doi:10.3390/biomedicines13092263)
Supplement: Supplementary file 1 [file biomedicines-13-02263-s001.zip › Table_S6.xlsx]

## Sheet: dce.enrich.re
term_size: number of genes in a term (gene set)
term_id: identifiers for each term
term_name: official term name
intersection: genes that are overlapped with input and member genes of a term
intersection_size: number of intersection genes
p_value: P value of enrichment analysis
source: category of gene sets
p_value	term_size	intersection_size	term_id	source	term_name	intersection
0.0499813	3	3	CORUM:2258	CORUM	VILIP-1-AChR-alpha-4-AChR-beta-2 complex	VSNL1,CHRNB2,CHRNA4
2.61087e-47	2643	333	GO:0048731	GO:BP	system development	COL3A1,PDGFRA,COL1A2,ATP2B4,CNP,CAMK2A,YWHAG,CNTN2,CD24,BCAS1,STXBP1,COL4A2,PLP1,MOBP,MAG,CHN1,COL4A1,MAPT,RTN3,TNR,ATCAY,SCG2,FGFR3,SMOC1,GAS7,DKK3,SIRT2,NRGN,YWHAZ,SFRP2,STMN1,SLIT1,STMN2,PACSIN1,GRIN1,MAP4K4,RAB6B,BCAN,EFEMP1,SPARC,SEZ6L,SOX4,ABCA2,PADI2,OLFM1,L1CAM,MBP,MYH11,NPTX1,PRKCB,SOX10,ATP2B2,SULF1,EDNRB,FABP7,LDHA,VEGFA,PTPRN,HSPB6,ANXA1,MGP,HPCAL4,THBS1,F3,DCTN1,HOPX,CAMK2B,NRXN1,SEZ…
6.11897e-43	3144	362	GO:0007275	GO:BP	multicellular organism development	COL3A1,CD74,HLA-DRA,PDGFRA,COL1A2,ATP2B4,CNP,CAMK2A,YWHAG,CNTN2,HSPA1B,CD24,BCAS1,STXBP1,COL4A2,PLP1,MOBP,MAG,CHN1,COL4A1,MAPT,RTN3,TNR,ATCAY,SCG2,FGFR3,SMOC1,GAS7,DKK3,SIRT2,NRGN,YWHAZ,SFRP2,STMN1,SLIT1,STMN2,PACSIN1,GRIN1,MAP4K4,RAB6B,HLA-DRB1,BCAN,EFEMP1,TIMP1,SPARC,SEZ6L,SOX4,ABCA2,PADI2,WLS,OLFM1,L1CAM,MBP,MYH11,NPTX1,PRKCB,SOX10,ATP2B2,SULF1,TPPP3,EDNRB,FABP7,LDHA,VEGFA,PTPRN,HSPB6,ANXA1,MG…
1.17467e-42	1667	243	GO:0007399	GO:BP	nervous system development	COL3A1,CNP,CAMK2A,YWHAG,CNTN2,BCAS1,STXBP1,PLP1,MOBP,MAG,CHN1,COL4A1,MAPT,RTN3,TNR,ATCAY,GAS7,SIRT2,NRGN,YWHAZ,STMN1,SLIT1,STMN2,PACSIN1,GRIN1,MAP4K4,RAB6B,BCAN,SEZ6L,SOX4,ABCA2,PADI2,OLFM1,L1CAM,MBP,NPTX1,SOX10,ATP2B2,SULF1,EDNRB,FABP7,LDHA,VEGFA,ANXA1,HPCAL4,DCTN1,CAMK2B,NRXN1,SEZ6,SLC12A5,UNC13A,CX3CR1,CLSTN3,GPM6A,CLASP2,INA,APBB1,SLC6A17,PMP22,NELL2,S100A1,THY1,STX1B,DCX,MEF2C,PAK1,ZNF488,HS…
5.73216e-32	4231	412	GO:0048856	GO:BP	anatomical structure development	COL3A1,CD74,HLA-DRA,PDGFRA,COL1A2,ATP2B4,CNP,CAMK2A,YWHAG,CNTN2,HSPA1B,CD24,BCAS1,STXBP1,COL4A2,PLP1,MOBP,MAG,CHN1,COL4A1,MAPT,RTN3,TNR,ATCAY,SCG2,FGFR3,ERMN,SMOC1,GAS7,DKK3,PIK3R1,SIRT2,NRGN,YWHAZ,SFRP2,STMN1,SLIT1,STMN2,PACSIN1,GRIN1,MAP4K4,RAB6B,HLA-DRB1,BCAN,EFEMP1,TIMP1,SPARC,SEZ6L,SOX4,ABCA2,PADI2,WLS,OLFM1,PLD3,L1CAM,MBP,CSRP1,FSTL1,IGFBP3,MYH11,NPTX1,PRKCB,SOX10,ATP2B2,SULF1,HSPA2,TPPP3,E…
1.21209e-31	5277	479	GO:0032501	GO:BP	multicellular organismal process	COL3A1,CD74,HLA-DRA,PDGFRA,HSP90AA1,COL1A2,ATP2B4,CNP,RPS24,CAMK2A,HLA-DPA1,YWHAG,CNTN2,HSPA1B,CD24,PLTP,BCAS1,STXBP1,COL4A2,PLP1,MOBP,MAG,CHN1,COL4A1,MAPT,RTN3,TNR,C1QL1,ATCAY,SCG2,FGFR3,ERMN,SMOC1,GAS7,DKK3,PIK3R1,SIRT2,NRGN,YWHAZ,SFRP2,STMN1,SLIT1,STMN2,PACSIN1,GRIN1,MAP4K4,RAB6B,HLA-DRB1,BCAN,EFEMP1,SLC38A1,TIMP1,SPARC,SEZ6L,SOX4,ABCA2,PADI2,WLS,PREX1,OLFM1,ATP1B1,PLD3,L1CAM,MBP,CSRP1,SYNM,HL…
9.62707e-27	4632	424	GO:0032502	GO:BP	developmental process	COL3A1,CD74,HLA-DRA,PDGFRA,COL1A2,ATP2B4,CNP,CAMK2A,YWHAG,CNTN2,HSPA1B,CD24,BCAS1,STXBP1,COL4A2,PLP1,MOBP,MAG,CHN1,SYP,COL4A1,MAPT,RTN3,TNR,ATCAY,SCG2,FGFR3,ERMN,SMOC1,GAS7,DKK3,PIK3R1,SIRT2,NRGN,YWHAZ,SFRP2,STMN1,SLIT1,STMN2,PACSIN1,GRIN1,MAP4K4,RAB6B,HLA-DRB1,BCAN,EFEMP1,TIMP1,SPARC,SEZ6L,SOX4,ABCA2,PADI2,WLS,OLFM1,PLD3,L1CAM,MBP,CSRP1,FSTL1,IGFBP3,MCL1,MYH11,NPTX1,PRKCB,SOX10,ATP2B2,SULF1,HSPA…
7.51757e-26	516	102	GO:0099536	GO:BP	synaptic signaling	GABBR1,CNP,SNAP25,CAMK2A,YWHAG,STXBP1,PLP1,SYP,MAPT,SLC17A7,CPLX2,GRIN1,NAPB,ABR,SLC38A1,SYN1,VGF,SYNGR1,MBP,NPTX1,GRIA4,RIMS3,CAMK2B,NRXN1,SNCB,SLC12A5,UNC13A,CX3CR1,CLSTN3,PMP22,STX1B,RPH3A,MEF2C,MAPK8IP2,CDK5R1,LYPD1,DBN1,SYT7,GAD1,KIF5A,GABRA1,GABRB3,DGKZ,RASGRF1,JPH3,GABRB2,SNCA,GPR158,GRIN2A,SYT4,GABRG2,HAP1,SLC8A2,PIP5K1C,GRIK2,SCN2B,ADCY8,RPS6KA2,TYROBP,AMPH,CNTNAP4,GRM3,SNCG,APBA1,EPHB2,…
1.05739e-25	1126	162	GO:0022008	GO:BP	neurogenesis	COL3A1,CAMK2A,YWHAG,CNTN2,STXBP1,PLP1,MAG,CHN1,MAPT,RTN3,TNR,ATCAY,GAS7,SIRT2,STMN1,SLIT1,STMN2,PACSIN1,MAP4K4,RAB6B,BCAN,SOX4,ABCA2,OLFM1,L1CAM,NPTX1,SOX10,ATP2B2,EDNRB,VEGFA,ANXA1,CAMK2B,NRXN1,SEZ6,SLC12A5,UNC13A,CX3CR1,CLSTN3,GPM6A,CLASP2,APBB1,NELL2,THY1,STX1B,DCX,MEF2C,PAK1,ZNF488,CDK6,NDRG4,MAPK8IP2,CDK5R1,NMNAT2,NOTCH2,NGEF,CHD5,S100B,DBN1,CEND1,ENAH,CRTAC1,NTN1,SERPINI1,KIF5A,ASTN2,RASGRF…
2.31356e-25	487	98	GO:0007268	GO:BP	chemical synaptic transmission	GABBR1,CNP,SNAP25,CAMK2A,YWHAG,STXBP1,PLP1,SYP,MAPT,SLC17A7,CPLX2,GRIN1,NAPB,ABR,SLC38A1,SYN1,VGF,SYNGR1,MBP,NPTX1,GRIA4,RIMS3,CAMK2B,NRXN1,SNCB,SLC12A5,UNC13A,CX3CR1,CLSTN3,PMP22,STX1B,RPH3A,MEF2C,MAPK8IP2,DBN1,SYT7,GAD1,KIF5A,GABRA1,GABRB3,DGKZ,RASGRF1,JPH3,GABRB2,SNCA,GPR158,GRIN2A,SYT4,GABRG2,HAP1,SLC8A2,PIP5K1C,GRIK2,SCN2B,ADCY8,RPS6KA2,TYROBP,AMPH,CNTNAP4,GRM3,SNCG,APBA1,EPHB2,SLC1A1,GABRD,…
2.31356e-25	487	98	GO:0098916	GO:BP	anterograde trans-synaptic signaling	GABBR1,CNP,SNAP25,CAMK2A,YWHAG,STXBP1,PLP1,SYP,MAPT,SLC17A7,CPLX2,GRIN1,NAPB,ABR,SLC38A1,SYN1,VGF,SYNGR1,MBP,NPTX1,GRIA4,RIMS3,CAMK2B,NRXN1,SNCB,SLC12A5,UNC13A,CX3CR1,CLSTN3,PMP22,STX1B,RPH3A,MEF2C,MAPK8IP2,DBN1,SYT7,GAD1,KIF5A,GABRA1,GABRB3,DGKZ,RASGRF1,JPH3,GABRB2,SNCA,GPR158,GRIN2A,SYT4,GABRG2,HAP1,SLC8A2,PIP5K1C,GRIK2,SCN2B,ADCY8,RPS6KA2,TYROBP,AMPH,CNTNAP4,GRM3,SNCG,APBA1,EPHB2,SLC1A1,GABRD,…
2.65176e-25	939	144	GO:0007267	GO:BP	cell-cell signaling	GABBR1,CNP,SNAP25,CAMK2A,YWHAG,STXBP1,PLP1,SYP,MAPT,SLC17A7,SFRP2,CPLX2,GRIN1,NAPB,HLA-DRB1,ABR,SLC38A1,SOX4,SYN1,WLS,VGF,SYNGR1,MBP,NPTX1,GRIA4,PTPRN,SCN3B,ANXA1,RIMS3,CAMK2B,NRXN1,SNCB,SLC12A5,UNC13A,CX3CR1,CLSTN3,STAB1,VIPR2,CXCL14,PMP22,THY1,STX1B,RPH3A,MPZL1,MEF2C,MAPK8IP2,CDK5R1,LYPD1,DBN1,SYT7,GAD1,KIF5A,GABRA1,GABRB3,DGKZ,SYT13,RASGRF1,NNAT,JPH3,GABRB2,SNCA,BMP2,PGF,DLL1,GPR158,GRIN2A,SYT…
5.39987e-25	492	98	GO:0099537	GO:BP	trans-synaptic signaling	GABBR1,CNP,SNAP25,CAMK2A,YWHAG,STXBP1,PLP1,SYP,MAPT,SLC17A7,CPLX2,GRIN1,NAPB,ABR,SLC38A1,SYN1,VGF,SYNGR1,MBP,NPTX1,GRIA4,RIMS3,CAMK2B,NRXN1,SNCB,SLC12A5,UNC13A,CX3CR1,CLSTN3,PMP22,STX1B,RPH3A,MEF2C,MAPK8IP2,DBN1,SYT7,GAD1,KIF5A,GABRA1,GABRB3,DGKZ,RASGRF1,JPH3,GABRB2,SNCA,GPR158,GRIN2A,SYT4,GABRG2,HAP1,SLC8A2,PIP5K1C,GRIK2,SCN2B,ADCY8,RPS6KA2,TYROBP,AMPH,CNTNAP4,GRM3,SNCG,APBA1,EPHB2,SLC1A1,GABRD,…
2.67171e-24	761	125	GO:0048666	GO:BP	neuron development	CAMK2A,CNTN2,STXBP1,PLP1,MAG,CHN1,MAPT,TNR,ATCAY,GAS7,STMN1,SLIT1,STMN2,PACSIN1,MAP4K4,RAB6B,OLFM1,L1CAM,NPTX1,EDNRB,VEGFA,CAMK2B,NRXN1,SEZ6,SLC12A5,UNC13A,CLSTN3,GPM6A,CLASP2,APBB1,NELL2,THY1,STX1B,MEF2C,PAK1,NDRG4,MAPK8IP2,CDK5R1,NMNAT2,NOTCH2,NGEF,S100B,DBN1,ENAH,CRTAC1,NTN1,SERPINI1,KIF5A,RASGRF1,NRP2,OPCML,USH1C,CNTNAP2,CPNE5,FARP1,INPP5F,LGI4,ANK3,TNC,GAP43,ASCL1,KALRN,NTM,MDK,CDHR1,KNDC1,S…
8.53196e-24	1829	217	GO:0009653	GO:BP	anatomical structure morphogenesis	PDGFRA,COL1A2,ATP2B4,CNTN2,STXBP1,COL4A2,MAG,CHN1,COL4A1,MAPT,TNR,SCG2,FGFR3,ERMN,GAS7,DKK3,SFRP2,SLIT1,PACSIN1,MAP4K4,EFEMP1,SPARC,SOX4,ABCA2,OLFM1,L1CAM,MBP,CSRP1,MYH11,NPTX1,PRKCB,SOX10,SULF1,VEGFA,HSPB6,ANXA1,ENPP2,MGP,THBS1,F3,HOPX,CAMK2B,NRXN1,UNC13A,CLSTN3,GPM6A,CLASP2,STAB1,ACTA2,ITGB4,APBB1,PMP22,NELL2,S100A1,THY1,MEF2C,ANXA6,PDPN,PAK1,HMOX1,CALCRL,HSPG2,NDRG4,MAPK8IP2,CDK5R1,NOTCH2,NGEF…
2.21006e-23	990	145	GO:0048699	GO:BP	generation of neurons	COL3A1,CAMK2A,YWHAG,CNTN2,STXBP1,PLP1,MAG,CHN1,MAPT,RTN3,TNR,ATCAY,GAS7,STMN1,SLIT1,STMN2,PACSIN1,MAP4K4,RAB6B,BCAN,SOX4,OLFM1,L1CAM,NPTX1,ATP2B2,EDNRB,VEGFA,CAMK2B,NRXN1,SEZ6,SLC12A5,UNC13A,CX3CR1,CLSTN3,GPM6A,CLASP2,APBB1,NELL2,THY1,STX1B,DCX,MEF2C,PAK1,CDK6,NDRG4,MAPK8IP2,CDK5R1,NMNAT2,NOTCH2,NGEF,CHD5,S100B,DBN1,CEND1,ENAH,CRTAC1,NTN1,SERPINI1,KIF5A,ASTN2,RASGRF1,NRP2,OPCML,USH1C,CNTNAP2,CPNE…
1.99162e-22	684	114	GO:0031175	GO:BP	neuron projection development	CAMK2A,CNTN2,STXBP1,PLP1,MAG,CHN1,MAPT,TNR,ATCAY,GAS7,STMN1,SLIT1,STMN2,PACSIN1,MAP4K4,RAB6B,OLFM1,L1CAM,NPTX1,VEGFA,CAMK2B,NRXN1,SEZ6,SLC12A5,UNC13A,CLSTN3,GPM6A,CLASP2,APBB1,NELL2,THY1,STX1B,MEF2C,PAK1,NDRG4,MAPK8IP2,CDK5R1,NMNAT2,NOTCH2,NGEF,S100B,DBN1,ENAH,CRTAC1,NTN1,SERPINI1,KIF5A,RASGRF1,NRP2,USH1C,CNTNAP2,CPNE5,FARP1,INPP5F,ANK3,TNC,GAP43,KALRN,MDK,KNDC1,SYT4,DSCAM,DSCAML1,SEMA6B,CPNE6,NE…
6.65447e-22	935	137	GO:0030182	GO:BP	neuron differentiation	CAMK2A,YWHAG,CNTN2,STXBP1,PLP1,MAG,CHN1,MAPT,RTN3,TNR,ATCAY,GAS7,STMN1,SLIT1,STMN2,PACSIN1,MAP4K4,RAB6B,SOX4,OLFM1,L1CAM,NPTX1,ATP2B2,EDNRB,VEGFA,CAMK2B,NRXN1,SEZ6,SLC12A5,UNC13A,CLSTN3,GPM6A,CLASP2,APBB1,NELL2,THY1,STX1B,MEF2C,PAK1,NDRG4,MAPK8IP2,CDK5R1,NMNAT2,NOTCH2,NGEF,CHD5,S100B,DBN1,CEND1,ENAH,CRTAC1,NTN1,SERPINI1,KIF5A,RASGRF1,NRP2,OPCML,USH1C,CNTNAP2,CPNE5,FARP1,INPP5F,LGI4,ANK3,BMP2,TNC,…
1.23611e-19	460	86	GO:0048858	GO:BP	cell projection morphogenesis	CNTN2,STXBP1,MAG,CHN1,MAPT,TNR,GAS7,SLIT1,PACSIN1,MAP4K4,OLFM1,L1CAM,NPTX1,VEGFA,ENPP2,CAMK2B,NRXN1,UNC13A,CLSTN3,GPM6A,CLASP2,APBB1,NELL2,THY1,PDPN,PAK1,MAPK8IP2,CDK5R1,NOTCH2,NGEF,S100B,DBN1,ENAH,NTN1,KIF5A,NRP2,CNTNAP2,CPNE5,FARP1,ANK3,CD44,GAP43,KALRN,MDK,KNDC1,SYT4,DSCAM,DSCAML1,SEMA6B,CPNE6,NEFH,DOCK7,BAIAP2,UNC5B,EPHB1,CCK,EFNB3,SEMA7A,SCN1B,LIMK1,BOC,SEMA5B,KIAA1755,EPHB2,CPNE1,WNT7B,ZNF3…
2.74965e-19	456	85	GO:0120039	GO:BP	plasma membrane bounded cell projection morphogenesis	CNTN2,STXBP1,MAG,CHN1,MAPT,TNR,GAS7,SLIT1,PACSIN1,MAP4K4,OLFM1,L1CAM,NPTX1,VEGFA,ENPP2,CAMK2B,NRXN1,UNC13A,CLSTN3,GPM6A,CLASP2,APBB1,NELL2,THY1,PDPN,PAK1,MAPK8IP2,CDK5R1,NOTCH2,NGEF,S100B,DBN1,ENAH,NTN1,KIF5A,NRP2,CNTNAP2,CPNE5,FARP1,ANK3,CD44,GAP43,KALRN,KNDC1,SYT4,DSCAM,DSCAML1,SEMA6B,CPNE6,NEFH,DOCK7,BAIAP2,UNC5B,EPHB1,CCK,EFNB3,SEMA7A,SCN1B,LIMK1,BOC,SEMA5B,KIAA1755,EPHB2,CPNE1,WNT7B,ZNF365,N…
1.90902e-18	441	82	GO:0048812	GO:BP	neuron projection morphogenesis	CNTN2,STXBP1,MAG,CHN1,MAPT,TNR,GAS7,SLIT1,PACSIN1,MAP4K4,OLFM1,L1CAM,NPTX1,VEGFA,CAMK2B,NRXN1,UNC13A,CLSTN3,GPM6A,CLASP2,APBB1,NELL2,THY1,PAK1,MAPK8IP2,CDK5R1,NOTCH2,NGEF,S100B,DBN1,ENAH,NTN1,KIF5A,NRP2,CNTNAP2,CPNE5,FARP1,ANK3,GAP43,KALRN,KNDC1,SYT4,DSCAM,DSCAML1,SEMA6B,CPNE6,NEFH,DOCK7,BAIAP2,UNC5B,EPHB1,CCK,EFNB3,SEMA7A,SCN1B,LIMK1,BOC,SEMA5B,KIAA1755,EPHB2,CPNE1,WNT7B,ZNF365,NRXN3,UNC5A,NEDD4…
2.00329e-18	1876	207	GO:0048468	GO:BP	cell development	CD74,HLA-DRA,PDGFRA,CAMK2A,CNTN2,HSPA1B,STXBP1,PLP1,MAG,CHN1,MAPT,TNR,ATCAY,GAS7,PIK3R1,SIRT2,SFRP2,STMN1,SLIT1,STMN2,PACSIN1,MAP4K4,RAB6B,HLA-DRB1,BCAN,SOX4,ABCA2,OLFM1,L1CAM,CSRP1,MYH11,NPTX1,SOX10,SULF1,HSPA2,EDNRB,VEGFA,ANXA1,CAMK2B,NRXN1,SEZ6,SLC12A5,UNC13A,CX3CR1,CLSTN3,GPM6A,CLASP2,ACTA2,APBB1,NELL2,THY1,STX1B,MEF2C,ANXA6,PAK1,ZNF488,CDK6,PDE2A,NDRG4,MAPK8IP2,CDK5R1,NMNAT2,NOTCH2,NGEF,IL17…
8.20048e-18	5189	431	GO:0007154	GO:BP	cell communication	COL3A1,CD74,PDGFRA,GABBR1,COL1A2,ATP2B4,RASSF2,CNP,SNAP25,CAMK2A,GPR17,YWHAG,HSPA1B,CD24,STXBP1,COL4A2,PLP1,HIP1R,CHN1,SYP,MAPT,SLC17A7,SCG2,FGFR3,DKK3,PIK3R1,NRGN,YWHAZ,SFRP2,STMN1,CPLX2,GRIN1,NAPB,MAP4K4,HLA-DRB1,PEG10,EFEMP1,ABR,SLC38A1,TIMP1,SEZ6L,SOX4,PADI2,SYN1,WLS,MAPK4,PREX1,VGF,OLFM1,ATP1B1,SYNGR1,MBP,HLA-DPB1,FSTL1,IGFBP3,MCL1,CHL1,NPTX1,PRKCB,SULF1,EDNRB,GRIA4,VEGFA,PTPRN,SCN3B,ANXA1,R…
1.70673e-17	5175	429	GO:0023052	GO:BP	signaling	COL3A1,CD74,PDGFRA,GABBR1,COL1A2,ATP2B4,RASSF2,CNP,SNAP25,CAMK2A,GPR17,YWHAG,HSPA1B,CD24,STXBP1,COL4A2,PLP1,HIP1R,CHN1,SYP,MAPT,SLC17A7,SCG2,FGFR3,DKK3,PIK3R1,NRGN,YWHAZ,SFRP2,STMN1,CPLX2,GRIN1,NAPB,MAP4K4,HLA-DRB1,PEG10,EFEMP1,ABR,SLC38A1,TIMP1,SEZ6L,SOX4,PADI2,SYN1,WLS,MAPK4,PREX1,VGF,OLFM1,ATP1B1,SYNGR1,MBP,HLA-DPB1,FSTL1,IGFBP3,MCL1,CHL1,NPTX1,PRKCB,SULF1,NSF,EDNRB,GRIA4,VEGFA,PTPRN,SCN3B,ANX…
6.41849e-17	2938	280	GO:0030154	GO:BP	cell differentiation	COL3A1,CD74,HLA-DRA,PDGFRA,CAMK2A,YWHAG,CNTN2,HSPA1B,CD24,STXBP1,COL4A2,PLP1,MAG,CHN1,MAPT,RTN3,TNR,ATCAY,FGFR3,SMOC1,GAS7,PIK3R1,SIRT2,SFRP2,STMN1,SLIT1,STMN2,PACSIN1,MAP4K4,RAB6B,HLA-DRB1,BCAN,EFEMP1,SOX4,ABCA2,OLFM1,PLD3,L1CAM,CSRP1,FSTL1,IGFBP3,MCL1,MYH11,NPTX1,SOX10,ATP2B2,SULF1,HSPA2,EDNRB,VEGFA,ANXA1,HOPX,CAMK2B,NRXN1,SEZ6,SLC12A5,UNC13A,CX3CR1,CLSTN3,GPM6A,CLASP2,ACTA2,ITGB4,APBB1,NELL2,T…
6.41849e-17	2938	280	GO:0048869	GO:BP	cellular developmental process	COL3A1,CD74,HLA-DRA,PDGFRA,CAMK2A,YWHAG,CNTN2,HSPA1B,CD24,STXBP1,COL4A2,PLP1,MAG,CHN1,MAPT,RTN3,TNR,ATCAY,FGFR3,SMOC1,GAS7,PIK3R1,SIRT2,SFRP2,STMN1,SLIT1,STMN2,PACSIN1,MAP4K4,RAB6B,HLA-DRB1,BCAN,EFEMP1,SOX4,ABCA2,OLFM1,PLD3,L1CAM,CSRP1,FSTL1,IGFBP3,MCL1,MYH11,NPTX1,SOX10,ATP2B2,SULF1,HSPA2,EDNRB,VEGFA,ANXA1,HOPX,CAMK2B,NRXN1,SEZ6,SLC12A5,UNC13A,CX3CR1,CLSTN3,GPM6A,CLASP2,ACTA2,ITGB4,APBB1,NELL2,T…
1.88239e-16	379	72	GO:0048667	GO:BP	cell morphogenesis involved in neuron differentiation	CNTN2,STXBP1,MAG,CHN1,MAPT,TNR,SLIT1,OLFM1,L1CAM,NPTX1,VEGFA,CAMK2B,NRXN1,CLASP2,APBB1,NELL2,THY1,MEF2C,PAK1,MAPK8IP2,CDK5R1,NOTCH2,NGEF,S100B,DBN1,ENAH,NTN1,KIF5A,NRP2,FARP1,ANK3,GAP43,KALRN,CDHR1,KNDC1,DSCAM,DSCAML1,SEMA6B,NEFH,DOCK7,BAIAP2,UNC5B,EPHB1,CCK,EFNB3,SEMA7A,SCN1B,LIMK1,BOC,SEMA5B,KIAA1755,EPHB2,WNT7B,ZNF365,NRXN3,UNC5A,NEDD4L,NRP1,CDK5R2,SEMA6D,GORASP1,ARC,CHRNB2,SPTBN4,MAP6,SEMA6C,…
3.67475e-15	1201	145	GO:0007155	GO:BP	cell adhesion	COL3A1,HLA-DRA,PDGFRA,HLA-DPA1,CNTN2,CD24,STXBP1,MAG,TNR,POSTN,PIK3R1,SFRP2,CADM3,MAP4K4,HLA-DRB1,SOX4,L1CAM,MBP,CLDN11,CSRP1,HLA-DPB1,CHL1,VEGFA,ANXA1,THBS1,NRXN1,CX3CR1,PTPRF,CLASP2,CCDC80,STAB1,ITGB4,GBP1,THY1,PDPN,CDK6,CDK5R1,MEGF11,PCDHGC4,ITGA3,HSPD1,PCDHGA11,ASTN2,SELL,NRP2,ETS1,OPCML,SPRY4,FOXJ1,CORO2B,SORBS3,ANK3,BMP2,TNC,CD44,COL16A1,DLL1,LGALS3,PCDH15,FERMT1,FBLN1,ENG,NTM,MDK,CDHR1,DSC…
3.89689e-15	651	97	GO:0000902	GO:BP	cell morphogenesis	CNTN2,STXBP1,MAG,CHN1,MAPT,TNR,ERMN,GAS7,SLIT1,PACSIN1,MAP4K4,SPARC,OLFM1,L1CAM,NPTX1,VEGFA,ANXA1,ENPP2,CAMK2B,NRXN1,UNC13A,CLSTN3,GPM6A,CLASP2,APBB1,NELL2,THY1,MEF2C,PDPN,PAK1,MAPK8IP2,CDK5R1,NOTCH2,NGEF,S100B,DBN1,ENAH,NTN1,KIF5A,NRP2,CNTNAP2,CPNE5,FARP1,ANK3,CD44,GAP43,KALRN,MDK,CDHR1,KNDC1,SYT4,DSCAM,DSCAML1,SEMA6B,CPNE6,NEFH,LPAR1,DOCK7,CAP2,TGFB2,BAIAP2,UNC5B,EPHB1,CCK,EFNB3,SEMA7A,SCN1B,LI…
3.12126e-14	339	64	GO:0061564	GO:BP	axon development	CNTN2,STXBP1,PLP1,MAG,CHN1,MAPT,TNR,SLIT1,OLFM1,L1CAM,NPTX1,VEGFA,NRXN1,CLASP2,APBB1,NELL2,THY1,PAK1,CDK5R1,NMNAT2,NOTCH2,S100B,ENAH,CRTAC1,NTN1,KIF5A,NRP2,INPP5F,ANK3,TNC,GAP43,KALRN,DSCAM,DSCAML1,SEMA6B,NEFH,DOCK7,BAIAP2,UNC5B,EPHB1,CCK,EFNB3,SEMA7A,SCN1B,LIMK1,BOC,SEMA5B,KIAA1755,EPHB2,WNT7B,NRXN3,UNC5A,NRP1,CDK5R2,SEMA6D,CHRNB2,SPTBN4,MAP6,SEMA6C,ROBO2,WNT5A,STK24,SLITRK1,LGI1
3.27764e-14	1206	143	GO:0030030	GO:BP	cell projection organization	CAMK2A,CNTN2,STXBP1,PLP1,MAG,CHN1,MAPT,TNR,ATCAY,ERMN,GAS7,PIK3R1,STMN1,SLIT1,STMN2,PACSIN1,MAP4K4,RAB6B,OLFM1,L1CAM,NPTX1,VEGFA,ENPP2,DCTN1,CAMK2B,NRXN1,SEZ6,SLC12A5,UNC13A,CLSTN3,GPM6A,CLASP2,ANLN,APBB1,PMP22,NELL2,THY1,STX1B,MEF2C,PDPN,PAK1,NDRG4,MAPK8IP2,CDK5R1,NMNAT2,NOTCH2,NGEF,S100B,DBN1,ENAH,PPP1R16B,CRTAC1,NTN1,ITGA3,SERPINI1,KIF5A,RASGRF1,NRP2,FOXJ1,USH1C,CNTNAP2,CPNE5,FARP1,INPP5F,ANK3…
4.74853e-14	262	55	GO:0050804	GO:BP	modulation of chemical synaptic transmission	CAMK2A,YWHAG,STXBP1,SYP,MAPT,CPLX2,GRIN1,ABR,SLC38A1,SYN1,VGF,SYNGR1,GRIA4,RIMS3,CAMK2B,NRXN1,UNC13A,CX3CR1,CLSTN3,STX1B,MEF2C,MAPK8IP2,DBN1,SYT7,DGKZ,RASGRF1,JPH3,GPR158,GRIN2A,HAP1,SLC8A2,GRIK2,ADCY8,TYROBP,CNTNAP4,GRM3,EPHB2,SLC12A2,CYP46A1,ARC,MYOF,CACNG7,CHRNB2,SHANK2,SLC8A3,CACNG3,GRID1,IL1B,CUX2,GRIN2C,GRIN3A,CACNA1B,PNKD,RIMS1,LGI1
5.68224e-14	263	55	GO:0099177	GO:BP	regulation of trans-synaptic signaling	CAMK2A,YWHAG,STXBP1,SYP,MAPT,CPLX2,GRIN1,ABR,SLC38A1,SYN1,VGF,SYNGR1,GRIA4,RIMS3,CAMK2B,NRXN1,UNC13A,CX3CR1,CLSTN3,STX1B,MEF2C,MAPK8IP2,DBN1,SYT7,DGKZ,RASGRF1,JPH3,GPR158,GRIN2A,HAP1,SLC8A2,GRIK2,ADCY8,TYROBP,CNTNAP4,GRM3,EPHB2,SLC12A2,CYP46A1,ARC,MYOF,CACNG7,CHRNB2,SHANK2,SLC8A3,CACNG3,GRID1,IL1B,CUX2,GRIN2C,GRIN3A,CACNA1B,PNKD,RIMS1,LGI1
1.49124e-13	1190	140	GO:0120036	GO:BP	plasma membrane bounded cell projection organization	CAMK2A,CNTN2,STXBP1,PLP1,MAG,CHN1,MAPT,TNR,ATCAY,GAS7,PIK3R1,STMN1,SLIT1,STMN2,PACSIN1,MAP4K4,RAB6B,OLFM1,L1CAM,NPTX1,VEGFA,ENPP2,DCTN1,CAMK2B,NRXN1,SEZ6,SLC12A5,UNC13A,CLSTN3,GPM6A,CLASP2,ANLN,APBB1,PMP22,NELL2,THY1,STX1B,MEF2C,PDPN,PAK1,NDRG4,MAPK8IP2,CDK5R1,NMNAT2,NOTCH2,NGEF,S100B,DBN1,ENAH,PPP1R16B,CRTAC1,NTN1,ITGA3,SERPINI1,KIF5A,RASGRF1,NRP2,FOXJ1,USH1C,CNTNAP2,CPNE5,FARP1,INPP5F,ANK3,TNC,…
2.13791e-13	297	58	GO:0007409	GO:BP	axonogenesis	CNTN2,STXBP1,MAG,CHN1,MAPT,TNR,SLIT1,OLFM1,L1CAM,NPTX1,VEGFA,NRXN1,CLASP2,APBB1,NELL2,THY1,PAK1,CDK5R1,NOTCH2,S100B,ENAH,NTN1,KIF5A,NRP2,ANK3,GAP43,KALRN,DSCAM,DSCAML1,SEMA6B,NEFH,DOCK7,BAIAP2,UNC5B,EPHB1,CCK,EFNB3,SEMA7A,SCN1B,LIMK1,BOC,SEMA5B,KIAA1755,EPHB2,WNT7B,NRXN3,UNC5A,NRP1,CDK5R2,SEMA6D,CHRNB2,SPTBN4,MAP6,SEMA6C,ROBO2,WNT5A,SLITRK1,LGI1
1.68633e-12	283	55	GO:0050808	GO:BP	synapse organization	CNTN2,MAPT,YWHAZ,SLIT1,SEZ6L,L1CAM,DCTN1,CAMK2B,NRXN1,SEZ6,SNCB,UNC13A,CX3CR1,CLSTN3,GPM6A,PTPRF,MEF2C,CDK5R1,NGEF,DBN1,ITGA3,GABRA1,GABRB3,FARP1,GABRB2,SNCA,ANK3,TNC,GPR158,TREM2,DSCAM,GABRG2,SLC8A2,CTTNBP2,EPHB1,SNCG,EPHB2,WNT7B,ZNF365,PCLO,GPC4,HAPLN4,ARC,CHRNB2,SHANK2,IL1RAP,PDZRN3,SLC8A3,DKK1,LRRTM3,ROBO2,CUX2,WNT5A,SLITRK1,SPTB
2.39765e-12	1790	183	GO:0050793	GO:BP	regulation of developmental process	CD74,HLA-DRA,PDGFRA,ATP2B4,YWHAG,HSPA1B,CD24,COL4A2,MAG,CHN1,MAPT,TNR,FGFR3,ERMN,SMOC1,SIRT2,YWHAZ,SFRP2,SLIT1,PACSIN1,HLA-DRB1,BCAN,EFEMP1,SPARC,SOX4,OLFM1,L1CAM,IGFBP3,PRKCB,SULF1,EDNRB,VEGFA,HSPB6,ANXA1,ENPP2,THBS1,F3,HOPX,CAMK2B,NRXN1,SEZ6,UNC13A,CX3CR1,CLSTN3,CLASP2,STAB1,S100A1,THY1,MEF2C,PDPN,PAK1,ATP2B1,HMOX1,HSPG2,CDK6,VSTM2A,CDK5R1,NOTCH2,NGEF,ADAMTS1,IL17D,DBN1,IFITM1,PPP1R16B,NTN1,RBB…
4.81584e-12	1253	141	GO:0051049	GO:BP	regulation of transport	CD74,C4A,ATP2B4,SNAP25,CAMK2A,PLTP,STXBP1,HIP1R,PIK3R1,CPLX2,PACSIN1,GRIN1,HLA-DRB1,SLC38A1,NKAIN4,SOX4,ABCA2,SYN1,WLS,ATP1B1,PRKCB,TF,NSF,VEGFA,PTPRN,SCN3B,ANXA1,RIMS3,THBS1,CAMK2B,NRXN1,CLASP2,CA2,SNTA1,APBB1,THY1,STX1B,RPH3A,MEF2C,KCNJ16,ATP2B1,SNAP91,MAPK8IP2,LGI3,SYT7,BSG,KCNIP3,EEPD1,LRRC55,BAG3,SYT13,HPCA,TNFRSF1A,NNAT,JPH3,INPP5F,SNCA,ANK3,BMP2,DLL1,GPR158,LGALS3,GRIN2A,TREM2,INSIG1,SYT4,…
1.70337e-11	1963	193	GO:0051128	GO:BP	regulation of cellular component organization	C4A,PDGFRA,HSP90AA1,GFAP,HSPA1B,STXBP1,HIP1R,MAG,CHN1,MAPT,TNR,ERMN,PIK3R1,SIRT2,PDE4DIP,YWHAZ,SFRP2,STMN1,SLIT1,STMN2,PACSIN1,NAPB,MAP4K4,ABCA2,OLFM1,L1CAM,SLAIN1,TF,HSPA2,TPPP3,VEGFA,ANXA1,ENPP2,THBS1,DCTN1,CAMK2B,NRXN1,SEZ6,UNC13A,CLSTN3,GPM6A,CLASP2,ANLN,PIP4K2A,APBB1,PIP4K2C,THY1,STX1B,MEF2C,PDPN,PAK1,CCNL2,SNAP91,PDE2A,NDRG4,CDK5R1,NGEF,DBN1,SYT7,PPP1R16B,NTN1,SERPINI1,ARHGEF10L,LMNA,INF2,N…
1.97627e-11	10121	688	GO:0050789	GO:BP	regulation of biological process	COL3A1,CD74,C4A,HLA-DRA,PDGFRA,HSP90AA1,GABBR1,COL1A2,ATP2B4,RASSF2,CNP,SNAP25,CAMK2A,GPR17,HLA-C,HLA-DPA1,GFAP,YWHAG,HSPA1B,CD24,PLTP,STXBP1,COL4A2,PLP1,HIP1R,MAG,CHN1,SYP,MAPT,SLC17A7,RTN3,TNR,ATCAY,SCG2,FGFR3,ERMN,SMOC1,DKK3,PIK3R1,SIRT2,NRGN,PDE4DIP,YWHAZ,SFRP2,STMN1,SLIT1,CPLX2,STMN2,PACSIN1,GRIN1,NAPB,MAP4K4,HLA-DRB1,BCAN,PEG10,EFEMP1,ABR,SLC38A1,TIMP1,NKAIN4,SPARC,SEZ6L,SOX4,ABCA2,PADI2,SY…
2.91526e-11	533	78	GO:0034330	GO:BP	cell junction organization	CNTN2,MAPT,PIK3R1,YWHAZ,SLIT1,MAP4K4,SEZ6L,L1CAM,CLDN11,VEGFA,THBS1,DCTN1,CAMK2B,NRXN1,SEZ6,SNCB,UNC13A,CX3CR1,CLSTN3,GPM6A,PTPRF,CLASP2,ITGB4,THY1,MEF2C,CDK5R1,NGEF,DBN1,ITGA3,GABRA1,GABRB3,CNTNAP2,FARP1,GABRB2,SNCA,ANK3,TNC,COL16A1,GPR158,TREM2,DSCAM,GABRG2,SLC8A2,PIP5K1C,GJA1,AGT,TJP2,CTTNBP2,TGFB2,EPHB1,RAPGEF1,SNCG,EPHB2,WNT7B,ZNF365,PCLO,CDH13,GJB1,NRP1,GPC4,HAPLN4,ARC,CHRNB2,SHANK2,IL1RAP,…
5.15621e-11	593	83	GO:0007417	GO:BP	central nervous system development	COL3A1,CNP,PLP1,MAG,COL4A1,MAPT,RTN3,SIRT2,SLIT1,GRIN1,BCAN,SOX4,ABCA2,PADI2,MBP,NPTX1,SOX10,LDHA,HPCAL4,DCTN1,NRXN1,CX3CR1,INA,SLC6A17,S100A1,DCX,ZNF488,HSPG2,TAGLN3,CDK6,CDK5R1,CHD5,AATK,S100B,CEND1,SERPINI1,RBBP4,NRP2,NNAT,FOXJ1,UGT8,CNTNAP2,BMP2,DLL1,ASCL1,GPR158,GRIN2A,MDK,MAL,KNDC1,TREM2,KLK6,SCIN,DSCAML1,SEMA6B,HAP1,DOCK7,TYROBP,EPHB1,TACC3,SCN1B,EPHB2,ERBB4,WNT7B,P2RY12,MAPKAP1,SYNGR3,ZNF…
6.76489e-11	1205	134	GO:0016477	GO:BP	cell migration	COL3A1,CD74,PDGFRA,ATP2B4,CAMK2A,CD24,TNR,SCG2,SFRP2,MAP4K4,TIMP1,SPARC,PADI2,L1CAM,FSTL1,IGFBP3,SOX10,SULF1,EDNRB,VEGFA,ANXA1,ENPP2,THBS1,F3,CAMK2B,CX3CR1,GPM6A,PTPRF,CLASP2,ANLN,THY1,DCX,MEF2C,ANXA6,PDPN,PAK1,HMOX1,NDRG4,CDK5R1,ADAMTS1,IFITM1,BSG,CEND1,NR4A1,NTN1,ITGA3,LMNA,SYNE2,RBBP4,ASTN2,ID1,DGKZ,EFS,SELL,NRP2,ETS1,FOXJ1,BMP2,TNC,PGF,CD44,GADD45A,LGALS3,FERMT1,FBLN1,ENG,MDK,EGR3,TREM2,SEMA6…
1.05051e-10	10482	704	GO:0065007	GO:BP	biological regulation	COL3A1,CD74,C4A,HLA-DRA,PDGFRA,HSP90AA1,GABBR1,COL1A2,ATP2B4,RASSF2,CNP,SNAP25,CAMK2A,GPR17,HLA-C,HLA-DPA1,GFAP,YWHAG,HSPA1B,CD24,PLTP,DNM1,STXBP1,COL4A2,PLP1,HIP1R,MAG,CHN1,SYP,MAPT,SLC17A7,RTN3,TNR,ATCAY,SCG2,FGFR3,ERMN,SMOC1,DKK3,PIK3R1,SIRT2,NRGN,PDE4DIP,YWHAZ,SFRP2,STMN1,SLIT1,CPLX2,STMN2,PACSIN1,GRIN1,NAPB,MAP4K4,HLA-DRB1,BCAN,PEG10,EFEMP1,ABR,SLC38A1,TIMP1,NKAIN4,SPARC,SEZ6L,SOX4,ABCA2,PAD…
1.31166e-10	1608	164	GO:0032879	GO:BP	regulation of localization	CD74,C4A,HSP90AA1,ATP2B4,SNAP25,CAMK2A,PLTP,STXBP1,HIP1R,MAPT,ATCAY,PIK3R1,YWHAZ,CPLX2,PACSIN1,GRIN1,HLA-DRB1,SLC38A1,NKAIN4,SOX4,ABCA2,SYN1,WLS,ATP1B1,PRKCB,TF,NSF,VEGFA,PTPRN,SCN3B,ANXA1,RIMS3,THBS1,CAMK2B,NRXN1,CLSTN3,CLASP2,CA2,SNTA1,APBB1,GBP1,THY1,STX1B,RPH3A,MEF2C,ANXA6,KCNJ16,ATP2B1,SNAP91,VSTM2A,MAPK8IP2,LGI3,BTF3,DBN1,SYT7,BSG,KCNIP3,ITGA3,EEPD1,OSBPL11,LRRC55,ITPR1,BAG3,SYT13,HPCA,TNFR…
1.66183e-10	295	53	GO:0010975	GO:BP	regulation of neuron projection development	MAG,CHN1,MAPT,TNR,STMN2,PACSIN1,L1CAM,VEGFA,CAMK2B,NRXN1,SEZ6,APBB1,THY1,STX1B,PAK1,NDRG4,CDK5R1,NGEF,DBN1,NTN1,SERPINI1,INPP5F,MDK,KNDC1,DSCAM,SEMA6B,LPAR1,FUT9,EFNB3,SEMA7A,RAPGEF1,SCN1B,LIMK1,SEMA5B,ZNF365,CSMD3,TOX,NEDD4L,NRP1,SEMA6D,GORASP1,ARC,DMD,CHRNB2,MAP6,SEMA6C,ROBO2,CUX2,WNT5A,LYN,STK24,SLITRK1,NTRK3
1.92159e-10	466	70	GO:0120035	GO:BP	regulation of plasma membrane bounded cell projection organization	MAG,CHN1,MAPT,TNR,PIK3R1,STMN2,PACSIN1,L1CAM,VEGFA,ENPP2,CAMK2B,NRXN1,SEZ6,GPM6A,ANLN,APBB1,THY1,STX1B,PDPN,PAK1,NDRG4,CDK5R1,NGEF,DBN1,PPP1R16B,NTN1,SERPINI1,USH1C,INPP5F,CD44,GAP43,MDK,KNDC1,TREM2,DSCAM,SEMA6B,HAP1,LPAR1,FUT9,EFNB3,SEMA7A,RAPGEF1,SCN1B,LIMK1,YAP1,SEMA5B,P2RY12,ZNF365,CSMD3,TOX,NEDD4L,FNBP1L,NRP1,AKIRIN1,SEMA6D,GORASP1,ARC,DMD,CHRNB2,MAP6,ZMYND10,SEMA6C,ROBO2,CUX2,WNT5A,PODXL,LY…
2.01315e-10	165	38	GO:0097485	GO:BP	neuron projection guidance	CNTN2,CHN1,TNR,SLIT1,L1CAM,VEGFA,NRXN1,NELL2,CDK5R1,NOTCH2,ENAH,NTN1,KIF5A,NRP2,GAP43,KALRN,DSCAM,DSCAML1,SEMA6B,UNC5B,EPHB1,EFNB3,SEMA7A,SCN1B,BOC,SEMA5B,KIAA1755,EPHB2,WNT7B,NRXN3,UNC5A,NRP1,CDK5R2,SEMA6D,SEMA6C,ROBO2,WNT5A,LGI1
2.01315e-10	165	38	GO:0007411	GO:BP	axon guidance	CNTN2,CHN1,TNR,SLIT1,L1CAM,VEGFA,NRXN1,NELL2,CDK5R1,NOTCH2,ENAH,NTN1,KIF5A,NRP2,GAP43,KALRN,DSCAM,DSCAML1,SEMA6B,UNC5B,EPHB1,EFNB3,SEMA7A,SCN1B,BOC,SEMA5B,KIAA1755,EPHB2,WNT7B,NRXN3,UNC5A,NRP1,CDK5R2,SEMA6D,SEMA6C,ROBO2,WNT5A,LGI1
2.61059e-10	963	113	GO:0051094	GO:BP	positive regulation of developmental process	CD74,HLA-DRA,HSPA1B,CD24,MAPT,SIRT2,SFRP2,PACSIN1,HLA-DRB1,BCAN,SOX4,OLFM1,L1CAM,IGFBP3,PRKCB,VEGFA,HSPB6,ANXA1,ENPP2,THBS1,F3,CAMK2B,NRXN1,UNC13A,CX3CR1,CLSTN3,CLASP2,S100A1,MEF2C,PDPN,ATP2B1,HMOX1,VSTM2A,NOTCH2,DBN1,IFITM1,NTN1,RBBP4,HIPK1,ISG15,TNFRSF1A,ETS1,FOXJ1,CPNE5,BMP2,PGF,DLL1,ASCL1,ENG,MDK,TREM2,SYT4,SCIN,MYC,DSCAM,CPNE6,GJA1,AGT,TGM2,TGFB2,TYROBP,EPHB1,RIN2,SEMA7A,TCF3,LIMK1,YAP1,RARR…
2.76767e-10	480	71	GO:0031344	GO:BP	regulation of cell projection organization	MAG,CHN1,MAPT,TNR,ERMN,PIK3R1,STMN2,PACSIN1,L1CAM,VEGFA,ENPP2,CAMK2B,NRXN1,SEZ6,GPM6A,ANLN,APBB1,THY1,STX1B,PDPN,PAK1,NDRG4,CDK5R1,NGEF,DBN1,PPP1R16B,NTN1,SERPINI1,USH1C,INPP5F,CD44,GAP43,MDK,KNDC1,TREM2,DSCAM,SEMA6B,HAP1,LPAR1,FUT9,EFNB3,SEMA7A,RAPGEF1,SCN1B,LIMK1,YAP1,SEMA5B,P2RY12,ZNF365,CSMD3,TOX,NEDD4L,FNBP1L,NRP1,AKIRIN1,SEMA6D,GORASP1,ARC,DMD,CHRNB2,MAP6,ZMYND10,SEMA6C,ROBO2,CUX2,WNT5A,POD…
8.33136e-10	646	85	GO:0140352	GO:BP	export from cell	SNAP25,CAMK2A,STXBP1,SCG2,CPLX2,NAPB,HLA-DRB1,SOX4,SYN1,WLS,ATP1B1,SYNGR1,NSF,PTPRN,ANXA1,RIMS3,NRXN1,UNC13A,CLSTN3,CLASP2,APBB1,STX1B,RPH3A,MEF2C,SLC15A2,ATP2B1,LGI3,SYT7,BSG,PCSK6,SYT13,TNFRSF1A,NNAT,SNCA,BMP2,GPR158,TREM2,SYT4,SCIN,SYTL4,HAP1,SLC8A2,PIP5K1C,GJA1,AGT,ADCY8,CORO1A,TGM2,TGFB2,CHMP2A,ABCC5,KLRC2,CHGA,RAB15,SYNGR3,PCLO,SYT5,DNM1L,SLC12A2,TMEM163,NMB,KCNH2,C21orf62,ANXA2,ATP2B3,MYOF…
8.66066e-10	5448	415	GO:0016043	GO:BP	cellular component organization	COL3A1,CD74,C4A,HLA-DRA,PDGFRA,HSP90AA1,COL1A2,SNAP25,CAMK2A,HLA-DPA1,GFAP,CNTN2,HSPA1B,CD24,PLTP,DNM1,STXBP1,COL4A2,PLP1,HIP1R,MAG,NEFL,CHN1,SYP,COL4A1,MAPT,RTN3,TNR,ATCAY,POSTN,ERMN,SMOC1,GAS7,PIK3R1,SIRT2,PDE4DIP,YWHAZ,SFRP2,STMN1,SLIT1,STMN2,PACSIN1,GRIN1,NAPB,MAP4K4,RAB6B,HLA-DRB1,PEG10,NEFM,SEZ6L,ABCA2,PADI2,PREX1,OLFM1,ATP1B1,L1CAM,SYNGR1,CLDN11,CSRP1,SYNM,HLA-DPB1,MCL1,MYH11,NPTX1,PRKCB,S…
8.92686e-10	1018	116	GO:2000026	GO:BP	regulation of multicellular organismal development	CD74,HLA-DRA,ATP2B4,HSPA1B,CD24,COL4A2,MAG,MAPT,SIRT2,SFRP2,SLIT1,HLA-DRB1,BCAN,EFEMP1,SPARC,SOX4,L1CAM,PRKCB,SULF1,VEGFA,HSPB6,ANXA1,THBS1,F3,CAMK2B,NRXN1,CX3CR1,CLSTN3,CLASP2,STAB1,S100A1,THY1,MEF2C,ATP2B1,HMOX1,HSPG2,CDK6,NOTCH2,ADAMTS1,IL17D,DBN1,PPP1R16B,NTN1,HIPK1,ISG15,TNFRSF1A,ETS1,FOXJ1,LGI4,BMP2,SRGN,PGF,DLL1,ASCL1,DUSP6,MDK,TREM2,SCIN,MYC,DSCAM,SEMA6B,DOCK7,TSC22D1,PRKX,TGM2,TGFB2,TYRO…
1.43949e-09	1749	171	GO:0048513	GO:BP	animal organ development	COL3A1,PDGFRA,COL1A2,CNP,CD24,PLP1,MAG,COL4A1,RTN3,FGFR3,SMOC1,DKK3,SIRT2,SFRP2,STMN1,SLIT1,GRIN1,EFEMP1,SOX4,PADI2,OLFM1,MBP,MYH11,SOX10,SULF1,TPPP3,LDHA,VEGFA,PTPRN,ANXA1,MGP,HOPX,NRXN1,CX3CR1,GPM6A,CLASP2,ACTA2,ITGB4,INA,SLC6A17,COL6A3,S100A1,THY1,MEF2C,ANXA6,PDPN,ATP2B1,HSPG2,CDK6,PDE2A,NDRG4,CDK5R1,NOTCH2,CHD5,AATK,BSG,CEND1,MEGF11,CHRDL1,ITGA3,LMNA,RBBP4,HIPK1,ISG15,TNFRSF1A,NRP2,NNAT,SPRY4…
1.63289e-09	631	83	GO:0022603	GO:BP	regulation of anatomical structure morphogenesis	ATP2B4,COL4A2,MAG,CHN1,MAPT,ERMN,SFRP2,SPARC,L1CAM,PRKCB,SULF1,VEGFA,HSPB6,ANXA1,ENPP2,THBS1,F3,CAMK2B,UNC13A,CLASP2,STAB1,S100A1,THY1,MEF2C,PDPN,PAK1,HMOX1,HSPG2,CDK5R1,NGEF,ADAMTS1,DBN1,PPP1R16B,NTN1,HIPK1,INF2,ETS1,FOXJ1,CPNE5,BMP2,PGF,CD44,DLL1,MDK,KNDC1,SYT4,DSCAM,SEMA6B,CPNE6,LPAR1,GJA1,AGT,PDGFA,TGFB2,BAIAP2,EFNB3,SEMA7A,LIMK1,SEMA5B,DNM1L,SLC12A2,ITGA5,NEDD4L,NRP1,SEMA6D,GORASP1,ARC,CHRNB…
1.75039e-09	2272	208	GO:0051239	GO:BP	regulation of multicellular organismal process	CD74,HLA-DRA,PDGFRA,HSP90AA1,ATP2B4,HLA-DPA1,HSPA1B,CD24,COL4A2,MAG,MAPT,SIRT2,SFRP2,SLIT1,GRIN1,MAP4K4,HLA-DRB1,BCAN,EFEMP1,TIMP1,SPARC,SOX4,OLFM1,ATP1B1,PLD3,L1CAM,MBP,HLA-DPB1,PRKCB,ATP2B2,SULF1,VEGFA,SCN3B,HSPB6,ANXA1,ENPP2,THBS1,F3,CAMK2B,NRXN1,CX3CR1,CLSTN3,CLASP2,STAB1,SNTA1,GBP1,S100A1,THY1,STX1B,MEF2C,ANXA6,PDPN,ATP2B1,HMOX1,HSPG2,CDK6,MGLL,NOTCH2,ADAMTS1,IL17D,DBN1,SYT7,BSG,PPP1R16B,NTN…
2.13923e-09	266	48	GO:0051960	GO:BP	regulation of nervous system development	MAG,MAPT,SIRT2,SLIT1,BCAN,L1CAM,VEGFA,CAMK2B,NRXN1,CX3CR1,CLSTN3,THY1,DBN1,NTN1,LGI4,BMP2,DLL1,ASCL1,MDK,TREM2,DSCAM,SEMA6B,DOCK7,TGM2,EPHB1,EFNB3,SEMA7A,LIMK1,YAP1,SEMA5B,EPHB2,ZNF365,NRP1,SEMA6D,ANXA2,HAPLN4,GORASP1,IL1RAP,TYMP,MAP6,ITGAX,SEMA6C,ROBO2,IL1B,CUX2,DISC1,SLITRK1,LRP2
4.48553e-09	881	103	GO:0051130	GO:BP	positive regulation of cellular component organization	C4A,HSP90AA1,HSPA1B,HIP1R,MAPT,PIK3R1,SIRT2,PDE4DIP,STMN2,PACSIN1,MAP4K4,L1CAM,SLAIN1,TF,TPPP3,VEGFA,ANXA1,ENPP2,DCTN1,CAMK2B,NRXN1,CLSTN3,GPM6A,CLASP2,ANLN,PIP4K2A,APBB1,PIP4K2C,THY1,PDPN,PAK1,NDRG4,CDK5R1,DBN1,NTN1,SERPINI1,ARHGEF10L,HNRNPA1,ISG15,CNTNAP2,SNCA,SORBS3,BMP2,COL16A1,DLL1,LGALS3,FERMT1,MDK,TREM2,SCIN,DSCAM,HAP1,LPAR1,AGT,TGFB2,CD151,BAIAP2,TYROBP,EPHB1,FUT9,PSRC1,SEMA7A,RAPGEF1,SCN…
5.92261e-09	885	103	GO:0006811	GO:BP	monoatomic ion transport	ATP2B4,TTYH1,CAMK2A,SLC17A7,GRIN1,NKAIN4,ATP1B1,ATP2B2,TF,SCN3B,CAMK2B,SLC12A5,CA2,SNTA1,SLC6A17,THY1,ANXA6,SLC15A2,KCNJ16,ATP2B1,CALCRL,KCNIP3,SLC6A11,LRRC55,ITPR1,SCN2A,GABRA1,GABRB3,HPCA,JPH3,GABRB2,SNCA,ANK3,SCN3A,LGALS3,GRIN2A,TREM2,KCNMA1,GABRG2,ATP6V1C1,HAP1,SLC8A2,SCN2B,GJA1,RYR1,WNK2,ABCC5,SLC24A3,KCNIP1,SCN1B,EPHB2,KCNF1,SLC1A1,GABRD,HCN2,SLC12A2,AHNAK,NEDD4L,CHRM1,CNGA3,CACNA1H,TMEM163…
6.45946e-09	1373	141	GO:0048870	GO:BP	cell motility	COL3A1,CD74,PDGFRA,ATP2B4,CAMK2A,CD24,TNR,SCG2,SFRP2,MAP4K4,TIMP1,SPARC,PADI2,L1CAM,FSTL1,IGFBP3,SOX10,SULF1,EDNRB,VEGFA,ANXA1,ENPP2,THBS1,F3,CAMK2B,CX3CR1,GPM6A,PTPRF,CLASP2,ANLN,ITGB4,THY1,DCX,MEF2C,ANXA6,PDPN,PAK1,HMOX1,CDK6,NDRG4,CDK5R1,ADAMTS1,IFITM1,BSG,ELMO1,CEND1,NR4A1,ENAH,NTN1,ITGA3,LMNA,SYNE2,RBBP4,ASTN2,ID1,DGKZ,EFS,SELL,NRP2,ETS1,FOXJ1,INPP5F,BMP2,TNC,PGF,CD44,GADD45A,LGALS3,FERMT1,F…
8.43037e-09	2237	203	GO:0007166	GO:BP	cell surface receptor signaling pathway	COL3A1,CD74,PDGFRA,COL1A2,CAMK2A,HSPA1B,CD24,COL4A2,HIP1R,CHN1,SCG2,FGFR3,DKK3,PIK3R1,SFRP2,STMN1,GRIN1,HLA-DRB1,PEG10,EFEMP1,TIMP1,SOX4,PADI2,WLS,HLA-DPB1,FSTL1,IGFBP3,MCL1,PRKCB,SULF1,EDNRB,GRIA4,VEGFA,ANXA1,THBS1,F3,NRXN1,IGFBP4,PTPRF,PIP4K2A,ITGB4,PIP4K2C,GBP1,THY1,STX1B,MPZL1,CRLF1,MEF2C,PAK1,HMOX1,NDRG4,MAPK8IP2,CDK5R1,NOTCH2,NGEF,ADAMTS1,IFITM1,BSG,GFRA1,CHRDL1,ITGA3,CNTFR,PCSK6,RBBP4,ID1,…
8.93273e-09	1221	129	GO:0042127	GO:BP	regulation of cell population proliferation	CD74,PDGFRA,HLA-DPA1,HSPA1B,CD24,SCG2,FGFR3,PIK3R1,SIRT2,SFRP2,HLA-DRB1,BCAN,TIMP1,SPARC,SOX4,HLA-DPB1,IGFBP3,SULF1,FABP7,VEGFA,PTPRN,ANXA1,IFIT3,THBS1,F3,CX3CR1,CRLF1,MEF2C,PDPN,PAK1,HMOX1,CDK6,VSTM2A,NDRG4,NOTCH2,ADAMTS1,CHD5,S100B,IFITM1,NR4A1,PPP1R16B,LMNA,RBBP4,NUPR1,RPS15A,NRP2,ETS1,BMP2,PGF,DLL1,LGALS3,FBLN1,ENG,MDK,EGR3,TREM2,SCIN,MYC,NUAK1,GJA1,AGT,RPS6KA2,TSC22D1,MFN2,PDGFA,TGFB2,BLOC1S…
9.36827e-09	770	93	GO:0048646	GO:BP	anatomical structure formation involved in morphogenesis	PDGFRA,ATP2B4,COL4A2,COL4A1,SCG2,SFRP2,SPARC,ABCA2,OLFM1,CSRP1,MYH11,PRKCB,SULF1,VEGFA,HSPB6,ANXA1,THBS1,F3,HOPX,NRXN1,CLASP2,STAB1,ITGB4,PMP22,S100A1,THY1,MEF2C,PDPN,HMOX1,CALCRL,HSPG2,ADAMTS1,CEND1,NR4A1,PPP1R16B,MEGF11,ITGA3,ID1,HIPK1,NRP2,ETS1,FOXJ1,BMP2,PGF,DLL1,COL5A2,ENG,MDK,EGR3,KNDC1,TREM2,DSCAM,GJA1,ITGB5,SH3PXD2A,PRKX,PDGFA,TGFB2,TYROBP,EPHB1,COL5A1,COL11A1,DOCK1,EPHB2,CDH13,NRXN3,SLC1…
1.00694e-08	1005	112	GO:0040011	GO:BP	locomotion	COL3A1,CD74,PDGFRA,ATP2B4,CAMK2A,TNR,SCG2,SFRP2,SLIT1,MAP4K4,TIMP1,SPARC,PADI2,L1CAM,IGFBP3,SULF1,EDNRB,VEGFA,ANXA1,ENPP2,THBS1,F3,CAMK2B,CX3CR1,CLASP2,CXCL14,THY1,MEF2C,PDPN,PAK1,HMOX1,CDK6,NDRG4,ADAMTS1,IFITM1,BSG,NR4A1,NTN1,LMNA,SYNE2,RBBP4,NRP2,ETS1,INPP5F,BMP2,TNC,PGF,GADD45A,LGALS3,FERMT1,FBLN1,ENG,MDK,EGR3,TREM2,DSCAM,SEMA6B,SPOCK3,PIP5K1C,LPAR1,GJA1,AGT,DOCK7,CORO1A,PRKX,PDGFA,TGFB2,CD151…
1.48086e-08	3441	283	GO:0006810	GO:BP	transport	CD74,C4A,HSP90AA1,ATP2B4,TTYH1,SNAP25,CAMK2A,CD24,PLTP,DNM1,STXBP1,HIP1R,NEFL,SYP,MAPT,SLC17A7,SCG2,PIK3R1,CPLX2,PACSIN1,GRIN1,NAPB,RAB6B,HLA-DRB1,PEG10,SLC38A1,NKAIN4,SOX4,ABCA2,SYN1,WLS,ATP1B1,SYNGR1,PRKCB,ATP2B2,VPS13D,TF,NSF,FABP7,VEGFA,PTPRN,SCN3B,ANXA1,RIMS3,THBS1,DCTN1,CAMK2B,NRXN1,SNCB,SLC12A5,UNC13A,CLSTN3,CLASP2,CA2,STAB1,SNTA1,PIP4K2A,APBB1,SLC6A17,THY1,STX1B,RPH3A,MEF2C,ANXA6,SLC15A2,…
1.79139e-08	1392	141	GO:0008283	GO:BP	cell population proliferation	CD74,PDGFRA,HLA-DPA1,HSPA1B,CD24,SCG2,FGFR3,PIK3R1,SIRT2,SFRP2,HLA-DRB1,BCAN,TIMP1,SPARC,SOX4,HLA-DPB1,IGFBP3,SULF1,FABP7,VEGFA,PTPRN,ANXA1,IFIT3,THBS1,F3,CX3CR1,CRLF1,MEF2C,PDPN,PAK1,HMOX1,CDK6,VSTM2A,NDRG4,NOTCH2,ADAMTS1,CHD5,S100B,IFITM1,NR4A1,PPP1R16B,HSPD1,LMNA,RBBP4,NUPR1,RPS15A,NRP2,ETS1,CNTNAP2,BMP2,PGF,DLL1,LGALS3,FERMT1,FBLN1,ENG,MDK,EGR3,TREM2,SCIN,MYC,NUAK1,GJA1,AGT,DOCK7,RPS6KA2,TSC2…
1.93699e-08	626	80	GO:0035295	GO:BP	tube development	PDGFRA,ATP2B4,CD24,COL4A2,COL4A1,SCG2,SFRP2,SPARC,SOX4,PRKCB,SULF1,EDNRB,VEGFA,HSPB6,ANXA1,THBS1,F3,NRXN1,STAB1,S100A1,THY1,MEF2C,PDPN,PAK1,HMOX1,CALCRL,HSPG2,NDRG4,ADAMTS1,BSG,NR4A1,PPP1R16B,ITGA3,ID1,HIPK1,NRP2,ETS1,FOXJ1,BMP2,PGF,DLL1,ASCL1,ENG,MICAL2,MDK,EGR3,MYC,AGT,PRKX,PDGFA,TGFB2,EPHB1,RIN2,YAP1,RARRES2,EPHB2,SLC1A1,WNT7B,EFEMP2,CDH13,NRXN3,SLC12A2,ITGA5,NRP1,RYR2,ANXA2,PARVA,SFRP5,CEBPA,…
2.18727e-08	686	85	GO:0008284	GO:BP	positive regulation of cell population proliferation	CD74,PDGFRA,HLA-DPA1,CD24,SCG2,FGFR3,PIK3R1,SFRP2,BCAN,TIMP1,SOX4,HLA-DPB1,VEGFA,PTPRN,ANXA1,THBS1,F3,CX3CR1,CRLF1,MEF2C,PAK1,HMOX1,CDK6,VSTM2A,NOTCH2,ADAMTS1,S100B,NR4A1,PPP1R16B,RPS15A,NRP2,BMP2,PGF,DLL1,FBLN1,MDK,EGR3,MYC,GJA1,AGT,TSC22D1,MFN2,PDGFA,TGFB2,BLOC1S2,TCF3,TBRG4,MEGF10,YAP1,HCLS1,EPHB2,CSF1,ERBB4,ERBB3,TOX,CDH13,FOLR2,MAPK1,NRP1,BCL7A,NMB,HAPLN4,SMARCD1,PTPRC,CHRNB2,SHANK2,LGALS9,I…
2.58604e-08	5629	419	GO:0071840	GO:BP	cellular component organization or biogenesis	COL3A1,CD74,C4A,HLA-DRA,PDGFRA,HSP90AA1,COL1A2,RPS24,SNAP25,CAMK2A,HLA-DPA1,GFAP,CNTN2,HSPA1B,CD24,PLTP,DNM1,STXBP1,COL4A2,PLP1,HIP1R,MAG,NEFL,CHN1,SYP,COL4A1,MAPT,RTN3,TNR,ATCAY,POSTN,ERMN,SMOC1,GAS7,PIK3R1,SIRT2,PDE4DIP,YWHAZ,SFRP2,STMN1,SLIT1,STMN2,PACSIN1,GRIN1,NAPB,MAP4K4,RAB6B,HLA-DRB1,PEG10,NEFM,SEZ6L,ABCA2,PADI2,PREX1,OLFM1,ATP1B1,L1CAM,SYNGR1,CLDN11,CSRP1,SYNM,HLA-DPB1,MCL1,MYH11,NPTX1,P…
2.65943e-08	1123	120	GO:0045595	GO:BP	regulation of cell differentiation	CD74,HLA-DRA,PDGFRA,YWHAG,HSPA1B,CD24,MAG,MAPT,TNR,SMOC1,SIRT2,SFRP2,HLA-DRB1,BCAN,EFEMP1,SOX4,OLFM1,L1CAM,IGFBP3,EDNRB,VEGFA,ANXA1,HOPX,CAMK2B,CX3CR1,CLASP2,THY1,MEF2C,PDPN,CDK6,VSTM2A,CDK5R1,NOTCH2,IL17D,DBN1,IFITM1,NTN1,RBBP4,TNFRSF1A,ETS1,FOXJ1,BMP2,DLL1,ASCL1,COL5A2,ENG,MDK,TREM2,KLK6,SCIN,MYC,DSCAM,SEMA6B,GJA1,AGT,DOCK7,TSC22D1,PRKX,TGM2,TGFB2,TYROBP,SPRED2,EPHB1,RIN2,EFNB3,GNB3,SEMA7A,TCF3…
4.72613e-08	744	89	GO:0072359	GO:BP	circulatory system development	COL3A1,PDGFRA,COL1A2,ATP2B4,COL4A2,COL4A1,SCG2,SFRP2,SPARC,SOX4,OLFM1,MYH11,PRKCB,SULF1,VEGFA,HSPB6,ANXA1,THBS1,F3,HOPX,NRXN1,STAB1,ACTA2,S100A1,THY1,MEF2C,PDPN,HMOX1,CALCRL,HSPG2,PDE2A,NDRG4,NOTCH2,ADAMTS1,NR4A1,PPP1R16B,ID1,HIPK1,TNFRSF1A,NRP2,ETS1,BMP2,PGF,DLL1,DUSP6,ENG,MICAL2,MDK,EGR3,GJA1,PRKX,RYR1,PDGFA,TGFB2,EPHB1,RIN2,EPHB2,SLC1A1,ERBB4,WNT7B,EFEMP2,ERBB3,CDH13,NRXN3,SLC12A2,ITGA5,NRP1,R…
6.54391e-08	272	46	GO:0048589	GO:BP	developmental growth	MAG,MAPT,FGFR3,SLIT1,OLFM1,L1CAM,VEGFA,ANXA1,UNC13A,CLSTN3,CLASP2,MEF2C,ANXA6,NDRG4,S100B,NTN1,NRP2,CPNE5,GAP43,DLL1,DUSP6,MDK,KLK6,SYT4,DSCAM,SEMA6B,CPNE6,TGFB2,SEMA7A,LIMK1,YAP1,SEMA5B,CPNE1,ERBB4,WNT7B,PTGFRN,NEDD4L,NRP1,BMPR1B,AKIRIN1,SEMA6D,SORBS2,RUNX1,SEMA6C,TGFBR3,RIMS1
7.98e-08	407	59	GO:0009611	GO:BP	response to wounding	COL3A1,PDGFRA,STXBP1,CSRP1,VEGFA,ANXA1,THBS1,F3,CX3CR1,CLASP2,ITGB4,ANXA6,PDPN,PAK1,HMOX1,SYT7,DGKZ,INPP5F,TNC,CD44,GAP43,FERMT1,FBLN1,ENG,MDK,TREM2,KLK6,SYTL4,ITGB5,PDGFA,TGFB2,CD151,CHMP2A,TYROBP,COL5A1,EPHB2,P2RY12,ERBB3,SLC12A2,AHNAK,ITGA5,NRP1,SIGLEC10,ANXA2,MYOF,C6orf89,DGKB,TFPI,TMEFF2,FZD7,TLR4,WNT5A,MCAM,LYN,STK24,FUNDC2,DCBLD2,LYVE1,TNFRSF12A
1.04852e-07	671	82	GO:0034220	GO:BP	monoatomic ion transmembrane transport	ATP2B4,TTYH1,GRIN1,ATP1B1,ATP2B2,SCN3B,SLC12A5,SNTA1,SLC6A17,THY1,ANXA6,KCNJ16,ATP2B1,KCNIP3,SLC6A11,LRRC55,ITPR1,SCN2A,GABRA1,GABRB3,HPCA,JPH3,GABRB2,SNCA,ANK3,SCN3A,GRIN2A,TREM2,KCNMA1,GABRG2,ATP6V1C1,HAP1,SLC8A2,SCN2B,GJA1,RYR1,WNK2,ABCC5,SLC24A3,KCNIP1,SCN1B,EPHB2,KCNF1,SLC1A1,GABRD,HCN2,SLC12A2,AHNAK,NEDD4L,CNGA3,CACNA1H,TMEM163,RYR2,KCNH2,ATP2B3,RYR3,PTPRC,DMD,KCNQ2,STAC2,UCP2,KCNK3,SLC8A3,…
1.12617e-07	5898	432	GO:0051716	GO:BP	cellular response to stimulus	COL3A1,CD74,PDGFRA,HSP90AA1,GABBR1,COL1A2,ATP2B4,RASSF2,CAMK2A,GPR17,YWHAG,HSPA1B,CD24,COL4A2,HIP1R,CHN1,SYP,MAPT,SCG2,FGFR3,POSTN,DKK3,PIK3R1,SIRT2,NRGN,YWHAZ,SFRP2,STMN1,GRIN1,MAP4K4,HLA-DRB1,PEG10,EFEMP1,ABR,TIMP1,SEZ6L,SOX4,PADI2,WLS,MAPK4,PREX1,OLFM1,ATP1B1,MBP,HLA-DPB1,FSTL1,IGFBP3,MCL1,CHL1,PRKCB,SULF1,TF,EDNRB,GRIA4,VEGFA,PTPRN,ANXA1,THBS1,F3,RGS4,CAMK2B,NRXN1,SEZ6,ETV5,AKAP12,CX3CR1,IGFB…
1.63504e-07	3746	298	GO:0051234	GO:BP	establishment of localization	CD74,C4A,HSP90AA1,ATP2B4,TTYH1,SNAP25,CAMK2A,CD24,PLTP,DNM1,STXBP1,HIP1R,NEFL,SYP,MAPT,SLC17A7,SCG2,PIK3R1,SIRT2,YWHAZ,CPLX2,PACSIN1,GRIN1,NAPB,RAB6B,HLA-DRB1,PEG10,SLC38A1,NKAIN4,SOX4,ABCA2,SYN1,WLS,ATP1B1,SYNGR1,PRKCB,ATP2B2,VPS13D,TF,NSF,FABP7,VEGFA,PTPRN,SCN3B,ANXA1,RIMS3,THBS1,DCTN1,CAMK2B,NRXN1,SNCB,SLC12A5,UNC13A,CLSTN3,CLASP2,CA2,STAB1,SNTA1,PIP4K2A,APBB1,SLC6A17,THY1,STX1B,RPH3A,MEF2C,AN…
1.64137e-07	677	82	GO:0030001	GO:BP	metal ion transport	ATP2B4,TTYH1,CAMK2A,SLC17A7,GRIN1,NKAIN4,ATP1B1,ATP2B2,TF,SCN3B,CAMK2B,SLC12A5,SNTA1,SLC6A17,THY1,KCNJ16,ATP2B1,CALCRL,KCNIP3,SLC6A11,LRRC55,ITPR1,SCN2A,HPCA,JPH3,SNCA,ANK3,SCN3A,LGALS3,GRIN2A,TREM2,KCNMA1,HAP1,SLC8A2,SCN2B,RYR1,WNK2,ABCC5,SLC24A3,KCNIP1,SCN1B,KCNF1,HCN2,SLC12A2,AHNAK,NEDD4L,CACNA1H,TMEM163,RYR2,KCNH2,ATP2B3,RYR3,PTPRC,DMD,CACNG7,CHRNB2,KCNQ2,STAC2,SPTBN4,KCNK3,SIK1,SLC8A3,DPP10,…
1.67388e-07	583	74	GO:0032940	GO:BP	secretion by cell	SNAP25,CAMK2A,STXBP1,SCG2,CPLX2,NAPB,HLA-DRB1,SOX4,SYN1,WLS,SYNGR1,NSF,PTPRN,ANXA1,RIMS3,NRXN1,UNC13A,CLSTN3,CLASP2,APBB1,STX1B,RPH3A,MEF2C,LGI3,SYT7,BSG,PCSK6,SYT13,TNFRSF1A,NNAT,SNCA,BMP2,GPR158,TREM2,SYT4,SCIN,SYTL4,HAP1,PIP5K1C,GJA1,AGT,ADCY8,CORO1A,TGM2,TGFB2,CHMP2A,KLRC2,CHGA,RAB15,SYNGR3,PCLO,SYT5,DNM1L,SLC12A2,NMB,ANXA2,MYOF,CHRNB2,RHBDF2,LGALS9,DOC2A,SYTL2,SPI1,IL1B,NR4A3,TLR4,PNKD,SDC4,…
2.00578e-07	384	56	GO:0007420	GO:BP	brain development	COL3A1,CNP,PLP1,MAG,COL4A1,RTN3,SIRT2,SLIT1,GRIN1,PADI2,MBP,LDHA,NRXN1,CX3CR1,INA,SLC6A17,S100A1,HSPG2,CDK6,CDK5R1,CHD5,AATK,CEND1,RBBP4,NNAT,FOXJ1,CNTNAP2,BMP2,DLL1,ASCL1,GPR158,GRIN2A,KNDC1,DSCAML1,SEMA6B,HAP1,DOCK7,TYROBP,TACC3,EPHB2,ERBB4,WNT7B,P2RY12,MAPKAP1,SYNGR3,ZNF365,MAST1,TOX,CDK5R2,CHRNB2,MBOAT7,ROBO2,PITPNM1,GRIN2C,WNT5A,TACC2
2.11161e-07	2128	190	GO:0065008	GO:BP	regulation of biological quality	COL3A1,CD74,PDGFRA,HSP90AA1,COL1A2,ATP2B4,RASSF2,SNAP25,CAMK2A,YWHAG,HSPA1B,CD24,DNM1,STXBP1,HIP1R,MAG,SYP,MAPT,SLC17A7,ERMN,DKK3,PIK3R1,YWHAZ,SLIT1,CPLX2,GRIN1,HLA-DRB1,SLC38A1,SOX4,ABCA2,VGF,OLFM1,ATP1B1,L1CAM,SYNGR1,CSRP1,TF,EDNRB,VEGFA,PTPRN,SCN3B,ANXA1,RIMS3,THBS1,F3,DCTN1,CAMK2B,NRXN1,SLC12A5,CX3CR1,CLSTN3,CLASP2,CA2,SNTA1,STX1B,MEF2C,PDPN,ATP2B1,PDE2A,MAPK8IP2,CDK5R1,NGEF,DBN1,SYT7,NTN1,SA…
2.12364e-07	127	29	GO:0048167	GO:BP	regulation of synaptic plasticity	CAMK2A,YWHAG,SYP,MAPT,CPLX2,GRIN1,SLC38A1,VGF,SYNGR1,RIMS3,CAMK2B,CX3CR1,MEF2C,DBN1,SYT7,RASGRF1,JPH3,GRIN2A,SLC8A2,GRIK2,ADCY8,TYROBP,EPHB2,CYP46A1,ARC,SHANK2,SLC8A3,GRIN2C,RIMS1
2.44655e-07	854	96	GO:0040012	GO:BP	regulation of locomotion	COL3A1,CD74,PDGFRA,ATP2B4,CAMK2A,TNR,SCG2,SFRP2,MAP4K4,TIMP1,SPARC,PADI2,IGFBP3,SULF1,VEGFA,ANXA1,ENPP2,THBS1,F3,CAMK2B,CX3CR1,CLASP2,THY1,MEF2C,PDPN,PAK1,HMOX1,CDK6,NDRG4,ADAMTS1,IFITM1,BSG,NTN1,LMNA,SYNE2,RBBP4,NRP2,ETS1,INPP5F,BMP2,TNC,PGF,GADD45A,LGALS3,FERMT1,FBLN1,ENG,MDK,TREM2,DSCAM,SEMA6B,SPOCK3,GJA1,AGT,DOCK7,PRKX,PDGFA,TGFB2,CD151,FUT9,RIN2,SEMA7A,RARRES2,DOCK1,SEMA5B,EPHB2,CSF1,ERBB4,P…
2.88605e-07	7207	507	GO:0050896	GO:BP	response to stimulus	COL3A1,CD74,C4A,HLA-DRA,PDGFRA,HSP90AA1,GABBR1,COL1A2,ATP2B4,RASSF2,CAMK2A,GPR17,HLA-C,HLA-DPA1,YWHAG,HSPA1B,CD24,STXBP1,COL4A2,HIP1R,CHN1,SYP,MAPT,GPX3,SCG2,FGFR3,POSTN,DKK3,PIK3R1,SIRT2,NRGN,YWHAZ,SFRP2,STMN1,SLIT1,STMN2,GRIN1,MAP4K4,HLA-DRB1,PEG10,EFEMP1,ABR,TIMP1,SEZ6L,SOX4,ABCA2,PADI2,WLS,MAPK4,PREX1,VGF,OLFM1,ATP1B1,PLD3,L1CAM,MBP,CSRP1,HLA-DPB1,FSTL1,IGFBP3,MCL1,CHL1,PRKCB,SULF1,RNASE1,TF,…
2.88849e-07	442	61	GO:0051046	GO:BP	regulation of secretion	CD74,SNAP25,CAMK2A,STXBP1,CPLX2,HLA-DRB1,SOX4,SYN1,WLS,NSF,PTPRN,ANXA1,RIMS3,CLASP2,APBB1,STX1B,RPH3A,MEF2C,LGI3,SYT7,BSG,SYT13,TNFRSF1A,NNAT,SNCA,BMP2,GPR158,TREM2,SYT4,SCIN,SYTL4,HAP1,GJA1,AGT,ADCY8,TGFB2,CHMP2A,KLRC2,CHGA,RAB15,ERBB3,SYT5,DNM1L,SLC12A2,NMB,ANXA2,MYOF,CHRNB2,RHBDF2,LGALS9,DOC2A,SPI1,IL1B,TLR4,PNKD,SDC4,LYN,CHRNA4,RIMS1,RAB11FIP5,CADPS2
2.92633e-07	649	79	GO:0046903	GO:BP	secretion	CD74,SNAP25,CAMK2A,STXBP1,SCG2,CPLX2,NAPB,HLA-DRB1,SOX4,SYN1,WLS,SYNGR1,NSF,VEGFA,PTPRN,ANXA1,RIMS3,NRXN1,UNC13A,CLSTN3,CLASP2,APBB1,STX1B,RPH3A,MEF2C,LGI3,SYT7,BSG,PCSK6,SYT13,TNFRSF1A,NNAT,SNCA,BMP2,GPR158,TREM2,SYT4,SCIN,SYTL4,HAP1,PIP5K1C,GJA1,AGT,ADCY8,CORO1A,TGM2,TGFB2,CHMP2A,KLRC2,CHGA,ERBB4,RAB15,SYNGR3,ERBB3,PCLO,SYT5,DNM1L,SLC12A2,NMB,ANXA2,MYOF,CHRNB2,RHBDF2,LGALS9,DOC2A,SYTL2,SPI1,TPD…
3.48006e-07	748	87	GO:0006812	GO:BP	monoatomic cation transport	ATP2B4,TTYH1,CAMK2A,SLC17A7,GRIN1,NKAIN4,ATP1B1,ATP2B2,TF,SCN3B,CAMK2B,SLC12A5,SNTA1,SLC6A17,THY1,KCNJ16,ATP2B1,CALCRL,KCNIP3,SLC6A11,LRRC55,ITPR1,SCN2A,HPCA,JPH3,SNCA,ANK3,SCN3A,LGALS3,GRIN2A,TREM2,KCNMA1,ATP6V1C1,HAP1,SLC8A2,SCN2B,RYR1,WNK2,ABCC5,SLC24A3,KCNIP1,SCN1B,KCNF1,HCN2,SLC12A2,AHNAK,NEDD4L,CNGA3,CACNA1H,TMEM163,RYR2,KCNH2,ATP2B3,RYR3,PTPRC,DMD,CACNG7,CHRNB2,KCNQ2,STAC2,UCP2,SPTBN4,KCNK…
3.51049e-07	4773	361	GO:0007165	GO:BP	signal transduction	COL3A1,CD74,PDGFRA,GABBR1,COL1A2,ATP2B4,RASSF2,CAMK2A,GPR17,YWHAG,HSPA1B,CD24,COL4A2,HIP1R,CHN1,SYP,MAPT,SCG2,FGFR3,DKK3,PIK3R1,NRGN,YWHAZ,SFRP2,STMN1,GRIN1,MAP4K4,HLA-DRB1,PEG10,EFEMP1,ABR,TIMP1,SEZ6L,SOX4,PADI2,WLS,MAPK4,PREX1,OLFM1,ATP1B1,MBP,HLA-DPB1,FSTL1,IGFBP3,MCL1,CHL1,PRKCB,SULF1,EDNRB,GRIA4,VEGFA,ANXA1,THBS1,F3,RGS4,CAMK2B,NRXN1,SEZ6,AKAP12,CX3CR1,IGFBP4,RUNDC3A,PTPRF,CA2,PIP4K2A,ITGB4,…
4.1311e-07	402	57	GO:0060322	GO:BP	head development	COL3A1,CNP,PLP1,MAG,COL4A1,RTN3,SIRT2,SLIT1,GRIN1,PADI2,MBP,LDHA,NRXN1,CX3CR1,INA,SLC6A17,S100A1,HSPG2,CDK6,CDK5R1,CHD5,AATK,CEND1,RBBP4,NNAT,FOXJ1,CNTNAP2,BMP2,DLL1,ASCL1,GPR158,GRIN2A,KNDC1,DSCAML1,SEMA6B,HAP1,DOCK7,TYROBP,TACC3,EPHB2,ERBB4,WNT7B,P2RY12,MAPKAP1,SYNGR3,ZNF365,MAST1,TOX,CDK5R2,CHRNB2,CRISPLD2,MBOAT7,ROBO2,PITPNM1,GRIN2C,WNT5A,TACC2
4.36188e-07	480	64	GO:0001568	GO:BP	blood vessel development	PDGFRA,COL1A2,ATP2B4,COL4A2,COL4A1,SCG2,SFRP2,SPARC,SOX4,PRKCB,SULF1,VEGFA,HSPB6,ANXA1,THBS1,F3,NRXN1,STAB1,ACTA2,S100A1,THY1,MEF2C,HMOX1,CALCRL,HSPG2,PDE2A,ADAMTS1,NR4A1,PPP1R16B,ID1,HIPK1,NRP2,ETS1,PGF,DLL1,ENG,MDK,EGR3,PRKX,PDGFA,TGFB2,EPHB1,RIN2,EPHB2,SLC1A1,WNT7B,EFEMP2,CDH13,NRXN3,SLC12A2,ITGA5,NRP1,ANXA2,PARVA,ITGAX,RUNX1,TIE1,ROBO2,IL1B,RAPGEF3,WNT5A,TGFBR3,MCAM,LRP2
4.90372e-07	504	66	GO:0001944	GO:BP	vasculature development	PDGFRA,COL1A2,ATP2B4,COL4A2,COL4A1,SCG2,SFRP2,SPARC,SOX4,PRKCB,SULF1,VEGFA,HSPB6,ANXA1,THBS1,F3,NRXN1,STAB1,ACTA2,S100A1,THY1,MEF2C,PDPN,HMOX1,CALCRL,HSPG2,PDE2A,ADAMTS1,NR4A1,PPP1R16B,ID1,HIPK1,NRP2,ETS1,BMP2,PGF,DLL1,ENG,MDK,EGR3,PRKX,PDGFA,TGFB2,EPHB1,RIN2,EPHB2,SLC1A1,WNT7B,EFEMP2,CDH13,NRXN3,SLC12A2,ITGA5,NRP1,ANXA2,PARVA,ITGAX,RUNX1,TIE1,ROBO2,IL1B,RAPGEF3,WNT5A,TGFBR3,MCAM,LRP2
5.0106e-07	220	39	GO:0050767	GO:BP	regulation of neurogenesis	MAG,MAPT,SIRT2,BCAN,L1CAM,VEGFA,CAMK2B,CX3CR1,THY1,DBN1,NTN1,BMP2,DLL1,ASCL1,MDK,TREM2,DSCAM,SEMA6B,DOCK7,TGM2,EFNB3,SEMA7A,LIMK1,YAP1,SEMA5B,ZNF365,NRP1,SEMA6D,ANXA2,HAPLN4,GORASP1,MAP6,SEMA6C,ROBO2,IL1B,CUX2,DISC1,SLITRK1,LRP2
5.01579e-07	404	57	GO:1903530	GO:BP	regulation of secretion by cell	SNAP25,CAMK2A,STXBP1,CPLX2,HLA-DRB1,SOX4,SYN1,WLS,NSF,ANXA1,RIMS3,CLASP2,APBB1,STX1B,RPH3A,MEF2C,LGI3,SYT7,BSG,SYT13,TNFRSF1A,NNAT,SNCA,BMP2,GPR158,TREM2,SYT4,SYTL4,HAP1,GJA1,AGT,ADCY8,TGFB2,CHMP2A,KLRC2,CHGA,RAB15,SYT5,DNM1L,SLC12A2,NMB,ANXA2,MYOF,CHRNB2,RHBDF2,LGALS9,DOC2A,SPI1,IL1B,TLR4,PNKD,SDC4,LYN,CHRNA4,RIMS1,RAB11FIP5,CADPS2
5.28065e-07	2816	235	GO:0010646	GO:BP	regulation of cell communication	COL3A1,CD74,PDGFRA,ATP2B4,RASSF2,SNAP25,CAMK2A,GPR17,YWHAG,HSPA1B,CD24,STXBP1,HIP1R,CHN1,SYP,MAPT,SCG2,FGFR3,DKK3,PIK3R1,YWHAZ,SFRP2,STMN1,CPLX2,GRIN1,MAP4K4,HLA-DRB1,PEG10,ABR,SLC38A1,TIMP1,SEZ6L,SOX4,PADI2,SYN1,WLS,PREX1,VGF,SYNGR1,FSTL1,IGFBP3,MCL1,PRKCB,SULF1,GRIA4,VEGFA,ANXA1,RIMS3,THBS1,F3,RGS4,CAMK2B,NRXN1,SEZ6,AKAP12,UNC13A,CX3CR1,IGFBP4,CLSTN3,RUNDC3A,PIP4K2A,LYNX1,RGS5,PIP4K2C,GBP1,THY1…
5.79301e-07	552	70	GO:0035239	GO:BP	tube morphogenesis	PDGFRA,ATP2B4,COL4A2,COL4A1,SCG2,SFRP2,SPARC,SOX4,PRKCB,SULF1,VEGFA,HSPB6,ANXA1,THBS1,F3,NRXN1,STAB1,S100A1,THY1,MEF2C,PAK1,HMOX1,CALCRL,HSPG2,NDRG4,ADAMTS1,BSG,NR4A1,PPP1R16B,ID1,HIPK1,NRP2,ETS1,BMP2,PGF,DLL1,ENG,MICAL2,MDK,EGR3,MYC,AGT,PRKX,PDGFA,TGFB2,EPHB1,RIN2,EPHB2,SLC1A1,WNT7B,EFEMP2,CDH13,NRXN3,SLC12A2,ITGA5,NRP1,RYR2,ANXA2,PARVA,SFRP5,ITGAX,RUNX1,TIE1,IL1B,RAPGEF3,WNT5A,TGFBR3,PODXL,MCAM…
6.12082e-07	781	89	GO:0030334	GO:BP	regulation of cell migration	COL3A1,CD74,PDGFRA,ATP2B4,CAMK2A,TNR,SFRP2,MAP4K4,TIMP1,SPARC,PADI2,IGFBP3,SULF1,VEGFA,ANXA1,ENPP2,THBS1,F3,CAMK2B,CX3CR1,CLASP2,THY1,MEF2C,PDPN,PAK1,HMOX1,NDRG4,ADAMTS1,IFITM1,BSG,LMNA,SYNE2,RBBP4,NRP2,ETS1,BMP2,TNC,PGF,GADD45A,LGALS3,FERMT1,FBLN1,ENG,MDK,TREM2,SEMA6B,GJA1,AGT,DOCK7,PRKX,PDGFA,TGFB2,CD151,FUT9,RIN2,SEMA7A,RARRES2,DOCK1,SEMA5B,EPHB2,CSF1,ERBB4,P2RY12,DNM1L,MGAT3,CDH13,PODN,MAPK1,…
6.20399e-07	831	93	GO:2000145	GO:BP	regulation of cell motility	COL3A1,CD74,PDGFRA,ATP2B4,CAMK2A,TNR,SFRP2,MAP4K4,TIMP1,SPARC,PADI2,IGFBP3,SULF1,VEGFA,ANXA1,ENPP2,THBS1,F3,CAMK2B,CX3CR1,CLASP2,THY1,MEF2C,PDPN,PAK1,HMOX1,CDK6,NDRG4,ADAMTS1,IFITM1,BSG,NTN1,LMNA,SYNE2,RBBP4,NRP2,ETS1,INPP5F,BMP2,TNC,PGF,GADD45A,LGALS3,FERMT1,FBLN1,ENG,MDK,TREM2,SEMA6B,SPOCK3,GJA1,AGT,DOCK7,PRKX,PDGFA,TGFB2,CD151,FUT9,RIN2,SEMA7A,RARRES2,DOCK1,SEMA5B,EPHB2,CSF1,ERBB4,P2RY12,DNM1L…
1.03288e-06	571	71	GO:0060284	GO:BP	regulation of cell development	CD74,HLA-DRA,HSPA1B,MAG,MAPT,SIRT2,HLA-DRB1,BCAN,SOX4,L1CAM,EDNRB,VEGFA,ANXA1,CAMK2B,CX3CR1,THY1,MEF2C,CDK6,NOTCH2,IL17D,DBN1,NTN1,TNFRSF1A,ETS1,FOXJ1,BMP2,DLL1,ASCL1,MDK,TREM2,SCIN,MYC,DSCAM,SEMA6B,DOCK7,TSC22D1,TGM2,TYROBP,EFNB3,SEMA7A,LIMK1,YAP1,SEMA5B,HCLS1,CSF1,KLHL25,ZNF365,TOX,NRP1,SEMA6D,ANXA2,HAPLN4,SMARCD1,GORASP1,LGALS9,MAP6,ACTL6B,SPI1,RUNX1,SEMA6C,ROBO2,S1PR3,IL1B,CUX2,TLR4,RARA,BCL6…
1.06553e-06	479	63	GO:0040017	GO:BP	positive regulation of locomotion	CD74,PDGFRA,SCG2,MAP4K4,SPARC,VEGFA,ANXA1,ENPP2,THBS1,F3,CLASP2,THY1,PDPN,PAK1,HMOX1,ADAMTS1,BSG,NTN1,SYNE2,NRP2,ETS1,BMP2,PGF,LGALS3,FERMT1,FBLN1,MDK,TREM2,DSCAM,SEMA6B,AGT,DOCK7,PDGFA,TGFB2,CD151,RIN2,SEMA7A,RARRES2,DOCK1,SEMA5B,EPHB2,CSF1,P2RY12,DNM1L,CDH13,MAPK1,NRP1,AKIRIN1,SEMA6D,PTPRC,ATM,LGALS9,ITGAX,SEMA6C,IL1B,NR4A3,WNT5A,TGFBR3,PODXL,NTRK3,PLVAP,LYVE1,MMP9
1.06903e-06	740	85	GO:0098657	GO:BP	import into cell	C4A,ATP2B4,SNAP25,DNM1,HIP1R,SYP,PACSIN1,SLC38A1,ABCA2,ATP1B1,TF,VEGFA,ANXA1,THBS1,SNCB,SLC12A5,STAB1,STX1B,SLC15A2,KCNJ16,PAK1,SNAP91,CALCRL,HSPG2,SYT7,ELMO1,SLC6A11,SCN2A,INPP5F,SNCA,DLL1,SCN3A,LGALS3,TREM2,SLC8A2,PIP5K1C,CORO1A,ADORA1,SRPX,TGM2,CD151,TYROBP,REPS2,AMPH,SLC2A5,LIMK1,MEGF10,DOCK1,SNCG,CLTB,MAPKAPK2,SLC1A1,CD93,SYNJ2,CYBA,AP3B2,SYT5,HCN2,CDH13,SLC12A2,NECAP2,NEDD4L,MAPK1,FNBP1L,CA…
1.12525e-06	2808	233	GO:0023051	GO:BP	regulation of signaling	COL3A1,CD74,PDGFRA,ATP2B4,RASSF2,SNAP25,CAMK2A,GPR17,YWHAG,HSPA1B,CD24,STXBP1,HIP1R,CHN1,SYP,MAPT,SCG2,FGFR3,DKK3,PIK3R1,YWHAZ,SFRP2,STMN1,CPLX2,GRIN1,MAP4K4,HLA-DRB1,PEG10,ABR,SLC38A1,TIMP1,SEZ6L,SOX4,PADI2,SYN1,WLS,PREX1,VGF,SYNGR1,FSTL1,IGFBP3,MCL1,PRKCB,SULF1,NSF,GRIA4,VEGFA,ANXA1,RIMS3,THBS1,F3,RGS4,CAMK2B,NRXN1,SEZ6,AKAP12,UNC13A,CX3CR1,IGFBP4,CLSTN3,RUNDC3A,PIP4K2A,LYNX1,RGS5,PIP4K2C,GBP1,…
1.3227e-06	5229	386	GO:0048518	GO:BP	positive regulation of biological process	COL3A1,CD74,C4A,HLA-DRA,PDGFRA,HSP90AA1,ATP2B4,RASSF2,CAMK2A,GPR17,HLA-C,HLA-DPA1,HSPA1B,CD24,PLTP,HIP1R,MAPT,SCG2,FGFR3,PIK3R1,SIRT2,PDE4DIP,SFRP2,STMN2,PACSIN1,GRIN1,MAP4K4,HLA-DRB1,BCAN,SLC38A1,TIMP1,SPARC,SOX4,ABCA2,PADI2,WLS,OLFM1,ATP1B1,L1CAM,MBP,HLA-DPB1,IGFBP3,MCL1,PRKCB,SLAIN1,SOX10,SULF1,VPS13D,TF,TPPP3,NSF,VEGFA,PTPRN,SCN3B,HSPB6,ANXA1,ENPP2,RIMS3,THBS1,F3,DCTN1,CAMK2B,NRXN1,ETV5,PEG3,…
1.33577e-06	112	26	GO:1990138	GO:BP	neuron projection extension	MAG,MAPT,SLIT1,OLFM1,L1CAM,VEGFA,UNC13A,CLSTN3,CLASP2,S100B,NTN1,NRP2,CPNE5,SYT4,DSCAM,SEMA6B,CPNE6,SEMA7A,LIMK1,SEMA5B,CPNE1,NEDD4L,NRP1,SEMA6D,SEMA6C,RIMS1
1.35541e-06	622	75	GO:0030155	GO:BP	regulation of cell adhesion	HLA-DRA,HLA-DPA1,CD24,TNR,SFRP2,MAP4K4,HLA-DRB1,SOX4,MBP,HLA-DPB1,VEGFA,ANXA1,THBS1,CLASP2,CCDC80,GBP1,THY1,PDPN,CDK6,HSPD1,ETS1,SPRY4,FOXJ1,CORO2B,ANK3,BMP2,TNC,CD44,COL16A1,DLL1,LGALS3,FBLN1,ENG,MDK,DSCAM,HLA-DOA,NUAK1,ECM2,PRKX,TGM2,TGFB2,FUT9,RIN2,MEGF10,DOCK1,DAPL1,ABI3BP,LAPTM5,EPHB2,CSF1,KLHL25,P2RY12,EFEMP2,ERBB3,CDH13,NRP1,SMARCD1,PTPRC,ATM,LGALS9,ARHGDIG,HAVCR2,IGFBP2,ACTL6B,SPI1,RUNX1,…
1.62849e-06	450	60	GO:0030335	GO:BP	positive regulation of cell migration	CD74,PDGFRA,MAP4K4,SPARC,VEGFA,ANXA1,ENPP2,THBS1,F3,CLASP2,THY1,PDPN,PAK1,HMOX1,ADAMTS1,BSG,SYNE2,NRP2,ETS1,BMP2,PGF,LGALS3,FERMT1,FBLN1,MDK,TREM2,SEMA6B,AGT,DOCK7,PDGFA,TGFB2,CD151,RIN2,SEMA7A,RARRES2,DOCK1,SEMA5B,EPHB2,CSF1,P2RY12,DNM1L,CDH13,MAPK1,NRP1,AKIRIN1,SEMA6D,PTPRC,ATM,LGALS9,ITGAX,SEMA6C,IL1B,NR4A3,WNT5A,TGFBR3,PODXL,NTRK3,PLVAP,LYVE1,MMP9
2.03352e-06	375	53	GO:0006935	GO:BP	chemotaxis	CD74,PDGFRA,SCG2,SLIT1,PADI2,L1CAM,EDNRB,VEGFA,ANXA1,ENPP2,THBS1,F3,CX3CR1,CXCL14,BSG,NR4A1,NTN1,PGF,LGALS3,ENG,MDK,EGR3,TREM2,DSCAM,SEMA6B,PIP5K1C,LPAR1,CORO1A,PDGFA,TGFB2,EPHB1,SEMA7A,RARRES2,CHGA,SEMA5B,CSF1,WNT7B,P2RY12,DNM1L,CDH13,SLC12A2,MAPK1,NRP1,AKIRIN1,SEMA6D,FPR1,PARVA,LGALS9,SEMA6C,ROBO2,WNT5A,LYN,NTRK3
2.03352e-06	375	53	GO:0042330	GO:BP	taxis	CD74,PDGFRA,SCG2,SLIT1,PADI2,L1CAM,EDNRB,VEGFA,ANXA1,ENPP2,THBS1,F3,CX3CR1,CXCL14,BSG,NR4A1,NTN1,PGF,LGALS3,ENG,MDK,EGR3,TREM2,DSCAM,SEMA6B,PIP5K1C,LPAR1,CORO1A,PDGFA,TGFB2,EPHB1,SEMA7A,RARRES2,CHGA,SEMA5B,CSF1,WNT7B,P2RY12,DNM1L,CDH13,SLC12A2,MAPK1,NRP1,AKIRIN1,SEMA6D,FPR1,PARVA,LGALS9,SEMA6C,ROBO2,WNT5A,LYN,NTRK3
2.61202e-06	4330	329	GO:0051179	GO:BP	localization	CD74,C4A,HSP90AA1,ATP2B4,TTYH1,SNAP25,CAMK2A,CNTN2,CD24,PLTP,DNM1,STXBP1,HIP1R,NEFL,SYP,MAPT,SLC17A7,ATCAY,SCG2,PIK3R1,SIRT2,PHYHIP,YWHAZ,CPLX2,PACSIN1,GRIN1,NAPB,RAB6B,HLA-DRB1,PEG10,SLC38A1,NKAIN4,SOX4,ABCA2,SYN1,WLS,ATP1B1,SYNGR1,PRKCB,ATP2B2,VPS13D,TF,NSF,FABP7,VEGFA,PTPRN,SCN3B,ANXA1,RIMS3,THBS1,DCTN1,CAMK2B,NRXN1,SNCB,SLC12A5,UNC13A,CLSTN3,CLASP2,CA2,STAB1,SNTA1,PIP4K2A,APBB1,SLC6A17,GBP1,T…
2.90348e-06	263	42	GO:0006887	GO:BP	exocytosis	SNAP25,STXBP1,CPLX2,NAPB,SYN1,SYNGR1,NSF,ANXA1,RIMS3,UNC13A,CLASP2,STX1B,RPH3A,LGI3,SYT7,SYT13,SNCA,SYT4,SCIN,SYTL4,HAP1,PIP5K1C,CORO1A,CHMP2A,KLRC2,CHGA,RAB15,SYNGR3,PCLO,SYT5,ANXA2,LGALS9,DOC2A,SYTL2,SPI1,NR4A3,SDC4,LYN,RIMS1,RAB11FIP5,CADPS2,RAB11FIP2
3.34405e-06	447	59	GO:0048514	GO:BP	blood vessel morphogenesis	PDGFRA,ATP2B4,COL4A2,COL4A1,SCG2,SFRP2,SPARC,SOX4,PRKCB,SULF1,VEGFA,HSPB6,ANXA1,THBS1,F3,NRXN1,STAB1,S100A1,THY1,HMOX1,CALCRL,HSPG2,ADAMTS1,NR4A1,PPP1R16B,ID1,HIPK1,NRP2,ETS1,PGF,DLL1,ENG,MDK,EGR3,PRKX,PDGFA,TGFB2,EPHB1,RIN2,EPHB2,SLC1A1,WNT7B,EFEMP2,CDH13,NRXN3,SLC12A2,ITGA5,NRP1,ANXA2,PARVA,ITGAX,RUNX1,TIE1,IL1B,RAPGEF3,WNT5A,TGFBR3,MCAM,LRP2
3.35082e-06	745	84	GO:0098609	GO:BP	cell-cell adhesion	HLA-DRA,PDGFRA,HLA-DPA1,CNTN2,CD24,STXBP1,MAG,CADM3,HLA-DRB1,SOX4,L1CAM,MBP,CLDN11,CSRP1,HLA-DPB1,VEGFA,ANXA1,NRXN1,CX3CR1,PTPRF,THY1,PDPN,CDK5R1,MEGF11,ITGA3,HSPD1,ASTN2,SELL,ETS1,FOXJ1,ANK3,BMP2,CD44,LGALS3,MDK,DSCAM,HLA-DOA,DSCAML1,PIP5K1C,ITGB5,TJP2,SELPLG,TGFB2,CADM2,FUT9,NT5E,MEGF10,BOC,DAPL1,LAPTM5,KLHL25,CD93,WNT7B,P2RY12,FAT1,CDH13,NRXN3,ITGA5,GPC4,SMARCD1,PTPRC,PARVA,LGALS9,OLR1,HAVCR2,…
3.41786e-06	470	61	GO:2000147	GO:BP	positive regulation of cell motility	CD74,PDGFRA,MAP4K4,SPARC,VEGFA,ANXA1,ENPP2,THBS1,F3,CLASP2,THY1,PDPN,PAK1,HMOX1,ADAMTS1,BSG,NTN1,SYNE2,NRP2,ETS1,BMP2,PGF,LGALS3,FERMT1,FBLN1,MDK,TREM2,SEMA6B,AGT,DOCK7,PDGFA,TGFB2,CD151,RIN2,SEMA7A,RARRES2,DOCK1,SEMA5B,EPHB2,CSF1,P2RY12,DNM1L,CDH13,MAPK1,NRP1,AKIRIN1,SEMA6D,PTPRC,ATM,LGALS9,ITGAX,SEMA6C,IL1B,NR4A3,WNT5A,TGFBR3,PODXL,NTRK3,PLVAP,LYVE1,MMP9
3.65345e-06	117	26	GO:0099504	GO:BP	synaptic vesicle cycle	SNAP25,DNM1,STXBP1,SLC17A7,CPLX2,PACSIN1,NAPB,SYN1,RIMS3,NRXN1,SNCB,UNC13A,STX1B,SNAP91,SYT7,SNCA,SYT4,PIP5K1C,AMPH,SNCG,SYNJ2,AP3B2,PCLO,SYT5,ITSN1,RIMS1
4.41778e-06	161	31	GO:0045055	GO:BP	regulated exocytosis	SNAP25,STXBP1,CPLX2,NAPB,SYN1,SYNGR1,RIMS3,UNC13A,STX1B,RPH3A,SYT7,SYT13,SNCA,SYT4,SCIN,PIP5K1C,CORO1A,KLRC2,CHGA,RAB15,SYNGR3,PCLO,SYT5,LGALS9,DOC2A,SPI1,NR4A3,LYN,RIMS1,RAB11FIP5,RAB11FIP2
4.62825e-06	615	73	GO:0045597	GO:BP	positive regulation of cell differentiation	CD74,HLA-DRA,HSPA1B,CD24,MAPT,SIRT2,SFRP2,HLA-DRB1,BCAN,SOX4,OLFM1,L1CAM,IGFBP3,VEGFA,ANXA1,CAMK2B,CX3CR1,MEF2C,PDPN,VSTM2A,NOTCH2,DBN1,IFITM1,NTN1,ETS1,FOXJ1,BMP2,ASCL1,ENG,MDK,SCIN,DSCAM,GJA1,AGT,TGM2,TGFB2,TYROBP,RIN2,SEMA7A,TCF3,LIMK1,YAP1,RARRES2,BOC,HCLS1,CSF1,KLHL25,CPNE1,WNT7B,EFEMP2,ZNF365,NRP1,BMPR1B,AKIRIN1,MSR1,HAPLN4,SMARCD1,DMD,LGALS9,MAP6,ACTL6B,SPI1,RUNX1,ROBO2,IL1B,CUX2,RARA,KITL…
6.67471e-06	9721	641	GO:0050794	GO:BP	regulation of cellular process	COL3A1,CD74,C4A,HLA-DRA,PDGFRA,HSP90AA1,GABBR1,COL1A2,ATP2B4,RASSF2,SNAP25,CAMK2A,GPR17,HLA-C,HLA-DPA1,GFAP,YWHAG,HSPA1B,CD24,STXBP1,COL4A2,HIP1R,MAG,CHN1,SYP,MAPT,RTN3,TNR,ATCAY,SCG2,FGFR3,ERMN,SMOC1,DKK3,PIK3R1,SIRT2,NRGN,PDE4DIP,YWHAZ,SFRP2,STMN1,SLIT1,CPLX2,STMN2,PACSIN1,GRIN1,NAPB,MAP4K4,HLA-DRB1,BCAN,PEG10,EFEMP1,ABR,SLC38A1,TIMP1,SPARC,SEZ6L,SOX4,ABCA2,PADI2,SYN1,WLS,MAPK4,PREX1,VGF,OLFM1,…
7.23723e-06	129	27	GO:0048588	GO:BP	developmental cell growth	MAG,MAPT,SLIT1,OLFM1,L1CAM,VEGFA,UNC13A,CLSTN3,CLASP2,S100B,NTN1,NRP2,CPNE5,SYT4,DSCAM,SEMA6B,CPNE6,SEMA7A,LIMK1,SEMA5B,CPNE1,NEDD4L,NRP1,SEMA6D,SORBS2,SEMA6C,RIMS1
7.23723e-06	129	27	GO:0050803	GO:BP	regulation of synapse structure or activity	SLC17A7,YWHAZ,SLIT1,DCTN1,CAMK2B,NRXN1,CLSTN3,STX1B,MEF2C,CDK5R1,NGEF,DBN1,SNCA,GPR158,TREM2,CTTNBP2,EPHB1,EPHB2,GPC4,ARC,CHRNB2,IL1RAP,LRRTM3,ROBO2,CUX2,WNT5A,SLITRK1
7.82096e-06	121	26	GO:0099003	GO:BP	vesicle-mediated transport in synapse	SNAP25,DNM1,STXBP1,SLC17A7,CPLX2,PACSIN1,NAPB,SYN1,RIMS3,NRXN1,SNCB,UNC13A,STX1B,SNAP91,SYT7,SNCA,SYT4,PIP5K1C,AMPH,SNCG,SYNJ2,AP3B2,PCLO,SYT5,ITSN1,RIMS1
8.11848e-06	2551	212	GO:0042221	GO:BP	response to chemical	COL3A1,CD74,PDGFRA,HSP90AA1,ATP2B4,CAMK2A,HLA-DPA1,HSPA1B,CD24,MAPT,GPX3,SCG2,POSTN,PIK3R1,SIRT2,SLIT1,GRIN1,HLA-DRB1,TIMP1,SOX4,ABCA2,PADI2,VGF,L1CAM,MCL1,PRKCB,TF,EDNRB,VEGFA,PTPRN,ANXA1,ENPP2,THBS1,F3,NRXN1,ETV5,CX3CR1,CA2,PIP4K2A,PIP4K2C,GBP1,CXCL14,CRLF1,MEF2C,SLC15A2,PAK1,ATP2B1,HMOX1,CALCRL,CBR1,PDE2A,CDK5R1,LYPD1,SYT7,IFITM1,BSG,NR4A1,GPR37,SLCO1A2,ADCY2,GSTM3,NTN1,LMNA,CNTFR,SCN2A,GABRB3…
1.02513e-05	4915	362	GO:0048522	GO:BP	positive regulation of cellular process	COL3A1,CD74,C4A,HLA-DRA,PDGFRA,HSP90AA1,ATP2B4,RASSF2,CAMK2A,GPR17,HLA-C,HLA-DPA1,HSPA1B,CD24,HIP1R,MAPT,SCG2,FGFR3,PIK3R1,SIRT2,PDE4DIP,SFRP2,STMN2,PACSIN1,GRIN1,MAP4K4,HLA-DRB1,BCAN,SLC38A1,TIMP1,SPARC,SOX4,ABCA2,PADI2,WLS,OLFM1,ATP1B1,L1CAM,MBP,HLA-DPB1,IGFBP3,MCL1,PRKCB,SLAIN1,SOX10,SULF1,VPS13D,TF,TPPP3,NSF,VEGFA,PTPRN,ANXA1,ENPP2,RIMS3,THBS1,F3,DCTN1,CAMK2B,NRXN1,ETV5,PEG3,UNC13A,CX3CR1,CLS…
1.21164e-05	255	40	GO:0007610	GO:BP	behavior	MAPT,C1QL1,GRIN1,ABCA2,THBS1,DCTN1,NRXN1,CX3CR1,MEF2C,MAPK8IP2,S100B,ITGA3,SCN2A,RASGRF1,CNTNAP2,C3orf70,GRIN2A,TREM2,SLC8A2,ADCY8,CCK,CNTNAP4,EPHB2,NRXN3,MAPK1,USP2,ARC,CHRNB2,SHANK2,SPTBN4,SLC8A3,ADAM11,DKK1,GRID1,CUX2,NR4A3,TAC1,CHRNA4,UBR3,SLC24A4
1.30979e-05	510	63	GO:0007169	GO:BP	cell surface receptor protein tyrosine kinase signaling pathway	PDGFRA,COL4A2,HIP1R,CHN1,FGFR3,PIK3R1,STMN1,EFEMP1,IGFBP3,PRKCB,SULF1,VEGFA,THBS1,F3,NRXN1,IGFBP4,PIP4K2A,PIP4K2C,MPZL1,PAK1,NDRG4,CDK5R1,NGEF,EFS,SPRY4,SNCA,BMP2,AFAP1L2,PGF,DLL1,KALRN,HAP1,AGT,PDGFA,BAIAP2,ABI1,EPHB1,REPS2,EFNB3,RAPGEF1,RARRES2,MAPKAPK2,EPHB2,ANKS1B,CSF1,FGFBP3,ERBB4,ERBB3,CDH13,SOCS2,ITGA5,MAPK1,NRP1,RHBDF2,MERTK,IGFBP2,GFRA2,TIE1,IL1B,NR4A3,LYN,NTRK3,MMP9
1.31219e-05	630	73	GO:0098660	GO:BP	inorganic ion transmembrane transport	ATP2B4,GRIN1,ATP1B1,SCN3B,SLC12A5,SNTA1,SLC6A17,THY1,KCNJ16,ATP2B1,KCNIP3,SLC6A11,LRRC55,ITPR1,SCN2A,GABRA1,GABRB3,HPCA,JPH3,GABRB2,SNCA,ANK3,SCN3A,GRIN2A,TREM2,KCNMA1,GABRG2,ATP6V1C1,HAP1,SLC8A2,SCN2B,RYR1,WNK2,ABCC5,SLC24A3,KCNIP1,SCN1B,KCNF1,SLC1A1,GABRD,HCN2,SLC12A2,AHNAK,NEDD4L,CACNA1H,TMEM163,RYR2,KCNH2,ATP2B3,RYR3,PTPRC,DMD,KCNQ2,STAC2,UCP2,KCNK3,SLC8A3,DPP10,KCNN3,KCNC1,NPPA,TRPM3,KCNQ5,F…
1.3838e-05	793	86	GO:0044087	GO:BP	regulation of cellular component biogenesis	HSP90AA1,GFAP,HSPA1B,STXBP1,HIP1R,MAPT,PIK3R1,PDE4DIP,STMN1,SLIT1,STMN2,NAPB,MAP4K4,ABCA2,SLAIN1,HSPA2,TPPP3,VEGFA,THBS1,DCTN1,NRXN1,CLSTN3,GPM6A,CLASP2,ANLN,PIP4K2A,PIP4K2C,THY1,STX1B,MEF2C,PAK1,CDK5R1,PPP1R16B,ARHGEF10L,NUPR1,ISG15,CNTNAP2,SNCA,SORBS3,GAP43,COL16A1,LGALS3,FERMT1,TREM2,SCIN,HAP1,LPAR1,AGT,CHMP2A,BAIAP2,EPHB1,PSRC1,RAPGEF1,LIMK1,YAP1,CHGA,LCP1,HCLS1,EPHB2,P2RY12,BID,FNBP1L,NRP1,G…
1.61532e-05	125	26	GO:0007416	GO:BP	synapse assembly	MAPT,SLIT1,NRXN1,CLSTN3,GPM6A,MEF2C,GABRA1,GABRB3,FARP1,GABRB2,SNCA,DSCAM,GABRG2,EPHB1,EPHB2,PCLO,GPC4,HAPLN4,CHRNB2,SHANK2,IL1RAP,LRRTM3,ROBO2,CUX2,WNT5A,SLITRK1
1.7111e-05	1260	121	GO:0009888	GO:BP	tissue development	PDGFRA,CD24,COL4A2,COL4A1,FGFR3,SIRT2,SFRP2,STMN1,HLA-DRB1,EFEMP1,SOX4,OLFM1,CSRP1,FSTL1,MYH11,SOX10,SULF1,TPPP3,VEGFA,ANXA1,MGP,HOPX,CLASP2,ACTA2,ITGB4,MEF2C,ANXA6,PDPN,PAK1,ATP2B1,CBR1,CDK6,PDE2A,NDRG4,NOTCH2,BSG,PPP1R16B,GSTM3,ITGA3,ISG15,TNFRSF1A,NRP2,FOXJ1,USH1C,BMP2,SRGN,TNC,CD44,DLL1,ASCL1,LGALS3,FERMT1,COL5A2,ENG,MICAL2,MDK,SCIN,MYC,SEMA6B,GJA1,ITGB5,AGT,TJP2,PRKX,RYR1,MEST,PDGFA,TGFB2,CD…
1.72532e-05	134	27	GO:0060560	GO:BP	developmental growth involved in morphogenesis	MAG,MAPT,SLIT1,OLFM1,L1CAM,VEGFA,UNC13A,CLSTN3,CLASP2,S100B,NTN1,NRP2,CPNE5,SYT4,DSCAM,SEMA6B,CPNE6,SEMA7A,LIMK1,SEMA5B,CPNE1,WNT7B,NEDD4L,NRP1,SEMA6D,SEMA6C,RIMS1
1.90857e-05	101	23	GO:0007269	GO:BP	neurotransmitter secretion	SNAP25,CAMK2A,STXBP1,CPLX2,NAPB,SYN1,RIMS3,NRXN1,UNC13A,STX1B,RPH3A,MEF2C,SYT7,SNCA,GPR158,SYT4,PIP5K1C,PCLO,SYT5,MYOF,DOC2A,PNKD,RIMS1
1.90857e-05	101	23	GO:0099643	GO:BP	signal release from synapse	SNAP25,CAMK2A,STXBP1,CPLX2,NAPB,SYN1,RIMS3,NRXN1,UNC13A,STX1B,RPH3A,MEF2C,SYT7,SNCA,GPR158,SYT4,PIP5K1C,PCLO,SYT5,MYOF,DOC2A,PNKD,RIMS1
2.00815e-05	400	53	GO:0001525	GO:BP	angiogenesis	PDGFRA,ATP2B4,COL4A2,COL4A1,SCG2,SFRP2,SPARC,PRKCB,SULF1,VEGFA,HSPB6,ANXA1,THBS1,F3,NRXN1,STAB1,S100A1,THY1,HMOX1,CALCRL,HSPG2,ADAMTS1,NR4A1,PPP1R16B,ID1,HIPK1,NRP2,ETS1,PGF,DLL1,ENG,MDK,EGR3,PRKX,PDGFA,TGFB2,EPHB1,EPHB2,CDH13,NRXN3,SLC12A2,ITGA5,NRP1,ANXA2,PARVA,ITGAX,RUNX1,TIE1,IL1B,RAPGEF3,WNT5A,TGFBR3,MCAM
2.10704e-05	153	29	GO:0051962	GO:BP	positive regulation of nervous system development	MAPT,BCAN,L1CAM,VEGFA,CAMK2B,NRXN1,CX3CR1,CLSTN3,DBN1,NTN1,BMP2,MDK,DSCAM,TGM2,EPHB1,SEMA7A,LIMK1,EPHB2,ZNF365,NRP1,HAPLN4,IL1RAP,MAP6,ROBO2,IL1B,CUX2,DISC1,SLITRK1,LRP2
2.24319e-05	577	68	GO:0098655	GO:BP	monoatomic cation transmembrane transport	ATP2B4,GRIN1,ATP1B1,SCN3B,SLC12A5,SNTA1,SLC6A17,THY1,KCNJ16,ATP2B1,KCNIP3,SLC6A11,LRRC55,ITPR1,SCN2A,HPCA,JPH3,SNCA,ANK3,SCN3A,GRIN2A,TREM2,KCNMA1,ATP6V1C1,HAP1,SLC8A2,SCN2B,RYR1,WNK2,ABCC5,SLC24A3,KCNIP1,SCN1B,KCNF1,HCN2,SLC12A2,AHNAK,NEDD4L,CNGA3,CACNA1H,TMEM163,RYR2,KCNH2,ATP2B3,RYR3,PTPRC,DMD,KCNQ2,STAC2,UCP2,KCNK3,SLC8A3,DPP10,KCNN3,KCNC1,NPPA,TRPM3,KCNQ5,FGF12,GRIN2C,CACNA1B,SCN8A,KCNAB1,TM…
2.46258e-05	790	85	GO:0007167	GO:BP	enzyme-linked receptor protein signaling pathway	COL3A1,PDGFRA,COL1A2,COL4A2,HIP1R,CHN1,FGFR3,DKK3,PIK3R1,STMN1,PEG10,EFEMP1,FSTL1,IGFBP3,PRKCB,SULF1,VEGFA,THBS1,F3,NRXN1,IGFBP4,PTPRF,PIP4K2A,PIP4K2C,MPZL1,PAK1,NDRG4,CDK5R1,NGEF,CHRDL1,ITGA3,PCSK6,RBBP4,ID1,EFS,SPRY4,SNCA,BMP2,AFAP1L2,PGF,DLL1,KALRN,ENG,HAP1,ITGB5,AGT,TSC22D1,PDGFA,TGFB2,BAIAP2,SPRED2,ABI1,EPHB1,REPS2,EFNB3,RAPGEF1,RARRES2,MAPKAPK2,EPHB2,ANKS1B,CSF1,FGFBP3,ERBB4,ERBB3,CDH13,SOC…
3.00245e-05	533	64	GO:0006897	GO:BP	endocytosis	C4A,DNM1,HIP1R,SYP,PACSIN1,ABCA2,TF,VEGFA,ANXA1,THBS1,SNCB,STAB1,STX1B,PAK1,SNAP91,CALCRL,HSPG2,SYT7,ELMO1,INPP5F,SNCA,DLL1,LGALS3,TREM2,PIP5K1C,CORO1A,ADORA1,SRPX,TGM2,CD151,TYROBP,REPS2,AMPH,LIMK1,MEGF10,DOCK1,SNCG,CLTB,MAPKAPK2,CD93,SYNJ2,CYBA,AP3B2,SYT5,CDH13,NECAP2,NEDD4L,MAPK1,FNBP1L,MSR1,ANXA2,PTPRC,CACNG7,MERTK,ITSN1,CACNG3,C2,DKK1,TLR4,RARA,LYN,IL10RA,RAB11FIP2,LRP2
3.06507e-05	1259	120	GO:0051240	GO:BP	positive regulation of multicellular organismal process	CD74,HLA-DRA,HSP90AA1,HLA-DPA1,HSPA1B,CD24,MAPT,SFRP2,HLA-DRB1,BCAN,SOX4,OLFM1,L1CAM,MBP,HLA-DPB1,PRKCB,SULF1,VEGFA,SCN3B,HSPB6,ANXA1,THBS1,F3,CAMK2B,NRXN1,CX3CR1,CLSTN3,S100A1,THY1,MEF2C,PDPN,ATP2B1,HMOX1,IL17D,DBN1,BSG,NTN1,HSPD1,DIO2,RBBP4,HIPK1,ISG15,ETS1,FOXJ1,BMP2,GADD45G,AFAP1L2,PGF,DLL1,ENG,MDK,TREM2,MYC,DSCAM,HLA-DOA,BTN3A2,HAP1,GJA1,AGT,MFN2,TGM2,TGFB2,TYROBP,EPHB1,SEMA7A,TCF3,LIMK1,CHG…
3.06507e-05	1259	120	GO:0016192	GO:BP	vesicle-mediated transport	C4A,SNAP25,DNM1,STXBP1,HIP1R,SYP,SLC17A7,CPLX2,PACSIN1,NAPB,RAB6B,PEG10,ABCA2,SYN1,SYNGR1,TF,NSF,VEGFA,ANXA1,RIMS3,THBS1,DCTN1,NRXN1,SNCB,UNC13A,CLASP2,STAB1,PIP4K2A,STX1B,RPH3A,PAK1,SNAP91,CALCRL,HSPG2,LGI3,SYT7,ELMO1,KIF5A,SYT13,INPP5F,SNCA,ANK3,DLL1,LGALS3,KALRN,TREM2,INSIG1,SYT4,SCIN,SYTL4,HAP1,PIP5K1C,CORO1A,ADORA1,SRPX,TGM2,CD151,BLOC1S2,CHMP2A,TYROBP,REPS2,AMPH,KLRC2,LIMK1,MEGF10,CHGA,DOCK…
3.69638e-05	512	62	GO:0040007	GO:BP	growth	HSPA1B,MAG,MAPT,FGFR3,SFRP2,SLIT1,OLFM1,L1CAM,VEGFA,ANXA1,UNC13A,CLSTN3,CLASP2,MEF2C,ANXA6,NDRG4,S100B,NTN1,NRP2,CPNE5,TNC,GAP43,DLL1,DUSP6,MDK,OSGIN2,KLK6,SYT4,DSCAM,SEMA6B,CPNE6,GJA1,AGT,TGFB2,PSRC1,SEMA7A,LIMK1,YAP1,SEMA5B,CPNE1,ERBB4,WNT7B,MAPKAP1,SOCS2,PTGFRN,NEDD4L,NRP1,BMPR1B,AKIRIN1,SEMA6D,MT1M,MT1F,SORBS2,RUNX1,SEMA6C,MAD2L2,BCL6,TGFBR3,RPS6KA1,RIMS1,LGI1,DCBLD2
3.84514e-05	255	39	GO:0002009	GO:BP	morphogenesis of an epithelium	COL4A1,SFRP2,SOX10,SULF1,VEGFA,CLASP2,MEF2C,PDPN,PAK1,NDRG4,BSG,BMP2,TNC,CD44,DLL1,FERMT1,ENG,MICAL2,MDK,MYC,GJA1,ITGB5,AGT,PRKX,PDGFA,TGFB2,CD151,YAP1,COL5A1,WNT7B,ITGA5,NRP1,RYR2,ITGAX,TIE1,TMEFF2,WNT5A,PODXL,LRP2
3.86557e-05	1347	126	GO:0006915	GO:BP	apoptotic process	CD74,HSP90AA1,RASSF2,CAMK2A,HSPA1B,CD24,HIP1R,MAG,ATCAY,SCG2,FGFR3,PIK3R1,SIRT2,YWHAZ,SFRP2,MAP4K4,SOX4,OLFM1,FSTL1,IGFBP3,MCL1,GRIA4,VEGFA,HSPB6,ANXA1,IFIT3,THBS1,CX3CR1,APBB1,PMP22,CRLF1,MEF2C,ANXA6,PDPN,CCNL2,HMOX1,MAPK8IP2,CDK5R1,NOTCH2,RTKN,ELMO1,HSPD1,CNTFR,ITPR1,SCN2A,HIPK1,CYCS,BAG3,SOCS3,NUPR1,IFIT2,TNFRSF1A,ETS1,MADD,SNCA,BMP2,GADD45G,CD44,DLL1,ASCL1,GADD45A,DUSP6,LGALS3,MDK,MAL,EGR3,TR…
4.32145e-05	97	22	GO:0050806	GO:BP	positive regulation of synaptic transmission	GRIN1,RIMS3,NRXN1,CLSTN3,STX1B,GPR158,GRIN2A,HAP1,SLC8A2,GRIK2,ADCY8,TYROBP,EPHB2,CYP46A1,ARC,CACNG7,SHANK2,SLC8A3,CACNG3,GRIN2C,RIMS1,LGI1
4.44498e-05	331	46	GO:0048729	GO:BP	tissue morphogenesis	COL4A1,SFRP2,SOX10,SULF1,VEGFA,CLASP2,ACTA2,ITGB4,MEF2C,PDPN,PAK1,NDRG4,BSG,ITGA3,BMP2,TNC,CD44,DLL1,FERMT1,ENG,MICAL2,MDK,MYC,GJA1,ITGB5,AGT,PRKX,PDGFA,TGFB2,CD151,YAP1,COL5A1,WNT7B,EFEMP2,ITGA5,NRP1,RYR2,ITGAX,DKK1,TIE1,TMEFF2,ROBO2,WNT5A,TGFBR3,PODXL,LRP2
4.5591e-05	236	37	GO:0030198	GO:BP	extracellular matrix organization	COL3A1,COL1A2,COL4A2,COL4A1,POSTN,SMOC1,MYH11,SULF1,CLASP2,CCDC80,PDPN,ADAMTS1,TNFRSF1A,BMP2,COL16A1,COL5A2,ENG,COL9A2,AGT,ECM2,COL9A3,TGFB2,CHADL,COL5A1,COL11A1,ABI3BP,LCP1,MATN2,EFEMP2,COL4A5,ELN,LUM,RUNX1,THSD4,TIE1,TGFBR3,MMP9
5.06208e-05	1409	130	GO:0008219	GO:BP	cell death	CD74,HSP90AA1,RASSF2,CAMK2A,HSPA1B,CD24,HIP1R,MAG,ATCAY,SCG2,FGFR3,PIK3R1,SIRT2,YWHAZ,SFRP2,MAP4K4,SOX4,OLFM1,FSTL1,IGFBP3,MCL1,GRIA4,VEGFA,HSPB6,ANXA1,IFIT3,THBS1,CX3CR1,APBB1,PMP22,CRLF1,MEF2C,ANXA6,PDPN,CCNL2,HMOX1,MAPK8IP2,CDK5R1,NOTCH2,RTKN,ELMO1,HSPD1,CNTFR,ITPR1,SCN2A,HIPK1,CYCS,BAG3,SOCS3,NUPR1,IFIT2,TNFRSF1A,ETS1,MADD,SNCA,BMP2,SRGN,GADD45G,CD44,DLL1,ASCL1,GADD45A,DUSP6,LGALS3,MDK,MAL,EG…
5.11181e-05	237	37	GO:0043062	GO:BP	extracellular structure organization	COL3A1,COL1A2,COL4A2,COL4A1,POSTN,SMOC1,MYH11,SULF1,CLASP2,CCDC80,PDPN,ADAMTS1,TNFRSF1A,BMP2,COL16A1,COL5A2,ENG,COL9A2,AGT,ECM2,COL9A3,TGFB2,CHADL,COL5A1,COL11A1,ABI3BP,LCP1,MATN2,EFEMP2,COL4A5,ELN,LUM,RUNX1,THSD4,TIE1,TGFBR3,MMP9
5.52667e-05	412	53	GO:0044089	GO:BP	positive regulation of cellular component biogenesis	HSP90AA1,HSPA1B,MAPT,PIK3R1,PDE4DIP,MAP4K4,SLAIN1,TPPP3,VEGFA,DCTN1,NRXN1,CLSTN3,GPM6A,CLASP2,ANLN,PIP4K2A,PIP4K2C,THY1,PAK1,CDK5R1,ARHGEF10L,ISG15,CNTNAP2,SNCA,SORBS3,COL16A1,LGALS3,FERMT1,HAP1,LPAR1,AGT,CHMP2A,BAIAP2,EPHB1,PSRC1,LIMK1,CHGA,LCP1,EPHB2,P2RY12,BID,FNBP1L,NRP1,AKIRIN1,ATM,IL1RAP,ZMYND10,LMOD1,CUX2,TLR4,RAPGEF3,SDC4,SLITRK1
5.72708e-05	238	37	GO:0045229	GO:BP	external encapsulating structure organization	COL3A1,COL1A2,COL4A2,COL4A1,POSTN,SMOC1,MYH11,SULF1,CLASP2,CCDC80,PDPN,ADAMTS1,TNFRSF1A,BMP2,COL16A1,COL5A2,ENG,COL9A2,AGT,ECM2,COL9A3,TGFB2,CHADL,COL5A1,COL11A1,ABI3BP,LCP1,MATN2,EFEMP2,COL4A5,ELN,LUM,RUNX1,THSD4,TIE1,TGFBR3,MMP9
6.0363e-05	124	25	GO:0050807	GO:BP	regulation of synapse organization	YWHAZ,SLIT1,DCTN1,CAMK2B,NRXN1,CLSTN3,MEF2C,CDK5R1,NGEF,DBN1,SNCA,GPR158,TREM2,CTTNBP2,EPHB1,EPHB2,GPC4,ARC,CHRNB2,IL1RAP,LRRTM3,ROBO2,CUX2,WNT5A,SLITRK1
6.51325e-05	1415	130	GO:0003008	GO:BP	system process	HLA-DRA,COL1A2,ATP2B4,MAPT,GRIN1,EFEMP1,SLC38A1,ABCA2,ATP1B1,SYNM,MYH11,ATP2B2,SULF1,EDNRB,VEGFA,SCN3B,DCTN1,CAMK2B,NRXN1,SNTA1,APBB1,SLC6A17,S100A1,STX1B,MEF2C,ANXA6,SLC15A2,ATP2B1,HMOX1,PDE2A,MGLL,MAPK8IP2,S100B,ITGA3,LMNA,SCN2A,CELF2,RASGRF1,USH1C,CNTNAP2,INPP5F,ANK3,DLL1,GPR158,PCDH15,GRIN2A,RDH10,ENG,TREM2,AQP4,KCNMA1,SLC8A2,GRIK2,SCN2B,GJA1,AGT,TJP2,ADCY8,RYR1,PGAM2,GNAO1,DHRS3,TGFB2,EPHB1,…
7.38672e-05	1404	129	GO:0012501	GO:BP	programmed cell death	CD74,HSP90AA1,RASSF2,CAMK2A,HSPA1B,CD24,HIP1R,MAG,ATCAY,SCG2,FGFR3,PIK3R1,SIRT2,YWHAZ,SFRP2,MAP4K4,SOX4,OLFM1,FSTL1,IGFBP3,MCL1,GRIA4,VEGFA,HSPB6,ANXA1,IFIT3,THBS1,CX3CR1,APBB1,PMP22,CRLF1,MEF2C,ANXA6,PDPN,CCNL2,HMOX1,MAPK8IP2,CDK5R1,NOTCH2,RTKN,ELMO1,HSPD1,CNTFR,ITPR1,SCN2A,HIPK1,CYCS,BAG3,SOCS3,NUPR1,IFIT2,TNFRSF1A,ETS1,MADD,SNCA,BMP2,SRGN,GADD45G,CD44,DLL1,ASCL1,GADD45A,DUSP6,LGALS3,MDK,MAL,EG…
8.03199e-05	283	41	GO:0010720	GO:BP	positive regulation of cell development	CD74,HLA-DRA,MAPT,SIRT2,HLA-DRB1,BCAN,SOX4,L1CAM,VEGFA,ANXA1,CAMK2B,CX3CR1,DBN1,NTN1,BMP2,MDK,DSCAM,TGM2,TYROBP,SEMA7A,LIMK1,HCLS1,CSF1,KLHL25,ZNF365,NRP1,HAPLN4,SMARCD1,LGALS9,MAP6,ACTL6B,SPI1,RUNX1,ROBO2,IL1B,CUX2,RARA,BCL6,DISC1,SLITRK1,LRP2
8.59475e-05	252	38	GO:0031346	GO:BP	positive regulation of cell projection organization	MAPT,PIK3R1,STMN2,PACSIN1,L1CAM,VEGFA,ENPP2,CAMK2B,NRXN1,GPM6A,ANLN,APBB1,NDRG4,DBN1,NTN1,SERPINI1,MDK,DSCAM,HAP1,FUT9,SEMA7A,RAPGEF1,SCN1B,LIMK1,P2RY12,TOX,FNBP1L,NRP1,AKIRIN1,DMD,MAP6,ZMYND10,ROBO2,CUX2,WNT5A,LYN,SLITRK1,NTRK3
9.28752e-05	339	46	GO:0042060	GO:BP	wound healing	COL3A1,PDGFRA,STXBP1,CSRP1,VEGFA,ANXA1,THBS1,F3,CLASP2,ANXA6,PDPN,PAK1,HMOX1,SYT7,DGKZ,CD44,FERMT1,FBLN1,ENG,SYTL4,ITGB5,PDGFA,TGFB2,CD151,CHMP2A,COL5A1,EPHB2,P2RY12,ERBB3,SLC12A2,AHNAK,ITGA5,ANXA2,MYOF,C6orf89,DGKB,TFPI,TMEFF2,FZD7,TLR4,WNT5A,MCAM,LYN,FUNDC2,DCBLD2,TNFRSF12A
9.95059e-05	145	27	GO:0006836	GO:BP	neurotransmitter transport	SNAP25,CAMK2A,STXBP1,SLC17A7,CPLX2,NAPB,SLC38A1,SYN1,RIMS3,NRXN1,UNC13A,STX1B,RPH3A,MEF2C,SYT7,SLC6A11,SNCA,GPR158,SYT4,PIP5K1C,SLC1A1,PCLO,SYT5,MYOF,DOC2A,PNKD,RIMS1
0.000103209	575	66	GO:0098662	GO:BP	inorganic cation transmembrane transport	ATP2B4,GRIN1,ATP1B1,SCN3B,SLC12A5,SNTA1,SLC6A17,THY1,KCNJ16,ATP2B1,KCNIP3,SLC6A11,LRRC55,ITPR1,SCN2A,HPCA,JPH3,SNCA,ANK3,SCN3A,GRIN2A,TREM2,KCNMA1,ATP6V1C1,HAP1,SLC8A2,SCN2B,RYR1,WNK2,ABCC5,SLC24A3,KCNIP1,SCN1B,KCNF1,HCN2,SLC12A2,AHNAK,NEDD4L,CACNA1H,TMEM163,RYR2,KCNH2,ATP2B3,RYR3,PTPRC,DMD,KCNQ2,STAC2,UCP2,KCNK3,SLC8A3,DPP10,KCNN3,KCNC1,NPPA,TRPM3,KCNQ5,FGF12,GRIN2C,CACNA1B,SCN8A,KCNAB1,TMEM175,…
0.000111141	341	46	GO:0043269	GO:BP	regulation of monoatomic ion transport	ATP2B4,CAMK2A,GRIN1,NKAIN4,ATP1B1,TF,SCN3B,CAMK2B,CA2,SNTA1,THY1,KCNJ16,ATP2B1,KCNIP3,LRRC55,HPCA,JPH3,SNCA,ANK3,LGALS3,GRIN2A,TREM2,HAP1,SCN2B,WNK2,KCNIP1,SCN1B,EPHB2,AHNAK,NEDD4L,CHRM1,RYR2,KCNH2,DMD,STAC2,SPTBN4,SIK1,DPP10,NPPA,FGF12,GRIN2C,NKAIN2,EPB41,CLDN10,KCNAB1,MMP9
0.000132969	1059	103	GO:0055085	GO:BP	transmembrane transport	ATP2B4,TTYH1,SLC17A7,PIK3R1,GRIN1,SLC38A1,ABCA2,ATP1B1,PRKCB,ATP2B2,SCN3B,THBS1,NRXN1,SLC12A5,CA2,SNTA1,SLC6A17,THY1,MEF2C,ANXA6,SLC15A2,KCNJ16,ATP2B1,MAPK8IP2,KCNIP3,SLC6A11,HSPD1,LRRC55,ITPR1,SCN2A,GABRA1,GABRB3,HPCA,JPH3,GABRB2,SNCA,ANK3,SCN3A,GRIN2A,TREM2,KCNMA1,GABRG2,ATP6V1C1,HAP1,SLC8A2,SCN2B,GJA1,RYR1,WNK2,ABCC5,SLC24A3,KCNIP1,SLC2A5,SCN1B,EPHB2,KCNF1,SLC1A1,GABRD,ABCC3,HCN2,SLC12A2,AHNAK…
0.000142021	617	69	GO:0051093	GO:BP	negative regulation of developmental process	ATP2B4,COL4A2,MAG,MAPT,FGFR3,SIRT2,SFRP2,SLIT1,EFEMP1,SPARC,SOX4,SULF1,EDNRB,VEGFA,ANXA1,THBS1,HOPX,CLSTN3,STAB1,THY1,HSPG2,CDK6,NGEF,ADAMTS1,IL17D,RBBP4,FOXJ1,INPP5F,BMP2,SRGN,DLL1,ASCL1,COL5A2,MDK,TREM2,MYC,SEMA6B,TSC22D1,TGFB2,SPRED2,EPHB1,EFNB3,SEMA7A,CHADL,YAP1,COL5A1,SEMA5B,SLC12A2,BCL7A,AKIRIN1,SEMA6D,SMARCD1,GORASP1,ACTL6B,SPI1,DKK1,RUNX1,SEMA6C,MAD2L2,ROBO2,S1PR3,IL1B,GRIN3A,FZD7,TLR4,RA…
0.000155064	148	27	GO:0017157	GO:BP	regulation of exocytosis	STXBP1,CPLX2,SYN1,NSF,ANXA1,RIMS3,CLASP2,RPH3A,LGI3,SYT7,SYT13,SNCA,SYT4,SYTL4,HAP1,CHMP2A,KLRC2,RAB15,SYT5,ANXA2,LGALS9,DOC2A,SPI1,SDC4,LYN,RIMS1,CADPS2
0.000157075	279	40	GO:0031589	GO:BP	cell-substrate adhesion	COL3A1,PIK3R1,MAP4K4,L1CAM,VEGFA,THBS1,CLASP2,CCDC80,ITGB4,GBP1,THY1,PDPN,CDK6,ITGA3,SPRY4,CORO2B,SORBS3,CD44,COL16A1,FERMT1,FBLN1,MDK,ITGB5,ECM2,CORO1A,PRKX,EPHB1,RIN2,DOCK1,ABI3BP,CSF1,EFEMP2,CDH13,ITGA5,NRP1,PARVA,ITGAX,BCAM,FZD7,LYVE1
0.000172732	346	46	GO:0034329	GO:BP	cell junction assembly	MAPT,SLIT1,MAP4K4,CLDN11,VEGFA,THBS1,NRXN1,CLSTN3,GPM6A,CLASP2,ITGB4,THY1,MEF2C,GABRA1,GABRB3,CNTNAP2,FARP1,GABRB2,SNCA,COL16A1,DSCAM,GABRG2,PIP5K1C,GJA1,AGT,EPHB1,RAPGEF1,EPHB2,PCLO,CDH13,GJB1,NRP1,GPC4,HAPLN4,CHRNB2,SHANK2,IL1RAP,GJB6,LRRTM3,ROBO2,ESAM,IL1B,CUX2,WNT5A,SLITRK1,CLDN10
0.000218954	1616	142	GO:0070887	GO:BP	cellular response to chemical stimulus	CD74,PDGFRA,ATP2B4,CAMK2A,HSPA1B,MAPT,SCG2,POSTN,PIK3R1,SIRT2,GRIN1,HLA-DRB1,SOX4,PADI2,PRKCB,TF,EDNRB,VEGFA,PTPRN,ANXA1,THBS1,NRXN1,ETV5,CX3CR1,CA2,PIP4K2A,PIP4K2C,MEF2C,PAK1,ATP2B1,HMOX1,CALCRL,CBR1,PDE2A,CDK5R1,LYPD1,SYT7,BSG,NR4A1,GPR37,SLCO1A2,ADCY2,GSTM3,NTN1,LMNA,SCN2A,GABRB3,SYT13,HPCA,HNRNPA1,IFIT1,CPNE5,GABRB2,SNCA,ANK3,CD68,PGF,LGALS3,ENG,MDK,EGR3,ITPKB,TREM2,INSIG1,SYT4,MYC,GABRG2,MGS…
0.000221223	501	59	GO:0008285	GO:BP	negative regulation of cell population proliferation	HSPA1B,SCG2,SIRT2,SFRP2,HLA-DRB1,SPARC,SOX4,IGFBP3,SULF1,FABP7,IFIT3,THBS1,MEF2C,PDPN,PAK1,HMOX1,CDK6,NDRG4,ADAMTS1,CHD5,IFITM1,LMNA,RBBP4,NUPR1,ETS1,BMP2,DLL1,FBLN1,ENG,TREM2,SCIN,MYC,RPS6KA2,TSC22D1,MFN2,TGFB2,WNK2,TYROBP,ABI1,EPHB1,ERBB4,EFEMP2,CDH13,PODN,BMPR1B,AKIRIN1,ATM,SFRP5,OGN,LGALS9,CEBPA,DLG3,IL1B,TP53I11,KLF10,WNT5A,TGFBR3,SDC4,LYN
0.000248668	373	48	GO:0045785	GO:BP	positive regulation of cell adhesion	HLA-DRA,HLA-DPA1,CD24,SFRP2,MAP4K4,HLA-DRB1,SOX4,HLA-DPB1,VEGFA,ANXA1,CCDC80,THY1,PDPN,CDK6,HSPD1,ETS1,ANK3,CD44,COL16A1,FBLN1,MDK,HLA-DOA,ECM2,TGM2,TGFB2,RIN2,MEGF10,DOCK1,ABI3BP,CSF1,KLHL25,P2RY12,EFEMP2,CDH13,NRP1,SMARCD1,PTPRC,ATM,LGALS9,IGFBP2,ACTL6B,RUNX1,IL1B,NR4A3,RARA,BCL6,PODXL,LYN
0.000256669	161	28	GO:0048638	GO:BP	regulation of developmental growth	MAG,MAPT,FGFR3,OLFM1,L1CAM,VEGFA,UNC13A,CLASP2,MEF2C,NTN1,CPNE5,DLL1,DUSP6,SYT4,DSCAM,SEMA6B,CPNE6,SEMA7A,LIMK1,SEMA5B,ERBB4,NEDD4L,NRP1,SEMA6D,RUNX1,SEMA6C,TGFBR3,RIMS1
0.000290209	3347	256	GO:0048583	GO:BP	regulation of response to stimulus	COL3A1,CD74,C4A,HLA-DRA,PDGFRA,HSP90AA1,ATP2B4,RASSF2,CAMK2A,GPR17,HLA-C,HLA-DPA1,YWHAG,HSPA1B,CD24,HIP1R,CHN1,SYP,MAPT,SCG2,FGFR3,DKK3,PIK3R1,YWHAZ,SFRP2,STMN1,GRIN1,MAP4K4,HLA-DRB1,PEG10,ABR,TIMP1,SEZ6L,SOX4,PADI2,WLS,PREX1,HLA-DPB1,FSTL1,IGFBP3,MCL1,PRKCB,SULF1,VEGFA,ANXA1,THBS1,F3,RGS4,CAMK2B,NRXN1,SEZ6,AKAP12,CX3CR1,IGFBP4,RUNDC3A,CLASP2,PIP4K2A,LYNX1,RGS5,PIP4K2C,GBP1,THY1,STX1B,MEF2C,SLC15…
0.000293035	15075	900	GO:0009987	GO:BP	cellular process	COL3A1,CD74,C4A,HLA-DRA,PDGFRA,HSP90AA1,GABBR1,COL1A2,ATP2B4,TTYH1,RASSF2,CNP,RPS24,SNAP25,CAMK2A,GPR17,HLA-C,HLA-DPA1,GFAP,YWHAG,CNTN2,HSPA1B,CD24,PLTP,DNM1,BCAS1,STXBP1,COL4A2,PLP1,HIP1R,MAG,NEFL,CHN1,SYP,COL4A1,MAPT,SLC17A7,RTN3,TNR,GPX3,ATCAY,SCG2,FGFR3,POSTN,ERMN,SMOC1,GAS7,DKK3,PIK3R1,SIRT2,NRGN,PHYHIP,PDE4DIP,YWHAZ,FADS2,SFRP2,STMN1,SLIT1,CADM3,CPLX2,STMN2,PACSIN1,GRIN1,NAPB,MAP4K4,RAB6B,H…
0.000401338	34	12	GO:0051932	GO:BP	synaptic transmission, GABAergic	GABBR1,STXBP1,SLC38A1,NRXN1,GABRA1,GABRB3,GABRB2,GABRG2,HAP1,CNTNAP4,GABRD,HAPLN4
0.000408413	76	18	GO:0042552	GO:BP	myelination	BCAS1,PLP1,SIRT2,ABCA2,MBP,SOX10,PMP22,SCN2A,PLLP,LGI4,MAL,KLK6,ACSBG1,TMEM163,TYMP,SLC8A3,ITGAX,SCN8A
0.00041025	127	24	GO:0050769	GO:BP	positive regulation of neurogenesis	MAPT,BCAN,L1CAM,VEGFA,CAMK2B,CX3CR1,DBN1,NTN1,BMP2,MDK,DSCAM,TGM2,SEMA7A,LIMK1,ZNF365,NRP1,HAPLN4,MAP6,ROBO2,IL1B,CUX2,DISC1,SLITRK1,LRP2
0.000474704	156	27	GO:0042063	GO:BP	gliogenesis	PLP1,MAPT,SIRT2,BCAN,SOX4,ABCA2,SOX10,ANXA1,CX3CR1,ZNF488,CDK6,LGI4,BMP2,DLL1,MDK,TREM2,TGFB2,CSF1,P2RY12,ERBB3,ZNF365,CHRM1,HAPLN4,SLC8A3,MBOAT7,IL1B,LRP2
0.000539108	303	41	GO:0003012	GO:BP	muscle system process	ATP2B4,ATP1B1,SYNM,MYH11,SULF1,EDNRB,SCN3B,CAMK2B,SNTA1,APBB1,ANXA6,ATP2B1,HMOX1,LMNA,INPP5F,KCNMA1,SCN2B,GJA1,AGT,RYR1,PGAM2,GNAO1,SCN1B,CHGA,CYBA,NEDD4L,CACNA1H,RYR2,KCNH2,RYR3,MYOF,DMD,CHRNB2,STAC2,SLC8A3,LMOD1,NPPA,SORBS2,FGF12,IL1B,NR4A3
0.000576478	1427	127	GO:0023056	GO:BP	positive regulation of signaling	COL3A1,CD74,PDGFRA,RASSF2,CAMK2A,GPR17,HSPA1B,CD24,HIP1R,FGFR3,PIK3R1,SFRP2,GRIN1,MAP4K4,HLA-DRB1,SOX4,WLS,MCL1,PRKCB,SULF1,NSF,VEGFA,RIMS3,THBS1,F3,NRXN1,CX3CR1,CLSTN3,RUNDC3A,STX1B,MEF2C,PAK1,HMOX1,NDRG4,NOTCH2,CHD5,S100B,GPR37,NUPR1,RASGRF1,TNFRSF1A,NNAT,MADD,INPP5F,SNCA,BMP2,GADD45G,AFAP1L2,CD44,DLL1,GADD45A,GPR158,GRIN2A,ENG,TREM2,KLK6,MYC,HAP1,SLC8A2,GRIK2,LPAR1,TPD52L1,GJA1,AGT,ADCY8,TSC22…
0.000585913	653	70	GO:0051050	GO:BP	positive regulation of transport	C4A,CAMK2A,PLTP,HIP1R,PIK3R1,GRIN1,HLA-DRB1,SLC38A1,SOX4,WLS,ATP1B1,TF,VEGFA,SCN3B,ANXA1,CLASP2,CA2,APBB1,THY1,STX1B,ATP2B1,BSG,EEPD1,LRRC55,BAG3,NNAT,SNCA,ANK3,BMP2,DLL1,GPR158,LGALS3,TREM2,SYT4,SCIN,SYTL4,HAP1,ADCY8,TGFB2,CD151,WNK2,CHMP2A,KLRC2,SCN1B,HCLS1,EPHB2,RAB15,SYNGR3,CYBA,DNM1L,SLC12A2,NEDD4L,CHRM1,NMB,RYR2,KCNH2,ANXA2,PTPRC,DMD,CHRNB2,MERTK,STAC2,NPPA,C2,IL1B,NR4A3,TLR4,RAPGEF3,SDC4,C…
0.000621459	78	18	GO:0008366	GO:BP	axon ensheathment	BCAS1,PLP1,SIRT2,ABCA2,MBP,SOX10,PMP22,SCN2A,PLLP,LGI4,MAL,KLK6,ACSBG1,TMEM163,TYMP,SLC8A3,ITGAX,SCN8A
0.000621459	78	18	GO:0007272	GO:BP	ensheathment of neurons	BCAS1,PLP1,SIRT2,ABCA2,MBP,SOX10,PMP22,SCN2A,PLLP,LGI4,MAL,KLK6,ACSBG1,TMEM163,TYMP,SLC8A3,ITGAX,SCN8A
0.000656914	121	23	GO:0033002	GO:BP	muscle cell proliferation	PIK3R1,IGFBP3,THBS1,MEF2C,HMOX1,NDRG4,ADAMTS1,BMP2,GJA1,MFN2,TGFB2,EPHB1,MEGF10,ERBB4,EFEMP2,CDH13,AKIRIN1,OGN,ELN,RUNX1,NR4A3,TGFBR3,MMP9
0.000675521	409	50	GO:0060627	GO:BP	regulation of vesicle-mediated transport	C4A,STXBP1,HIP1R,CPLX2,PACSIN1,ABCA2,SYN1,TF,NSF,VEGFA,ANXA1,RIMS3,CLASP2,STX1B,RPH3A,SNAP91,LGI3,SYT7,SYT13,INPP5F,SNCA,DLL1,LGALS3,TREM2,SYT4,SYTL4,HAP1,TGM2,CD151,CHMP2A,KLRC2,RAB15,CYBA,SYT5,CDH13,NEDD4L,MAPK1,NRP1,ANXA2,PTPRC,LGALS9,MERTK,DOC2A,C2,SPI1,DKK1,SDC4,LYN,RIMS1,CADPS2
0.000682466	1546	135	GO:0141124	GO:BP	intracellular signaling cassette	COL3A1,CD74,PDGFRA,COL1A2,ATP2B4,RASSF2,GPR17,CD24,CHN1,MAPT,SCG2,FGFR3,PIK3R1,YWHAZ,STMN1,MAP4K4,HLA-DRB1,ABR,WLS,PREX1,ATP1B1,MBP,PRKCB,EDNRB,VEGFA,THBS1,NRXN1,CX3CR1,RUNDC3A,GBP1,MEF2C,PDPN,PAK1,HMOX1,PDE2A,NDRG4,MAPK8IP2,NOTCH2,RTKN,NGEF,RAPGEF5,S100B,ELMO1,GPR37,RCAN2,PPP1R16B,ADCY2,NTN1,ITGA3,ARHGEF10L,ITPR1,RASGRF1,TNFRSF1A,SPRY4,MADD,BMP2,GADD45G,CD44,GADD45A,DUSP6,FBLN1,KALRN,ENG,TREM2,M…
0.000706129	159	27	GO:0006814	GO:BP	sodium ion transport	ATP2B4,NKAIN4,ATP1B1,SCN3B,SNTA1,SLC6A17,SLC6A11,SCN2A,ANK3,SCN3A,SLC8A2,SCN2B,WNK2,SLC24A3,SCN1B,HCN2,SLC12A2,NEDD4L,DMD,SPTBN4,SIK1,SLC8A3,FGF12,NKAIN2,SCN8A,KCNK1,SLC24A4
0.000714302	140	25	GO:0071248	GO:BP	cellular response to metal ion	TF,NRXN1,MEF2C,SYT7,SYT13,HPCA,CPNE5,SNCA,ANK3,ITPKB,SYT4,CPNE6,ADCY8,RYR1,CPNE1,SYT5,SLC12A2,MAPK1,CACNA1H,RYR3,MT1M,MT1F,WNT5A,MMP9,HVCN1
0.000874712	354	45	GO:0034762	GO:BP	regulation of transmembrane transport	ATP2B4,PIK3R1,GRIN1,SLC38A1,ATP1B1,PRKCB,SCN3B,THBS1,NRXN1,CA2,SNTA1,THY1,MEF2C,KCNJ16,MAPK8IP2,KCNIP3,LRRC55,HPCA,JPH3,SNCA,ANK3,GRIN2A,TREM2,HAP1,SCN2B,WNK2,KCNIP1,SCN1B,EPHB2,AHNAK,NEDD4L,RYR2,KCNH2,DMD,CACNG7,STAC2,DPP10,CACNG3,NPPA,FGF12,IL1B,GRIN2C,NR4A3,KCNAB1,MMP9
0.000931441	80	18	GO:0048639	GO:BP	positive regulation of developmental growth	MAPT,L1CAM,VEGFA,UNC13A,MEF2C,NTN1,CPNE5,DLL1,SYT4,DSCAM,CPNE6,SEMA7A,LIMK1,ERBB4,NEDD4L,NRP1,TGFBR3,RIMS1
0.000936651	181	29	GO:0050920	GO:BP	regulation of chemotaxis	CD74,PDGFRA,SCG2,PADI2,VEGFA,THBS1,F3,PGF,MDK,TREM2,DSCAM,SEMA6B,SEMA7A,RARRES2,SEMA5B,CSF1,P2RY12,DNM1L,CDH13,MAPK1,NRP1,AKIRIN1,SEMA6D,LGALS9,SEMA6C,ROBO2,WNT5A,LYN,NTRK3
0.001083	143	25	GO:1901888	GO:BP	regulation of cell junction assembly	SLIT1,MAP4K4,VEGFA,THBS1,NRXN1,CLSTN3,CLASP2,THY1,MEF2C,CNTNAP2,SNCA,COL16A1,AGT,EPHB1,RAPGEF1,EPHB2,NRP1,GPC4,CHRNB2,IL1RAP,LRRTM3,ROBO2,IL1B,CUX2,SLITRK1
0.00108807	311	41	GO:0023061	GO:BP	signal release	SNAP25,CAMK2A,STXBP1,CPLX2,NAPB,HLA-DRB1,SOX4,SYN1,WLS,PTPRN,ANXA1,RIMS3,NRXN1,UNC13A,STX1B,RPH3A,MEF2C,SYT7,SYT13,NNAT,SNCA,GPR158,SYT4,PIP5K1C,GJA1,AGT,ADCY8,TGM2,CHGA,PCLO,SYT5,NMB,MYOF,CHRNB2,DOC2A,IL1B,PNKD,CHRNA4,RIMS1,RAB11FIP5,RAB11FIP2
0.00115529	37	12	GO:0048168	GO:BP	regulation of neuronal synaptic plasticity	CAMK2A,SYP,GRIN1,SYNGR1,CAMK2B,DBN1,GRIN2A,SLC8A2,GRIK2,EPHB2,ARC,GRIN2C
0.001248	58	15	GO:0016079	GO:BP	synaptic vesicle exocytosis	SNAP25,STXBP1,CPLX2,NAPB,SYN1,RIMS3,UNC13A,STX1B,SYT7,SNCA,SYT4,PIP5K1C,PCLO,SYT5,RIMS1
0.00125219	324	42	GO:0006816	GO:BP	calcium ion transport	ATP2B4,CAMK2A,GRIN1,ATP1B1,ATP2B2,CAMK2B,THY1,ATP2B1,CALCRL,ITPR1,SCN2A,HPCA,JPH3,SNCA,SCN3A,LGALS3,GRIN2A,HAP1,SLC8A2,RYR1,SLC24A3,AHNAK,CACNA1H,RYR2,ATP2B3,RYR3,PTPRC,DMD,CACNG7,CHRNB2,STAC2,SLC8A3,CACNG3,NPPA,TRPM3,GRIN2C,GRIN3A,EPB41,CACNA1B,SCN8A,CHRNA4,SLC24A4
0.00138693	99	20	GO:0050770	GO:BP	regulation of axonogenesis	MAG,CHN1,MAPT,L1CAM,VEGFA,THY1,PAK1,NTN1,DSCAM,SEMA6B,EFNB3,SEMA7A,LIMK1,SEMA5B,NRP1,SEMA6D,MAP6,SEMA6C,ROBO2,SLITRK1
0.00158404	385	47	GO:0043065	GO:BP	positive regulation of apoptotic process	RASSF2,CAMK2A,HIP1R,SIRT2,SFRP2,SOX4,OLFM1,IGFBP3,MCL1,ANXA1,THBS1,APBB1,MEF2C,CDK5R1,HSPD1,NUPR1,IFIT2,TNFRSF1A,SNCA,BMP2,GADD45G,GADD45A,DUSP6,SCIN,MYC,KCNMA1,TPD52L1,AGT,RPS6KA2,TSC22D1,MFN2,TGM2,TGFB2,DNM1L,BID,PHLDA3,STK17B,ATM,LGALS9,BAG1,SIK1,TLR4,WNT5A,BCL6,LYN,PNMA3,TNFRSF12A
0.00158556	59	15	GO:0030516	GO:BP	regulation of axon extension	MAG,MAPT,OLFM1,L1CAM,VEGFA,CLASP2,NTN1,DSCAM,SEMA6B,SEMA7A,LIMK1,SEMA5B,NRP1,SEMA6D,SEMA6C
0.00163066	282	38	GO:0042391	GO:BP	regulation of membrane potential	MAPT,GRIN1,ATP1B1,SCN3B,RIMS3,NRXN1,SNTA1,STX1B,MEF2C,MAPK8IP2,SCN2A,GABRA1,ANK3,GRIN2A,TREM2,KCNMA1,GABRG2,SLC8A2,SCN2B,GJA1,SCN1B,HCN2,NEDD4L,CACNA1H,RYR2,KCNH2,DMD,CHRNB2,KCNK3,SLC8A3,NPPA,FGF12,CUX2,GRIN2C,CHRNA4,RIMS1,KCNK1,SLC24A4
0.0016661	118	22	GO:0007611	GO:BP	learning or memory	MAPT,GRIN1,NRXN1,MEF2C,MAPK8IP2,S100B,SCN2A,RASGRF1,CNTNAP2,GRIN2A,TREM2,SLC8A2,ADCY8,EPHB2,NRXN3,MAPK1,ARC,CHRNB2,SHANK2,SLC8A3,DKK1,CUX2
0.00194692	284	38	GO:0010959	GO:BP	regulation of metal ion transport	ATP2B4,CAMK2A,GRIN1,NKAIN4,ATP1B1,TF,SCN3B,CAMK2B,SNTA1,THY1,ATP2B1,KCNIP3,LRRC55,HPCA,JPH3,SNCA,ANK3,LGALS3,TREM2,HAP1,SCN2B,WNK2,KCNIP1,SCN1B,AHNAK,NEDD4L,RYR2,KCNH2,DMD,STAC2,SPTBN4,SIK1,DPP10,NPPA,FGF12,NKAIN2,EPB41,KCNAB1
0.00211139	76	17	GO:0035249	GO:BP	synaptic transmission, glutamatergic	SLC17A7,GRIN1,NAPB,GRIA4,NRXN1,UNC13A,MEF2C,MAPK8IP2,DGKZ,GRIN2A,GRIK2,GRM3,CACNG7,CACNG3,GRID1,GRIN2C,GRIN3A
0.00214408	401	48	GO:0043068	GO:BP	positive regulation of programmed cell death	RASSF2,CAMK2A,HIP1R,SIRT2,SFRP2,SOX4,OLFM1,IGFBP3,MCL1,ANXA1,THBS1,APBB1,MEF2C,CDK5R1,HSPD1,NUPR1,IFIT2,TNFRSF1A,SNCA,BMP2,GADD45G,GADD45A,DUSP6,SCIN,MYC,KCNMA1,TPD52L1,AGT,RPS6KA2,TSC22D1,MFN2,TGM2,TGFB2,LAPTM5,DNM1L,BID,PHLDA3,STK17B,ATM,LGALS9,BAG1,SIK1,TLR4,WNT5A,BCL6,LYN,PNMA3,TNFRSF12A
0.00244387	159	26	GO:0050890	GO:BP	cognition	HLA-DRA,MAPT,GRIN1,NRXN1,MEF2C,MAPK8IP2,S100B,SCN2A,RASGRF1,CNTNAP2,GPR158,GRIN2A,TREM2,SLC8A2,ADCY8,EPHB2,MGAT3,NRXN3,MAPK1,ARC,CHRNB2,SHANK2,SLC8A3,DKK1,CUX2,CHRNA4
0.00251669	33	11	GO:0008038	GO:BP	neuron recognition	CNTN2,CDK5R1,CRTAC1,OPCML,CNTNAP2,GAP43,NTM,DSCAM,DSCAML1,EPHB2,ROBO2
0.00251676	61	15	GO:0002028	GO:BP	regulation of sodium ion transport	ATP2B4,NKAIN4,ATP1B1,SCN3B,SNTA1,ANK3,SCN2B,WNK2,SCN1B,NEDD4L,DMD,SPTBN4,SIK1,FGF12,NKAIN2
0.00255753	1424	124	GO:0010647	GO:BP	positive regulation of cell communication	COL3A1,CD74,PDGFRA,RASSF2,CAMK2A,GPR17,HSPA1B,CD24,HIP1R,FGFR3,PIK3R1,SFRP2,GRIN1,MAP4K4,HLA-DRB1,SOX4,WLS,MCL1,PRKCB,SULF1,VEGFA,RIMS3,THBS1,F3,NRXN1,CX3CR1,CLSTN3,RUNDC3A,STX1B,MEF2C,PAK1,HMOX1,NDRG4,NOTCH2,CHD5,S100B,GPR37,NUPR1,RASGRF1,TNFRSF1A,NNAT,MADD,ANK3,BMP2,GADD45G,AFAP1L2,CD44,DLL1,GADD45A,GPR158,GRIN2A,ENG,TREM2,KLK6,MYC,HAP1,SLC8A2,GRIK2,LPAR1,TPD52L1,GJA1,AGT,ADCY8,TSC22D1,TGM2,PDG…
0.00256659	77	17	GO:0048675	GO:BP	axon extension	MAG,MAPT,SLIT1,OLFM1,L1CAM,VEGFA,CLASP2,NTN1,NRP2,DSCAM,SEMA6B,SEMA7A,LIMK1,SEMA5B,NRP1,SEMA6D,SEMA6C
0.0027198	150	25	GO:0016358	GO:BP	dendrite development	CAMK2A,PACSIN1,CAMK2B,SEZ6,SLC12A5,MEF2C,MAPK8IP2,CDK5R1,NGEF,DBN1,FARP1,KNDC1,EPHB1,EPHB2,ZNF365,CSMD3,NEDD4L,NRP1,GORASP1,ARC,CHRNB2,MAP6,ACTL6B,CUX2,GRIN3A
0.00296473	748	75	GO:0097435	GO:BP	supramolecular fiber organization	COL3A1,PDGFRA,COL1A2,GFAP,HSPA1B,HIP1R,NEFL,MAPT,ERMN,GAS7,PIK3R1,PDE4DIP,STMN1,STMN2,NEFM,PREX1,CSRP1,MYH11,SLAIN1,TPPP3,DCTN1,CLASP2,INA,PAK1,TAGLN3,CDK5R1,DBN1,ELMO1,ENAH,ARHGEF10L,INF2,HNRNPA1,USH1C,SNCA,SORBS3,COL5A2,MICAL2,TREM2,SCIN,MICAL1,NEFH,LPAR1,ITGB5,CORO1A,CAP2,TGFB2,BLOC1S2,BAIAP2,ABI1,PSRC1,CHADL,LIMK1,COL5A1,COL11A1,LCP1,HCLS1,FAT1,EFEMP2,BID,TUBGCP6,NRP1,KIF2A,ADD3,LUM,LMOD1,THS…
0.00325086	1007	94	GO:0009719	GO:BP	response to endogenous stimulus	COL3A1,PDGFRA,COL1A2,ATP2B4,CAMK2A,HSPA1B,CD24,MAPT,FGFR3,DKK3,PIK3R1,STMN2,PEG10,TIMP1,ABCA2,PADI2,FSTL1,PRKCB,SULF1,VEGFA,ANXA1,THBS1,NRXN1,CA2,PIP4K2A,PIP4K2C,MEF2C,PAK1,ATP2B1,PDE2A,VSTM2A,NR4A1,GSTM3,CHRDL1,ITGA3,PCSK6,RBBP4,ID1,SPRY4,BMP2,CD68,PGF,CD44,DLL1,TCF12,ENG,EGR3,TREM2,INSIG1,MYC,HAP1,ITGB5,AGT,ADCY8,TSC22D1,DHRS3,TGFB2,BAIAP2,SPRED2,RAPGEF1,YAP1,RARRES2,SMC1A,MAPKAPK2,HCLS1,FGFBP3…
0.00333699	1063	98	GO:0042981	GO:BP	regulation of apoptotic process	CD74,HSP90AA1,RASSF2,CAMK2A,HSPA1B,HIP1R,MAG,SCG2,PIK3R1,SIRT2,YWHAZ,SFRP2,MAP4K4,SOX4,OLFM1,FSTL1,IGFBP3,MCL1,GRIA4,VEGFA,HSPB6,ANXA1,IFIT3,THBS1,CX3CR1,APBB1,CRLF1,MEF2C,PDPN,CCNL2,HMOX1,MAPK8IP2,CDK5R1,NOTCH2,RTKN,HSPD1,CNTFR,BAG3,SOCS3,NUPR1,IFIT2,TNFRSF1A,ETS1,MADD,SNCA,BMP2,GADD45G,CD44,DLL1,ASCL1,GADD45A,DUSP6,LGALS3,MDK,EGR3,TREM2,SCIN,MYC,KCNMA1,TPD52L1,AGT,RPS6KA2,TSC22D1,MFN2,TGM2,TGFB…
0.00446518	1098	100	GO:0043067	GO:BP	regulation of programmed cell death	CD74,HSP90AA1,RASSF2,CAMK2A,HSPA1B,HIP1R,MAG,SCG2,PIK3R1,SIRT2,YWHAZ,SFRP2,MAP4K4,SOX4,OLFM1,FSTL1,IGFBP3,MCL1,GRIA4,VEGFA,HSPB6,ANXA1,IFIT3,THBS1,CX3CR1,APBB1,CRLF1,MEF2C,PDPN,CCNL2,HMOX1,MAPK8IP2,CDK5R1,NOTCH2,RTKN,HSPD1,CNTFR,BAG3,SOCS3,NUPR1,IFIT2,TNFRSF1A,ETS1,MADD,SNCA,BMP2,GADD45G,CD44,DLL1,ASCL1,GADD45A,DUSP6,LGALS3,MDK,EGR3,TREM2,SCIN,MYC,KCNMA1,TPD52L1,AGT,RPS6KA2,TSC22D1,MFN2,TGM2,TGFB…
0.00483648	116	21	GO:0050921	GO:BP	positive regulation of chemotaxis	CD74,PDGFRA,SCG2,VEGFA,THBS1,F3,PGF,MDK,TREM2,DSCAM,RARRES2,CSF1,P2RY12,DNM1L,CDH13,MAPK1,NRP1,AKIRIN1,LGALS9,WNT5A,NTRK3
0.00542153	29	10	GO:1902284	GO:BP	neuron projection extension involved in neuron projection guidance	SLIT1,VEGFA,NRP2,DSCAM,SEMA6B,SEMA7A,SEMA5B,NRP1,SEMA6D,SEMA6C
0.00542153	29	10	GO:0048846	GO:BP	axon extension involved in axon guidance	SLIT1,VEGFA,NRP2,DSCAM,SEMA6B,SEMA7A,SEMA5B,NRP1,SEMA6D,SEMA6C
0.00551782	439	50	GO:0003013	GO:BP	circulatory system process	COL1A2,ATP2B4,SLC38A1,ABCA2,ATP1B1,ATP2B2,EDNRB,VEGFA,SCN3B,SNTA1,SLC6A17,S100A1,SLC15A2,ATP2B1,PDE2A,CELF2,DLL1,ENG,KCNMA1,SLC8A2,SCN2B,GJA1,AGT,TJP2,TGFB2,ABCC5,SLC24A3,GNB3,SLC2A5,SCN1B,CHGA,SLC1A1,FGFBP3,ABCC3,SLC12A2,NEDD4L,CACNA1H,RYR2,KCNH2,ATP2B3,MYOF,DMD,OLR1,SPTBN4,ELN,SLC8A3,NPPA,FGF12,PLVAP,LRP2
0.00567034	708	71	GO:0030029	GO:BP	actin filament-based process	PDGFRA,HIP1R,ERMN,GAS7,PIK3R1,STMN1,PREX1,CSRP1,MYH11,SCN3B,ANXA1,EPB41L1,CLASP2,ANLN,SNTA1,PDPN,PAK1,TAGLN3,RTKN,DBN1,ELMO1,ENAH,ARHGEF10L,SYNE2,INF2,FOXJ1,CORO2B,USH1C,SORBS3,MICAL2,SCIN,MICAL1,PIP5K1C,LPAR1,SCN2B,GJA1,ITGB5,CORO1A,CAP2,PDGFA,FLNB,BAIAP2,TYROBP,ABI1,SCN1B,LIMK1,LCP1,HCLS1,FAT1,NEDD4L,FNBP1L,NRP1,IQSEC3,RYR2,KCNH2,PARVA,ADD3,SPTBN4,LMOD1,MAD2L2,TMEFF2,FHDC1,FGF12,ESAM,RHPN2,EPB4…
0.00592221	2543	197	GO:0009966	GO:BP	regulation of signal transduction	COL3A1,CD74,PDGFRA,ATP2B4,RASSF2,CAMK2A,GPR17,YWHAG,HSPA1B,CD24,HIP1R,CHN1,SYP,MAPT,SCG2,FGFR3,DKK3,PIK3R1,YWHAZ,SFRP2,STMN1,GRIN1,MAP4K4,HLA-DRB1,PEG10,ABR,TIMP1,SEZ6L,SOX4,PADI2,WLS,PREX1,FSTL1,IGFBP3,MCL1,PRKCB,SULF1,VEGFA,THBS1,F3,RGS4,NRXN1,SEZ6,AKAP12,CX3CR1,IGFBP4,RUNDC3A,PIP4K2A,LYNX1,RGS5,PIP4K2C,GBP1,THY1,STX1B,MEF2C,SLC15A2,PAK1,HMOX1,PDE2A,NDRG4,MGLL,MAPK8IP2,NOTCH2,NGEF,CHD5,S100B,GP…
0.00596389	65	15	GO:0061387	GO:BP	regulation of extent of cell growth	MAG,MAPT,OLFM1,L1CAM,VEGFA,CLASP2,NTN1,DSCAM,SEMA6B,SEMA7A,LIMK1,SEMA5B,NRP1,SEMA6D,SEMA6C
0.00625368	275	36	GO:0002696	GO:BP	positive regulation of leukocyte activation	CD74,HLA-DRA,HLA-DPA1,CD24,HLA-DRB1,SOX4,HLA-DPB1,ANXA1,THBS1,THY1,MEF2C,HSPD1,MDK,TREM2,HLA-DOA,TYROBP,TCF3,EPHB2,KLHL25,SMARCD1,PTPRC,CHRNB2,LGALS9,CEBPA,IGFBP2,ACTL6B,SPI1,RUNX1,MAD2L2,IL1B,NR4A3,TLR4,RARA,WNT5A,BCL6,LYN
0.00654523	50	13	GO:0014812	GO:BP	muscle cell migration	IGFBP3,ANXA1,MEF2C,NDRG4,ADAMTS1,MDK,DOCK7,PDGFA,MEGF10,NRP1,AKIRIN1,PARVA,NR4A3
0.0071071	358	43	GO:0016049	GO:BP	cell growth	HSPA1B,MAG,MAPT,SFRP2,SLIT1,OLFM1,L1CAM,VEGFA,UNC13A,CLSTN3,CLASP2,S100B,NTN1,NRP2,CPNE5,TNC,OSGIN2,SYT4,DSCAM,SEMA6B,CPNE6,GJA1,AGT,TGFB2,PSRC1,SEMA7A,LIMK1,YAP1,SEMA5B,CPNE1,MAPKAP1,SOCS2,NEDD4L,NRP1,SEMA6D,SORBS2,SEMA6C,MAD2L2,BCL6,RPS6KA1,RIMS1,LGI1,DCBLD2
0.00714606	4413	314	GO:0048519	GO:BP	negative regulation of biological process	COL3A1,CD74,PDGFRA,ATP2B4,RASSF2,YWHAG,HSPA1B,CD24,STXBP1,COL4A2,HIP1R,MAG,MAPT,RTN3,TNR,ATCAY,SCG2,FGFR3,DKK3,PIK3R1,SIRT2,YWHAZ,SFRP2,STMN1,SLIT1,STMN2,MAP4K4,HLA-DRB1,PEG10,EFEMP1,TIMP1,SPARC,SOX4,ABCA2,PADI2,OLFM1,MBP,FSTL1,IGFBP3,MCL1,PRKCB,SOX10,SULF1,HSPA2,EDNRB,GRIA4,FABP7,VEGFA,HSPB6,ANXA1,IFIT3,THBS1,HOPX,NRXN1,ETV5,PEG3,CX3CR1,IGFBP4,CLSTN3,CLASP2,STAB1,SNTA1,PIP4K2A,PRKAR1B,APBB1,PIP4…
0.00716025	221	31	GO:0060537	GO:BP	muscle tissue development	PDGFRA,SIRT2,CSRP1,MYH11,VEGFA,HOPX,MEF2C,NDRG4,NOTCH2,BMP2,DLL1,ENG,GJA1,RYR1,TGFB2,EPHB1,MEGF10,ERBB4,EFEMP2,RYR2,AKIRIN1,DMD,SIK1,NPPA,GJB6,DKK1,SORBS2,RUNX1,FZD7,TGFBR3,LRP2
0.00720022	58	14	GO:0051963	GO:BP	regulation of synapse assembly	SLIT1,NRXN1,CLSTN3,MEF2C,SNCA,EPHB1,EPHB2,GPC4,CHRNB2,IL1RAP,LRRTM3,ROBO2,CUX2,SLITRK1
0.00774453	701	70	GO:0060429	GO:BP	epithelium development	CD24,COL4A1,SFRP2,STMN1,SOX4,FSTL1,SOX10,SULF1,VEGFA,ANXA1,CLASP2,ACTA2,MEF2C,PDPN,PAK1,CBR1,CDK6,PDE2A,NDRG4,BSG,PPP1R16B,GSTM3,TNFRSF1A,FOXJ1,USH1C,BMP2,TNC,CD44,DLL1,ASCL1,LGALS3,FERMT1,ENG,MICAL2,MDK,MYC,GJA1,ITGB5,AGT,TJP2,PRKX,PDGFA,TGFB2,CD151,SPRED2,FA2H,RAPGEF1,YAP1,COL5A1,BDH2,ERBB4,WNT7B,ITGA5,NRP1,RYR2,LFNG,ITGAX,TIE1,TMEFF2,ROBO2,S1PR3,IL1B,FZD7,RAPGEF3,WNT5A,PTER,PODXL,MMP9,TST,LRP2
0.00790479	795	77	GO:0051241	GO:BP	negative regulation of multicellular organismal process	PDGFRA,ATP2B4,CD24,COL4A2,MAG,SIRT2,SFRP2,SLIT1,HLA-DRB1,EFEMP1,TIMP1,SPARC,SULF1,ANXA1,THBS1,CX3CR1,CLSTN3,STAB1,GBP1,THY1,MEF2C,ATP2B1,HSPG2,CDK6,ADAMTS1,IL17D,LMNA,RBBP4,ID1,FOXJ1,BMP2,SRGN,DLL1,LGALS3,FBLN1,MDK,TREM2,MYC,SEMA6B,GJA1,DOCK7,TSC22D1,LAMA4,PDGFA,TGFB2,TYROBP,SPRED2,EFNB3,SEMA7A,CHADL,SEMA5B,DAPL1,LAPTM5,SLC12A2,NMB,SEMA6D,GORASP1,PTPRC,ATM,LGALS9,SPTBN4,HAVCR2,TFPI,SPI1,DKK1,RUNX…
0.00842392	290	37	GO:0050867	GO:BP	positive regulation of cell activation	CD74,HLA-DRA,HLA-DPA1,CD24,HLA-DRB1,SOX4,HLA-DPB1,ANXA1,THBS1,THY1,MEF2C,HSPD1,MDK,TREM2,HLA-DOA,TYROBP,TCF3,EPHB2,KLHL25,SMARCD1,PTPRC,CHRNB2,LGALS9,CEBPA,IGFBP2,ACTL6B,SPI1,RUNX1,MAD2L2,IL1B,NR4A3,TLR4,RARA,WNT5A,BCL6,RPS6KA1,LYN
0.0097204	121	21	GO:0008361	GO:BP	regulation of cell size	MAG,MAPT,OLFM1,L1CAM,VEGFA,SLC12A5,CLASP2,NTN1,AQP4,DSCAM,KCNMA1,SEMA6B,GNB3,SEMA7A,LIMK1,SEMA5B,SLC12A2,NRP1,SEMA6D,SEMA6C,CLCN6
0.0111799	1941	156	GO:0048584	GO:BP	positive regulation of response to stimulus	COL3A1,CD74,C4A,HLA-DRA,PDGFRA,HSP90AA1,RASSF2,CAMK2A,GPR17,HLA-C,HLA-DPA1,HSPA1B,CD24,HIP1R,SCG2,FGFR3,PIK3R1,SFRP2,GRIN1,MAP4K4,HLA-DRB1,SOX4,WLS,HLA-DPB1,MCL1,PRKCB,SULF1,VEGFA,ANXA1,THBS1,F3,NRXN1,CX3CR1,RUNDC3A,GBP1,THY1,STX1B,MEF2C,SLC15A2,PAK1,HMOX1,PDE2A,NDRG4,NOTCH2,CFH,CHD5,S100B,GPR37,HSPD1,DGKZ,NUPR1,RASGRF1,TNFRSF1A,ETS1,MADD,SNCA,BMP2,GADD45G,AFAP1L2,PGF,CD44,DLL1,GADD45A,LGALS3,FER…
0.0120093	38	11	GO:0050918	GO:BP	positive chemotaxis	SCG2,VEGFA,F3,PGF,LGALS3,CORO1A,WNT7B,CDH13,NRP1,WNT5A,NTRK3
0.0133116	820	78	GO:0001775	GO:BP	cell activation	COL3A1,CD74,HLA-DRA,PDGFRA,HLA-DPA1,CD24,STXBP1,MAPT,PIK3R1,HLA-DRB1,SOX4,PREX1,CSRP1,HLA-DPB1,PRKCB,ANXA1,THBS1,CX3CR1,THY1,MEF2C,PDPN,NOTCH2,HSPD1,DGKZ,SOCS3,FOXJ1,SNCA,CD44,DLL1,LGALS3,MDK,TREM2,HLA-DOA,CORO1A,PDGFA,SELPLG,TYROBP,EPHB1,KLRC2,TCF3,MEGF10,CHGA,DAPL1,LCP1,LAPTM5,EPHB2,CSF1,KLHL25,CD93,P2RY12,TOX,SMARCD1,PTPRC,ATM,CHRNB2,LGALS9,CEBPA,HAVCR2,LFNG,IGFBP2,DGKB,ACTL6B,SPI1,RUNX1,MAD2L…
0.0133458	195	28	GO:1903532	GO:BP	positive regulation of secretion by cell	HLA-DRB1,SOX4,WLS,CLASP2,APBB1,STX1B,BSG,NNAT,SNCA,BMP2,GPR158,TREM2,SYT4,SYTL4,ADCY8,TGFB2,CHMP2A,KLRC2,RAB15,DNM1L,SLC12A2,NMB,ANXA2,CHRNB2,IL1B,TLR4,SDC4,CADPS2
0.0136053	61	14	GO:0060078	GO:BP	regulation of postsynaptic membrane potential	GRIN1,NRXN1,STX1B,MEF2C,MAPK8IP2,GABRA1,GRIN2A,GABRG2,SLC8A2,SLC8A3,CUX2,GRIN2C,CHRNA4,RIMS1
0.0145381	595	61	GO:0000165	GO:BP	MAPK cascade	CD74,PDGFRA,RASSF2,CD24,SCG2,FGFR3,YWHAZ,MAP4K4,HLA-DRB1,MBP,VEGFA,THBS1,NRXN1,GBP1,MEF2C,PAK1,NDRG4,MAPK8IP2,NOTCH2,GPR37,MADD,BMP2,GADD45G,CD44,GADD45A,DUSP6,FBLN1,TREM2,MYC,LPAR1,TPD52L1,AGT,PDGFA,TGFB2,WNK2,SPRED2,EPHB1,SEMA7A,MAPK10,MAPKAPK2,LAPTM5,EPHB2,ERBB4,WNT7B,PDE8A,MAPK1,NRP1,PTPRC,TNFRSF19,LGALS9,NPPA,SPI1,DKK1,FGF12,IL1B,FZD7,TLR4,WNT5A,LYN,NTRK3,PLVAP
0.0150088	207	29	GO:0014706	GO:BP	striated muscle tissue development	PDGFRA,SIRT2,MYH11,VEGFA,HOPX,MEF2C,NDRG4,NOTCH2,BMP2,DLL1,ENG,GJA1,RYR1,TGFB2,EPHB1,MEGF10,ERBB4,RYR2,AKIRIN1,DMD,SIK1,NPPA,GJB6,DKK1,SORBS2,RUNX1,FZD7,TGFBR3,LRP2
0.015046	229	31	GO:1904062	GO:BP	regulation of monoatomic cation transmembrane transport	ATP2B4,GRIN1,ATP1B1,SCN3B,SNTA1,THY1,KCNIP3,LRRC55,HPCA,JPH3,SNCA,ANK3,GRIN2A,TREM2,HAP1,SCN2B,WNK2,KCNIP1,SCN1B,AHNAK,NEDD4L,RYR2,KCNH2,DMD,STAC2,DPP10,NPPA,FGF12,GRIN2C,KCNAB1,MMP9
0.015452	20	8	GO:0045773	GO:BP	positive regulation of axon extension	MAPT,L1CAM,VEGFA,NTN1,DSCAM,SEMA7A,LIMK1,NRP1
0.015452	20	8	GO:1905523	GO:BP	positive regulation of macrophage migration	THBS1,MDK,TREM2,RARRES2,CSF1,P2RY12,MAPK1,AKIRIN1
0.0157796	519	55	GO:0070848	GO:BP	response to growth factor	COL3A1,PDGFRA,COL1A2,ATP2B4,MAPT,FGFR3,DKK3,STMN2,PEG10,FSTL1,PRKCB,SULF1,VEGFA,ANXA1,THBS1,NRXN1,MEF2C,PDE2A,VSTM2A,NR4A1,CHRDL1,ITGA3,PCSK6,RBBP4,ID1,SPRY4,BMP2,PGF,CD44,DLL1,ENG,EGR3,MYC,HAP1,ITGB5,AGT,TSC22D1,TGFB2,SPRED2,RAPGEF1,MAPKAPK2,FGFBP3,ITGA5,PDE8A,MAPK1,NRP1,CLEC3B,BMPR1B,DMD,WFIKKN2,IL1B,WNT5A,TGFBR3,NTRK3,LRP2
0.0166835	1132	100	GO:0016310	GO:BP	phosphorylation	CD74,PDGFRA,HSP90AA1,ATP2B4,RASSF2,CAMK2A,YWHAG,CD24,MAPT,FGFR3,SIRT2,YWHAZ,SFRP2,MAP4K4,HLA-DRB1,EFEMP1,MAPK4,IGFBP3,PRKCB,VEGFA,ENPP2,THBS1,CAMK2B,NRXN1,CX3CR1,PRKAR1B,THY1,CRLF1,PAK1,CDK6,CDK5R1,HIPK1,DGKZ,SOCS3,TNFRSF1A,INPP5F,SNCA,BMP2,PGF,CD44,GADD45A,FBLN1,KALRN,ENG,KNDC1,TREM2,DSCAM,SLC8A2,NUAK1,TPD52L1,AGT,ADCY8,DOCK7,PRKX,PDGFA,TGFB2,WNK2,SPRED2,ABI1,EPHB1,PSRC1,LIMK1,RARRES2,MAPK10,MAP…
0.0178599	347	41	GO:0007507	GO:BP	heart development	COL3A1,PDGFRA,SFRP2,SOX4,OLFM1,MYH11,VEGFA,HOPX,MEF2C,PDE2A,NDRG4,NOTCH2,TNFRSF1A,NRP2,BMP2,DLL1,DUSP6,ENG,MICAL2,GJA1,RYR1,TGFB2,ERBB4,ERBB3,NRP1,RYR2,PARVA,ELN,SIK1,NPPA,GJB6,DKK1,SORBS2,RUNX1,TIE1,ROBO2,FGF12,FZD7,TGFBR3,NTRK3,LRP2
0.0179796	408	46	GO:0040008	GO:BP	regulation of growth	HSPA1B,MAG,MAPT,FGFR3,SFRP2,OLFM1,L1CAM,VEGFA,UNC13A,CLASP2,MEF2C,NTN1,CPNE5,TNC,DLL1,DUSP6,OSGIN2,SYT4,DSCAM,SEMA6B,CPNE6,GJA1,AGT,TGFB2,PSRC1,SEMA7A,LIMK1,YAP1,SEMA5B,ERBB4,MAPKAP1,SOCS2,NEDD4L,NRP1,SEMA6D,MT1M,MT1F,RUNX1,SEMA6C,MAD2L2,BCL6,TGFBR3,RPS6KA1,RIMS1,LGI1,DCBLD2
0.0193657	434	48	GO:0045596	GO:BP	negative regulation of cell differentiation	MAG,SIRT2,SFRP2,EFEMP1,SOX4,EDNRB,VEGFA,ANXA1,HOPX,THY1,CDK6,IL17D,FOXJ1,BMP2,DLL1,ASCL1,COL5A2,MDK,TREM2,MYC,SEMA6B,TSC22D1,TGFB2,SPRED2,EPHB1,EFNB3,SEMA7A,CHADL,YAP1,COL5A1,SEMA5B,BCL7A,AKIRIN1,SEMA6D,SMARCD1,GORASP1,ACTL6B,DKK1,RUNX1,SEMA6C,MAD2L2,S1PR3,IL1B,FZD7,TLR4,RARA,WNT5A,MMP9
0.0195313	2450	188	GO:0035556	GO:BP	intracellular signal transduction	COL3A1,CD74,PDGFRA,COL1A2,ATP2B4,RASSF2,GPR17,YWHAG,HSPA1B,CD24,CHN1,MAPT,SCG2,FGFR3,PIK3R1,YWHAZ,SFRP2,STMN1,MAP4K4,HLA-DRB1,ABR,SEZ6L,SOX4,PADI2,WLS,MAPK4,PREX1,ATP1B1,MBP,MCL1,PRKCB,EDNRB,VEGFA,THBS1,F3,NRXN1,SEZ6,AKAP12,CX3CR1,RUNDC3A,GBP1,S100A1,MEF2C,SLC15A2,PDPN,PAK1,HMOX1,CAPS,PDE2A,NDRG4,MAPK8IP2,NOTCH2,RTKN,NGEF,RAPGEF5,CHD5,S100B,ELMO1,GPR37,RCAN2,PPP1R16B,ADCY2,NTN1,ITGA3,ARHGEF10L,IT…
0.0196529	232	31	GO:0007162	GO:BP	negative regulation of cell adhesion	MAP4K4,HLA-DRB1,MBP,VEGFA,ANXA1,THBS1,CLASP2,GBP1,SPRY4,FOXJ1,CORO2B,BMP2,LGALS3,FBLN1,MDK,DSCAM,DAPL1,LAPTM5,EPHB2,ERBB3,CDH13,PTPRC,LGALS9,ARHGDIG,HAVCR2,SPI1,RUNX1,MAD2L2,FZD7,PODXL,SDC4
0.0205713	117	20	GO:0035725	GO:BP	sodium ion transmembrane transport	ATP2B4,ATP1B1,SCN3B,SNTA1,SLC6A17,SLC6A11,ANK3,SLC8A2,SCN2B,WNK2,SLC24A3,SCN1B,HCN2,SLC12A2,NEDD4L,DMD,SLC8A3,FGF12,KCNK1,SLC24A4
0.0205713	117	20	GO:0030307	GO:BP	positive regulation of cell growth	MAPT,SFRP2,L1CAM,VEGFA,UNC13A,NTN1,CPNE5,SYT4,DSCAM,CPNE6,TGFB2,SEMA7A,LIMK1,YAP1,MAPKAP1,NEDD4L,NRP1,RPS6KA1,RIMS1,LGI1
0.0218601	211	29	GO:0051047	GO:BP	positive regulation of secretion	HLA-DRB1,SOX4,WLS,CLASP2,APBB1,STX1B,BSG,NNAT,SNCA,BMP2,GPR158,TREM2,SYT4,SCIN,SYTL4,ADCY8,TGFB2,CHMP2A,KLRC2,RAB15,DNM1L,SLC12A2,NMB,ANXA2,CHRNB2,IL1B,TLR4,SDC4,CADPS2
0.0232999	657	65	GO:0061024	GO:BP	membrane organization	HSP90AA1,SNAP25,CAMK2A,CNTN2,CD24,DNM1,STXBP1,HIP1R,SYP,SIRT2,PACSIN1,ABCA2,ATP1B1,SYNGR1,PRKCB,NSF,ANXA1,THBS1,DCTN1,NRXN1,PIP4K2A,STX1B,ANXA6,SNAP91,SYT7,ELMO1,LMNA,CNTNAP2,SNCA,ANK3,MAL,TREM2,INSIG1,SYT4,SYTL4,PIP5K1C,SERPINA5,MFN2,TGFB2,BLOC1S2,CHMP2A,FA2H,MEGF10,COL5A1,DOCK1,LAPTM5,SYNJ2,AP3B2,DNM1L,AHNAK,FOLR2,FNBP1L,MSR1,ANXA2,MYOF,PTPRC,REEP1,SPTBN4,SGTA,TMEFF2,TMCC1,SPG7,RIMS1,SEC31B,LPC…
0.0234448	7	5	GO:0002361	GO:BP	CD4-positive, CD25-positive, alpha-beta regulatory T cell differentiation	HLA-DRA,HLA-DRB1,KLHL25,TOX,LGALS9
0.0235505	190	27	GO:0022898	GO:BP	regulation of transmembrane transporter activity	ATP1B1,SCN3B,NRXN1,MEF2C,MAPK8IP2,LRRC55,HPCA,JPH3,SNCA,ANK3,TREM2,HAP1,SCN2B,WNK2,SCN1B,EPHB2,AHNAK,NEDD4L,RYR2,DMD,CACNG7,STAC2,CACNG3,NPPA,FGF12,KCNAB1,MMP9
0.0253	56	13	GO:0003151	GO:BP	outflow tract morphogenesis	SFRP2,VEGFA,MEF2C,NRP2,ENG,RYR1,TGFB2,NRP1,PARVA,ELN,ROBO2,TGFBR3,LRP2
0.0256128	502	53	GO:0071363	GO:BP	cellular response to growth factor stimulus	COL3A1,PDGFRA,COL1A2,ATP2B4,MAPT,FGFR3,DKK3,STMN2,PEG10,FSTL1,PRKCB,SULF1,VEGFA,ANXA1,THBS1,NRXN1,MEF2C,PDE2A,VSTM2A,NR4A1,CHRDL1,ITGA3,PCSK6,RBBP4,ID1,SPRY4,BMP2,PGF,CD44,DLL1,ENG,EGR3,HAP1,ITGB5,AGT,TSC22D1,TGFB2,SPRED2,RAPGEF1,MAPKAPK2,FGFBP3,ITGA5,PDE8A,NRP1,CLEC3B,BMPR1B,DMD,WFIKKN2,IL1B,WNT5A,TGFBR3,NTRK3,LRP2
0.026263	213	29	GO:0010038	GO:BP	response to metal ion	MAPT,TF,THBS1,NRXN1,MEF2C,SYT7,SYT13,HPCA,CPNE5,SNCA,ANK3,ITPKB,SYT4,KCNMA1,CPNE6,ADCY8,RYR1,CPNE1,SYT5,SLC12A2,MAPK1,CACNA1H,RYR2,RYR3,MT1M,MT1F,WNT5A,MMP9,HVCN1
0.026397	1045	93	GO:0006468	GO:BP	protein phosphorylation	CD74,PDGFRA,HSP90AA1,ATP2B4,RASSF2,CAMK2A,YWHAG,CD24,FGFR3,SIRT2,YWHAZ,SFRP2,MAP4K4,HLA-DRB1,EFEMP1,MAPK4,IGFBP3,PRKCB,VEGFA,ENPP2,THBS1,CAMK2B,NRXN1,CX3CR1,PRKAR1B,THY1,CRLF1,PAK1,CDK6,CDK5R1,HIPK1,SOCS3,TNFRSF1A,INPP5F,SNCA,BMP2,PGF,CD44,GADD45A,FBLN1,KALRN,KNDC1,TREM2,SLC8A2,NUAK1,TPD52L1,AGT,ADCY8,DOCK7,PRKX,PDGFA,TGFB2,WNK2,SPRED2,ABI1,EPHB1,PSRC1,LIMK1,RARRES2,MAPK10,MAPKAPK2,HCLS1,EPHB2,CS…
0.0269904	170	25	GO:0010721	GO:BP	negative regulation of cell development	MAG,SIRT2,EDNRB,VEGFA,ANXA1,THY1,CDK6,IL17D,FOXJ1,MDK,TREM2,MYC,SEMA6B,TSC22D1,EFNB3,SEMA7A,SEMA5B,SEMA6D,GORASP1,RUNX1,SEMA6C,S1PR3,IL1B,TLR4,RARA
0.0271919	73	15	GO:0071277	GO:BP	cellular response to calcium ion	NRXN1,MEF2C,SYT7,SYT13,HPCA,CPNE5,ITPKB,SYT4,CPNE6,ADCY8,RYR1,CPNE1,SYT5,RYR3,WNT5A
0.0288371	203	28	GO:0032409	GO:BP	regulation of transporter activity	ATP1B1,SCN3B,NRXN1,MEF2C,MAPK8IP2,LRRC55,HPCA,JPH3,SNCA,ANK3,TREM2,HAP1,SCN2B,WNK2,SCN1B,EPHB2,SYNGR3,AHNAK,NEDD4L,RYR2,DMD,CACNG7,STAC2,CACNG3,NPPA,FGF12,KCNAB1,MMP9
0.0289883	530	55	GO:0043408	GO:BP	regulation of MAPK cascade	CD74,PDGFRA,RASSF2,CD24,FGFR3,YWHAZ,MAP4K4,HLA-DRB1,VEGFA,THBS1,NRXN1,GBP1,MEF2C,PAK1,NDRG4,MAPK8IP2,NOTCH2,GPR37,MADD,BMP2,GADD45G,CD44,GADD45A,DUSP6,FBLN1,TREM2,MYC,LPAR1,TPD52L1,AGT,PDGFA,TGFB2,WNK2,SPRED2,EPHB1,SEMA7A,LAPTM5,EPHB2,ERBB4,WNT7B,PDE8A,MAPK1,NRP1,PTPRC,TNFRSF19,LGALS9,NPPA,SPI1,DKK1,IL1B,FZD7,TLR4,WNT5A,LYN,NTRK3
0.0290485	543	56	GO:0009887	GO:BP	animal organ morphogenesis	PDGFRA,COL1A2,FGFR3,SFRP2,SLIT1,EFEMP1,SOX4,OLFM1,SULF1,VEGFA,MGP,ACTA2,ITGB4,THY1,MEF2C,ANXA6,NDRG4,NOTCH2,MEGF11,NRP2,FOXJ1,USH1C,BMP2,DLL1,COL5A2,ENG,MICAL2,MDK,MYC,DSCAM,DSCAML1,AGT,PRKX,RYR1,PDGFA,TGFB2,COL5A1,EPHB2,WNT7B,EFEMP2,DGCR6,ALDH1A3,NRP1,RYR2,BMPR1B,PARVA,LFNG,ELN,ITGAX,DKK1,ROBO2,WNT5A,TGFBR3,RPS6KA1,SLC24A4,LRP2
0.0303848	49	12	GO:0048488	GO:BP	synaptic vesicle endocytosis	DNM1,PACSIN1,SNCB,SNAP91,SNCA,PIP5K1C,AMPH,SNCG,SYNJ2,AP3B2,SYT5,ITSN1
0.0303848	49	12	GO:0140238	GO:BP	presynaptic endocytosis	DNM1,PACSIN1,SNCB,SNAP91,SNCA,PIP5K1C,AMPH,SNCG,SYNJ2,AP3B2,SYT5,ITSN1
0.0304566	140	22	GO:0048738	GO:BP	cardiac muscle tissue development	PDGFRA,MYH11,VEGFA,HOPX,MEF2C,NDRG4,NOTCH2,BMP2,ENG,GJA1,TGFB2,ERBB4,RYR2,SIK1,NPPA,GJB6,DKK1,SORBS2,RUNX1,FZD7,TGFBR3,LRP2
0.0309177	182	26	GO:0032412	GO:BP	regulation of monoatomic ion transmembrane transporter activity	ATP1B1,SCN3B,NRXN1,MEF2C,MAPK8IP2,LRRC55,HPCA,JPH3,ANK3,TREM2,HAP1,SCN2B,WNK2,SCN1B,EPHB2,AHNAK,NEDD4L,RYR2,DMD,CACNG7,STAC2,CACNG3,NPPA,FGF12,KCNAB1,MMP9
0.0312891	101	18	GO:0010976	GO:BP	positive regulation of neuron projection development	STMN2,PACSIN1,CAMK2B,NRXN1,APBB1,NDRG4,DBN1,SERPINI1,MDK,FUT9,RAPGEF1,SCN1B,TOX,DMD,CUX2,WNT5A,LYN,NTRK3
0.031674	161	24	GO:0045927	GO:BP	positive regulation of growth	MAPT,SFRP2,L1CAM,VEGFA,UNC13A,MEF2C,NTN1,CPNE5,DLL1,SYT4,DSCAM,CPNE6,TGFB2,SEMA7A,LIMK1,YAP1,ERBB4,MAPKAP1,NEDD4L,NRP1,TGFBR3,RPS6KA1,RIMS1,LGI1
0.0317318	272	34	GO:0050673	GO:BP	epithelial cell proliferation	SCG2,SFRP2,SPARC,SULF1,VEGFA,PTPRN,THBS1,F3,MEF2C,HMOX1,CDK6,NOTCH2,NR4A1,PPP1R16B,NUPR1,NRP2,PGF,FERMT1,ENG,MDK,EGR3,MYC,PRKX,TGFB2,YAP1,CDH13,NRP1,C6orf89,TIE1,NR4A3,FZD7,WNT5A,TGFBR3,RPS6KA1
0.0327036	468	50	GO:0050865	GO:BP	regulation of cell activation	CD74,HLA-DRA,PDGFRA,HLA-DPA1,CD24,HLA-DRB1,SOX4,HLA-DPB1,ANXA1,THBS1,THY1,MEF2C,PDPN,HSPD1,FOXJ1,LGALS3,MDK,TREM2,HLA-DOA,PDGFA,TYROBP,KLRC2,TCF3,DAPL1,LAPTM5,EPHB2,KLHL25,TOX,SMARCD1,PTPRC,ATM,CHRNB2,LGALS9,CEBPA,HAVCR2,IGFBP2,ACTL6B,SPI1,RUNX1,MAD2L2,IL1B,NR4A3,TLR4,RARA,WNT5A,BCL6,RPS6KA1,SDC4,LYN,FUNDC2
0.0331503	172	25	GO:0021700	GO:BP	developmental maturation	CNTN2,STXBP1,SYP,FGFR3,SIRT2,YWHAZ,SEZ6L,EDNRB,VEGFA,PTPRN,CAMK2B,NRXN1,SEZ6,UNC13A,CX3CR1,CEND1,CNTNAP2,LGI4,BMP2,RYR1,TGFB2,SPTBN4,ACTL6B,SRRM4,SLC24A4
0.0341152	183	26	GO:0071805	GO:BP	potassium ion transmembrane transport	ATP1B1,SLC12A5,KCNJ16,KCNIP3,LRRC55,ANK3,TREM2,KCNMA1,SLC24A3,KCNIP1,KCNF1,HCN2,SLC12A2,NEDD4L,KCNH2,KCNQ2,KCNK3,DPP10,KCNN3,KCNC1,NPPA,KCNQ5,KCNAB1,TMEM175,KCNK1,SLC24A4
0.0345831	42	11	GO:1905517	GO:BP	macrophage migration	EDNRB,THBS1,CX3CR1,LGALS3,MDK,TREM2,RARRES2,CSF1,P2RY12,MAPK1,AKIRIN1
0.0359795	262	33	GO:0034765	GO:BP	regulation of monoatomic ion transmembrane transport	ATP2B4,GRIN1,ATP1B1,SCN3B,SNTA1,THY1,KCNJ16,KCNIP3,LRRC55,HPCA,JPH3,SNCA,ANK3,GRIN2A,TREM2,HAP1,SCN2B,WNK2,KCNIP1,SCN1B,EPHB2,AHNAK,NEDD4L,RYR2,KCNH2,DMD,STAC2,DPP10,NPPA,FGF12,GRIN2C,KCNAB1,MMP9
0.0379558	93	17	GO:0048813	GO:BP	dendrite morphogenesis	CAMK2B,MAPK8IP2,CDK5R1,NGEF,DBN1,FARP1,KNDC1,EPHB1,EPHB2,ZNF365,NEDD4L,NRP1,GORASP1,ARC,CHRNB2,MAP6,CUX2
0.0414257	185	26	GO:0006909	GO:BP	phagocytosis	C4A,ANXA1,THBS1,PAK1,SYT7,ELMO1,TREM2,PIP5K1C,CORO1A,ADORA1,SRPX,TGM2,TYROBP,LIMK1,MEGF10,DOCK1,CD93,CYBA,MSR1,PTPRC,MERTK,C2,TLR4,RARA,LYN,RAB11FIP2
0.0440824	43	11	GO:1902305	GO:BP	regulation of sodium ion transmembrane transport	ATP2B4,ATP1B1,SCN3B,SNTA1,ANK3,SCN2B,WNK2,SCN1B,NEDD4L,DMD,FGF12
0.0457313	29	9	GO:0035176	GO:BP	social behavior	NRXN1,CX3CR1,MAPK8IP2,CNTNAP2,TREM2,NRXN3,CHRNB2,SHANK2,GRID1
0.0461702	59	13	GO:0036465	GO:BP	synaptic vesicle recycling	DNM1,PACSIN1,SNCB,SNAP91,SYT7,SNCA,PIP5K1C,AMPH,SNCG,SYNJ2,AP3B2,SYT5,ITSN1
0.0470164	51	12	GO:0099565	GO:BP	chemical synaptic transmission, postsynaptic	GRIN1,NRXN1,STX1B,MEF2C,MAPK8IP2,GRIN2A,SLC8A2,SLC8A3,CUX2,GRIN2C,CHRNA4,RIMS1
0.0470164	51	12	GO:0048857	GO:BP	neural nucleus development	CNP,PLP1,MAG,SIRT2,PADI2,MBP,LDHA,INA,S100A1,MAPKAP1,SYNGR3,CHRNB2
1.14212e-38	5161	481	GO:0071944	GO:CC	cell periphery	COL3A1,CD74,C4A,HLA-DRA,PDGFRA,HSP90AA1,GABBR1,COL1A2,ATP2B4,TTYH1,RASSF2,SNAP25,GPR17,HLA-C,HLA-DPA1,CNTN2,DNM1,STXBP1,COL4A2,PLP1,HIP1R,MAG,COL4A1,MAPT,SLC17A7,RTN3,TNR,FGFR3,POSTN,ERMN,SMOC1,GAS7,PSD2,PIK3R1,SIRT2,PDE4DIP,FADS2,SFRP2,CADM3,PACSIN1,GRIN1,HLA-DRB1,BCAN,EFEMP1,CD163,SLC38A1,TIMP1,SPARC,ABCA2,COL6A2,WLS,PREX1,ATP1B1,L1CAM,SYNGR1,MBP,CLDN11,SYNM,HLA-DPB1,PRKCB,ATP2B2,SULF1,TF,HSPA2…
1.36077e-30	1413	193	GO:0030054	GO:CC	cell junction	C4A,PDGFRA,SNAP25,CAMK2A,YWHAG,CNTN2,HSPA1B,DNM1,HIP1R,NEFL,SYP,MAPT,SLC17A7,RTN3,ATCAY,FGFR3,SIRT2,YWHAZ,CADM3,CPLX2,PACSIN1,GRIN1,MAP4K4,BCAN,NEFM,ABR,SYN1,ATP1B1,L1CAM,SYNGR1,CLDN11,CSRP1,NPTX1,ATP2B2,NSF,GRIA4,VEGFA,PTPRN,ANXA1,RIMS3,NRXN1,SEZ6,SNCB,AKAP12,UNC13A,CLSTN3,CLASP2,SNTA1,ITGB4,INA,APBB1,SLC6A17,THY1,RPH3A,MPZL1,ANXA6,PDPN,PAK1,ATP2B1,SNAP91,SYNE1,SV2B,HSPG2,PDE2A,MAPK8IP2,CDK5R1,L…
4.5869e-29	680	122	GO:0045202	GO:CC	synapse	C4A,SNAP25,CAMK2A,CNTN2,DNM1,HIP1R,NEFL,SYP,MAPT,SLC17A7,RTN3,ATCAY,YWHAZ,CPLX2,PACSIN1,GRIN1,BCAN,NEFM,ABR,SYN1,SYNGR1,NPTX1,ATP2B2,NSF,GRIA4,PTPRN,RIMS3,NRXN1,SEZ6,SNCB,UNC13A,CLSTN3,SNTA1,INA,APBB1,SLC6A17,RPH3A,ATP2B1,SNAP91,SYNE1,SV2B,PDE2A,MAPK8IP2,CDK5R1,LGI3,SYT7,GAD1,ITGA3,SLC35F1,GABRA1,GABRB3,NRP2,USH1C,GABRB2,SNCA,ANK3,GAP43,GPR158,PCDH15,GRIN2A,KALRN,SYT4,DSCAM,KCNMA1,GABRG2,SLC8A2,G…
3.73976e-24	4721	413	GO:0005886	GO:CC	plasma membrane	CD74,C4A,HLA-DRA,PDGFRA,HSP90AA1,GABBR1,ATP2B4,TTYH1,RASSF2,SNAP25,GPR17,HLA-C,HLA-DPA1,CNTN2,DNM1,STXBP1,PLP1,HIP1R,MAG,MAPT,SLC17A7,RTN3,FGFR3,GAS7,PSD2,PIK3R1,SIRT2,FADS2,CADM3,PACSIN1,GRIN1,HLA-DRB1,CD163,SLC38A1,SPARC,ABCA2,WLS,PREX1,ATP1B1,L1CAM,SYNGR1,CLDN11,SYNM,HLA-DPB1,PRKCB,ATP2B2,SULF1,TF,HSPA2,NSF,EDNRB,GRIA4,PTPRN,SCN3B,ANXA1,ENPP2,RIMS3,THBS1,F3,LINGO1,RGS4,NRXN1,EPB41L1,AKAP12,SLC…
1.65594e-22	829	125	GO:0043005	GO:CC	neuron projection	C4A,HSP90AA1,SNAP25,CAMK2A,CNTN2,HIP1R,NEFL,SYP,MAPT,RTN3,ATCAY,ERMN,SIRT2,STMN1,CPLX2,STMN2,PACSIN1,GRIN1,NEFM,OLFM1,L1CAM,MBP,CLDN11,ATP2B2,NSF,GRIA4,PTPRN,DCTN1,CAMK2B,NRXN1,SEZ6,SNCB,SLC12A5,UNC13A,CX3CR1,GPM6A,CLASP2,APBB1,THY1,DCX,RPH3A,PAK1,CDK5R1,LGI3,DBN1,SYT7,BSG,ADCY2,SCN2A,GABRA1,GABRB3,RASGRF1,NRP2,USH1C,CNTNAP2,FARP1,GABRB2,SNCA,ANK3,PCSK2,PCDH15,KNDC1,SYT4,DSCAM,GABRG2,DSCAML1,CPNE…
9.25086e-22	344	74	GO:0030424	GO:CC	axon	C4A,HSP90AA1,SNAP25,CNTN2,NEFL,MAPT,ATCAY,ERMN,SIRT2,CPLX2,STMN2,PACSIN1,GRIN1,NEFM,OLFM1,L1CAM,MBP,CLDN11,PTPRN,DCTN1,NRXN1,SNCB,UNC13A,GPM6A,CLASP2,APBB1,THY1,PAK1,CDK5R1,LGI3,DBN1,SYT7,SCN2A,RASGRF1,NRP2,CNTNAP2,SNCA,ANK3,SYT4,DSCAM,DSCAML1,CPNE6,SLC8A2,NEFH,ADCY8,DOCK7,NRSN1,TGFB2,CCK,SCN1B,BOC,GRM3,SNCG,MAP7,EPHB2,SLC1A1,PCLO,SYT5,HCN2,NRP1,CDK5R2,ATP2B3,KCNQ2,SHANK2,SPTBN4,MAP6,SLC8A3,KCNC1…
3.96881e-16	386	70	GO:0062023	GO:CC	collagen-containing extracellular matrix	COL3A1,COL1A2,COL4A2,COL4A1,TNR,POSTN,SMOC1,SFRP2,BCAN,EFEMP1,SPARC,COL6A2,L1CAM,SULF1,COL20A1,ANXA1,MGP,THBS1,F3,CCDC80,COL6A3,ANXA6,HSPG2,ADAMTS1,PCSK6,VWA1,CTSC,HNRNPM,TNC,COL16A1,LGALS3,COL5A2,FBLN1,MDK,COL9A2,AGT,LAMA4,SERPINA5,SRPX,TGM2,COL9A3,TGFB2,CD151,SEMA7A,CHADL,COL5A1,RARRES2,COL11A1,ABI3BP,MATN2,FGFBP3,FREM2,EFEMP2,SERPINA1,CDH13,COL4A5,PODN,CLEC3B,ANXA2,HAPLN4,OGN,LGALS9,ELN,LUM,AD…
6.13505e-15	216	49	GO:0043025	GO:CC	neuronal cell body	C4A,HSP90AA1,HIP1R,MAPT,ERMN,SIRT2,STMN2,SLC38A1,SEZ6L,OLFM1,L1CAM,MBP,GRIA4,PTPRN,DCTN1,NRXN1,SEZ6,SNCB,SLC12A5,CX3CR1,GPM6A,THY1,CDK5R1,SERPINI1,CNTNAP2,SNCA,KNDC1,DSCAM,SLC8A2,ADCY8,NRSN1,TGFB2,CADM2,SNCG,SLC1A1,MAST1,SLC12A2,UNC5A,ARC,SHANK2,SPTBN4,SLC8A3,KCNN3,KCNC1,SORBS2,GRIN3A,CACNA1B,MYO1D,CHRNA4
8.41058e-15	488	78	GO:0030312	GO:CC	external encapsulating structure	COL3A1,COL1A2,COL4A2,COL4A1,TNR,POSTN,SMOC1,SFRP2,BCAN,EFEMP1,TIMP1,SPARC,COL6A2,L1CAM,SULF1,COL20A1,VEGFA,ANXA1,MGP,THBS1,F3,LINGO1,CCDC80,COL6A3,ANXA6,HSPG2,ADAMTS1,PCSK6,VWA1,CTSC,HNRNPM,TNC,COL16A1,LGALS3,COL5A2,FBLN1,MDK,COL9A2,SPOCK3,AGT,TRIL,ECM2,LAMA4,SERPINA5,SRPX,TGM2,COL9A3,TGFB2,CD151,SEMA7A,CHADL,COL5A1,RARRES2,COL11A1,ABI3BP,MATN2,FGFBP3,FREM2,EFEMP2,DGCR6,SERPINA1,CDH13,COL4A5,PODN…
8.41058e-15	488	78	GO:0031012	GO:CC	extracellular matrix	COL3A1,COL1A2,COL4A2,COL4A1,TNR,POSTN,SMOC1,SFRP2,BCAN,EFEMP1,TIMP1,SPARC,COL6A2,L1CAM,SULF1,COL20A1,VEGFA,ANXA1,MGP,THBS1,F3,LINGO1,CCDC80,COL6A3,ANXA6,HSPG2,ADAMTS1,PCSK6,VWA1,CTSC,HNRNPM,TNC,COL16A1,LGALS3,COL5A2,FBLN1,MDK,COL9A2,SPOCK3,AGT,TRIL,ECM2,LAMA4,SERPINA5,SRPX,TGM2,COL9A3,TGFB2,CD151,SEMA7A,CHADL,COL5A1,RARRES2,COL11A1,ABI3BP,MATN2,FGFBP3,FREM2,EFEMP2,DGCR6,SERPINA1,CDH13,COL4A5,PODN…
2.10852e-14	1605	170	GO:0042995	GO:CC	cell projection	C4A,PDGFRA,HSP90AA1,ATP2B4,SNAP25,CAMK2A,GFAP,CNTN2,HIP1R,NEFL,SYP,MAPT,RTN3,ATCAY,ERMN,PSD2,SIRT2,STMN1,CPLX2,STMN2,PACSIN1,GRIN1,NEFM,OLFM1,ATP1B1,L1CAM,MBP,CLDN11,ATP2B2,NSF,GRIA4,PTPRN,ANXA1,DCTN1,CAMK2B,NRXN1,SEZ6,SNCB,SLC12A5,UNC13A,CX3CR1,GPM6A,PSD3,CLASP2,ANLN,ACTA2,PRKAR1B,APBB1,THY1,DCX,RPH3A,PDPN,PAK1,CDK6,CDK5R1,LGI3,S100B,DBN1,SYT7,BSG,PPP1R16B,ADCY2,ITGA3,HSPD1,SCN2A,SYNE2,GABRA1,GA…
3.64056e-14	242	51	GO:0044297	GO:CC	cell body	C4A,HSP90AA1,HIP1R,MAPT,ERMN,SIRT2,STMN2,SLC38A1,SEZ6L,OLFM1,L1CAM,MBP,GRIA4,PTPRN,DCTN1,NRXN1,SEZ6,SNCB,SLC12A5,CX3CR1,GPM6A,ACTA2,THY1,CDK5R1,SERPINI1,CNTNAP2,SNCA,KNDC1,DSCAM,SLC8A2,ADCY8,NRSN1,TGFB2,CADM2,SNCG,SLC1A1,MAST1,SLC12A2,UNC5A,ARC,SHANK2,SPTBN4,SLC8A3,KCNN3,KCNC1,SORBS2,PITPNM1,GRIN3A,CACNA1B,MYO1D,CHRNA4
4.65171e-14	451	73	GO:0036477	GO:CC	somatodendritic compartment	C4A,HSP90AA1,CAMK2A,HIP1R,MAPT,ATCAY,ERMN,SIRT2,STMN2,GRIN1,SLC38A1,SEZ6L,OLFM1,L1CAM,MBP,ATP2B2,NSF,GRIA4,PTPRN,DCTN1,NRXN1,SEZ6,SNCB,SLC12A5,CX3CR1,GPM6A,THY1,PAK1,CDK5R1,DBN1,ADCY2,SERPINI1,GABRA1,CNTNAP2,FARP1,SNCA,ANK3,KNDC1,DSCAM,GABRG2,CPNE6,HAP1,SLC8A2,ADCY8,ADORA1,NRSN1,TGFB2,CADM2,EPHB1,SNCG,APBA1,EPHB2,SLC1A1,MAST1,HCN2,SLC12A2,UNC5A,CHRM1,CYP46A1,ARC,SHANK2,SPTBN4,MAP6,SLC8A3,KCNN3,KC…
8.93507e-14	247	51	GO:0098793	GO:CC	presynapse	SNAP25,DNM1,SYP,SLC17A7,CPLX2,PACSIN1,GRIN1,SYN1,SYNGR1,PTPRN,RIMS3,NRXN1,SNCB,UNC13A,SLC6A17,RPH3A,ATP2B1,SNAP91,SV2B,PDE2A,LGI3,SYT7,GAD1,SLC35F1,SNCA,SYT4,SLC8A2,GRIK2,ADCY8,SVOP,AMPH,CNTNAP4,SNCG,CLTB,APBA1,SLC1A1,SYNGR3,SYNJ2,PCLO,SYT5,CYP46A1,TMEM163,ATP2B3,MYOF,SYNPR,DOC2A,SLC8A3,ITSN1,KCNC1,DISC1,RIMS1
9.41808e-14	1590	167	GO:0120025	GO:CC	plasma membrane bounded cell projection	C4A,PDGFRA,HSP90AA1,ATP2B4,SNAP25,CAMK2A,CNTN2,HIP1R,NEFL,SYP,MAPT,RTN3,ATCAY,ERMN,PSD2,SIRT2,STMN1,CPLX2,STMN2,PACSIN1,GRIN1,NEFM,OLFM1,ATP1B1,L1CAM,MBP,CLDN11,ATP2B2,NSF,GRIA4,PTPRN,ANXA1,DCTN1,CAMK2B,NRXN1,SEZ6,SNCB,SLC12A5,UNC13A,CX3CR1,GPM6A,PSD3,CLASP2,ANLN,ACTA2,PRKAR1B,APBB1,THY1,DCX,RPH3A,PDPN,PAK1,CDK6,CDK5R1,LGI3,S100B,DBN1,SYT7,BSG,ADCY2,ITGA3,HSPD1,SCN2A,SYNE2,GABRA1,GABRB3,DGKZ,RASG…
1.08132e-13	7579	545	GO:0016020	GO:CC	membrane	CD74,C4A,HLA-DRA,PDGFRA,HSP90AA1,GABBR1,ATP2B4,TTYH1,RASSF2,CNP,RPS24,SNAP25,CAMK2A,GPR17,HLA-C,HLA-DPA1,YWHAG,CNTN2,CD24,DNM1,STXBP1,PLP1,HIP1R,MAG,SYP,MAPT,SLC17A7,RTN3,ATCAY,FGFR3,GAS7,PSD2,PIK3R1,SIRT2,FADS2,CADM3,CPLX2,PACSIN1,GRIN1,NAPB,RAB6B,HLA-DRB1,CD163,ABR,SLC38A1,SPARC,ABCA2,SYN1,WSCD1,WLS,PREX1,ATP1B1,PLD3,L1CAM,SYNGR1,CLDN11,SYNM,HLA-DPB1,MCL1,CHL1,PRKCB,ATP2B2,SULF1,VPS13D,TF,HSPA2…
2.43954e-11	282	51	GO:0098794	GO:CC	postsynapse	CAMK2A,CNTN2,HIP1R,NEFL,MAPT,RTN3,GRIN1,NEFM,ATP2B2,NSF,GRIA4,SEZ6,CLSTN3,INA,RPH3A,SYNE1,MAPK8IP2,CDK5R1,GABRA1,ANK3,GAP43,GPR158,GRIN2A,KALRN,KCNMA1,GABRG2,SLC8A2,GRIK2,ADCY8,CLTB,APBA1,EPHB2,SLC1A1,CABP1,ERBB4,LRRTM2,DLGAP1,CYP46A1,IQSEC3,ARC,CACNG7,SHANK2,ADD3,DLG3,SLC8A3,KCNC1,CACNG3,GRID1,GRIN2C,GRIN3A,DISC1
2.94761e-11	725	92	GO:0009986	GO:CC	cell surface	CD74,HLA-DRA,HLA-C,HLA-DPA1,CD24,GRIN1,HLA-DRB1,CD163,SLC38A1,SPARC,L1CAM,MBP,HLA-DPB1,SULF1,TF,VEGFA,ANXA1,THBS1,F3,NRXN1,CX3CR1,CLSTN3,ITGB4,THY1,MPZL1,CRLF1,NOTCH2,GPR37,GFRA1,ITGA3,HSPD1,CNTFR,PCSK6,SELL,TNFRSF1A,CNTNAP2,ANK3,BMP2,CD44,LGALS3,GRIN2A,ENG,TREM2,AQP4,BTN3A2,DSCAML1,LPAR1,ITGB5,SERPINA5,SCUBE2,PDGFA,CD151,TYROBP,HM13,SEMA7A,KLRC2,CHADL,NT5E,P2RY12,FOLR2,GLDN,ITGA5,PTGFRN,GPC4,KCN…
4.35664e-11	146	35	GO:0097060	GO:CC	synaptic membrane	SNAP25,CNTN2,HIP1R,GRIN1,ATP2B2,GRIA4,RIMS3,NRXN1,UNC13A,CLSTN3,RPH3A,ATP2B1,SNAP91,SYNE1,PDE2A,ITGA3,ANK3,GPR158,GRIN2A,KCNMA1,GRIK2,CNTNAP4,ERBB4,LRRTM2,ATP2B3,CACNG7,SHANK2,DLG3,ITSN1,KCNC1,CACNG3,GRID1,GRIN2C,GRIN3A,RIMS1
2.03908e-10	3591	292	GO:0005576	GO:CC	extracellular region	COL3A1,CD74,C4A,HLA-DRA,HSP90AA1,COL1A2,CNP,HLA-C,YWHAG,HSPA1B,PLTP,DNM1,BCAS1,STXBP1,COL4A2,COL4A1,MAPT,RTN3,TNR,GPX3,SCG2,POSTN,ERMN,SMOC1,DKK3,YWHAZ,SFRP2,STMN1,SLIT1,GRIN1,NAPB,HLA-DRB1,BCAN,RPL34,PEG10,EFEMP1,CD163,SLC38A1,TIMP1,SPARC,PADI2,COL6A2,WLS,VGF,OLFM1,ATP1B1,PLD3,CHGB,CSRP1,FSTL1,IGFBP3,MYH11,CHL1,PRKCB,ATP2B2,SULF1,VPS13D,RNASE1,TF,HSPA2,QDPR,GRIA4,COL20A1,LDHA,VEGFA,HSPB6,CHI3L2,…
3.52568e-10	557	75	GO:0098797	GO:CC	plasma membrane protein complex	CD74,HLA-DRA,GABBR1,SNAP25,HLA-C,HLA-DPA1,GRIN1,HLA-DRB1,ABCA2,ATP1B1,HLA-DPB1,TF,HSPA2,GRIA4,SCN3B,SNTA1,ITGB4,KCNJ16,CALCRL,HSPG2,KCNIP3,ITGA3,CNTFR,LRRC55,SCN2A,GNG12,CNTNAP2,BMP2,SCN3A,GRIN2A,HLA-DOA,KCNMA1,GRIK2,SCN2B,GJA1,ITGB5,RYR1,GNAO1,KCNIP1,GNB3,SCN1B,KCNF1,CYBA,ERBB3,HCN2,CDH13,GJB1,AHNAK,GNG5,ITGA5,CACNA1H,BMPR1B,KCNH2,ANXA2,DMD,CACNG7,CHRNB2,KCNQ2,DPP10,KCNC1,CACNG3,ITGAX,GJB6,KCNQ5…
4.84399e-10	3569	289	GO:0031982	GO:CC	vesicle	CD74,C4A,HLA-DRA,HSP90AA1,COL1A2,CNP,SNAP25,CAMK2A,HLA-C,HLA-DPA1,YWHAG,HSPA1B,DNM1,BCAS1,STXBP1,COL4A2,HIP1R,SYP,SLC17A7,GPX3,SCG2,FGFR3,ERMN,YWHAZ,STMN1,PACSIN1,GRIN1,NAPB,HLA-DRB1,RPL34,PEG10,EFEMP1,CD163,SLC38A1,TIMP1,SPARC,ABCA2,PADI2,SYN1,COL6A2,WLS,VGF,ATP1B1,PLD3,CHGB,SYNGR1,CSRP1,HLA-DPB1,FSTL1,MYH11,CHL1,PRKCB,ATP2B2,VPS13D,RNASE1,TF,HSPA2,QDPR,GRIA4,LDHA,VEGFA,PTPRN,ANXA1,MGP,THBS1,CAM…
3.50091e-09	3206	262	GO:0005615	GO:CC	extracellular space	COL3A1,CD74,C4A,HLA-DRA,HSP90AA1,COL1A2,CNP,HLA-C,YWHAG,HSPA1B,PLTP,DNM1,BCAS1,STXBP1,COL4A2,COL4A1,RTN3,TNR,GPX3,SCG2,POSTN,ERMN,SMOC1,DKK3,YWHAZ,SFRP2,STMN1,SLIT1,NAPB,HLA-DRB1,BCAN,RPL34,EFEMP1,SLC38A1,TIMP1,SPARC,PADI2,COL6A2,WLS,VGF,OLFM1,ATP1B1,PLD3,CHGB,CSRP1,FSTL1,IGFBP3,MYH11,CHL1,PRKCB,ATP2B2,SULF1,VPS13D,RNASE1,TF,HSPA2,QDPR,LDHA,VEGFA,CHI3L2,ANXA1,ENPP2,MGP,THBS1,F3,LINGO1,IGFBP4,GPM6…
3.8545e-09	40	17	GO:0044304	GO:CC	main axon	CNTN2,MAPT,ERMN,SIRT2,MBP,THY1,LGI3,SCN2A,CNTNAP2,ANK3,SCN1B,KCNQ2,SPTBN4,ROBO2,SCN8A,MYO1D,KCNAB1
5.13719e-09	793	92	GO:0098590	GO:CC	plasma membrane region	ATP2B4,SNAP25,CNTN2,HIP1R,MAPT,PSD2,PACSIN1,GRIN1,SLC38A1,ATP1B1,ATP2B2,TF,GRIA4,ANXA1,RIMS3,NRXN1,UNC13A,CLSTN3,PSD3,CLASP2,THY1,RPH3A,SLC15A2,PDPN,ATP2B1,SNAP91,SYNE1,PDE2A,NDRG4,SLCO1A2,ITGA3,CNTFR,SYNE2,GABRA1,CNTNAP2,ANK3,CD44,GAP43,DLL1,GPR158,GRIN2A,MAL,TREM2,AQP4,KCNMA1,GABRG2,GRIK2,GJA1,ADCY8,DHRS3,SELPLG,ABCC5,CNTNAP4,SLC2A5,SLC1A1,ERBB4,ABCC3,ERBB3,LRRTM2,CDH13,SLC12A2,UNC5A,ITGA5,MAPK…
5.3333e-08	149	31	GO:0150034	GO:CC	distal axon	HSP90AA1,SNAP25,MAPT,CPLX2,STMN2,PACSIN1,GRIN1,OLFM1,L1CAM,PTPRN,NRXN1,SNCB,UNC13A,GPM6A,CLASP2,APBB1,THY1,CDK5R1,DBN1,RASGRF1,SNCA,DSCAM,SLC8A2,DOCK7,NRSN1,SNCG,SLC1A1,CDK5R2,SHANK2,SLC8A3,KCNC1
8.61712e-08	255	42	GO:0034702	GO:CC	monoatomic ion channel complex	SNAP25,GRIN1,HSPA2,GRIA4,SCN3B,KCNJ16,KCNIP3,LRRC55,SCN2A,CNTNAP2,SCN3A,GRIN2A,KCNMA1,GRIK2,SCN2B,RYR1,KCNIP1,SCN1B,KCNF1,HCN2,CNGA3,CACNA1H,RYR2,KCNH2,RYR3,CACNG7,CHRNB2,KCNQ2,DPP10,KCNC1,CACNG3,KCNQ5,CACHD1,GRIN2C,LRRC8D,GRIN3A,CACNA1B,GLRB,SCN8A,CHRNA4,KCNAB1,KCNK1
2.27877e-07	391	54	GO:0043235	GO:CC	receptor complex	CD74,PDGFRA,GABBR1,FGFR3,GRIN1,TF,GRIA4,ITGB4,CRLF1,CALCRL,NOTCH2,GPR37,GFRA1,ITGA3,HSPD1,CNTFR,GABRA1,GABRB3,TNFRSF1A,NRP2,GABRB2,BMP2,CD44,GRIN2A,ENG,GABRG2,GRIK2,ITGB5,TRIL,KLRC2,GABRD,ERBB4,ERBB3,NT5DC3,ITGA5,NRP1,BMPR1B,CACNG7,CHRNB2,OLR1,MERTK,CACNG3,ITGAX,GFRA2,TSHR,TIE1,GRIN2C,GRIN3A,TLR4,TGFBR3,CHRNA4,NTRK3,OSMR,LRP2
4.66951e-07	311	46	GO:1902495	GO:CC	transmembrane transporter complex	SNAP25,GRIN1,ABCA2,ATP1B1,HSPA2,GRIA4,SCN3B,KCNJ16,ATP6V1G2,KCNIP3,LRRC55,SCN2A,CNTNAP2,SCN3A,GRIN2A,KCNMA1,ATP6V1C1,GRIK2,SCN2B,RYR1,KCNIP1,SCN1B,KCNF1,HCN2,CNGA3,CACNA1H,RYR2,KCNH2,RYR3,CACNG7,CHRNB2,KCNQ2,DPP10,KCNC1,CACNG3,KCNQ5,CACHD1,GRIN2C,LRRC8D,GRIN3A,CACNA1B,GLRB,SCN8A,CHRNA4,KCNAB1,KCNK1
3.02077e-06	95	22	GO:0045211	GO:CC	postsynaptic membrane	CNTN2,GRIN1,ATP2B2,GRIA4,CLSTN3,RPH3A,SYNE1,ANK3,GPR158,GRIN2A,KCNMA1,GRIK2,ERBB4,LRRTM2,CACNG7,SHANK2,DLG3,KCNC1,CACNG3,GRID1,GRIN2C,GRIN3A
3.20372e-06	33	13	GO:0005581	GO:CC	collagen trimer	COL3A1,COL1A2,COL4A2,COL4A1,COL6A3,COL16A1,COL5A2,COL9A2,COL9A3,COL5A1,COL11A1,COL4A5,LUM
4.39269e-06	59	17	GO:0030672	GO:CC	synaptic vesicle membrane	SYP,SLC17A7,SYN1,SYNGR1,UNC13A,RPH3A,ATP2B1,SV2B,SLC35F1,SYT4,CLTB,SYNGR3,SYT5,TMEM163,MYOF,SYNPR,DOC2A
4.39269e-06	59	17	GO:0099501	GO:CC	exocytic vesicle membrane	SYP,SLC17A7,SYN1,SYNGR1,UNC13A,RPH3A,ATP2B1,SV2B,SLC35F1,SYT4,CLTB,SYNGR3,SYT5,TMEM163,MYOF,SYNPR,DOC2A
4.91567e-06	696	76	GO:0099081	GO:CC	supramolecular polymer	COL3A1,COL1A2,ATP2B4,CNP,GFAP,DNM1,COL4A2,NEFL,COL4A1,MAPT,GAS7,SIRT2,PDE4DIP,HLA-DRB1,NEFM,CLDN11,CSRP1,SYNM,MYH11,SLAIN1,TPPP3,SCN3B,ANXA1,DCTN1,KIF21B,CLASP2,INA,COL6A3,PAK1,SYNE1,CDK5R1,TUBA4A,LMNA,KIF5A,SYNE2,INF2,SNCA,ANK3,COL5A2,FBLN1,MICAL2,MICAL1,NEFH,CORO1A,RYR1,CHMP2A,PSRC1,COL5A1,COL11A1,LCP1,MYBPC1,EFEMP2,DNM1L,COL4A5,AHNAK,MAP6D1,KIF2A,RYR2,RYR3,DMD,REEP1,SHANK2,SPTBN4,MAP6,ELN,KLHL…
6.12028e-06	337	46	GO:1990351	GO:CC	transporter complex	SNAP25,GRIN1,ABCA2,ATP1B1,HSPA2,GRIA4,SCN3B,KCNJ16,ATP6V1G2,KCNIP3,LRRC55,SCN2A,CNTNAP2,SCN3A,GRIN2A,KCNMA1,ATP6V1C1,GRIK2,SCN2B,RYR1,KCNIP1,SCN1B,KCNF1,HCN2,CNGA3,CACNA1H,RYR2,KCNH2,RYR3,CACNG7,CHRNB2,KCNQ2,DPP10,KCNC1,CACNG3,KCNQ5,CACHD1,GRIN2C,LRRC8D,GRIN3A,CACNA1B,GLRB,SCN8A,CHRNA4,KCNAB1,KCNK1
8.12026e-06	153	28	GO:0070382	GO:CC	exocytic vesicle	SYP,SLC17A7,GRIN1,SYN1,SYNGR1,UNC13A,SLC6A17,RPH3A,ATP2B1,SNAP91,SV2B,LGI3,SYT7,SLC35F1,SYT13,SYT4,SYTL4,SVOP,AMPH,CLTB,APBA1,SYNGR3,SYT5,TMEM163,MYOF,SYNPR,DOC2A,SYTL2
9.40527e-06	154	28	GO:0099572	GO:CC	postsynaptic specialization	HIP1R,RTN3,GRIN1,ATP2B2,NSF,GRIA4,MAPK8IP2,CDK5R1,GAP43,GRIN2A,KALRN,SLC8A2,GRIK2,ADCY8,CABP1,LRRTM2,DLGAP1,IQSEC3,CACNG7,SHANK2,ADD3,DLG3,SLC8A3,CACNG3,GRID1,GRIN2C,GRIN3A,DISC1
1.11717e-05	204	33	GO:0034703	GO:CC	cation channel complex	SNAP25,HSPA2,SCN3B,KCNJ16,KCNIP3,LRRC55,SCN2A,CNTNAP2,SCN3A,KCNMA1,GRIK2,SCN2B,RYR1,KCNIP1,SCN1B,KCNF1,HCN2,CNGA3,CACNA1H,RYR2,KCNH2,RYR3,CACNG7,KCNQ2,DPP10,KCNC1,CACNG3,KCNQ5,CACHD1,CACNA1B,SCN8A,KCNAB1,KCNK1
1.17964e-05	1044	101	GO:0098796	GO:CC	membrane protein complex	CD74,HLA-DRA,GABBR1,SNAP25,HLA-C,HLA-DPA1,PIK3R1,CPLX2,GRIN1,NAPB,HLA-DRB1,ABCA2,ATP1B1,HLA-DPB1,TF,HSPA2,GRIA4,SCN3B,DCTN1,SNTA1,ITGB4,STX1B,KCNJ16,ATP6V1G2,SYNE1,CALCRL,HSPG2,KCNIP3,ITGA3,HSPD1,CNTFR,LRRC55,SCN2A,SYNE2,SOCS3,GNG12,CNTNAP2,BMP2,SCN3A,GRIN2A,INSIG1,HLA-DOA,KCNMA1,ATP6V1C1,GRIK2,SCN2B,GJA1,ITGB5,TRIL,RYR1,GNAO1,CHMP2A,KCNIP1,HM13,GNB3,SCN1B,CLTB,KCNF1,CYBA,AP3B2,ERBB3,HCN2,CDH13,G…
1.25142e-05	2132	176	GO:1903561	GO:CC	extracellular vesicle	CD74,C4A,HLA-DRA,HSP90AA1,COL1A2,CNP,HLA-C,YWHAG,HSPA1B,DNM1,BCAS1,STXBP1,COL4A2,GPX3,ERMN,YWHAZ,STMN1,NAPB,HLA-DRB1,RPL34,PEG10,EFEMP1,SLC38A1,TIMP1,PADI2,COL6A2,WLS,ATP1B1,PLD3,CSRP1,FSTL1,MYH11,CHL1,PRKCB,ATP2B2,VPS13D,RNASE1,TF,HSPA2,QDPR,GRIA4,LDHA,ANXA1,MGP,THBS1,GPM6A,PTPRF,CA2,ACTA2,ITGB4,PIP4K2C,COL6A3,THY1,ANXA6,SLC15A2,ATP2B1,CBR1,HSPG2,CFH,TUBA4A,SYT7,BSG,CRTAC1,GSTM3,GFRA1,ITGA3,SERP…
1.29398e-05	2133	176	GO:0065010	GO:CC	extracellular membrane-bounded organelle	CD74,C4A,HLA-DRA,HSP90AA1,COL1A2,CNP,HLA-C,YWHAG,HSPA1B,DNM1,BCAS1,STXBP1,COL4A2,GPX3,ERMN,YWHAZ,STMN1,NAPB,HLA-DRB1,RPL34,PEG10,EFEMP1,SLC38A1,TIMP1,PADI2,COL6A2,WLS,ATP1B1,PLD3,CSRP1,FSTL1,MYH11,CHL1,PRKCB,ATP2B2,VPS13D,RNASE1,TF,HSPA2,QDPR,GRIA4,LDHA,ANXA1,MGP,THBS1,GPM6A,PTPRF,CA2,ACTA2,ITGB4,PIP4K2C,COL6A3,THY1,ANXA6,SLC15A2,ATP2B1,CBR1,HSPG2,CFH,TUBA4A,SYT7,BSG,CRTAC1,GSTM3,GFRA1,ITGA3,SERP…
1.29398e-05	2133	176	GO:0043230	GO:CC	extracellular organelle	CD74,C4A,HLA-DRA,HSP90AA1,COL1A2,CNP,HLA-C,YWHAG,HSPA1B,DNM1,BCAS1,STXBP1,COL4A2,GPX3,ERMN,YWHAZ,STMN1,NAPB,HLA-DRB1,RPL34,PEG10,EFEMP1,SLC38A1,TIMP1,PADI2,COL6A2,WLS,ATP1B1,PLD3,CSRP1,FSTL1,MYH11,CHL1,PRKCB,ATP2B2,VPS13D,RNASE1,TF,HSPA2,QDPR,GRIA4,LDHA,ANXA1,MGP,THBS1,GPM6A,PTPRF,CA2,ACTA2,ITGB4,PIP4K2C,COL6A3,THY1,ANXA6,SLC15A2,ATP2B1,CBR1,HSPG2,CFH,TUBA4A,SYT7,BSG,CRTAC1,GSTM3,GFRA1,ITGA3,SERP…
1.39844e-05	129	25	GO:0008021	GO:CC	synaptic vesicle	SYP,SLC17A7,GRIN1,SYN1,SYNGR1,UNC13A,SLC6A17,RPH3A,ATP2B1,SNAP91,SV2B,LGI3,SYT7,SLC35F1,SYT4,SVOP,AMPH,CLTB,APBA1,SYNGR3,SYT5,TMEM163,MYOF,SYNPR,DOC2A
1.50662e-05	913	91	GO:0012506	GO:CC	vesicle membrane	CD74,HLA-DRA,SNAP25,CAMK2A,HLA-C,HLA-DPA1,SYP,SLC17A7,HLA-DRB1,CD163,SPARC,ABCA2,SYN1,WLS,PLD3,SYNGR1,HLA-DPB1,TF,GRIA4,ANXA1,CAMK2B,UNC13A,STAB1,GBP1,RPH3A,ANXA6,SLC15A2,ATP2B1,SV2B,MOXD1,GAD1,SLC35F1,ITPR1,SELL,INPP5F,SNCA,CD68,CD44,LGALS3,SYT4,SYTL4,HLA-DOA,MICAL1,MGST1,PIP5K1C,GJA1,SERPINA5,CHMP2A,TYROBP,EPHB1,SLC2A5,CLTB,CPNE1,CD93,WNT7B,FCGR2A,PCDH7,RAB15,SYNGR3,CYBA,SYT5,SLC12A2,NECAP2,LIT…
1.62378e-05	901	90	GO:0030659	GO:CC	cytoplasmic vesicle membrane	CD74,HLA-DRA,SNAP25,CAMK2A,HLA-C,HLA-DPA1,SYP,SLC17A7,HLA-DRB1,CD163,SPARC,ABCA2,SYN1,WLS,PLD3,SYNGR1,HLA-DPB1,TF,GRIA4,ANXA1,CAMK2B,UNC13A,STAB1,RPH3A,ANXA6,SLC15A2,ATP2B1,SV2B,MOXD1,GAD1,SLC35F1,ITPR1,SELL,INPP5F,SNCA,CD68,CD44,LGALS3,SYT4,SYTL4,HLA-DOA,MICAL1,MGST1,PIP5K1C,GJA1,SERPINA5,CHMP2A,TYROBP,EPHB1,SLC2A5,CLTB,CPNE1,CD93,WNT7B,FCGR2A,PCDH7,RAB15,SYNGR3,CYBA,SYT5,SLC12A2,NECAP2,LITAF,TM…
1.98694e-05	88	20	GO:0030426	GO:CC	growth cone	HSP90AA1,SNAP25,MAPT,STMN2,OLFM1,L1CAM,NRXN1,GPM6A,CLASP2,APBB1,THY1,CDK5R1,DBN1,RASGRF1,SNCA,DSCAM,DOCK7,NRSN1,CDK5R2,SHANK2
2.52975e-05	161	28	GO:0098984	GO:CC	neuron to neuron synapse	HIP1R,RTN3,GRIN1,ATP2B2,NSF,GRIA4,NRXN1,MAPK8IP2,CDK5R1,GAP43,GRIN2A,KALRN,SLC8A2,GRIK2,ADCY8,SLC1A1,CABP1,IQSEC3,CACNG7,SHANK2,ADD3,DLG3,SLC8A3,CACNG3,GRID1,GRIN2C,GRIN3A,DISC1
3.05895e-05	13	8	GO:0043209	GO:CC	myelin sheath	HSP90AA1,CNTN2,PLP1,MAG,ERMN,SIRT2,MBP,MYO1D
3.08017e-05	688	73	GO:0099512	GO:CC	supramolecular fiber	COL3A1,COL1A2,ATP2B4,CNP,GFAP,DNM1,NEFL,MAPT,GAS7,SIRT2,PDE4DIP,HLA-DRB1,NEFM,CLDN11,CSRP1,SYNM,MYH11,SLAIN1,TPPP3,SCN3B,ANXA1,DCTN1,KIF21B,CLASP2,INA,COL6A3,PAK1,SYNE1,CDK5R1,TUBA4A,LMNA,KIF5A,SYNE2,INF2,SNCA,ANK3,COL5A2,FBLN1,MICAL2,MICAL1,NEFH,CORO1A,RYR1,CHMP2A,PSRC1,COL5A1,COL11A1,LCP1,MYBPC1,EFEMP2,DNM1L,AHNAK,MAP6D1,KIF2A,RYR2,RYR3,DMD,REEP1,SHANK2,SPTBN4,MAP6,ELN,KLHL21,LUM,LMOD1,IGFN1,GJ…
3.1373e-05	344	45	GO:0097447	GO:CC	dendritic tree	C4A,HSP90AA1,CAMK2A,HIP1R,MAPT,ATCAY,GRIN1,ATP2B2,NSF,GRIA4,SEZ6,CX3CR1,THY1,PAK1,CDK5R1,DBN1,ADCY2,GABRA1,CNTNAP2,FARP1,ANK3,KNDC1,DSCAM,GABRG2,CPNE6,HAP1,SLC8A2,ADCY8,ADORA1,EPHB1,APBA1,EPHB2,SLC1A1,HCN2,CHRM1,CYP46A1,ARC,SHANK2,MAP6,SLC8A3,KCNC1,SORBS2,MYO1D,CHRNA4,LRP2
3.62464e-05	154	27	GO:0032279	GO:CC	asymmetric synapse	HIP1R,RTN3,GRIN1,ATP2B2,NSF,GRIA4,MAPK8IP2,CDK5R1,GAP43,GRIN2A,KALRN,SLC8A2,GRIK2,ADCY8,SLC1A1,CABP1,IQSEC3,CACNG7,SHANK2,ADD3,DLG3,SLC8A3,CACNG3,GRID1,GRIN2C,GRIN3A,DISC1
4.36036e-05	92	20	GO:0030427	GO:CC	site of polarized growth	HSP90AA1,SNAP25,MAPT,STMN2,OLFM1,L1CAM,NRXN1,GPM6A,CLASP2,APBB1,THY1,CDK5R1,DBN1,RASGRF1,SNCA,DSCAM,DOCK7,NRSN1,CDK5R2,SHANK2
5.18158e-05	147	26	GO:0014069	GO:CC	postsynaptic density	HIP1R,RTN3,GRIN1,ATP2B2,NSF,GRIA4,MAPK8IP2,CDK5R1,GAP43,GRIN2A,KALRN,SLC8A2,GRIK2,ADCY8,CABP1,IQSEC3,CACNG7,SHANK2,ADD3,DLG3,SLC8A3,CACNG3,GRID1,GRIN2C,GRIN3A,DISC1
6.20118e-05	295	40	GO:0030133	GO:CC	transport vesicle	CD74,HLA-DRA,HLA-C,HLA-DPA1,SYP,SLC17A7,FGFR3,GRIN1,HLA-DRB1,SYN1,SYNGR1,HLA-DPB1,UNC13A,SLC6A17,RPH3A,ATP2B1,SNAP91,SV2B,LGI3,SYT7,SLC35F1,SYT13,SYT4,SYTL4,NRSN1,SVOP,AMPH,CLTB,APBA1,LAPTM5,SYNGR3,SYT5,TMEM163,MYOF,SYNPR,DOC2A,CRISPLD2,SYTL2,FGFRL1,SEC31B
6.46073e-05	341	44	GO:0030425	GO:CC	dendrite	C4A,HSP90AA1,CAMK2A,HIP1R,MAPT,ATCAY,GRIN1,ATP2B2,NSF,GRIA4,SEZ6,THY1,PAK1,CDK5R1,DBN1,ADCY2,GABRA1,CNTNAP2,FARP1,ANK3,KNDC1,DSCAM,GABRG2,CPNE6,HAP1,SLC8A2,ADCY8,ADORA1,EPHB1,APBA1,EPHB2,SLC1A1,HCN2,CHRM1,CYP46A1,ARC,SHANK2,MAP6,SLC8A3,KCNC1,SORBS2,MYO1D,CHRNA4,LRP2
6.98055e-05	2109	171	GO:0070062	GO:CC	extracellular exosome	CD74,C4A,HLA-DRA,HSP90AA1,COL1A2,CNP,HLA-C,YWHAG,HSPA1B,DNM1,BCAS1,STXBP1,COL4A2,GPX3,ERMN,YWHAZ,STMN1,NAPB,HLA-DRB1,RPL34,EFEMP1,SLC38A1,TIMP1,PADI2,COL6A2,WLS,ATP1B1,PLD3,CSRP1,FSTL1,MYH11,CHL1,PRKCB,ATP2B2,VPS13D,RNASE1,TF,HSPA2,QDPR,LDHA,ANXA1,MGP,THBS1,GPM6A,PTPRF,CA2,ACTA2,ITGB4,PIP4K2C,COL6A3,THY1,ANXA6,SLC15A2,ATP2B1,CBR1,HSPG2,CFH,TUBA4A,SYT7,BSG,CRTAC1,GSTM3,GFRA1,ITGA3,SERPINI1,HSPD1,S…
0.000121287	134	24	GO:0030658	GO:CC	transport vesicle membrane	CD74,HLA-DRA,HLA-C,HLA-DPA1,SYP,SLC17A7,HLA-DRB1,SYN1,SYNGR1,HLA-DPB1,UNC13A,RPH3A,ATP2B1,SV2B,SLC35F1,SYT4,CLTB,SYNGR3,SYT5,TMEM163,MYOF,SYNPR,DOC2A,SEC31B
0.000162711	20	9	GO:0098644	GO:CC	complex of collagen trimers	COL3A1,COL1A2,COL4A2,COL4A1,COL5A2,COL5A1,COL11A1,COL4A5,LUM
0.000219801	392	47	GO:0030055	GO:CC	cell-substrate junction	YWHAG,HSPA1B,FGFR3,YWHAZ,MAP4K4,L1CAM,CSRP1,ANXA1,AKAP12,CLASP2,ITGB4,THY1,MPZL1,ANXA6,HSPG2,BSG,ENAH,ITGA3,RPLP1,SYNE2,EFS,SPRY4,CORO2B,SORBS3,TNC,CD44,FERMT1,ENG,AFAP1,PIP5K1C,GJA1,ITGB5,DOCK7,TGM2,CD151,FLNB,LCP1,FAT1,CDH13,AHNAK,ITGA5,MAPK1,NRP1,PTPRC,DMD,PARVA,MCAM
0.000295141	112	21	GO:0031256	GO:CC	leading edge membrane	HIP1R,MAPT,PSD2,PACSIN1,ATP2B2,PSD3,CLASP2,THY1,PDPN,SYNE2,GABRA1,CNTNAP2,CD44,GABRG2,AMPH,UNC5A,ITGA5,KCNC1,ROBO2,MYO1D,PLEKHA1
0.000296043	384	46	GO:0005925	GO:CC	focal adhesion	YWHAG,HSPA1B,FGFR3,YWHAZ,MAP4K4,L1CAM,CSRP1,ANXA1,AKAP12,CLASP2,ITGB4,THY1,MPZL1,ANXA6,HSPG2,BSG,ENAH,ITGA3,RPLP1,SYNE2,EFS,SPRY4,CORO2B,SORBS3,TNC,CD44,FERMT1,ENG,AFAP1,PIP5K1C,GJA1,ITGB5,DOCK7,TGM2,CD151,FLNB,LCP1,FAT1,CDH13,AHNAK,ITGA5,MAPK1,NRP1,PTPRC,PARVA,MCAM
0.000340012	12	7	GO:0033268	GO:CC	node of Ranvier	CNTN2,SCN2A,ANK3,SCN1B,KCNQ2,SPTBN4,SCN8A
0.000416365	1999	160	GO:0097708	GO:CC	intracellular vesicle	CD74,HLA-DRA,HSP90AA1,SNAP25,CAMK2A,HLA-C,HLA-DPA1,HSPA1B,DNM1,STXBP1,HIP1R,SYP,SLC17A7,SCG2,FGFR3,PACSIN1,GRIN1,HLA-DRB1,CD163,TIMP1,SPARC,ABCA2,PADI2,SYN1,WLS,VGF,PLD3,CHGB,SYNGR1,HLA-DPB1,TF,GRIA4,VEGFA,PTPRN,ANXA1,THBS1,CAMK2B,NRXN1,UNC13A,STAB1,SLC6A17,GBP1,RPH3A,ANXA6,SLC15A2,PDPN,ATP2B1,SNAP91,SV2B,CALCRL,LGI3,MOXD1,SYT7,BSG,GAD1,SERPINI1,HSPD1,SLC35F1,ITPR1,ASTN2,SELL,SYT13,CNTNAP2,INPP5F…
0.000441354	1698	140	GO:0098588	GO:CC	bounding membrane of organelle	CD74,HLA-DRA,TTYH1,SNAP25,CAMK2A,HLA-C,HLA-DPA1,SYP,SLC17A7,RAB6B,HLA-DRB1,CD163,SPARC,ABCA2,SYN1,WSCD1,WLS,PLD3,SYNGR1,HLA-DPB1,MCL1,TF,NSF,GRIA4,ANXA1,CAMK2B,UNC13A,STAB1,B3GAT1,RPH3A,ANXA6,SLC15A2,ATP2B1,ATP6V1G2,SV2B,HMOX1,PDE2A,NMNAT2,NOTCH2,MOXD1,IFITM1,BSG,ST6GAL1,GAD1,SLC35F1,ITPR1,ST8SIA3,SELL,TNFRSF1A,JPH3,AGPAT3,INPP5F,SNCA,CTSC,CD68,CD44,CHST9,LGALS3,SLC7A14,SYT4,ST6GAL2,SREBF1,SYTL4,…
0.000528296	80	17	GO:0042383	GO:CC	sarcolemma	ATP2B4,ATP1B1,SYNM,SNTA1,ANXA6,ANK3,AQP4,SLC8A2,RYR1,SLC2A5,SCN1B,AHNAK,RYR2,RYR3,DMD,CACNG7,SLC8A3
0.000584422	1995	159	GO:0031410	GO:CC	cytoplasmic vesicle	CD74,HLA-DRA,HSP90AA1,SNAP25,CAMK2A,HLA-C,HLA-DPA1,HSPA1B,DNM1,STXBP1,HIP1R,SYP,SLC17A7,SCG2,FGFR3,PACSIN1,GRIN1,HLA-DRB1,CD163,TIMP1,SPARC,ABCA2,PADI2,SYN1,WLS,VGF,PLD3,CHGB,SYNGR1,HLA-DPB1,TF,GRIA4,VEGFA,PTPRN,ANXA1,THBS1,CAMK2B,NRXN1,UNC13A,STAB1,SLC6A17,GBP1,RPH3A,ANXA6,SLC15A2,PDPN,ATP2B1,SNAP91,SV2B,CALCRL,LGI3,MOXD1,SYT7,BSG,GAD1,SERPINI1,HSPD1,SLC35F1,ITPR1,ASTN2,SELL,SYT13,CNTNAP2,INPP5F…
0.000718114	9	6	GO:0005883	GO:CC	neurofilament	NEFL,NEFM,CLDN11,INA,NEFH,SHANK2
0.00108814	294	37	GO:0031252	GO:CC	cell leading edge	HIP1R,MAPT,PSD2,STMN2,PACSIN1,ATP2B2,PSD3,CLASP2,ACTA2,ITGB4,APBB1,THY1,PDPN,PAK1,CDK6,S100B,SYNE2,GABRA1,DGKZ,CNTNAP2,CD44,GABRG2,CORO1A,ABI1,AMPH,LIMK1,LCP1,UNC5A,ITGA5,KCNC1,ROBO2,RAPGEF3,KITLG,PODXL,IQGAP2,MYO1D,PLEKHA1
0.00114995	895	83	GO:0099503	GO:CC	secretory vesicle	HSP90AA1,SNAP25,HLA-C,HSPA1B,STXBP1,SYP,SLC17A7,SCG2,GRIN1,TIMP1,SPARC,PADI2,SYN1,CHGB,SYNGR1,TF,VEGFA,PTPRN,THBS1,UNC13A,SLC6A17,RPH3A,ATP2B1,SNAP91,SV2B,LGI3,MOXD1,SYT7,HSPD1,SLC35F1,ITPR1,SELL,SYT13,SNCA,SRGN,CTSC,CD68,CD44,LGALS3,KLK6,SYT4,SYTL4,MGST1,SERPINA5,ISLR,PDGFA,TGFB2,TYROBP,SVOP,AMPH,SLC2A5,RARRES2,CHGA,CLTB,PCSK1,APBA1,CPNE1,CD93,FCGR2A,PCDH7,SYNGR3,CYBA,SYT5,SERPINA1,MAPK1,TMEM163…
0.00139749	4062	286	GO:0012505	GO:CC	endomembrane system	COL3A1,CD74,C4A,HLA-DRA,PDGFRA,HSP90AA1,COL1A2,TTYH1,RASSF2,RPS24,SNAP25,HLA-C,HLA-DPA1,HSPA1B,DNM1,STXBP1,COL4A2,SYP,COL4A1,SLC17A7,RTN3,SCG2,FGFR3,POSTN,PDE4DIP,FADS2,PACSIN1,GRIN1,RAB6B,HLA-DRB1,BCAN,RPL34,TIMP1,SPARC,SEZ6L,ABCA2,PADI2,SYN1,WSCD1,COL6A2,WLS,VGF,OLFM1,PLD3,CHGB,SYNGR1,HLA-DPB1,FSTL1,IGFBP3,SULF1,TF,NSF,COL20A1,VEGFA,PTPRN,ANXA1,THBS1,DCTN1,NRXN1,SEZ6,UNC13A,IGFBP4,CLSTN3,CLASP2…
0.00165372	53	13	GO:0042734	GO:CC	presynaptic membrane	SNAP25,RIMS3,NRXN1,UNC13A,ATP2B1,SNAP91,PDE2A,GRIK2,CNTNAP4,ATP2B3,ITSN1,KCNC1,RIMS1
0.00205082	39	11	GO:0099634	GO:CC	postsynaptic specialization membrane	ATP2B2,GRIA4,GRIN2A,GRIK2,LRRTM2,CACNG7,DLG3,CACNG3,GRID1,GRIN2C,GRIN3A
0.00339391	7	5	GO:0030673	GO:CC	axolemma	MAPT,THY1,CNTNAP2,ROBO2,MYO1D
0.00358318	11	6	GO:0098643	GO:CC	banded collagen fibril	COL3A1,COL1A2,COL5A2,COL5A1,COL11A1,LUM
0.00358318	11	6	GO:0005583	GO:CC	fibrillar collagen trimer	COL3A1,COL1A2,COL5A2,COL5A1,COL11A1,LUM
0.00371488	298	36	GO:0030139	GO:CC	endocytic vesicle	CD74,HLA-DRA,HSP90AA1,CAMK2A,HLA-C,HLA-DPA1,DNM1,HLA-DRB1,CD163,SPARC,WLS,HLA-DPB1,TF,GRIA4,CAMK2B,NRXN1,STAB1,SLC15A2,SYT7,INPP5F,LPAR1,ITGB5,CORO1A,RIN2,CLTB,HCLS1,WNT7B,CYBA,MSR1,HP,CACNG3,WNT5A,LYN,RAB11FIP5,HVCN1,LRP2
0.00398983	715	68	GO:0070161	GO:CC	anchoring junction	YWHAG,HSPA1B,FGFR3,SIRT2,YWHAZ,CADM3,MAP4K4,ATP1B1,L1CAM,CLDN11,CSRP1,VEGFA,ANXA1,AKAP12,CLASP2,ITGB4,THY1,MPZL1,ANXA6,PAK1,HSPG2,BSG,ENAH,ITGA3,RPLP1,SYNE2,EFS,SPRY4,CORO2B,SORBS3,ANK3,TNC,CD44,DLL1,FERMT1,ENG,AFAP1,PIP5K1C,GJA1,ITGB5,TJP2,DOCK7,TGM2,CD151,FLNB,BAIAP2,SCN1B,YAP1,LCP1,FAT1,CDH13,GJB1,AHNAK,ITGA5,MAPK1,NRP1,ANXA2,PTPRC,DMD,PARVA,SPTBN4,DLG3,GJB6,ESAM,PODXL,MCAM,FGFRL1,CLDN10
0.00400316	83	16	GO:0098978	GO:CC	glutamatergic synapse	YWHAZ,ABR,NPTX1,ATP2B2,NRXN1,NRP2,CTTNBP2,PCLO,DLGAP1,ATP2B3,LRRTM3,WNT5A,DISC1,SLITRK1,SPTB,CADPS2
0.00400316	83	16	GO:0008076	GO:CC	voltage-gated potassium channel complex	SNAP25,KCNJ16,KCNIP3,LRRC55,CNTNAP2,KCNMA1,KCNIP1,KCNF1,HCN2,KCNH2,KCNQ2,DPP10,KCNC1,KCNQ5,KCNAB1,KCNK1
0.00478387	35	10	GO:0098839	GO:CC	postsynaptic density membrane	ATP2B2,GRIA4,GRIN2A,GRIK2,CACNG7,DLG3,CACNG3,GRID1,GRIN2C,GRIN3A
0.00500076	290	35	GO:0005788	GO:CC	endoplasmic reticulum lumen	COL3A1,C4A,COL1A2,COL4A2,COL4A1,SCG2,TIMP1,COL6A2,VGF,CHGB,FSTL1,IGFBP3,TF,COL20A1,THBS1,IGFBP4,COL6A3,CHRDL1,VWA1,CTSC,TNC,COL16A1,COL5A2,PRSS23,COL9A2,COL9A3,PDGFA,COL5A1,COL11A1,CSF1,WNT7B,SERPINA1,COL4A5,MAPK1,WNT5A
0.00523491	94	17	GO:0034705	GO:CC	potassium channel complex	SNAP25,KCNJ16,KCNIP3,LRRC55,CNTNAP2,KCNMA1,GRIK2,KCNIP1,KCNF1,HCN2,KCNH2,KCNQ2,DPP10,KCNC1,KCNQ5,KCNAB1,KCNK1
0.00636574	68	14	GO:0030175	GO:CC	filopodium	ERMN,GPM6A,ACTA2,PDPN,ITGA3,SYNE2,GAP43,ABI1,LCP1,DMD,RAPGEF3,KITLG,PODXL,IQGAP2
0.00883231	138	21	GO:0098858	GO:CC	actin-based cell projection	ERMN,GPM6A,ACTA2,PDPN,ITGA3,SYNE2,USH1C,CD44,GAP43,PCDH15,PDGFA,ABI1,LCP1,TBC1D10A,DMD,RAPGEF3,KITLG,PODXL,IQGAP2,MYO1F,MYO1D
0.00968594	530	53	GO:0098552	GO:CC	side of membrane	CD74,HLA-DRA,HLA-C,HLA-DPA1,HLA-DRB1,CD163,SLC38A1,HLA-DPB1,THBS1,F3,CX3CR1,THY1,CRLF1,GFRA1,ITGA3,CNTFR,SELL,SOCS3,GNG12,FARP1,ENG,AQP4,BTN3A2,SERPINA5,GNAO1,BLOC1S2,KCNIP1,HM13,GNB3,SEMA7A,KLRC2,GNG5,FOLR2,ITGA5,LITAF,GPC4,PTPRC,CHRNB2,STAC2,ITGAX,GFRA2,BTN3A3,BCAM,TLR4,TGFBR3,MCAM,BTN3A1,LYN,CHRNA4,KCNAB1,OSMR,SPTB,LRP2
0.0105684	38	10	GO:0032589	GO:CC	neuron projection membrane	MAPT,ATP2B2,THY1,GABRA1,CNTNAP2,GABRG2,UNC5A,KCNC1,ROBO2,MYO1D
0.012402	219	28	GO:0031253	GO:CC	cell projection membrane	HIP1R,MAPT,PSD2,PACSIN1,ATP2B2,PSD3,CLASP2,THY1,PDPN,ITGA3,SYNE2,GABRA1,CNTNAP2,CD44,GAP43,GABRG2,DHRS3,SLC12A2,UNC5A,ITGA5,DMD,SHANK2,KCNC1,ROBO2,PODXL,MYO1D,PLEKHA1,LRP2
0.0152939	19	7	GO:0042611	GO:CC	MHC protein complex	CD74,HLA-DRA,HLA-C,HLA-DPA1,HLA-DRB1,HLA-DPB1,HLA-DOA
0.0181453	212	27	GO:0045121	GO:CC	membrane raft	ATP2B4,CD24,MAPT,SULF1,THY1,PDPN,ADCY2,TNFRSF1A,DLL1,MAL,TREM2,KCNMA1,GJA1,ADCY8,SELPLG,CDH13,AHNAK,MAPK1,ANXA2,ARC,MYOF,PTPRC,DMD,CHRNB2,TFPI,LYN,PLVAP
0.0185233	9	5	GO:0001518	GO:CC	voltage-gated sodium channel complex	SCN3B,SCN2A,SCN2B,SCN1B,SCN8A
0.019698	213	27	GO:0098857	GO:CC	membrane microdomain	ATP2B4,CD24,MAPT,SULF1,THY1,PDPN,ADCY2,TNFRSF1A,DLL1,MAL,TREM2,KCNMA1,GJA1,ADCY8,SELPLG,CDH13,AHNAK,MAPK1,ANXA2,ARC,MYOF,PTPRC,DMD,CHRNB2,TFPI,LYN,PLVAP
0.0201335	14	6	GO:0042613	GO:CC	MHC class II protein complex	CD74,HLA-DRA,HLA-DPA1,HLA-DRB1,HLA-DPB1,HLA-DOA
0.0215068	41	10	GO:0031594	GO:CC	neuromuscular junction	SYNGR1,NRXN1,UNC13A,SNTA1,CDK5R1,ANK3,SYNGR3,PDZRN3,DLG3,SLC8A3
0.0247262	313	35	GO:0009897	GO:CC	external side of plasma membrane	HLA-C,HLA-DRB1,CD163,SLC38A1,THBS1,F3,CX3CR1,THY1,CRLF1,GFRA1,ITGA3,CNTFR,SELL,ENG,AQP4,BTN3A2,SERPINA5,SEMA7A,KLRC2,FOLR2,ITGA5,GPC4,PTPRC,CHRNB2,ITGAX,GFRA2,BTN3A3,BCAM,TLR4,TGFBR3,MCAM,BTN3A1,CHRNA4,OSMR,LRP2
0.0314433	51	11	GO:0016529	GO:CC	sarcoplasmic reticulum	THBS1,S100A1,ITPR1,SYNE2,JPH3,ANK3,RYR1,RYR2,RYR3,CMYA5,TMEM109
0.0446446	22	7	GO:0098982	GO:CC	GABA-ergic synapse	ATP2B2,NRXN1,LRRTM2,PCLO,ATP2B3,DISC1,SLITRK1
4.5378e-09	471	64	GO:0015267	GO:MF	channel activity	TTYH1,SLC17A7,GRIN1,MCL1,GRIA4,SCN3B,ANXA6,KCNJ16,LRRC55,ITPR1,SCN2A,GABRA1,GABRB3,GABRB2,SCN3A,GRIN2A,TTYH2,AQP4,KCNMA1,GABRG2,GRIK2,SCN2B,GJA1,RYR1,SLC24A3,SCN1B,KCNF1,BEST3,GABRD,HCN2,GJB1,SLC12A2,CNGA3,CACNA1H,RYR2,KCNH2,ANXA2,RYR3,CACNG7,CHRNB2,KCNQ2,KCNK3,KCNN3,KCNC1,TMC6,CACNG3,TRPM3,GJB6,KCNQ5,GRID1,CACHD1,GRIN2C,LRRC8D,GRIN3A,CACNA1B,GLRB,SCN8A,CHRNA4,CLCN6,TMEM109,TMEM175,KCNK1,HVCN1,SL…
4.98318e-09	472	64	GO:0022803	GO:MF	passive transmembrane transporter activity	TTYH1,SLC17A7,GRIN1,MCL1,GRIA4,SCN3B,ANXA6,KCNJ16,LRRC55,ITPR1,SCN2A,GABRA1,GABRB3,GABRB2,SCN3A,GRIN2A,TTYH2,AQP4,KCNMA1,GABRG2,GRIK2,SCN2B,GJA1,RYR1,SLC24A3,SCN1B,KCNF1,BEST3,GABRD,HCN2,GJB1,SLC12A2,CNGA3,CACNA1H,RYR2,KCNH2,ANXA2,RYR3,CACNG7,CHRNB2,KCNQ2,KCNK3,KCNN3,KCNC1,TMC6,CACNG3,TRPM3,GJB6,KCNQ5,GRID1,CACHD1,GRIN2C,LRRC8D,GRIN3A,CACNA1B,GLRB,SCN8A,CHRNA4,CLCN6,TMEM109,TMEM175,KCNK1,HVCN1,SL…
6.8432e-09	166	34	GO:0005201	GO:MF	extracellular matrix structural constituent	COL3A1,COL1A2,COL4A2,COL4A1,POSTN,EFEMP1,SPARC,COL6A2,MGP,THBS1,COL6A3,HSPG2,VWA1,TNC,COL16A1,COL5A2,FBLN1,COL9A2,LAMA4,SRPX,COL9A3,CHADL,COL5A1,COL11A1,ABI3BP,MATN2,EFEMP2,COL4A5,PODN,HAPLN4,OGN,ELN,LUM,THSD4
1.27729e-08	414	58	GO:0005216	GO:MF	monoatomic ion channel activity	TTYH1,SLC17A7,GRIN1,GRIA4,SCN3B,ANXA6,KCNJ16,LRRC55,ITPR1,SCN2A,GABRA1,GABRB3,GABRB2,SCN3A,GRIN2A,TTYH2,KCNMA1,GABRG2,GRIK2,SCN2B,RYR1,SLC24A3,SCN1B,KCNF1,BEST3,GABRD,HCN2,CNGA3,CACNA1H,RYR2,KCNH2,ANXA2,RYR3,CACNG7,CHRNB2,KCNQ2,KCNK3,KCNN3,KCNC1,TMC6,CACNG3,TRPM3,KCNQ5,GRID1,CACHD1,GRIN2C,LRRC8D,GRIN3A,CACNA1B,GLRB,SCN8A,CHRNA4,CLCN6,TMEM109,TMEM175,KCNK1,HVCN1,SLC24A4
4.97391e-08	372	53	GO:0005509	GO:MF	calcium ion binding	VSNL1,SLIT1,GRIN1,SPARC,ATP2B2,ANXA1,ENPP2,HPCAL4,THBS1,NRXN1,SNCB,NELL2,S100A1,RPH3A,ANXA6,CAPS,CDK5R1,S100B,SYT7,KCNIP3,ITPR1,ASTN2,SELL,SYT13,HPCA,SNCA,FBLN1,SYT4,SCIN,CPNE6,RYR1,TGM2,REPS2,KCNIP1,PITPNM3,MASP1,LCP1,HPCAL1,CABP1,CPNE1,PCLO,SYT5,CDH13,MAN1C1,ITGA5,CLEC3B,ANXA2,MYOF,ITSN1,RUNX1,TPD52,PITPNM1,LRP2
9.32455e-08	302	46	GO:0022836	GO:MF	gated channel activity	TTYH1,GRIN1,GRIA4,ANXA6,KCNJ16,LRRC55,ITPR1,SCN2A,GABRA1,GABRB3,GABRB2,SCN3A,GRIN2A,TTYH2,KCNMA1,GABRG2,GRIK2,RYR1,KCNF1,HCN2,CNGA3,CACNA1H,RYR2,KCNH2,RYR3,CACNG7,CHRNB2,KCNQ2,KCNK3,KCNN3,KCNC1,TMC6,CACNG3,KCNQ5,GRID1,CACHD1,GRIN2C,GRIN3A,CACNA1B,GLRB,SCN8A,CHRNA4,CLCN6,TMEM109,KCNK1,HVCN1
1.22807e-07	618	73	GO:0005198	GO:MF	structural molecule activity	COL3A1,COL1A2,RPS24,GFAP,COL4A2,PLP1,NEFL,COL4A1,POSTN,HLA-DRB1,RPL34,EFEMP1,NEFM,SPARC,COL6A2,MBP,CSRP1,SYNM,MYH11,MGP,THBS1,INA,COL6A3,MPZL1,HMOX1,HSPG2,MAPK8IP2,TUBA4A,LMNA,RPLP1,PLLP,RPL29,RPS21,RPL32,RPS15A,VWA1,SORBS3,ANK3,TNC,COL16A1,COL5A2,FBLN1,MAL,COL9A2,NEFH,LAMA4,SRPX,COL9A3,CHADL,COL5A1,COL11A1,ABI3BP,MAP7,MATN2,MYBPC1,EFEMP2,PCLO,COL4A5,AHNAK,PODN,HAPLN4,DMD,OGN,ADD3,SPTBN4,ELN,LUM,…
3.4354e-07	1291	122	GO:0005102	GO:MF	signaling receptor binding	COL3A1,CD74,HLA-DRA,PDGFRA,CAMK2A,HLA-C,YWHAG,HSPA1B,CHN1,SCG2,DKK3,PIK3R1,SFRP2,SLIT1,HLA-DRB1,EFEMP1,TIMP1,VGF,CHGB,TF,NSF,VEGFA,ANXA1,THBS1,LINGO1,NRXN1,CX3CR1,IGFBP4,CLSTN3,ITGB4,APBB1,LYNX1,CXCL14,THY1,CRLF1,PDPN,HSPG2,IL17D,S100B,GFRA1,ITGA3,CNTFR,ISG15,MADD,BMP2,TNC,PGF,COL16A1,DLL1,LGALS3,FERMT1,FBLN1,ENG,MDK,OSGIN2,SYTL4,DSCAM,BTN3A2,SEMA6B,HAP1,ITGB5,AGT,ECM2,GNAO1,PDGFA,SELPLG,TGFB2,CD…
4.39036e-07	103	24	GO:0005516	GO:MF	calmodulin binding	ATP2B4,CAMK2A,NRGN,GRIN1,MBP,ATP2B2,RGS4,CAMK2B,UNC13A,SYT7,CAMKV,SCN2A,GAP43,ADCY8,RYR1,MAPKAPK2,MKNK2,RYR2,KCNQ2,KCNN3,IQGAP2,MYO1D,RGS16,SLC24A4
1.12508e-06	116	25	GO:0019838	GO:MF	growth factor binding	COL3A1,PDGFRA,COL1A2,COL4A1,FGFR3,IGFBP3,THBS1,IGFBP4,ITGB4,PCSK6,NRP2,ENG,HAP1,PDGFA,COL5A1,FGFBP3,ERBB3,NRP1,IGFBP2,WFIKKN2,TGFBR3,FGFRL1,NTRK3,OSMR,LRP2
6.63591e-06	135	26	GO:0015085	GO:MF	calcium ion transmembrane transporter activity	ATP2B4,GRIN1,ATP2B2,ANXA6,ATP2B1,ITPR1,SCN2A,SCN3A,GRIN2A,SLC8A2,RYR1,SLC24A3,CACNA1H,RYR2,ANXA2,ATP2B3,RYR3,CACNG7,SLC8A3,CACNG3,TRPM3,CACHD1,GRIN2C,CACNA1B,SCN8A,SLC24A4
6.9561e-06	13997	822	GO:0005515	GO:MF	protein binding	COL3A1,CD74,C4A,HLA-DRA,PDGFRA,HSP90AA1,GABBR1,COL1A2,ATP2B4,TTYH1,RASSF2,CNP,RPS24,SNAP25,CAMK2A,GPR17,HLA-C,GFAP,YWHAG,CNTN2,HSPA1B,CD24,PLTP,DNM1,STXBP1,COL4A2,PLP1,MOBP,HIP1R,NEFL,CHN1,SYP,COL4A1,MAPT,RTN3,GPX3,C1QL1,ATCAY,SCG2,FGFR3,POSTN,ERMN,SMOC1,GAS7,VSNL1,DKK3,PIK3R1,SIRT2,NRGN,PHYHIP,PDE4DIP,YWHAZ,FADS2,SFRP2,STMN1,SLIT1,CADM3,CPLX2,STMN2,PACSIN1,GRIN1,NAPB,MAP4K4,RAB6B,HLA-DRB1,BCAN,R…
8.76545e-06	828	84	GO:0008092	GO:MF	cytoskeletal protein binding	HSP90AA1,DNM1,HIP1R,MAPT,ATCAY,ERMN,GAS7,STMN1,STMN2,MAP4K4,RAB6B,NEFM,CSRP1,SYNM,MYH11,TPPP3,PTPRN,DCTN1,KIF21B,CLASP2,ANLN,GBP1,DCX,ANXA6,PAK1,SYNE1,TAGLN3,MAPK8IP2,CDK5R1,S100B,DBN1,KIF5A,SYNE2,HPCA,CORO2B,USH1C,SNCA,SORBS3,ANK3,MICAL2,SCIN,MICAL1,KCNMA1,HAP1,NEFH,GJA1,ADCY8,CORO1A,CAP2,BLOC1S2,FLNB,ABI1,PSRC1,LCP1,HCLS1,DYNC1I1,MYBPC1,MAST1,DNM1L,MAP6D1,TUBGCP6,CDK5R2,KIF2A,PTPRC,DMD,PARVA,KC…
1.33504e-05	1745	147	GO:0098772	GO:MF	molecular function regulator activity	HSP90AA1,ATP2B4,YWHAG,CD24,CHN1,SCG2,DKK3,PIK3R1,SFRP2,ABR,TIMP1,ABCA2,PREX1,VGF,ATP1B1,CHGB,IGFBP3,VEGFA,SCN3B,ANXA1,THBS1,RGS4,NRXN1,SNCB,CLSTN3,PPP2R2C,RUNDC3A,SNTA1,PRKAR1B,LYNX1,RGS5,GBP1,CXCL14,THY1,CRLF1,CCNL2,CDK5R1,RTKN,LYPD1,NGEF,EEF1B2,RAPGEF5,IL17D,ELMO1,RCAN2,PPP1R16B,KCNIP3,SERPINI1,ARHGEF10L,LRRC55,ITPR1,RPLP1,ID1,BAG3,SOCS3,NUPR1,RASGRF1,SPRY4,MADD,FARP1,SNCA,BMP2,AFAP1L2,PGF,DLL1…
1.47652e-05	664	71	GO:0008289	GO:MF	lipid binding	SNAP25,PLTP,DNM1,HIP1R,MAG,SYP,MAPT,PACSIN1,PREX1,MBP,FABP7,ANXA1,THBS1,F3,GBP1,THY1,RPH3A,ANXA6,SNAP91,SYT7,NR4A1,HSPD1,OSBPL11,ITPR1,SELL,SYT13,CPNE5,SNCA,GAP43,MAL,TREM2,INSIG1,SYT4,SCIN,SYTL4,CPNE6,LPAR1,TRIL,SERPINA5,CHMP2A,AMPH,APOL2,ACOT7,CPNE1,MAPKAP1,PCLO,SYT5,TEX2,PHLDA3,ANXA2,MYOF,HDLBP,APOL4,DGKB,MAP1LC3A,WIPI2,SYTL2,OSBPL3,S1PR3,PITPNM1,FZD7,TLR4,EPB41,RARA,PIRT,WNT5A,IQGAP2,PAQR8,FU…
1.52332e-05	704	74	GO:0015075	GO:MF	monoatomic ion transmembrane transporter activity	ATP2B4,TTYH1,SLC17A7,GRIN1,SLC38A1,ATP1B1,ATP2B2,GRIA4,SCN3B,SLC12A5,ANXA6,SLC15A2,KCNJ16,ATP2B1,SLC6A11,LRRC55,ITPR1,SCN2A,GABRA1,GABRB3,GABRB2,SCN3A,GRIN2A,TTYH2,KCNMA1,GABRG2,ATP6V1C1,SLC8A2,GRIK2,SCN2B,GJA1,RYR1,SLC24A3,SCN1B,KCNF1,BEST3,SLC1A1,GABRD,HCN2,SLC12A2,CNGA3,CACNA1H,RYR2,KCNH2,ANXA2,ATP2B3,RYR3,CACNG7,CHRNB2,KCNQ2,UCP2,KCNK3,SLC8A3,KCNN3,KCNC1,TMC6,CACNG3,TRPM3,KCNQ5,GRID1,CACHD1,G…
1.70149e-05	414	51	GO:0046873	GO:MF	metal ion transmembrane transporter activity	ATP2B4,TTYH1,SLC17A7,GRIN1,SLC38A1,ATP1B1,ATP2B2,SCN3B,SLC12A5,ANXA6,KCNJ16,ATP2B1,SLC6A11,LRRC55,ITPR1,SCN2A,SCN3A,GRIN2A,KCNMA1,SLC8A2,GRIK2,SCN2B,RYR1,SLC24A3,SCN1B,KCNF1,SLC1A1,HCN2,SLC12A2,CACNA1H,RYR2,KCNH2,ANXA2,ATP2B3,RYR3,CACNG7,KCNQ2,KCNK3,SLC8A3,KCNN3,KCNC1,CACNG3,TRPM3,KCNQ5,CACHD1,GRIN2C,CACNA1B,SCN8A,TMEM175,KCNK1,SLC24A4
2.18828e-05	162	28	GO:0005539	GO:MF	glycosaminoglycan binding	POSTN,SMOC1,SLIT1,FSTL1,SULF1,VEGFA,THBS1,NELL2,ANXA6,CFH,PCSK6,SELL,RPL29,CD44,ENG,MDK,ECM2,SERPINA5,COL5A1,COL11A1,FGFBP3,EFEMP2,CLEC3B,CRISPLD2,FGF12,TGFBR3,FGFRL1,LYVE1
2.3674e-05	1013	96	GO:0044877	GO:MF	protein-containing complex binding	COL3A1,CD74,C4A,HLA-DRA,HSP90AA1,HLA-DPA1,PLTP,HIP1R,MAPT,ERMN,GAS7,SFRP2,GRIN1,HLA-DRB1,SPARC,COL6A2,ATP1B1,HLA-DPB1,MYH11,NSF,PTPRN,THBS1,STAB1,ITGB4,GBP1,THY1,RPH3A,ANXA6,PAK1,SYNE1,TAGLN3,ITGA3,HSPD1,RPLP1,RBBP4,ISG15,CORO2B,USH1C,SNCA,ANK3,TNC,CD44,COL16A1,LGALS3,FERMT1,FBLN1,ENG,TREM2,SCIN,MYC,HLA-DOA,MICAL1,NEFH,ITGB5,ECM2,CORO1A,GNAO1,PDGFA,CD151,SEMA7A,KLRC2,CHADL,MEGF10,COL5A1,DAPL1,LCP…
3.99203e-05	318	42	GO:0005261	GO:MF	monoatomic cation channel activity	GRIN1,SCN3B,ANXA6,KCNJ16,LRRC55,ITPR1,SCN2A,SCN3A,GRIN2A,KCNMA1,GRIK2,SCN2B,RYR1,SLC24A3,SCN1B,KCNF1,HCN2,CNGA3,CACNA1H,RYR2,KCNH2,ANXA2,RYR3,CACNG7,CHRNB2,KCNQ2,KCNK3,KCNN3,KCNC1,CACNG3,TRPM3,KCNQ5,CACHD1,GRIN2C,CACNA1B,SCN8A,CHRNA4,TMEM109,TMEM175,KCNK1,HVCN1,SLC24A4
4.22513e-05	110	22	GO:0008201	GO:MF	heparin binding	POSTN,SMOC1,SLIT1,FSTL1,VEGFA,THBS1,NELL2,CFH,PCSK6,SELL,RPL29,MDK,ECM2,SERPINA5,COL5A1,COL11A1,FGFBP3,EFEMP2,CLEC3B,FGF12,TGFBR3,FGFRL1
5.54122e-05	169	28	GO:0022832	GO:MF	voltage-gated channel activity	GRIN1,KCNJ16,LRRC55,SCN2A,SCN3A,GRIN2A,KCNMA1,RYR1,KCNF1,HCN2,CACNA1H,KCNH2,CACNG7,KCNQ2,KCNK3,KCNN3,KCNC1,CACNG3,KCNQ5,CACHD1,GRIN2C,GRIN3A,CACNA1B,SCN8A,CLCN6,TMEM109,KCNK1,HVCN1
5.54122e-05	169	28	GO:0005244	GO:MF	voltage-gated monoatomic ion channel activity	GRIN1,KCNJ16,LRRC55,SCN2A,SCN3A,GRIN2A,KCNMA1,RYR1,KCNF1,HCN2,CACNA1H,KCNH2,CACNG7,KCNQ2,KCNK3,KCNN3,KCNC1,CACNG3,KCNQ5,CACHD1,GRIN2C,GRIN3A,CACNA1B,SCN8A,CLCN6,TMEM109,KCNK1,HVCN1
8.10608e-05	172	28	GO:0022834	GO:MF	ligand-gated channel activity	TTYH1,GRIN1,GRIA4,ANXA6,KCNJ16,ITPR1,GABRA1,GABRB3,GABRB2,GRIN2A,TTYH2,KCNMA1,GABRG2,GRIK2,RYR1,HCN2,CNGA3,RYR2,KCNH2,RYR3,CHRNB2,KCNN3,GRID1,GRIN2C,GRIN3A,GLRB,CHRNA4,KCNK1
8.10608e-05	172	28	GO:0015276	GO:MF	ligand-gated monoatomic ion channel activity	TTYH1,GRIN1,GRIA4,ANXA6,KCNJ16,ITPR1,GABRA1,GABRB3,GABRB2,GRIN2A,TTYH2,KCNMA1,GABRG2,GRIK2,RYR1,HCN2,CNGA3,RYR2,KCNH2,RYR3,CHRNB2,KCNN3,GRID1,GRIN2C,GRIN3A,GLRB,CHRNA4,KCNK1
9.88253e-05	670	69	GO:0015318	GO:MF	inorganic molecular entity transmembrane transporter activity	ATP2B4,TTYH1,SLC17A7,GRIN1,SLC38A1,ATP1B1,ATP2B2,GRIA4,SCN3B,SLC12A5,ANXA6,SLC15A2,KCNJ16,ATP2B1,SLC6A11,LRRC55,ITPR1,SCN2A,GABRA1,GABRB3,GABRB2,SCN3A,GRIN2A,TTYH2,AQP4,KCNMA1,GABRG2,ATP6V1C1,SLC8A2,GRIK2,SCN2B,RYR1,ABCC5,SLC24A3,SCN1B,KCNF1,BEST3,SLC1A1,GABRD,ABCC3,HCN2,SLC12A2,CACNA1H,RYR2,KCNH2,ANXA2,ATP2B3,RYR3,CACNG7,KCNQ2,UCP2,KCNK3,SLC8A3,KCNN3,KCNC1,CACNG3,TRPM3,KCNQ5,CACHD1,GRIN2C,GRIN3A…
0.000159878	188	29	GO:1901681	GO:MF	sulfur compound binding	POSTN,SMOC1,SLIT1,FSTL1,VEGFA,THBS1,NELL2,ANXA6,CFH,GSTM3,PCSK6,SELL,RPL29,MDK,ECM2,SERPINA5,COL5A1,CHST15,COL11A1,ACOT7,FGFBP3,EFEMP2,RYR2,CLEC3B,OGDH,FGF12,TGFBR3,FGFRL1,GAL3ST4
0.000166133	534	58	GO:0050839	GO:MF	cell adhesion molecule binding	COL3A1,CNTN2,POSTN,YWHAZ,SFRP2,RPL34,LDHA,ANXA1,THBS1,NRXN1,CLSTN3,PTPRF,ANLN,ITGB4,THY1,CDK5R1,DBN1,BSG,ITGA3,BAG3,RPL29,ISG15,ANK3,TNC,COL16A1,FERMT1,FBLN1,DSCAM,DSCAML1,ITGB5,TJP2,ECM2,CD151,FLNB,BAIAP2,ABI1,SEMA7A,COL5A1,LCP1,CDH13,NRXN3,AHNAK,ITGA5,FNBP1L,TBC1D10A,ANXA2,PARVA,HDLBP,TMPO,ADAM11,ITGAX,BCAM,S1PR3,ESAM,IL1B,ADAM23,STK24,UNC45A
0.000220783	45	13	GO:0030020	GO:MF	extracellular matrix structural constituent conferring tensile strength	COL3A1,COL1A2,COL4A2,COL4A1,COL6A2,COL6A3,COL16A1,COL5A2,COL9A2,COL9A3,COL5A1,COL11A1,COL4A5
0.00110394	59	14	GO:0022835	GO:MF	transmitter-gated channel activity	GRIN1,GRIA4,GABRA1,GABRB3,GABRB2,GRIN2A,GABRG2,GRIK2,CHRNB2,GRID1,GRIN2C,GRIN3A,GLRB,CHRNA4
0.00110394	59	14	GO:0022824	GO:MF	transmitter-gated monoatomic ion channel activity	GRIN1,GRIA4,GABRA1,GABRB3,GABRB2,GRIN2A,GABRG2,GRIK2,CHRNB2,GRID1,GRIN2C,GRIN3A,GLRB,CHRNA4
0.00115348	24	9	GO:0071814	GO:MF	protein-lipid complex binding	PLTP,MAPT,THBS1,STAB1,HSPD1,TREM2,APOL2,CDH13,MSR1
0.00115348	24	9	GO:0071813	GO:MF	lipoprotein particle binding	PLTP,MAPT,THBS1,STAB1,HSPD1,TREM2,APOL2,CDH13,MSR1
0.00124326	143	23	GO:0022843	GO:MF	voltage-gated monoatomic cation channel activity	KCNJ16,LRRC55,SCN2A,SCN3A,KCNMA1,RYR1,KCNF1,HCN2,CACNA1H,KCNH2,CACNG7,KCNQ2,KCNK3,KCNN3,KCNC1,CACNG3,KCNQ5,CACHD1,CACNA1B,SCN8A,TMEM109,KCNK1,HVCN1
0.00124326	143	23	GO:0005178	GO:MF	integrin binding	COL3A1,SFRP2,THBS1,ITGB4,THY1,ITGA3,ISG15,TNC,COL16A1,FERMT1,FBLN1,ITGB5,ECM2,CD151,SEMA7A,COL5A1,LCP1,ITGA5,ADAM11,ITGAX,S1PR3,IL1B,ADAM23
0.00148296	558	57	GO:0022890	GO:MF	inorganic cation transmembrane transporter activity	ATP2B4,TTYH1,SLC17A7,GRIN1,SLC38A1,ATP1B1,ATP2B2,GRIA4,SCN3B,SLC12A5,ANXA6,SLC15A2,KCNJ16,ATP2B1,SLC6A11,LRRC55,ITPR1,SCN2A,SCN3A,GRIN2A,KCNMA1,ATP6V1C1,SLC8A2,GRIK2,SCN2B,RYR1,SLC24A3,SCN1B,KCNF1,SLC1A1,HCN2,SLC12A2,CACNA1H,RYR2,KCNH2,ANXA2,ATP2B3,RYR3,CACNG7,KCNQ2,UCP2,KCNK3,SLC8A3,KCNN3,KCNC1,CACNG3,TRPM3,KCNQ5,CACHD1,GRIN2C,GRIN3A,CACNA1B,SCN8A,TMEM175,KCNK1,HVCN1,SLC24A4
0.00200342	79	16	GO:0019199	GO:MF	transmembrane receptor protein kinase activity	PDGFRA,FGFR3,EFEMP1,NRP2,ENG,EPHB1,EFNB3,EPHB2,ERBB4,NRP1,BMPR1B,MERTK,TIE1,TGFBR3,FGFRL1,NTRK3
0.00200433	46	12	GO:0005544	GO:MF	calcium-dependent phospholipid binding	ANXA1,RPH3A,ANXA6,SYT7,SYT13,CPNE5,SYT4,CPNE6,CPNE1,PCLO,SYT5,ANXA2
0.00213027	117	20	GO:0005262	GO:MF	calcium channel activity	GRIN1,ANXA6,ITPR1,SCN2A,SCN3A,GRIN2A,RYR1,SLC24A3,CACNA1H,RYR2,ANXA2,RYR3,CACNG7,CACNG3,TRPM3,CACHD1,GRIN2C,CACNA1B,SCN8A,SLC24A4
0.00241159	20	8	GO:0030507	GO:MF	spectrin binding	PTPRN,GBP1,USH1C,ANK3,DYNC1I1,PTPRC,SPTBN4,EPB41
0.00260974	410	45	GO:0005543	GO:MF	phospholipid binding	PLTP,DNM1,HIP1R,MAPT,PACSIN1,PREX1,ANXA1,THBS1,F3,THY1,RPH3A,ANXA6,SNAP91,SYT7,ITPR1,SYT13,CPNE5,SNCA,GAP43,TREM2,SYT4,SCIN,SYTL4,CPNE6,LPAR1,SERPINA5,CHMP2A,AMPH,CPNE1,MAPKAP1,PCLO,SYT5,PHLDA3,ANXA2,MYOF,MAP1LC3A,WIPI2,SYTL2,PITPNM1,FZD7,EPB41,PIRT,WNT5A,IQGAP2,FUNDC2
0.00301458	1834	142	GO:0043167	GO:MF	ion binding	HSP90AA1,HSPA1B,PLTP,DNM1,HIP1R,MAG,POSTN,VSNL1,SIRT2,SLIT1,GRIN1,MAP4K4,TIMP1,SPARC,ABCA2,SYN1,CSRP1,IGFBP3,ATP2B2,TF,QDPR,FABP7,ANXA1,ENPP2,HPCAL4,THBS1,NRXN1,SNCB,CA2,GBP1,NELL2,S100A1,RPH3A,ANXA6,SNAP91,CAPS,CDK6,PDE2A,CDK5R1,DIRAS2,MOXD1,S100B,TUBA4A,SYT7,KCNIP3,ADCY2,GSTM3,ITPR1,ASTN2,ST8SIA3,DGKZ,SELL,SYT13,GDA,HPCA,SNCA,GAP43,SAMHD1,GRIN2A,FBLN1,MICAL2,MDK,SYT4,SCIN,MICAL1,MYT1,CPNE6,LPAR…
0.00328113	600	59	GO:0008324	GO:MF	monoatomic cation transmembrane transporter activity	ATP2B4,TTYH1,SLC17A7,GRIN1,SLC38A1,ATP1B1,ATP2B2,SCN3B,SLC12A5,ANXA6,SLC15A2,KCNJ16,ATP2B1,SLC6A11,LRRC55,ITPR1,SCN2A,SCN3A,GRIN2A,KCNMA1,ATP6V1C1,SLC8A2,GRIK2,SCN2B,RYR1,SLC24A3,SCN1B,KCNF1,SLC1A1,HCN2,SLC12A2,CNGA3,CACNA1H,RYR2,KCNH2,ANXA2,ATP2B3,RYR3,CACNG7,CHRNB2,KCNQ2,UCP2,KCNK3,SLC8A3,KCNN3,KCNC1,CACNG3,TRPM3,KCNQ5,CACHD1,GRIN2C,CACNA1B,SCN8A,CHRNA4,TMEM109,TMEM175,KCNK1,HVCN1,SLC24A4
0.00403882	57	13	GO:0001786	GO:MF	phosphatidylserine binding	THBS1,ANXA6,SYT7,SYT13,GAP43,TREM2,SYT4,SCIN,CPNE6,CPNE1,SYT5,ANXA2,SYTL2
0.00432126	11	6	GO:0048407	GO:MF	platelet-derived growth factor binding	COL3A1,PDGFRA,COL1A2,COL4A1,PDGFA,COL5A1
0.00553466	76	15	GO:0001540	GO:MF	amyloid-beta binding	CD74,GRIN1,GRIA4,APBB1,HSPG2,MAPK8IP2,GRIN2A,ITM2A,TREM2,TGFB2,APBA1,EPHB2,MSR1,TLR4,CACNA1B
0.00648513	68	14	GO:0005230	GO:MF	extracellular ligand-gated monoatomic ion channel activity	GRIN1,GRIA4,GABRA1,GABRB3,GABRB2,GRIN2A,GABRG2,GRIK2,CHRNB2,GRID1,GRIN2C,GRIN3A,GLRB,CHRNA4
0.00661186	2037	153	GO:0036094	GO:MF	small molecule binding	HSP90AA1,HSPA1B,PLTP,DNM1,HIP1R,MAG,SYP,GPX3,POSTN,VSNL1,SIRT2,SLIT1,GRIN1,MAP4K4,TIMP1,SPARC,ABCA2,SYN1,CSRP1,IGFBP3,ATP2B2,TF,QDPR,FABP7,ANXA1,ENPP2,HPCAL4,THBS1,NRXN1,SNCB,CA2,GBP1,NELL2,S100A1,RPH3A,ANXA6,SNAP91,CAPS,CDK6,PDE2A,CDK5R1,DIRAS2,MOXD1,S100B,TUBA4A,SYT7,KCNIP3,ADCY2,GSTM3,ITPR1,DIO2,ASTN2,ST8SIA3,DGKZ,SELL,SYT13,GDA,HPCA,SNCA,GAP43,SAMHD1,GRIN2A,FBLN1,ENG,MICAL2,MDK,SYT4,SCIN,MICA…
0.00732764	60	13	GO:0004714	GO:MF	transmembrane receptor protein tyrosine kinase activity	PDGFRA,FGFR3,EFEMP1,NRP2,EPHB1,EFNB3,EPHB2,ERBB4,NRP1,MERTK,TIE1,FGFRL1,NTRK3
0.00777469	97	17	GO:0030594	GO:MF	neurotransmitter receptor activity	GRIN1,GRIA4,GABRA1,GABRB3,GABRB2,GPR158,GRIN2A,GABRG2,GRIK2,GABRD,CHRM1,CHRNB2,GRID1,GRIN2C,GRIN3A,GLRB,CHRNA4
0.00801222	1111	93	GO:0030234	GO:MF	enzyme regulator activity	HSP90AA1,ATP2B4,YWHAG,CD24,CHN1,PIK3R1,ABR,TIMP1,ABCA2,PREX1,IGFBP3,VEGFA,ANXA1,THBS1,RGS4,SNCB,CLSTN3,PPP2R2C,RUNDC3A,PRKAR1B,RGS5,THY1,CCNL2,CDK5R1,RTKN,NGEF,EEF1B2,RAPGEF5,ELMO1,RCAN2,PPP1R16B,SERPINI1,ARHGEF10L,RPLP1,SOCS3,NUPR1,RASGRF1,SPRY4,MADD,FARP1,SNCA,BMP2,AFAP1L2,GPR158,LGALS3,KALRN,MAL,KNDC1,TREM2,SPOCK3,AGT,DOCK7,SH3PXD2A,SERPINA5,SPRED2,ABI1,RIN2,RAPGEF1,DOCK1,KIAA1755,CABP1,P2RY12…
0.0115923	24	8	GO:0023026	GO:MF	MHC class II protein complex binding	CD74,HLA-DRA,HSP90AA1,HLA-DPA1,HLA-DRB1,ATP1B1,HLA-DPB1,HLA-DOA
0.0117712	1092	91	GO:0043169	GO:MF	cation binding	PLTP,POSTN,VSNL1,SIRT2,SLIT1,GRIN1,TIMP1,SPARC,CSRP1,IGFBP3,ATP2B2,TF,ANXA1,ENPP2,HPCAL4,THBS1,NRXN1,SNCB,CA2,NELL2,S100A1,RPH3A,ANXA6,CAPS,PDE2A,CDK5R1,MOXD1,S100B,SYT7,KCNIP3,ADCY2,ITPR1,ASTN2,SELL,SYT13,GDA,HPCA,SNCA,SAMHD1,GRIN2A,FBLN1,SYT4,SCIN,MYT1,CPNE6,SERPINA5,RYR1,CUTA,TGM2,CHMP2A,REPS2,KCNIP1,PITPNM3,NT5E,MASP1,SNCG,LCP1,BAZ1B,HPCAL1,MGAT5B,BBOX1,CABP1,CPNE1,MAST1,PCLO,SYT5,CDH13,KDM5B…
0.012312	81	15	GO:0072341	GO:MF	modified amino acid binding	THBS1,ANXA6,SYT7,GSTM3,SYT13,GAP43,TREM2,SYT4,SCIN,CPNE6,CPNE1,SYT5,FOLR2,ANXA2,SYTL2
0.0167035	32	9	GO:0023023	GO:MF	MHC protein complex binding	CD74,HLA-DRA,HSP90AA1,HLA-DPA1,HLA-DRB1,ATP1B1,HLA-DPB1,HLA-DOA,KLRC2
0.0167356	213	27	GO:0033218	GO:MF	amide binding	CD74,PLTP,MAG,PIK3R1,GRIN1,EDNRB,GRIA4,APBB1,VIPR2,CALCRL,HSPG2,MAPK8IP2,FKBP10,GSTM3,GRIN2A,ITM2A,TREM2,TGFB2,APBA1,ACOT7,EPHB2,FOLR2,RYR2,MSR1,TLR4,CACNA1B,CLN8
0.0174109	103	17	GO:0005200	GO:MF	structural constituent of cytoskeleton	GFAP,NEFL,HLA-DRB1,NEFM,SYNM,INA,TUBA4A,LMNA,SORBS3,ANK3,NEFH,DMD,ADD3,SPTBN4,ACTL6B,SORBS2,EPB41
0.0227819	991	83	GO:0046872	GO:MF	metal ion binding	POSTN,VSNL1,SIRT2,SLIT1,GRIN1,TIMP1,SPARC,CSRP1,IGFBP3,ATP2B2,TF,ANXA1,ENPP2,HPCAL4,THBS1,NRXN1,SNCB,CA2,NELL2,S100A1,RPH3A,ANXA6,CAPS,PDE2A,CDK5R1,MOXD1,S100B,SYT7,KCNIP3,ADCY2,ITPR1,ASTN2,SELL,SYT13,GDA,HPCA,SNCA,SAMHD1,GRIN2A,FBLN1,SYT4,SCIN,MYT1,CPNE6,RYR1,CUTA,TGM2,REPS2,KCNIP1,PITPNM3,NT5E,MASP1,SNCG,LCP1,BAZ1B,HPCAL1,MGAT5B,BBOX1,CABP1,CPNE1,MAST1,PCLO,SYT5,CDH13,KDM5B,MAN1C1,ITGA5,LITAF,T…
0.0232118	814	71	GO:0097367	GO:MF	carbohydrate derivative binding	HSP90AA1,HSPA1B,DNM1,MAG,POSTN,SMOC1,SLIT1,MAP4K4,ABCA2,SYN1,FSTL1,ATP2B2,SULF1,VEGFA,CHI3L2,THBS1,GBP1,NELL2,THY1,ANXA6,CDK6,PDE2A,CFH,DIRAS2,TUBA4A,NR4A1,HSPD1,PCSK6,ST8SIA3,DGKZ,SELL,RPL29,TNC,CD44,GAP43,SAMHD1,ENG,MDK,TREM2,LPAR1,TRIL,ECM2,SERPINA5,RYR1,TGM2,WNK2,ABCC5,COL5A1,CHST15,COL11A1,FGFBP3,EFEMP2,MAST1,STK17B,ARL4A,SIGLEC10,CNGA3,MKNK2,CLEC3B,BMPR1B,LGALS9,SIK1,CRISPLD2,FGF12,TLR4,TGF…
0.026509	20	7	GO:0005248	GO:MF	voltage-gated sodium channel activity	SCN3B,SCN2A,SCN3A,SCN2B,SCN1B,HCN2,SCN8A
0.028554	332	36	GO:0003779	GO:MF	actin binding	HIP1R,MAPT,ERMN,GAS7,MYH11,ANLN,GBP1,ANXA6,SYNE1,TAGLN3,DBN1,SYNE2,HPCA,CORO2B,SNCA,MICAL2,SCIN,MICAL1,KCNMA1,ADCY8,CORO1A,CAP2,FLNB,LCP1,HCLS1,CDK5R2,DMD,PARVA,ADD3,SPTBN4,GJB6,FHDC1,IQGAP2,MYO1F,MYO1D,SPTB
0.0302551	27	8	GO:0008066	GO:MF	glutamate receptor activity	GRIN1,GRIA4,GRIN2A,GRIK2,GRM3,GRID1,GRIN2C,GRIN3A
0.0318952	620	57	GO:0016773	GO:MF	phosphotransferase activity, alcohol group as acceptor	PDGFRA,RASSF2,CAMK2A,FGFR3,PIK3R1,MAP4K4,EFEMP1,MAPK4,PRKCB,CAMK2B,CDK18,PIP4K2A,PIP4K2C,PAK1,CDK6,CDK5R1,AATK,CAMKV,HIPK1,DGKZ,NRP2,KALRN,ENG,ITPKB,PIP5K1C,NUAK1,RPS6KA2,PRKX,WNK2,PFKFB2,EPHB1,EFNB3,LIMK1,MAPK10,MAPKAPK2,BAZ1B,EPHB2,ERBB4,MAST1,SBK1,STK17B,MAPK1,NRP1,MKNK2,BMPR1B,ATM,ETNK1,MERTK,SIK1,DGKB,TIE1,TGFBR3,RPS6KA1,FGFRL1,LYN,STK24,NTRK3
0.035605	1019	84	GO:0022857	GO:MF	transmembrane transporter activity	ATP2B4,TTYH1,SLC17A7,GRIN1,SLC38A1,ABCA2,ATP1B1,MCL1,ATP2B2,GRIA4,SCN3B,SLC12A5,ANXA6,SLC15A2,KCNJ16,ATP2B1,SLCO1A2,SLC6A11,LRRC55,ITPR1,SCN2A,GABRA1,GABRB3,GABRB2,SCN3A,GRIN2A,TTYH2,SLC7A14,AQP4,KCNMA1,GABRG2,ATP6V1C1,SLC8A2,GRIK2,SCN2B,GJA1,RYR1,ABCC5,SLC24A3,SLC2A5,SCN1B,KCNF1,BEST3,SLC1A1,GABRD,ABCC3,HCN2,GJB1,SLC12A2,CNGA3,CACNA1H,RYR2,KCNH2,ANXA2,ATP2B3,RYR3,CACNG7,CHRNB2,KCNQ2,UCP2,KCNK3,S…
0.0366337	666	60	GO:0016301	GO:MF	kinase activity	PDGFRA,RASSF2,CAMK2A,FGFR3,PIK3R1,MAP4K4,EFEMP1,MAPK4,PRKCB,CAMK2B,CDK18,PIP4K2A,PIP4K2C,PAK1,AK5,CDK6,CDK5R1,AATK,CAMKV,HIPK1,DGKZ,NRP2,KALRN,ENG,ITPKB,PIP5K1C,NUAK1,TJP2,RPS6KA2,PRKX,WNK2,PFKFB2,EPHB1,EFNB3,LIMK1,MAPK10,MAPKAPK2,BAZ1B,EPHB2,ERBB4,MAST1,SBK1,STK17B,MAPK1,NRP1,MKNK2,BMPR1B,ATM,ETNK1,MERTK,AK2,SIK1,DGKB,TIE1,TGFBR3,RPS6KA1,FGFRL1,LYN,STK24,NTRK3
2.30193e-06	129	31	HP:0002384	HP	Focal impaired awareness seizure	CNTN2,DNM1,STXBP1,FGFR3,GRIN1,CAMK2B,SLC12A5,STX1B,PDE2A,ITPR1,SCN2A,GABRA1,CNTNAP2,LGI4,SCN3A,GRIN2A,MYT1L,MICAL1,GABRG2,GRIK2,RERE,DOCK7,GNAO1,SCN1B,GABRD,DNM1L,KCNQ2,KCNQ5,SCN8A,LGI1,CLN8
3.40193e-05	128	29	HP:0200134	HP	Epileptic encephalopathy	DNM1,STXBP1,GRIN1,NAPB,NSF,NRXN1,DCX,MEF2C,SCN2A,CELF2,GABRA1,GABRB3,GABRB2,SCN3A,GRIN2A,GABRG2,DOCK7,GNAO1,SCN1B,AP3B2,DNM1L,KCNQ2,SIK1,KCNQ5,FGF12,CUX2,CACNA1B,AFF3,SCN8A
0.000100258	251	43	HP:0011146	HP	Dialeptic seizure	COL3A1,CAMK2A,YWHAG,CNTN2,DNM1,STXBP1,FGFR3,GRIN1,CAMK2B,SLC12A5,STX1B,PDE2A,ITPR1,SCN2A,GABRA1,GABRB3,CNTNAP2,LGI4,SCN3A,GRIN2A,MYT1L,MICAL1,KCNMA1,GABRG2,GRIK2,RERE,DOCK7,GNAO1,SCN1B,MAPK10,GABRD,DNM1L,NEDD4L,CACNA1H,KCNQ2,SIK1,TRPM3,KCNQ5,CUX2,AFF3,SCN8A,LGI1,CLN8
0.000879106	1980	189	HP:0000006	HP	Autosomal dominant inheritance	COL3A1,PDGFRA,COL1A2,RPS24,SNAP25,CAMK2A,GFAP,YWHAG,DNM1,STXBP1,COL4A2,NEFL,CHN1,COL4A1,MAPT,FGFR3,PIK3R1,C1R,CADM3,GRIN1,HLA-DRB1,EFEMP1,SOX4,COL6A2,PLD3,CLDN11,MYH11,NPTX1,SOX10,ATP2B2,NSF,EDNRB,GRIA4,SCN3B,DCTN1,CAMK2B,EPB41L1,SNCB,SLC12A5,ANLN,SNTA1,ACTA2,PRKAR1B,COL6A3,PMP22,STX1B,MEF2C,PAK1,ATP2B1,SYNE1,NOTCH2,CFH,CHD5,TUBA4A,PCDHGC4,NTN1,SERPINI1,HSPD1,LMNA,ITPR1,KIF5A,SCN2A,SYNE2,CELF2,GA…
0.00167003	344	50	HP:0007359	HP	Focal-onset seizure	YWHAG,CNTN2,DNM1,STXBP1,COL4A2,COL4A1,FGFR3,GRIN1,SYN1,CAMK2B,SLC12A5,STX1B,DCX,PDE2A,ITPR1,SCN2A,GABRA1,GABRB3,CNTNAP2,LGI4,SCN3A,GRIN2A,MYT1L,MICAL1,KCNMA1,GABRG2,GRIK2,RERE,DOCK7,GNAO1,FA2H,SCN1B,MAPK10,SMC1A,GABRD,DNM1L,NEDD4L,CHRNB2,KCNQ2,SIK1,MBOAT7,KCNQ5,FGF12,ESAM,CUX2,AFF3,SCN8A,CHRNA4,LGI1,CLN8
0.00211413	327	48	HP:0025373	HP	Interictal EEG abnormality	SNAP25,CAMK2A,YWHAG,CNTN2,DNM1,STXBP1,GRIN1,NSF,SLC12A5,STX1B,DCX,PDE2A,GAD1,ITPR1,SCN2A,CELF2,GABRA1,GABRB3,CNTNAP2,GABRB2,SCN3A,GRIN2A,KCNMA1,GABRG2,DOCK7,GNAO1,SCN1B,MAPK10,SMC1A,GABRD,AP3B2,NEDD4L,OGDHL,CACNA1H,CHRNB2,KCNQ2,SIK1,KCNC1,ACTL6B,TRPM3,FGF12,ESAM,CUX2,CACNA1B,SCN8A,CHRNA4,LGI1,CLN8
0.00313334	64	17	HP:0010818	HP	Generalized tonic seizure	DNM1,STXBP1,GRIN1,SCN2A,GABRA1,GABRB3,GRIN2A,GABRG2,DOCK7,GNAO1,SCN1B,MAPK10,HCN2,KCNQ2,SIK1,CUX2,SCN8A
0.00555549	88	20	HP:0011203	HP	EEG with abnormally slow frequencies	YWHAG,DNM1,STXBP1,PLP1,MAPT,GRIA4,CELF2,CNTNAP2,GABRB2,SCN3A,GRIN2A,TREM2,GABRG2,CYP27A1,AP3B2,ACTL6B,FGF12,CACNA1B,SCN8A,CLN8
0.00560043	119	24	HP:0011185	HP	EEG with focal epileptiform discharges	DNM1,STXBP1,GRIN1,SLC12A5,SCN2A,GABRA1,GABRB3,CNTNAP2,GRIN2A,KCNMA1,GABRG2,DOCK7,GNAO1,SCN1B,MAPK10,CHRNB2,KCNQ2,SIK1,ACTL6B,FGF12,CUX2,SCN8A,CHRNA4,LGI1
0.00733768	616	74	HP:0030178	HP	Abnormality of central nervous system electrophysiology	SNAP25,CAMK2A,YWHAG,CNTN2,DNM1,STXBP1,PLP1,NEFL,MAPT,GRIN1,SOX10,NSF,EDNRB,GRIA4,SLC12A5,STX1B,DCX,PDPN,HSPG2,PDE2A,GAD1,ITPR1,SCN2A,CELF2,GABRA1,GABRB3,MADD,CNTNAP2,GABRB2,SCN3A,GRIN2A,TREM2,MYT1L,KCNMA1,GABRG2,SEMA6B,RERE,DOCK7,GNAO1,MFN2,TYROBP,PRODH,SCN1B,MAPK10,UBTF,CYP27A1,SMC1A,APOL2,GABRD,AP3B2,DNM1L,NEDD4L,OGDHL,CACNA1H,CHRNB2,KCNQ2,SPTBN4,APOL4,SIK1,KCNC1,ACTL6B,TRPM3,FGF12,ESAM,CUX2,SP…
0.00810181	541	67	HP:0002353	HP	EEG abnormality	SNAP25,CAMK2A,YWHAG,CNTN2,DNM1,STXBP1,PLP1,MAPT,GRIN1,NSF,GRIA4,SLC12A5,STX1B,DCX,PDPN,HSPG2,PDE2A,GAD1,ITPR1,SCN2A,CELF2,GABRA1,GABRB3,MADD,CNTNAP2,GABRB2,SCN3A,GRIN2A,TREM2,MYT1L,KCNMA1,GABRG2,RERE,DOCK7,GNAO1,TYROBP,PRODH,SCN1B,MAPK10,UBTF,CYP27A1,SMC1A,APOL2,GABRD,AP3B2,NEDD4L,OGDHL,CACNA1H,CHRNB2,KCNQ2,SPTBN4,APOL4,SIK1,KCNC1,ACTL6B,TRPM3,FGF12,ESAM,CUX2,POMT1,CACNA1B,FGFRL1,SCN8A,CHRNA4,CLC…
0.00878336	83	19	HP:0020221	HP	Clonic seizure	DNM1,GRIN1,NAPB,SLC12A5,KIF5A,SCN2A,GABRA1,SCN3A,GRIN2A,MICAL1,GABRG2,GRIK2,GNAO1,SCN1B,KCNQ2,SIK1,CUX2,SCN8A,LGI1
0.0148284	360	49	HP:0001336	HP	Myoclonus	GFAP,YWHAG,CNTN2,DNM1,MAPT,GRIN1,NPTX1,SOX10,VPS13D,QDPR,SERPINI1,ITPR1,KIF5A,SCN2A,CELF2,GABRA1,GABRB3,GABRB2,SNCA,SCN3A,GRIN2A,TREM2,GABRG2,SEMA6B,GRIK2,DOCK7,GNAO1,TYROBP,SCN1B,MAPK10,CYP27A1,SMC1A,GABRD,AP3B2,CACNA1H,ATM,KCNQ2,SIK1,KCNC1,ACTL6B,MYCN,FGF12,CUX2,CACNA1B,GLRB,PODXL,AFF3,SCN8A,CLN8
0.0149909	718	82	HP:0001311	HP	Abnormal nervous system electrophysiology	SNAP25,CAMK2A,YWHAG,CNTN2,DNM1,STXBP1,PLP1,NEFL,MAPT,CADM3,GRIN1,SOX10,NSF,EDNRB,GRIA4,SLC12A5,PMP22,STX1B,DCX,PDPN,HSPG2,PDE2A,GAD1,LMNA,ITPR1,SCN2A,CELF2,GABRA1,GABRB3,MADD,CNTNAP2,GABRB2,SCN3A,GRIN2A,TREM2,MYT1L,KCNMA1,GABRG2,SEMA6B,RERE,DOCK7,GNAO1,MFN2,TYROBP,PRODH,SCN1B,MEGF10,MAPK10,UBTF,CYP27A1,SMC1A,APOL2,GABRD,AP3B2,DNM1L,GJB1,NEDD4L,LITAF,OGDHL,CACNA1H,CHRNB2,KCNQ2,REEP1,TYMP,SPTBN4,AP…
0.0161584	196	32	HP:0033259	HP	Non-motor seizure	COL3A1,CAMK2A,YWHAG,CNTN2,DNM1,GRIN1,SLC12A5,STX1B,PDE2A,SCN2A,GABRA1,GABRB3,CNTNAP2,GRIN2A,MYT1L,MICAL1,KCNMA1,GABRG2,DOCK7,GNAO1,SCN1B,MAPK10,GABRD,NEDD4L,CACNA1H,KCNQ2,SIK1,TRPM3,CUX2,AFF3,SCN8A,LGI1
0.0165958	321	45	HP:0011182	HP	Interictal epileptiform activity	SNAP25,CAMK2A,YWHAG,CNTN2,DNM1,STXBP1,GRIN1,NSF,SLC12A5,STX1B,DCX,GAD1,SCN2A,CELF2,GABRA1,GABRB3,CNTNAP2,GABRB2,SCN3A,GRIN2A,KCNMA1,GABRG2,DOCK7,GNAO1,SCN1B,MAPK10,SMC1A,GABRD,AP3B2,NEDD4L,OGDHL,CACNA1H,CHRNB2,KCNQ2,SIK1,KCNC1,ACTL6B,FGF12,ESAM,CUX2,CACNA1B,SCN8A,CHRNA4,LGI1,CLN8
0.0218159	88	19	HP:0002105	HP	Hemoptysis	COL3A1,C4A,HLA-DPA1,HLA-DRB1,HLA-DPB1,MYH11,ACTA2,HMOX1,GSTM3,COL5A2,ENG,TGFB2,DCTN4,COL5A1,FCGR2A,SERPINA1,ELN,THSD4,TLR4
0.022702	96	20	HP:0010819	HP	Atonic seizure	DNM1,STXBP1,GRIN1,CAMK2B,STX1B,SCN2A,GABRA1,GABRB3,CNTNAP2,GRIN2A,GABRG2,GRIK2,DOCK7,GNAO1,SCN1B,MAPK10,GABRD,HCN2,SIK1,CUX2
0.0272945	1243	125	HP:0001288	HP	Gait disturbance	C4A,SNAP25,CAMK2A,YWHAG,DNM1,STXBP1,PLP1,MAG,NEFL,MAPT,TNR,ATCAY,GRIN1,ABCA2,COL6A2,WLS,PLD3,L1CAM,CLDN11,SOX10,VPS13D,GRIA4,DCTN1,CAMK2B,NRXN1,SLC12A5,UNC13A,PRKAR1B,SLC6A17,COL6A3,PMP22,MEF2C,PDPN,PAK1,SYNE1,HSPG2,PDE2A,FKBP10,HSPD1,LMNA,ITPR1,KIF5A,SCN2A,SYNE2,CELF2,GABRA1,GABRB3,INF2,BAG3,HPCA,HNRNPA1,JPH3,SPRY4,GABRB2,SNCA,DLL1,SCN3A,DUSP6,PCDH15,SAMHD1,GRIN2A,TREM2,AQP4,GABRG2,COL9A2,GRIK2,…
0.0279857	389	51	HP:0002069	HP	Bilateral tonic-clonic seizure	CAMK2A,CNTN2,DNM1,STXBP1,COL4A2,MAPT,GRIN1,CAMK2B,SLC12A5,STX1B,GAD1,SCN2A,GABRA1,GABRB3,CNTNAP2,LGI4,SCN3A,GRIN2A,TREM2,MICAL1,KCNMA1,GABRG2,GRIK2,DOCK7,GNAO1,FA2H,SCN1B,MAPK10,SMC1A,GABRD,DNM1L,HCN2,OGDHL,CACNA1H,TECPR2,OGDH,CHRNB2,KCNQ2,SIK1,KCNC1,ACTL6B,TRPM3,FGF12,ESAM,CUX2,CACNA1B,AFF3,SCN8A,CHRNA4,LGI1,CLN8
0.0406294	272	39	HP:0011198	HP	EEG with generalized epileptiform discharges	SNAP25,YWHAG,DNM1,STXBP1,GRIN1,NSF,SLC12A5,STX1B,DCX,GAD1,SCN2A,CELF2,GABRA1,GABRB3,CNTNAP2,GABRB2,SCN3A,GRIN2A,KCNMA1,GABRG2,DOCK7,GNAO1,SCN1B,SMC1A,GABRD,AP3B2,NEDD4L,OGDHL,CACNA1H,KCNQ2,SIK1,KCNC1,ACTL6B,FGF12,ESAM,CUX2,CACNA1B,SCN8A,CLN8
0.0411927	10	6	HP:0001073	HP	Cigarette-paper scars	COL3A1,COL6A2,COL6A3,CTSC,COL5A2,COL5A1
0.047762	386	50	HP:0002540	HP	Inability to walk	CAMK2A,DNM1,STXBP1,PLP1,MAG,NEFL,MAPT,TNR,GRIN1,CLDN11,GRIA4,CAMK2B,SLC12A5,SLC6A17,PMP22,MEF2C,SYNE1,LMNA,ITPR1,SCN2A,CELF2,HNRNPA1,GABRB2,SNCA,DLL1,SCN3A,GRIK2,DOCK7,GNAO1,MFN2,FA2H,UBTF,SMC1A,ERBB4,MAST1,DNM1L,OGDHL,DMD,ATM,KCNQ2,MBOAT7,ACTL6B,TRPM3,FGF12,ESAM,POMT1,CACNA1B,PODXL,RRM1,CLN8
0.0489354	143	25	HP:0032792	HP	Tonic seizure	DNM1,STXBP1,GRIN1,NAPB,NSF,STX1B,SCN2A,GABRA1,GABRB3,CNTNAP2,GRIN2A,GABRG2,GRIK2,DOCK7,GNAO1,SCN1B,MAPK10,HCN2,KCNQ2,SIK1,KCNQ5,FGF12,CUX2,CACNA1B,SCN8A
7.88756e-26	297	76	HPA:0090971	HPA	cerebellum; granular cells - cytoplasm/membrane[?쩖ow]	CD74,HLA-DRA,GFAP,DNM1,BCAS1,ATCAY,CADM3,SPARC,PADI2,PREX1,PLD3,CHL1,CARNS1,QDPR,FABP7,LINGO1,HOPX,CAMK2B,PSD3,SNTA1,PRKAR1B,S100A1,THY1,ANXA6,PAK1,AK5,ATP2B1,SNAP91,ATP6V1G2,EEF1B2,S100B,ENAH,ST6GAL1,CAMKV,CNDP1,GAD1,CELF2,GABRA1,PLLP,UGT8,ELAVL3,LHPP,FBLN1,NECAB1,GPR162,SCIN,AQP4,DSCAM,MGST1,GJA1,CORO1A,PDGFA,CADM2,WNK2,CHMP2A,TYROBP,EPHB1,AMPH,BDH2,ACOT7,MAP7,DYNC1I1,GABRD,BBOX1,CELF5,P2RY12,S…
1.52901e-23	231	64	HPA:0090972	HPA	cerebellum; granular cells - cytoplasm/membrane[?쩗edium]	CD74,HLA-DRA,GFAP,BCAS1,ATCAY,SPARC,PADI2,PREX1,CHL1,QDPR,FABP7,HOPX,CAMK2B,PSD3,SNTA1,PRKAR1B,S100A1,ANXA6,PAK1,AK5,ATP2B1,SNAP91,EEF1B2,S100B,ENAH,ST6GAL1,CAMKV,CNDP1,GAD1,CELF2,GABRA1,PLLP,UGT8,LHPP,FBLN1,NECAB1,GPR162,SCIN,AQP4,DSCAM,MGST1,GJA1,CORO1A,PDGFA,CADM2,CHMP2A,TYROBP,AMPH,BDH2,ACOT7,MAP7,DYNC1I1,GABRD,BBOX1,P2RY12,SYNGR3,FOSL2,AP3B2,SPHKAP,ATP2B3,SPTBN4,MAP7D2,RGS10,SPTB
5.29673e-21	262	65	HPA:0090991	HPA	cerebellum; molecular layer - neuropil[?쩖ow]	SNAP25,STXBP1,SYP,MAPT,SLC17A7,RTN3,TNR,ATCAY,GAS7,CADM3,PACSIN1,NAPB,EFEMP1,SYN1,PREX1,CHGB,L1CAM,CHL1,NPTX1,FABP7,CAMK2B,SNCB,AKAP12,SLC12A5,GPM6A,PSD3,PRKAR1B,THY1,RPH3A,ANXA6,PAK1,ATP2B1,SNAP91,ATP6V1G2,SV2B,TAGLN3,SULT4A1,NDRG4,S100B,SYT7,ENAH,SCN2A,BAG3,GDAP1L1,CNTNAP2,SNCA,GAP43,LHPP,NTM,GNAO1,CADM2,CHMP2A,ACOT7,DYNC1I1,MAPKAP1,SYNGR3,AP3B2,SPHKAP,SYT5,GPRIN1,RASL10A,SYNPR,MAP1LC3A,CD83,SP…
9.45434e-21	206	57	HPA:0091041	HPA	cerebellum; processes in white matter[?쩖ow]	CNP,GPR17,GFAP,DNM1,PLP1,MAG,RTN3,TNR,CADM3,PACSIN1,NAPB,BCAN,NEFM,PADI2,MBP,QDPR,LINGO1,CAMK2B,SEZ6,CA2,SNTA1,INA,S100A1,DBN1,SYT7,ENAH,ST6GAL1,GAD1,ITPR1,PLLP,BAG3,CD68,ASCL1,AQP4,MGST1,CPNE6,NEFH,GJA1,CORO1A,GNAO1,CAP2,PDGFA,CADM2,WNK2,AMPH,CHGA,SNCG,BDH2,ACOT7,KCNF1,BBOX1,SYNGR3,SPTBN4,MAP6,CREG2,KCNN3,MAP1LC3A
1.608e-17	178	49	HPA:0091042	HPA	cerebellum; processes in white matter[?쩗edium]	CNP,GPR17,GFAP,PLP1,MAG,RTN3,TNR,CADM3,PACSIN1,NAPB,BCAN,NEFM,PADI2,MBP,LINGO1,CAMK2B,SEZ6,CA2,SNTA1,INA,S100A1,ENAH,ST6GAL1,ITPR1,PLLP,BAG3,CD68,ASCL1,AQP4,MGST1,CPNE6,NEFH,CORO1A,GNAO1,CAP2,PDGFA,CADM2,AMPH,CHGA,SNCG,BDH2,ACOT7,KCNF1,BBOX1,SYNGR3,SPTBN4,MAP6,CREG2,KCNN3
2.71439e-16	204	51	HPA:0091021	HPA	cerebellum; processes in granular layer[?쩖ow]	CD74,CNP,SNAP25,GPR17,GFAP,STXBP1,PLP1,MAG,RTN3,ERMN,CADM3,NEFM,L1CAM,MBP,QDPR,LINGO1,SEZ6,CA2,SNTA1,INA,S100A1,SNAP91,SV2B,S100B,DBN1,SYT7,ST6GAL1,ITPR1,PLLP,SNCA,CD68,GAP43,ASCL1,AQP4,CPNE6,NEFH,GJA1,CORO1A,GNAO1,CAP2,WNK2,TYROBP,EPHB1,CHGA,SNCG,P2RY12,SYT5,RASL10A,SPTBN4,MAP6,CREG2
6.04952e-16	130	40	HPA:0090973	HPA	cerebellum; granular cells - cytoplasm/membrane[High]	CD74,HLA-DRA,GFAP,BCAS1,ATCAY,SPARC,PADI2,CHL1,QDPR,FABP7,PSD3,SNTA1,PRKAR1B,S100A1,PAK1,S100B,ENAH,ST6GAL1,CNDP1,GAD1,PLLP,UGT8,LHPP,FBLN1,GPR162,SCIN,AQP4,DSCAM,CORO1A,PDGFA,BDH2,ACOT7,MAP7,DYNC1I1,GABRD,P2RY12,SYNGR3,FOSL2,SPTBN4,RGS10
1.35237e-15	146	42	HPA:0090992	HPA	cerebellum; molecular layer - neuropil[?쩗edium]	SNAP25,STXBP1,SYP,MAPT,SLC17A7,TNR,GAS7,CADM3,PACSIN1,NAPB,SYN1,PREX1,L1CAM,CHL1,FABP7,CAMK2B,SNCB,SLC12A5,GPM6A,PSD3,RPH3A,PAK1,ATP2B1,SNAP91,ATP6V1G2,SV2B,NDRG4,S100B,SYT7,ENAH,GDAP1L1,CNTNAP2,GAP43,NTM,GNAO1,CADM2,ACOT7,SYNGR3,AP3B2,GPRIN1,RASL10A,SYNPR
1.60662e-15	114	37	HPA:0091023	HPA	cerebellum; processes in granular layer[High]	CD74,CNP,SNAP25,GPR17,GFAP,STXBP1,PLP1,MAG,RTN3,ERMN,CADM3,NEFM,L1CAM,MBP,LINGO1,CA2,SNTA1,INA,SNAP91,S100B,DBN1,SYT7,ST6GAL1,ITPR1,PLLP,CD68,ASCL1,AQP4,NEFH,GJA1,CORO1A,GNAO1,CAP2,SNCG,P2RY12,MAP6,CREG2
1.28898e-14	176	45	HPA:0091022	HPA	cerebellum; processes in granular layer[?쩗edium]	CD74,CNP,SNAP25,GPR17,GFAP,STXBP1,PLP1,MAG,RTN3,ERMN,CADM3,NEFM,L1CAM,MBP,LINGO1,SEZ6,CA2,SNTA1,INA,S100A1,SNAP91,S100B,DBN1,SYT7,ST6GAL1,ITPR1,PLLP,SNCA,CD68,GAP43,ASCL1,AQP4,NEFH,GJA1,CORO1A,GNAO1,CAP2,TYROBP,CHGA,SNCG,P2RY12,RASL10A,SPTBN4,MAP6,CREG2
2.05657e-14	91	32	HPA:0091051	HPA	cerebellum; synaptic glomeruli - capsule[?쩖ow]	TTYH1,PLP1,MAG,MAPT,TNR,CADM3,PACSIN1,NAPB,BCAN,L1CAM,CHL1,SNCB,GPM6A,CA2,INA,NDRG4,S100B,SYT7,SLC6A11,GABRA1,CNTNAP2,LHPP,NTM,AQP4,MGST1,CPNE6,NEFH,SNCG,BDH2,DYNC1I1,RASL10A,KCNC1
4.19427e-14	339	64	HPA:0091001	HPA	cerebellum; molecular layer cells - cytoplasm/membrane[?쩖ow]	CD74,HLA-DRA,BCAS1,MAPT,RTN3,ATCAY,GAS7,PACSIN1,BCAN,SPARC,PREX1,PLD3,FABP7,SEZ6,SNCB,SLC12A5,PSD3,PRKAR1B,S100A1,RPH3A,PAK1,ATP2B1,SULT4A1,EEF1B2,S100B,SYT7,ENAH,ST6GAL1,CAMKV,CNDP1,GAD1,CELF2,GABRA1,PLLP,CNTNAP2,GAP43,ELAVL3,NTM,SCIN,DSCAM,CORO1A,PDGFA,WNK2,TYROBP,AMPH,SNCG,BDH2,ACOT7,MAP7,DYNC1I1,GABRD,CELF5,P2RY12,MAPKAP1,FOSL2,AP3B2,GPRIN1,CHRM1,RCAN1,MAP6,ADAM11,MAP7D2,MAP1LC3A,RGS10
3.91669e-13	291	57	HPA:0091061	HPA	cerebellum; synaptic glomeruli - core[?쩖ow]	SNAP25,DNM1,STXBP1,SYP,SLC17A7,RTN3,TNR,CADM3,NAPB,BCAN,SYN1,PLD3,CHGB,CARNS1,FABP7,CAMK2B,SNCB,SLC12A5,GPM6A,RPH3A,ANXA6,PAK1,ATP2B1,SNAP91,ATP6V1G2,SV2B,TAGLN3,SULT4A1,NDRG4,DBN1,SYT7,ENAH,SCN2A,GABRA1,GDAP1L1,GABRB2,GAP43,GRIN2A,NTM,MGST1,CPNE6,CAP2,CADM2,AMPH,SNCG,MAP7,DYNC1I1,CASKIN1,MAST1,RASL10A,RCAN1,ATP2B3,GMNN,SYNPR,MAP1LC3A,KCNC1,SPTB
8.75813e-13	305	58	HPA:0091002	HPA	cerebellum; molecular layer cells - cytoplasm/membrane[?쩗edium]	CD74,HLA-DRA,BCAS1,RTN3,ATCAY,GAS7,PACSIN1,BCAN,SPARC,PREX1,PLD3,FABP7,SEZ6,SNCB,SLC12A5,PSD3,PRKAR1B,S100A1,RPH3A,PAK1,ATP2B1,SULT4A1,EEF1B2,S100B,SYT7,ENAH,ST6GAL1,CNDP1,GAD1,CELF2,GABRA1,PLLP,CNTNAP2,GAP43,NTM,SCIN,DSCAM,CORO1A,PDGFA,TYROBP,AMPH,SNCG,ACOT7,DYNC1I1,GABRD,CELF5,P2RY12,MAPKAP1,FOSL2,AP3B2,GPRIN1,CHRM1,RCAN1,MAP6,ADAM11,MAP7D2,MAP1LC3A,RGS10
9.6293e-13	228	49	HPA:0091062	HPA	cerebellum; synaptic glomeruli - core[?쩗edium]	SNAP25,DNM1,STXBP1,SYP,SLC17A7,RTN3,TNR,CADM3,NAPB,BCAN,SYN1,CHGB,CAMK2B,SNCB,SLC12A5,RPH3A,ANXA6,PAK1,ATP2B1,SNAP91,ATP6V1G2,SV2B,TAGLN3,DBN1,SYT7,ENAH,SCN2A,GABRA1,GDAP1L1,GABRB2,GAP43,GRIN2A,NTM,CPNE6,CAP2,CADM2,AMPH,SNCG,MAP7,DYNC1I1,CASKIN1,MAST1,RASL10A,RCAN1,ATP2B3,SYNPR,MAP1LC3A,KCNC1,SPTB
4.61763e-12	289	55	HPA:0091071	HPA	cerebellum; white matter cells - cytoplasm/membrane[?쩖ow]	HLA-DRA,CNP,BCAS1,RTN3,ATCAY,ERMN,SPARC,PADI2,PREX1,NPTX1,RNASE1,QDPR,FABP7,CAMK2B,SNTA1,PRKAR1B,S100A1,THY1,ANXA6,PAK1,AK5,ATP2B1,ATP6V1G2,SV2B,ENAH,ST6GAL1,SLC6A11,CNDP1,BAG3,GDAP1L1,CNTNAP2,LHPP,NECAB1,SCIN,AQP4,MGST1,CORO1A,PDGFA,CHMP2A,EPHB1,AMPH,BDH2,MAP7,DYNC1I1,GABRD,BBOX1,MAPKAP1,SYT5,CHRM1,GMNN,NQO1,MAP1LC3A,CD83,RGS10,SPTB
5.49828e-12	442	71	HPA:0090941	HPA	cerebellum; Purkinje cells - cytoplasm/membrane[?쩖ow]	TTYH1,SYP,MAPT,RTN3,ATCAY,CADM3,PACSIN1,EFEMP1,NEFM,NPTX1,RNASE1,LINGO1,HOPX,CAMK2B,SEZ6,SNCB,AKAP12,PRKAR1B,INA,RPH3A,ANXA6,PAK1,ATP2B1,SNAP91,ATP6V1G2,SULT4A1,EEF1B2,S100B,SYT7,CAMKV,GAD1,ITGA3,ITPR1,CELF2,GABRA1,ST8SIA3,BAG3,DGKZ,CNTNAP2,ELAVL3,GPR162,DSCAM,HAP1,NEFH,RYR1,CAP2,WNK2,CHMP2A,AMPH,SNCG,BDH2,ACOT7,MAP7,DYNC1I1,CASKIN1,GABRD,CELF5,MAPKAP1,AP3B2,SPHKAP,MAST1,CHRM1,RASL10A,RCAN1,ATP2B…
5.69535e-12	71	26	HPA:0091052	HPA	cerebellum; synaptic glomeruli - capsule[?쩗edium]	PLP1,MAG,MAPT,TNR,CADM3,PACSIN1,NAPB,BCAN,L1CAM,CHL1,SNCB,CA2,INA,S100B,SYT7,SLC6A11,GABRA1,CNTNAP2,NTM,AQP4,NEFH,SNCG,BDH2,DYNC1I1,RASL10A,KCNC1
1.00209e-10	2618	239	HPA:0100212	HPA	cerebral cortex; neuropil[?쩗edium]	ATP2B4,TTYH1,CNP,SNAP25,CAMK2A,GPR17,CNTN2,CD24,DNM1,BCAS1,STXBP1,PLP1,MOBP,HIP1R,MAG,NEFL,SYP,MAPT,SLC17A7,RTN3,TNR,ATCAY,FGFR3,ERMN,SIRT2,NRGN,PHYHIP,YWHAZ,STMN1,CADM3,CPLX2,PACSIN1,NAPB,BCAN,NEFM,SPARC,SYN1,ATP1B1,CHGB,L1CAM,SYNGR1,MBP,CLDN11,MCL1,CHL1,NPTX1,PRKCB,ATP2B2,NSF,ENPP2,IFIT3,DCTN1,CAMK2B,KIF21B,SEZ6,EPB41L1,CDK18,SNCB,SLC12A5,PEG3,GPM6A,PSD3,PPP2R2C,STAB1,B3GAT1,PRKAR1B,INA,APBB1,P…
3.59324e-10	186	40	HPA:0091032	HPA	cerebellum; processes in molecular layer[?쩗edium]	TTYH1,GPR17,GFAP,DNM1,BCAN,NEFM,SPARC,MBP,FABP7,LINGO1,AKAP12,SLC12A5,SNTA1,INA,NDRG4,DBN1,ST6GAL1,SLC6A11,GABRA1,CD68,ASCL1,AQP4,MGST1,GJA1,CORO1A,PDGFA,TYROBP,EPHB1,AMPH,KCNF1,P2RY12,SYNGR3,MAST1,CHRM1,ATP2B3,SPTBN4,MAP6,CREG2,KCNN3,SPTB
4.81288e-10	125	32	HPA:0091063	HPA	cerebellum; synaptic glomeruli - core[High]	SNAP25,DNM1,STXBP1,SYP,SLC17A7,RTN3,NAPB,BCAN,SYN1,CHGB,CAMK2B,SNCB,ATP2B1,SNAP91,ATP6V1G2,SV2B,TAGLN3,DBN1,SCN2A,GABRA1,GABRB2,GRIN2A,NTM,CADM2,AMPH,SNCG,CASKIN1,RCAN1,ATP2B3,SYNPR,KCNC1,SPTB
5.28934e-10	104	29	HPA:0091033	HPA	cerebellum; processes in molecular layer[High]	TTYH1,GPR17,GFAP,DNM1,BCAN,NEFM,SPARC,MBP,FABP7,LINGO1,SNTA1,INA,ST6GAL1,SLC6A11,CD68,ASCL1,AQP4,GJA1,CORO1A,PDGFA,TYROBP,AMPH,KCNF1,P2RY12,SYNGR3,ATP2B3,SPTBN4,MAP6,CREG2
6.50474e-10	181	39	HPA:0091003	HPA	cerebellum; molecular layer cells - cytoplasm/membrane[High]	CD74,HLA-DRA,BCAS1,RTN3,PACSIN1,BCAN,SPARC,PLD3,SEZ6,SNCB,PSD3,S100A1,RPH3A,PAK1,EEF1B2,S100B,ENAH,ST6GAL1,CNDP1,PLLP,GAP43,NTM,SCIN,DSCAM,CORO1A,PDGFA,TYROBP,AMPH,SNCG,ACOT7,DYNC1I1,P2RY12,FOSL2,AP3B2,CHRM1,MAP6,MAP7D2,MAP1LC3A,RGS10
6.91371e-10	198	41	HPA:0091031	HPA	cerebellum; processes in molecular layer[?쩖ow]	TTYH1,GPR17,GFAP,DNM1,BCAN,NEFM,SPARC,MBP,FABP7,LINGO1,AKAP12,SLC12A5,SNTA1,INA,NDRG4,DBN1,ST6GAL1,SLC6A11,GABRA1,CD68,ASCL1,AQP4,MGST1,GJA1,CORO1A,PDGFA,TYROBP,EPHB1,AMPH,KCNF1,P2RY12,SYNGR3,MAST1,SYT5,CHRM1,ATP2B3,SPTBN4,MAP6,CREG2,KCNN3,SPTB
1.00439e-09	407	63	HPA:0100213	HPA	cerebral cortex; neuropil[High]	ATP2B4,CNP,SNAP25,CAMK2A,CD24,DNM1,STXBP1,PLP1,MAG,NEFL,SYP,SLC17A7,RTN3,CADM3,CPLX2,NAPB,BCAN,SPARC,L1CAM,SYNGR1,CHL1,ATP2B2,EPB41L1,SNCB,PPP2R2C,STX1B,PAK1,ATP2B1,SNAP91,ATP6V1G2,SV2B,S100B,TUBA4A,SYT7,CEND1,GABRA1,PLLP,CNTNAP2,SNCA,GAP43,ASCL1,AQP4,GJA1,GNAO1,CADM2,BAIAP2,RIN2,AMPH,SNCG,GPRIN1,MAPK1,TECPR2,ADD3,SLC22A23,MAP6,CREG2,WDR7,MCAM,ENTPD2,CLCN6,RIMS1,NTRK3,OSMR
2.46598e-09	223	43	HPA:0091072	HPA	cerebellum; white matter cells - cytoplasm/membrane[?쩗edium]	HLA-DRA,CNP,BCAS1,RTN3,ATCAY,ERMN,SPARC,PADI2,PREX1,RNASE1,QDPR,FABP7,CAMK2B,SNTA1,PRKAR1B,S100A1,PAK1,AK5,ATP2B1,SV2B,ENAH,ST6GAL1,SLC6A11,CNDP1,GDAP1L1,CNTNAP2,LHPP,NECAB1,SCIN,MGST1,CORO1A,PDGFA,CHMP2A,BDH2,MAP7,DYNC1I1,GABRD,BBOX1,SYT5,CHRM1,MAP1LC3A,RGS10,SPTB
5.1118e-09	8106	561	HPA:0100000	HPA	cerebral cortex	CD74,HLA-DRA,PDGFRA,HSP90AA1,COL1A2,ATP2B4,TTYH1,CNP,RPS24,SNAP25,CAMK2A,GPR17,HLA-DPA1,GFAP,YWHAG,CNTN2,HSPA1B,CD24,DNM1,BCAS1,STXBP1,PLP1,MOBP,HIP1R,MAG,NEFL,SYP,COL4A1,MAPT,SLC17A7,RTN3,TNR,ATCAY,SCG2,FGFR3,POSTN,ERMN,GAS7,DKK3,PIK3R1,SIRT2,NRGN,PHYHIP,YWHAZ,FADS2,STMN1,CADM3,CPLX2,PACSIN1,GRIN1,NAPB,BCAN,NEFM,ABR,NKAIN4,SPARC,SOX4,ABCA2,PADI2,SYN1,COL6A2,WLS,VGF,ATP1B1,PLD3,CHGB,L1CAM,SYNGR1,…
5.53851e-09	99	27	HPA:0091043	HPA	cerebellum; processes in white matter[High]	CNP,GPR17,GFAP,PLP1,MAG,NEFM,PADI2,LINGO1,CA2,SNTA1,INA,ST6GAL1,ITPR1,PLLP,CD68,ASCL1,AQP4,NEFH,CORO1A,GNAO1,CAP2,PDGFA,SNCG,ACOT7,KCNF1,MAP6,CREG2
1.27013e-08	5010	385	HPA:0100211	HPA	cerebral cortex; neuropil[?쩖ow]	COL1A2,ATP2B4,TTYH1,CNP,SNAP25,CAMK2A,GPR17,YWHAG,CNTN2,CD24,DNM1,BCAS1,STXBP1,PLP1,MOBP,HIP1R,MAG,NEFL,SYP,MAPT,SLC17A7,RTN3,TNR,ATCAY,FGFR3,ERMN,GAS7,DKK3,PIK3R1,SIRT2,NRGN,PHYHIP,YWHAZ,FADS2,STMN1,CADM3,CPLX2,PACSIN1,NAPB,BCAN,NEFM,ABR,NKAIN4,SPARC,SOX4,PADI2,SYN1,VGF,ATP1B1,CHGB,L1CAM,SYNGR1,MBP,CLDN11,MCL1,CHL1,NPTX1,PRKCB,ATP2B2,NSF,FABP7,VEGFA,ENPP2,IFIT3,LINGO1,DCTN1,HOPX,CAMK2B,KIF21B,SE…
7.43677e-08	365	55	HPA:0090942	HPA	cerebellum; Purkinje cells - cytoplasm/membrane[?쩗edium]	TTYH1,RTN3,CADM3,PACSIN1,EFEMP1,NPTX1,RNASE1,LINGO1,HOPX,CAMK2B,SEZ6,SNCB,AKAP12,PRKAR1B,INA,RPH3A,ANXA6,ATP2B1,ATP6V1G2,SULT4A1,EEF1B2,S100B,SYT7,GAD1,ITGA3,ITPR1,CELF2,GABRA1,BAG3,DGKZ,CNTNAP2,GPR162,DSCAM,NEFH,RYR1,CAP2,WNK2,CHMP2A,AMPH,SNCG,ACOT7,DYNC1I1,MAPKAP1,AP3B2,MAST1,CHRM1,RASL10A,RCAN1,ATP2B3,GMNN,MAP6,MAP7D2,MAP1LC3A,CD83,SPTB
2.10594e-07	26	13	HPA:0091053	HPA	cerebellum; synaptic glomeruli - capsule[High]	PLP1,MAG,CADM3,PACSIN1,BCAN,L1CAM,CA2,S100B,SLC6A11,GABRA1,CNTNAP2,SNCG,BDH2
6.24739e-07	120	27	HPA:0091073	HPA	cerebellum; white matter cells - cytoplasm/membrane[High]	HLA-DRA,CNP,BCAS1,RTN3,ERMN,SPARC,PADI2,QDPR,FABP7,SNTA1,S100A1,PAK1,SV2B,ENAH,ST6GAL1,SLC6A11,CNDP1,CNTNAP2,LHPP,SCIN,CORO1A,PDGFA,BDH2,MAP7,CHRM1,MAP1LC3A,RGS10
1.33657e-06	260	42	HPA:0400241	HPA	rectum; peripheral nerve/ganglion[?쩖ow]	DNM1,NEFL,SYP,MAPT,ATCAY,STMN1,CADM3,CPLX2,SYN1,L1CAM,CHL1,S100A1,ANXA6,TAGLN3,DBN1,CEND1,HSPD1,KIF5A,HPCA,CORO2B,CD44,LGALS3,ELAVL3,GNAO1,AMPH,YAP1,BDH2,DYNC1I1,SLC1A1,GABRD,CELF5,MCM7,GPRIN1,SERPINA1,CHRM1,ATM,IVD,HDLBP,MAP6,BAG1,TFPI,TAC1
8.10949e-06	188	33	HPA:0090943	HPA	cerebellum; Purkinje cells - cytoplasm/membrane[High]	PACSIN1,EFEMP1,RNASE1,LINGO1,CAMK2B,SEZ6,SNCB,INA,RPH3A,ATP2B1,EEF1B2,S100B,SYT7,ITPR1,CELF2,BAG3,DGKZ,CNTNAP2,GPR162,RYR1,CAP2,WNK2,AMPH,SNCG,ACOT7,DYNC1I1,MAPKAP1,AP3B2,ATP2B3,MAP6,MAP7D2,MAP1LC3A,CD83
1.63082e-05	113	24	HPA:0400243	HPA	rectum; peripheral nerve/ganglion[High]	SYP,MAPT,STMN1,CADM3,CPLX2,L1CAM,CHL1,S100A1,ANXA6,TAGLN3,DBN1,CEND1,HSPD1,HPCA,CORO2B,CD44,ELAVL3,DYNC1I1,MCM7,GPRIN1,IVD,MAP6,BAG1,TAC1
4.62959e-05	192	32	HPA:0400242	HPA	rectum; peripheral nerve/ganglion[?쩗edium]	SYP,MAPT,ATCAY,STMN1,CADM3,CPLX2,SYN1,L1CAM,CHL1,S100A1,ANXA6,TAGLN3,DBN1,CEND1,HSPD1,KIF5A,HPCA,CORO2B,CD44,LGALS3,ELAVL3,GNAO1,BDH2,DYNC1I1,MCM7,GPRIN1,CHRM1,ATM,IVD,MAP6,BAG1,TAC1
7.72767e-05	33	12	HPA:0100141	HPA	cerebral cortex; neuronal projections[?쩖ow]	NEFL,SCG2,NPTX1,PTPRN,CHI3L2,SLC6A17,DCX,KIF5A,SEMA5B,SPTBN4,CACNG3,TAC1
0.000118192	543	63	HPA:0401331	HPA	rectum; mucosal lymphoid cells[?쩖ow]	CD74,PDGFRA,HLA-DPA1,STXBP1,NRGN,STMN1,HLA-DRB1,PADI2,CLDN11,SULF1,RNASE1,TPPP3,SEZ6,ANLN,S100A1,MEF2C,ANXA6,ATP2B1,CDK6,EEF1B2,DBN1,SYT7,ST6GAL1,CNDP1,HSPD1,LMNA,CELF2,CORO2B,USH1C,CD44,LGALS3,LHPP,FBLN1,NTM,AFAP1,CDHR1,MGST1,CORO1A,TYROBP,CCK,YAP1,LCP1,MCM7,CYBA,ARPP21,MKNK2,GORASP1,PTPRC,ATM,IVD,HDLBP,ADAM28,HAVCR2,BAG1,ITGAX,SPI1,TPD52,CD83,MYO1F,MMP9,HVCN1,LPCAT2,CD37
0.000377323	106	21	HPA:0090923	HPA	cerebellum; GLUC cells - cytoplasm/membrane[High]	RTN3,PLD3,RNASE1,SEZ6,SNCB,PSD3,RPH3A,PAK1,EEF1B2,ELAVL3,CAP2,AMPH,CHGA,SNCG,ACOT7,DYNC1I1,CELF5,MAPKAP1,AP3B2,MAP7D2,MAP1LC3A
0.000964682	28	10	HPA:0100142	HPA	cerebral cortex; neuronal projections[?쩗edium]	NEFL,SCG2,NPTX1,PTPRN,SLC6A17,KIF5A,SEMA5B,SPTBN4,CACNG3,TAC1
0.00129977	35	11	HPA:0090993	HPA	cerebellum; molecular layer - neuropil[High]	SNAP25,STXBP1,CADM3,NAPB,SYN1,L1CAM,CHL1,SNAP91,SV2B,S100B,GNAO1
0.00134251	509	57	HPA:0131331	HPA	colon; mucosal lymphoid cells[?쩖ow]	CD74,HLA-DPA1,STXBP1,NRGN,STMN1,HLA-DRB1,PADI2,CLDN11,SEZ6,S100A1,MEF2C,ANXA6,ATP2B1,CDK6,EEF1B2,DBN1,SYT7,ST6GAL1,CNDP1,HSPD1,LMNA,CELF2,RPS15A,CORO2B,USH1C,CD44,LGALS3,LHPP,FBLN1,NTM,CDHR1,MGST1,CORO1A,TYROBP,SLC2A5,YAP1,BDH2,LCP1,MCM7,CYBA,MKNK2,GORASP1,PTPRC,GMNN,ATM,IVD,HDLBP,ADAM28,HAVCR2,BAG1,SPI1,TPD52,MYO1F,MMP9,HVCN1,LPCAT2,CD37
0.00149002	106	20	HPA:0090901	HPA	cerebellum; Bergmann glia - cytoplasm/membrane[?쩖ow]	GAS7,CADM3,SPARC,PREX1,FABP7,ATP6V1G2,NDRG4,S100B,ENAH,CELF2,LHPP,MGST1,WNK2,BDH2,GABRD,SPHKAP,SYT5,GMNN,NQO1,MAP7D2
0.00191295	195	29	HPA:0090921	HPA	cerebellum; GLUC cells - cytoplasm/membrane[?쩖ow]	SYP,RTN3,PLD3,NPTX1,RNASE1,SEZ6,SNCB,PSD3,RPH3A,PAK1,SULT4A1,EEF1B2,DBN1,ELAVL3,CELF4,HAP1,CAP2,WNK2,AMPH,CHGA,SNCG,ACOT7,DYNC1I1,CELF5,MAPKAP1,AP3B2,CHRM1,MAP7D2,MAP1LC3A
0.00201769	1021	96	HPA:0471441	HPA	skin 2; fibrohistiocytic cells[?쩖ow]	CD74,HLA-DRA,PDGFRA,HLA-DPA1,COL4A2,RTN3,FGFR3,POSTN,STMN1,CD163,SPARC,COL6A2,L1CAM,CLDN11,TPPP3,VEGFA,HSPB6,ANXA1,AKAP12,ANLN,ACTA2,PIP4K2A,COL6A3,THY1,MEF2C,ANXA6,PDPN,PAK1,CCNL2,ATP2B1,HMOX1,EEF1B2,S100B,TUBA4A,IFITM1,ENAH,GSTM3,HSPD1,LMNA,SYNE2,RBBP4,CELF2,CYCS,BAG3,RPS15A,HNRNPA1,CORO2B,ANK3,CTSC,CD68,HNRNPM,CD44,LGALS3,SAMHD1,FBLN1,NTM,MGST1,GJA1,CORO1A,PRKX,HMGN2,DHRS3,CD151,FLNB,CHMP2A,TY…
0.0024442	229	32	HPA:0090951	HPA	cerebellum; Purkinje cells - dendrites[?쩖ow]	NEFM,NPTX1,LINGO1,HOPX,CAMK2B,SEZ6,AKAP12,EEF1B2,ITPR1,CELF2,BAG3,DGKZ,GPR162,DSCAM,NEFH,RYR1,CAP2,WNK2,CHMP2A,SNCG,BDH2,ACOT7,DYNC1I1,MAPKAP1,SPHKAP,CHRM1,RCAN1,ATP2B3,GMNN,MAP6,MAP7D2,CD83
0.00273821	209	30	HPA:0090952	HPA	cerebellum; Purkinje cells - dendrites[?쩗edium]	NEFM,NPTX1,LINGO1,HOPX,CAMK2B,SEZ6,AKAP12,EEF1B2,ITPR1,CELF2,BAG3,DGKZ,GPR162,DSCAM,NEFH,RYR1,CAP2,WNK2,CHMP2A,SNCG,ACOT7,DYNC1I1,MAPKAP1,SPHKAP,RCAN1,ATP2B3,GMNN,MAP6,MAP7D2,CD83
0.00796753	7202	484	HPA:0090000	HPA	cerebellum	CD74,HLA-DRA,HSP90AA1,COL1A2,ATP2B4,TTYH1,CNP,RPS24,SNAP25,CAMK2A,GPR17,GFAP,YWHAG,CNTN2,HSPA1B,CD24,DNM1,BCAS1,STXBP1,PLP1,HIP1R,MAG,NEFL,SYP,MAPT,SLC17A7,RTN3,TNR,ATCAY,FGFR3,POSTN,ERMN,GAS7,DKK3,PIK3R1,PHYHIP,YWHAZ,FADS2,STMN1,CADM3,CPLX2,PACSIN1,GRIN1,NAPB,BCAN,EFEMP1,NEFM,ABR,NKAIN4,SPARC,SOX4,ABCA2,PADI2,SYN1,WLS,PREX1,PLD3,CHGB,L1CAM,SYNGR1,MBP,HLA-DPB1,MCL1,CHL1,CARNS1,NPTX1,PRKCB,SOX10,W…
0.00868869	467	51	HPA:0471443	HPA	skin 2; fibrohistiocytic cells[High]	CD74,HLA-DRA,HLA-DPA1,FGFR3,POSTN,STMN1,CD163,SPARC,COL6A2,L1CAM,CLDN11,VEGFA,HSPB6,ANXA1,ANLN,ACTA2,PIP4K2A,MEF2C,ANXA6,PAK1,HMOX1,TUBA4A,ENAH,LMNA,RBBP4,CELF2,CTSC,CD68,HNRNPM,CD44,SAMHD1,GJA1,CORO1A,PRKX,DHRS3,CHMP2A,HCLS1,FOSL2,MCM7,CYBA,ANXA2,PTPRC,ADD3,TMPO,LUM,SPI1,MRPL20,MCAM,SDC4,STK24,RALY
0.0101594	885	83	HPA:0461441	HPA	skin 1; fibrohistiocytic cells[?쩖ow]	CD74,HLA-DRA,PDGFRA,HLA-DPA1,POSTN,CD163,SPARC,COL6A2,L1CAM,CLDN11,VEGFA,HSPB6,ANXA1,ANLN,ACTA2,PIP4K2A,COL6A3,THY1,MEF2C,ANXA6,PAK1,CCNL2,ATP2B1,EEF1B2,S100B,TUBA4A,ENAH,GSTM3,HSPD1,LMNA,SYNE2,RBBP4,CELF2,CYCS,BAG3,RPS15A,HNRNPA1,CORO2B,ANK3,CTSC,CD68,HNRNPM,CD44,LGALS3,SAMHD1,FBLN1,NTM,GJA1,CORO1A,PRKX,HMGN2,DHRS3,COL9A3,CD151,FLNB,CHMP2A,TYROBP,BDH2,SMC1A,BAZ1B,HCLS1,BBOX1,FOSL2,MCM7,CYBA,ANXA…
0.0111856	398	45	HPA:0401332	HPA	rectum; mucosal lymphoid cells[?쩗edium]	CD74,PDGFRA,HLA-DPA1,STXBP1,STMN1,PADI2,CLDN11,S100A1,MEF2C,ANXA6,ATP2B1,CDK6,EEF1B2,DBN1,ST6GAL1,HSPD1,LMNA,CELF2,CD44,LGALS3,LHPP,FBLN1,NTM,AFAP1,CDHR1,CORO1A,TYROBP,LCP1,MCM7,CYBA,MKNK2,GORASP1,PTPRC,ATM,IVD,HDLBP,ADAM28,HAVCR2,SPI1,TPD52,MYO1F,MMP9,HVCN1,LPCAT2,CD37
0.0183265	699	68	HPA:0461442	HPA	skin 1; fibrohistiocytic cells[?쩗edium]	CD74,HLA-DRA,PDGFRA,HLA-DPA1,POSTN,CD163,SPARC,COL6A2,L1CAM,CLDN11,VEGFA,HSPB6,ANXA1,ANLN,PIP4K2A,COL6A3,THY1,MEF2C,ANXA6,PAK1,EEF1B2,S100B,TUBA4A,ENAH,HSPD1,LMNA,SYNE2,RBBP4,CELF2,CYCS,BAG3,RPS15A,HNRNPA1,CTSC,CD68,HNRNPM,CD44,LGALS3,SAMHD1,FBLN1,CORO1A,PRKX,DHRS3,COL9A3,CD151,FLNB,CHMP2A,TYROBP,SMC1A,BAZ1B,HCLS1,FOSL2,MCM7,CYBA,ANXA2,PTPRC,HDLBP,ADD3,TMPO,BAG1,LUM,MBNL1,SPI1,MRPL20,MCAM,SDC4,ST…
0.0200131	177	25	HPA:0090922	HPA	cerebellum; GLUC cells - cytoplasm/membrane[?쩗edium]	RTN3,PLD3,NPTX1,RNASE1,SEZ6,SNCB,PSD3,RPH3A,PAK1,SULT4A1,EEF1B2,DBN1,ELAVL3,CAP2,AMPH,CHGA,SNCG,ACOT7,DYNC1I1,CELF5,MAPKAP1,AP3B2,CHRM1,MAP7D2,MAP1LC3A
0.0210022	336	39	HPA:0030441	HPA	appendix; non-germinal center cells[?쩖ow]	CD74,HLA-DPA1,STMN1,HLA-DRB1,SULF1,HOPX,B3GAT1,ANLN,ACTA2,MEF2C,ANXA6,EEF1B2,ST6GAL1,HSPD1,LMNA,CELF2,CORO2B,USH1C,CD44,MGST1,CORO1A,YAP1,LCP1,MCM7,CYBA,MKNK2,PTPRC,GMNN,ATM,IVD,ADAM28,HAVCR2,BAG1,ITGAX,TPD52,CD83,MMP9,HVCN1,CD37
0.0249572	108	18	HPA:0090953	HPA	cerebellum; Purkinje cells - dendrites[High]	LINGO1,CAMK2B,SEZ6,EEF1B2,ITPR1,BAG3,DGKZ,GPR162,NEFH,RYR1,CAP2,WNK2,SNCG,ACOT7,DYNC1I1,ATP2B3,MAP6,MAP7D2
0.0254653	39	10	HPA:0260000	HPA	hypothalamus	SCG2,VGF,TPPP3,PTPRN,PCSK2,LUZP2,ARHGAP36,CCK,CNGA3,ECEL1
0.032484	833	77	HPA:0471442	HPA	skin 2; fibrohistiocytic cells[?쩗edium]	CD74,HLA-DRA,PDGFRA,HLA-DPA1,FGFR3,POSTN,STMN1,CD163,SPARC,COL6A2,L1CAM,CLDN11,TPPP3,VEGFA,HSPB6,ANXA1,AKAP12,ANLN,ACTA2,PIP4K2A,THY1,MEF2C,ANXA6,PAK1,ATP2B1,HMOX1,EEF1B2,S100B,TUBA4A,IFITM1,ENAH,HSPD1,LMNA,SYNE2,RBBP4,CELF2,CYCS,BAG3,RPS15A,HNRNPA1,CTSC,CD68,HNRNPM,CD44,LGALS3,SAMHD1,FBLN1,GJA1,CORO1A,PRKX,HMGN2,DHRS3,CD151,FLNB,CHMP2A,TYROBP,SMC1A,BAZ1B,HCLS1,BBOX1,FOSL2,ACAT2,MCM7,CYBA,ANXA2,P…
0.0332312	888	81	HPA:0470201	HPA	skin 2; endothelial cells[?쩖ow]	ATP2B4,RTN3,POSTN,STMN1,SPARC,COL6A2,L1CAM,VEGFA,HSPB6,ANXA1,ACTA2,PIP4K2A,THY1,MEF2C,ANXA6,PDPN,CCNL2,ATP2B1,EEF1B2,TUBA4A,DBN1,IFITM1,ENAH,ITGA3,HSPD1,LMNA,SYNE2,RBBP4,PLLP,CYCS,BAG3,RPS15A,HNRNPA1,CORO2B,ANK3,CTSC,HNRNPM,CD44,LGALS3,SAMHD1,FBLN1,NTM,SCIN,GJA1,TJP2,PRKX,HMGN2,DHRS3,CD151,FLNB,CHMP2A,SNCG,SMC1A,BAZ1B,BBOX1,CD93,MAPKAP1,MCM7,CDH13,ANXA2,GMNN,DMD,HDLBP,NQO1,ADD3,TMPO,BAG1,MBNL1,LM…
0.0336114	454	48	HPA:0401291	HPA	rectum; endocrine cells[?쩖ow]	BCAS1,SYP,MAPT,SCG2,STMN1,PADI2,CHGB,SULF1,RNASE1,HSPA2,TPPP3,PSD3,CA2,B3GAT1,ANLN,S100A1,ATP2B1,EEF1B2,SYT7,BSG,HSPD1,LMNA,RPS15A,USH1C,CD44,LGALS3,LHPP,AFAP1,MGST1,YAP1,CHGA,BDH2,SLC1A1,GABRD,MCM7,AP3B2,GPRIN1,MKNK2,HAPLN4,GORASP1,GMNN,ATM,IVD,HDLBP,BAG1,TFPI,TPD52,CD83
0.0391879	263	32	HPA:0030442	HPA	appendix; non-germinal center cells[?쩗edium]	CD74,HLA-DPA1,STMN1,HLA-DRB1,B3GAT1,ANLN,ACTA2,MEF2C,ANXA6,EEF1B2,ST6GAL1,HSPD1,LMNA,CELF2,CD44,CORO1A,LCP1,MCM7,CYBA,MKNK2,PTPRC,GMNN,ATM,IVD,ADAM28,BAG1,ITGAX,TPD52,CD83,MMP9,HVCN1,CD37
0.039425	6830	458	HPA:0250000	HPA	hippocampus	CD74,HLA-DRA,COL1A2,ATP2B4,CNP,RPS24,SNAP25,CAMK2A,GPR17,GFAP,YWHAG,CNTN2,HSPA1B,CD24,DNM1,BCAS1,STXBP1,PLP1,HIP1R,MAG,NEFL,SYP,COL4A1,MAPT,RTN3,FGFR3,POSTN,ERMN,GAS7,DKK3,PIK3R1,NRGN,PHYHIP,YWHAZ,FADS2,STMN1,CPLX2,PACSIN1,GRIN1,NAPB,BCAN,NEFM,ABR,NKAIN4,SPARC,SOX4,ABCA2,PADI2,VGF,PLD3,L1CAM,MBP,CLDN11,MCL1,CHL1,CARNS1,NPTX1,PRKCB,SOX10,WSB1,ATP2B2,RNASE1,TPPP3,QDPR,NSF,FABP7,VEGFA,PTPRN,CHI3L2,E…
0.0437497	497	51	HPA:0151291	HPA	duodenum; endocrine cells[?쩖ow]	DNM1,MAPT,SCG2,STMN1,CHGB,MYH11,SULF1,RNASE1,TPPP3,HOPX,CA2,B3GAT1,ANLN,S100A1,AK5,ATP2B1,TAGLN3,EEF1B2,SYT7,BSG,HSPD1,LMNA,RPS15A,UGT8,USH1C,CD44,LGALS3,LHPP,AFAP1,SCIN,MGST1,CPNE6,CCK,YAP1,CHGA,BDH2,SLC1A1,GABRD,MCM7,AP3B2,GPRIN1,MKNK2,HAPLN4,GMNN,ATM,IVD,HDLBP,BAG1,TFPI,TPD52,LPCAT2
4.66491e-06	40	14	KEGG:05033	KEGG	Nicotine addiction	SLC17A7,GRIN1,GRIA4,GABRA1,GABRB3,GABRB2,GRIN2A,GABRG2,GABRD,CHRNB2,GRIN2C,GRIN3A,CACNA1B,CHRNA4
5.50865e-06	89	21	KEGG:04512	KEGG	ECM-receptor interaction	COL1A2,COL4A2,COL4A1,TNR,COL6A2,THBS1,ITGB4,COL6A3,SV2B,HSPG2,ITGA3,TNC,CD44,COL9A2,ITGB5,LAMA4,COL9A3,FREM2,COL4A5,ITGA5,SDC4
2.73411e-05	89	20	KEGG:04727	KEGG	GABAergic synapse	GABBR1,SLC38A1,PRKCB,NSF,SLC12A5,ADCY2,SLC6A11,GAD1,GABRA1,GABRB3,GNG12,GABRB2,GABRG2,HAP1,ADCY8,GNAO1,GNB3,GABRD,GNG5,CACNA1B
0.000119272	97	20	KEGG:04713	KEGG	Circadian entrainment	CAMK2A,GRIN1,PRKCB,GRIA4,CAMK2B,ADCY2,ITPR1,GNG12,RASD1,GRIN2A,ADCY8,RYR1,GNAO1,GNB3,GNG5,MAPK1,CACNA1H,RYR2,RYR3,GRIN2C
0.000149648	202	31	KEGG:04510	KEGG	Focal adhesion	PDGFRA,COL1A2,COL4A2,COL4A1,TNR,PIK3R1,COL6A2,PRKCB,VEGFA,THBS1,ITGB4,COL6A3,PAK1,ITGA3,RASGRF1,TNC,PGF,COL9A2,PIP5K1C,ITGB5,LAMA4,COL9A3,PDGFA,FLNB,RAPGEF1,DOCK1,MAPK10,COL4A5,ITGA5,MAPK1,PARVA
0.00050855	115	21	KEGG:04724	KEGG	Glutamatergic synapse	SLC17A7,GRIN1,SLC38A1,PRKCB,GRIA4,ADCY2,ITPR1,GNG12,GRIN2A,GRIK2,ADCY8,GNAO1,GNB3,GRM3,SLC1A1,DLGAP1,GNG5,MAPK1,SHANK2,GRIN2C,GRIN3A
0.000514615	301	39	KEGG:04010	KEGG	MAPK signaling pathway	PDGFRA,HSPA1B,MAPT,FGFR3,STMN1,MAP4K4,PRKCB,VEGFA,MEF2C,PAK1,MAPK8IP2,NR4A1,RASGRF1,TNFRSF1A,GNG12,GADD45G,PGF,GADD45A,DUSP6,MYC,RPS6KA2,PDGFA,TGFB2,FLNB,MAPK10,MAPKAPK2,CSF1,ERBB4,ERBB3,MAPK1,MKNK2,CACNA1H,CACNG7,IL1RAP,CACNG3,IL1B,CACNA1B,KITLG,RPS6KA1
0.00125009	103	19	KEGG:04974	KEGG	Protein digestion and absorption	COL3A1,COL1A2,COL4A2,COL4A1,COL6A2,ATP1B1,COL20A1,COL6A3,COL16A1,COL5A2,COL9A2,SLC8A2,COL9A3,COL5A1,COL11A1,SLC1A1,COL4A5,ELN,SLC8A3
0.00125681	181	27	KEGG:04360	KEGG	Axon guidance	CAMK2A,PIK3R1,SLIT1,L1CAM,CAMK2B,PAK1,NGEF,ENAH,NTN1,EPHB6,SEMA6B,UNC5B,EPHB1,EFNB3,SEMA7A,LIMK1,BOC,SEMA5B,EPHB2,UNC5A,MAPK1,NRP1,BMPR1B,SEMA6D,SEMA6C,ROBO2,WNT5A
0.00210721	251	33	KEGG:04020	KEGG	Calcium signaling pathway	PDGFRA,ATP2B4,CAMK2A,FGFR3,GRIN1,PRKCB,ATP2B2,EDNRB,VEGFA,CAMK2B,ATP2B1,ADCY2,ITPR1,GRIN2A,ITPKB,SLC8A2,ADCY8,RYR1,PDGFA,PHKG1,ERBB4,ERBB3,CHRM1,CACNA1H,RYR2,ATP2B3,RYR3,PHKB,SLC8A3,GRIN2C,GRIN3A,CACNA1B,NTRK3
0.00226344	89	17	KEGG:05032	KEGG	Morphine addiction	GABBR1,PRKCB,PDE2A,ADCY2,GABRA1,GABRB3,GNG12,GABRB2,GABRG2,ADCY8,ADORA1,GNAO1,GNB3,GABRD,GNG5,PDE8A,CACNA1B
0.00234511	356	42	KEGG:04151	KEGG	PI3K-Akt signaling pathway	PDGFRA,HSP90AA1,COL1A2,YWHAG,COL4A2,COL4A1,TNR,FGFR3,PIK3R1,YWHAZ,COL6A2,MCL1,VEGFA,THBS1,PPP2R2C,ITGB4,COL6A3,CDK6,NR4A1,ITGA3,GNG12,TNC,PGF,MYC,COL9A2,LPAR1,ITGB5,LAMA4,COL9A3,PDGFA,GNB3,CSF1,ERBB4,ERBB3,COL4A5,GNG5,ITGA5,MAPK1,CHRM1,TLR4,KITLG,OSMR
0.00458365	205	28	KEGG:05205	KEGG	Proteoglycans in cancer	COL1A2,CAMK2A,PIK3R1,PRKCB,VEGFA,THBS1,CAMK2B,PAK1,HSPG2,ITPR1,ANK3,CD44,MYC,ITGB5,TGFB2,FLNB,HCLS1,ERBB4,WNT7B,ERBB3,ITGA5,MAPK1,LUM,FZD7,TLR4,WNT5A,SDC4,MMP9
0.00499983	153	23	KEGG:04514	KEGG	Cell adhesion molecules	HLA-DRA,HLA-C,HLA-DPA1,CNTN2,MAG,CADM3,HLA-DRB1,L1CAM,CLDN11,HLA-DPB1,NRXN1,PTPRF,MPZL1,SELL,CNTNAP2,HLA-DOA,SELPLG,NRXN3,PTPRC,ESAM,SDC4,SLITRK1,CLDN10
0.00642732	78	15	KEGG:04721	KEGG	Synaptic vesicle cycle	SNAP25,DNM1,STXBP1,SLC17A7,CPLX2,NSF,UNC13A,STX1B,ATP6V1G2,SLC6A11,ATP6V1C1,CLTB,SLC1A1,CACNA1B,RIMS1
0.00822812	98	17	KEGG:04925	KEGG	Aldosterone synthesis and secretion	ATP2B4,CAMK2A,ATP1B1,PRKCB,ATP2B2,CAMK2B,ATP2B1,PDE2A,NR4A1,ADCY2,ITPR1,AGT,ADCY8,CACNA1H,ATP2B3,KCNK3,NPPA
0.0116128	40	10	KEGG:04940	KEGG	Type I diabetes mellitus	HLA-DRA,HLA-C,HLA-DPA1,HLA-DRB1,HLA-DPB1,PTPRN,GAD1,HSPD1,HLA-DOA,IL1B
0.0159673	113	18	KEGG:04725	KEGG	Cholinergic synapse	CAMK2A,PIK3R1,PRKCB,CAMK2B,ADCY2,ITPR1,GNG12,ADCY8,GNAO1,GNB3,GNG5,MAPK1,CHRM1,CHRNB2,KCNQ2,KCNQ5,CACNA1B,CHRNA4
0.0182963	67	13	KEGG:04720	KEGG	Long-term potentiation	CAMK2A,GRIN1,PRKCB,CAMK2B,ITPR1,GRIN2A,ADCY8,RPS6KA2,MAPK1,GRIN2C,RAPGEF3,RPS6KA1,PPP1R1A
0.0204415	223	28	KEGG:04024	KEGG	cAMP signaling pathway	GABBR1,ATP2B4,CAMK2A,PIK3R1,GRIN1,ATP1B1,ATP2B2,GRIA4,CAMK2B,VIPR2,PAK1,ATP2B1,ADCY2,GRIN2A,ADCY8,ADORA1,MAPK10,HCN2,MAPK1,CHRM1,CNGA3,RYR2,ATP2B3,NPPA,TSHR,GRIN2C,GRIN3A,RAPGEF3
0.0310418	527	52	KEGG:05200	KEGG	Pathways in cancer	PDGFRA,HSP90AA1,CAMK2A,COL4A2,COL4A1,FGFR3,PIK3R1,PRKCB,EDNRB,VEGFA,CAMK2B,HMOX1,CDK6,NOTCH2,ADCY2,GSTM3,ITGA3,CYCS,ETS1,GNG12,BMP2,GADD45G,PGF,DLL1,GADD45A,MYC,MGST1,LPAR1,AGT,ADCY8,LAMA4,PDGFA,TGFB2,GNB3,MAPK10,WNT7B,GSTM5,BID,COL4A5,GNG5,MAPK1,CEBPA,NQO1,KEAP1,SPI1,RUNX1,EGLN3,FZD7,RARA,KITLG,WNT5A,MMP9
0.0446201	102	16	KEGG:05414	KEGG	Dilated cardiomyopathy	SNTA1,ITGB4,ADCY2,ITGA3,LMNA,SLC8A2,ITGB5,AGT,ADCY8,TGFB2,ITGA5,RYR2,DMD,CACNG7,SLC8A3,CACNG3
0.046428	220	29	MIRNA:hsa-miR-6881-3p	MIRNA	hsa-miR-6881-3p	SYNGR1,PRKCB,VPS13D,ENAH,GDAP1L1,UGT8,SLC7A14,PRSS23,SYTL4,ATP6V1C1,BTN3A2,C1orf115,RAPGEF1,PITPNM3,HSPA13,ACSBG1,TMCC2,PTGFRN,RCAN1,ATP2B3,MBNL1,GGA1,TGFBR3,AFF3,PAQR8,HNRNPF,TMEM109,RALY,RGS16
1.63501e-13	400	70	REAC:R-HSA-112316	REAC	Neuronal System	GABBR1,SNAP25,CAMK2A,STXBP1,NEFL,SLC17A7,RTN3,NRGN,GRIN1,SLC38A1,SYN1,PRKCB,NSF,GRIA4,CAMK2B,NRXN1,EPB41L1,PTPRF,PRKAR1B,KCNJ16,TUBA4A,SYT7,ADCY2,SLC6A11,GAD1,GABRA1,GABRB3,RASGRF1,GNG12,GABRB2,GRIN2A,KCNMA1,GABRG2,GRIK2,ADCY8,RPS6KA2,PRKX,GNB3,APBA1,KCNF1,SLC1A1,LRRTM2,DLGAP1,HCN2,NRXN3,GNG5,MAPK1,KCNH2,CHRNB2,KCNQ2,SHANK2,KCNK3,DLG3,KCNN3,KCNC1,CACNG3,KCNQ5,LRRTM3,GRIN2C,GRIN3A,EPB41,CACNA1B,GL…
8.01081e-12	574	84	REAC:R-HSA-9675108	REAC	Nervous system development	COL3A1,HSP90AA1,RPS24,CNTN2,CD24,DNM1,COL4A2,MAG,COL4A1,PIK3R1,SLIT1,GRIN1,RPL34,COL6A2,L1CAM,MBP,MYH11,CHL1,SOX10,SCN3B,CLASP2,COL6A3,PMP22,NELL2,DCX,PAK1,CDK5R1,NGEF,TUBA4A,ENAH,GFRA1,NTN1,SCN2A,RPLP1,RPL29,RPS21,RPL32,RPS15A,NRP2,ANK3,GAP43,SCN3A,COL5A2,KALRN,TREM2,DSCAM,COL9A2,DSCAML1,PIP5K1C,SCN2B,RPS6KA2,CAP2,COL9A3,TYROBP,UNC5B,EPHB1,EFNB3,SEMA7A,SCN1B,LIMK1,YAP1,COL5A1,DOCK1,CLTB,EPHB2,CO…
4.64961e-11	507	76	REAC:R-HSA-9006934	REAC	Signaling by Receptor Tyrosine Kinases	COL3A1,PDGFRA,HSP90AA1,COL1A2,GFAP,DNM1,COL4A2,COL4A1,PIK3R1,STMN1,SPARC,COL6A2,VGF,PRKCB,VEGFA,THBS1,F3,PTPRF,COL6A3,MEF2C,PAK1,ATP6V1G2,CDK5R1,S100B,ELMO1,ITGA3,PCSK6,ITPR1,GABRA1,GABRB3,ID1,HNRNPA1,NRP2,GABRB2,HNRNPM,PGF,ASCL1,TCF12,DUSP6,COL5A2,MDK,EGR3,MYC,GABRG2,COL9A2,ATP6V1C1,DOCK7,RPS6KA2,LAMA4,COL9A3,BAIAP2,SPRED2,ABI1,RAPGEF1,YAP1,COL5A1,COL11A1,DOCK1,MAPKAPK2,FGFBP3,MAPKAP1,CYBA,COL4A…
1.34154e-10	549	79	REAC:R-HSA-422475	REAC	Axon guidance	COL3A1,HSP90AA1,RPS24,CNTN2,CD24,DNM1,COL4A2,COL4A1,PIK3R1,SLIT1,GRIN1,RPL34,COL6A2,L1CAM,MYH11,CHL1,SCN3B,CLASP2,COL6A3,NELL2,DCX,PAK1,CDK5R1,NGEF,TUBA4A,ENAH,GFRA1,NTN1,SCN2A,RPLP1,RPL29,RPS21,RPL32,RPS15A,NRP2,ANK3,GAP43,SCN3A,COL5A2,KALRN,TREM2,DSCAM,COL9A2,DSCAML1,PIP5K1C,SCN2B,RPS6KA2,CAP2,COL9A3,TYROBP,UNC5B,EPHB1,EFNB3,SEMA7A,SCN1B,LIMK1,COL5A1,DOCK1,CLTB,EPHB2,COL4A5,UNC5A,ITGA5,MAPK1,NR…
2.86949e-09	203	41	REAC:R-HSA-397014	REAC	Muscle contraction	ATP2B4,CAMK2A,ATP1B1,MYH11,ATP2B2,SCN3B,ANXA1,CAMK2B,ACTA2,ANXA6,PAK1,ATP2B1,KCNIP3,ITPR1,SCN2A,HIPK1,SORBS3,SCN3A,SLC8A2,SCN2B,ITGB5,RYR1,KCNIP1,SCN1B,MYBPC1,CACNA1H,RYR2,KCNH2,ANXA2,ATP2B3,RYR3,DMD,CACNG7,KCNK3,SLC8A3,LMOD1,NPPA,FGF12,SCN8A,FXYD7,KCNK1
1.58146e-08	259	46	REAC:R-HSA-112315	REAC	Transmission across Chemical Synapses	GABBR1,SNAP25,CAMK2A,NEFL,SLC17A7,NRGN,GRIN1,SLC38A1,SYN1,PRKCB,NSF,GRIA4,CAMK2B,EPB41L1,PRKAR1B,KCNJ16,TUBA4A,ADCY2,SLC6A11,GAD1,GABRA1,GABRB3,RASGRF1,GNG12,GABRB2,GRIN2A,GABRG2,GRIK2,ADCY8,RPS6KA2,PRKX,GNB3,APBA1,SLC1A1,GNG5,MAPK1,CHRNB2,DLG3,CACNG3,GRIN2C,GRIN3A,CACNA1B,GLRB,RPS6KA1,CHRNA4,RIMS1
2.45818e-07	196	37	REAC:R-HSA-112314	REAC	Neurotransmitter receptors and postsynaptic signal transmission	GABBR1,CAMK2A,NEFL,NRGN,GRIN1,PRKCB,NSF,GRIA4,CAMK2B,EPB41L1,PRKAR1B,KCNJ16,TUBA4A,ADCY2,GABRA1,GABRB3,RASGRF1,GNG12,GABRB2,GRIN2A,GABRG2,GRIK2,ADCY8,RPS6KA2,PRKX,GNB3,APBA1,GNG5,MAPK1,CHRNB2,DLG3,CACNG3,GRIN2C,GRIN3A,GLRB,RPS6KA1,CHRNA4
3.44297e-07	130	29	REAC:R-HSA-5576891	REAC	Cardiac conduction	ATP2B4,CAMK2A,ATP1B1,ATP2B2,SCN3B,CAMK2B,ATP2B1,KCNIP3,ITPR1,SCN2A,HIPK1,SCN3A,SLC8A2,SCN2B,RYR1,KCNIP1,SCN1B,RYR2,KCNH2,ATP2B3,RYR3,CACNG7,KCNK3,SLC8A3,NPPA,FGF12,SCN8A,FXYD7,KCNK1
9.07857e-07	119	27	REAC:R-HSA-373760	REAC	L1CAM interactions	CNTN2,CD24,DNM1,L1CAM,CHL1,SCN3B,DCX,PAK1,TUBA4A,SCN2A,NRP2,ANK3,GAP43,SCN3A,SCN2B,RPS6KA2,SCN1B,EPHB2,ITGA5,MAPK1,NRP1,KCNQ2,SPTBN4,DLG3,RPS6KA1,SCN8A,SPTB
1.36512e-06	76	21	REAC:R-HSA-3000178	REAC	ECM proteoglycans	COL3A1,COL1A2,COL4A2,COL4A1,TNR,BCAN,SPARC,COL6A2,COL6A3,HSPG2,TNC,COL5A2,COL9A2,ITGB5,LAMA4,COL9A3,TGFB2,COL5A1,COL4A5,LUM,ITGAX
1.72206e-06	84	22	REAC:R-HSA-216083	REAC	Integrin cell surface interactions	COL3A1,COL1A2,COL4A2,COL4A1,COL6A2,THBS1,COL6A3,HSPG2,BSG,ITGA3,TNC,CD44,COL16A1,COL5A2,COL9A2,ITGB5,COL9A3,COL5A1,COL4A5,ITGA5,LUM,ITGAX
3.3621e-06	59	18	REAC:R-HSA-3000171	REAC	Non-integrin membrane-ECM interactions	COL3A1,COL1A2,COL4A2,COL4A1,THBS1,NRXN1,ITGB4,HSPG2,TNC,COL5A2,ITGB5,LAMA4,PDGFA,COL5A1,COL11A1,COL4A5,DMD,SDC4
5.69526e-06	298	45	REAC:R-HSA-1474244	REAC	Extracellular matrix organization	COL3A1,COL1A2,COL4A2,COL4A1,TNR,BCAN,EFEMP1,TIMP1,SPARC,COL6A2,COL20A1,THBS1,NRXN1,ITGB4,COL6A3,HSPG2,ADAMTS1,BSG,ITGA3,BMP2,TNC,CD44,COL16A1,COL5A2,FBLN1,COL9A2,SPOCK3,ITGB5,LAMA4,SH3PXD2A,COL9A3,PDGFA,TGFB2,CD151,COL5A1,COL11A1,EFEMP2,COL4A5,ITGA5,DMD,ELN,LUM,ITGAX,SDC4,MMP9
2.3146e-05	59	17	REAC:R-HSA-375165	REAC	NCAM signaling for neurite out-growth	COL3A1,CNTN2,COL4A2,COL4A1,COL6A2,COL6A3,GFRA1,COL5A2,COL9A2,COL9A3,COL5A1,COL4A5,MAPK1,CACNA1H,SPTBN4,GFRA2,SPTB
4.78505e-05	42	14	REAC:R-HSA-419037	REAC	NCAM1 interactions	COL3A1,CNTN2,COL4A2,COL4A1,COL6A2,COL6A3,GFRA1,COL5A2,COL9A2,COL9A3,COL5A1,COL4A5,CACNA1H,GFRA2
6.95151e-05	2548	211	REAC:R-HSA-162582	REAC	Signal Transduction	COL3A1,PDGFRA,HSP90AA1,GABBR1,COL1A2,CAMK2A,GPR17,GFAP,YWHAG,DNM1,COL4A2,MAG,NEFL,CHN1,COL4A1,PIK3R1,YWHAZ,SFRP2,STMN1,STMN2,GRIN1,ABR,SPARC,SOX4,COL6A2,WLS,MAPK4,PREX1,VGF,FSTL1,MYH11,PRKCB,EDNRB,FABP7,VEGFA,ANXA1,THBS1,F3,LINGO1,RGS4,CAMK2B,AKAP12,CX3CR1,PTPRF,CLASP2,ANLN,ACTA2,PIP4K2A,PRKAR1B,VIPR2,RGS5,PIP4K2C,COL6A3,MEF2C,PAK1,ATP6V1G2,CALCRL,PDE2A,MGLL,CDK5R1,PHC2,NOTCH2,RTKN,NGEF,S100B,TUB…
7.79688e-05	86	20	REAC:R-HSA-6794362	REAC	Protein-protein interactions at synapses	STXBP1,RTN3,GRIN1,GRIA4,NRXN1,EPB41L1,PTPRF,SYT7,GRIN2A,APBA1,LRRTM2,DLGAP1,NRXN3,SHANK2,DLG3,LRRTM3,GRIN2C,EPB41,SLITRK1,NTRK3
9.29153e-05	44	14	REAC:R-HSA-8948216	REAC	Collagen chain trimerization	COL3A1,COL1A2,COL4A2,COL4A1,COL6A2,COL20A1,COL6A3,COL16A1,COL5A2,COL9A2,COL9A3,COL5A1,COL11A1,COL4A5
0.000242477	61	16	REAC:R-HSA-198725	REAC	Nuclear Events (kinase and transcription factor activation)	VGF,F3,MEF2C,CDK5R1,ID1,ASCL1,TCF12,DUSP6,EGR3,RPS6KA2,MAPKAPK2,MAPK1,CDK5R2,ARC,FOSB,RPS6KA1
0.000414822	56	15	REAC:R-HSA-6794361	REAC	Neurexins and neuroligins	STXBP1,GRIN1,NRXN1,EPB41L1,SYT7,GRIN2A,APBA1,LRRTM2,DLGAP1,NRXN3,SHANK2,DLG3,LRRTM3,GRIN2C,EPB41
0.00058235	31	11	REAC:R-HSA-445095	REAC	Interaction between L1 and Ankyrins	L1CAM,SCN3B,SCN2A,ANK3,SCN3A,SCN2B,SCN1B,KCNQ2,SPTBN4,SCN8A,SPTB
0.000655913	89	19	REAC:R-HSA-442755	REAC	Activation of NMDA receptors and postsynaptic events	CAMK2A,NEFL,NRGN,GRIN1,GRIA4,CAMK2B,PRKAR1B,TUBA4A,RASGRF1,GRIN2A,ADCY8,RPS6KA2,PRKX,APBA1,MAPK1,DLG3,GRIN2C,GRIN3A,RPS6KA1
0.0010821	60	15	REAC:R-HSA-2022090	REAC	Assembly of collagen fibrils and other multimeric structures	COL3A1,COL1A2,COL4A2,COL4A1,COL6A2,ITGB4,COL6A3,COL5A2,COL9A2,COL9A3,CD151,COL5A1,COL11A1,COL4A5,MMP9
0.00148999	54	14	REAC:R-HSA-5578775	REAC	Ion homeostasis	ATP2B4,CAMK2A,ATP1B1,ATP2B2,CAMK2B,ATP2B1,ITPR1,SLC8A2,RYR1,RYR2,ATP2B3,RYR3,SLC8A3,FXYD7
0.00148999	54	14	REAC:R-HSA-186797	REAC	Signaling by PDGF	COL3A1,PDGFRA,COL4A2,COL4A1,PIK3R1,COL6A2,THBS1,COL6A3,COL5A2,COL9A2,COL9A3,RAPGEF1,COL5A1,COL4A5
0.0038779	14	7	REAC:R-HSA-5682910	REAC	LGI-ADAM interactions	STX1B,LGI3,LGI4,ADAM11,CACNG3,ADAM23,LGI1
0.00552133	76	16	REAC:R-HSA-438064	REAC	Post NMDA receptor activation events	CAMK2A,NEFL,NRGN,GRIN1,CAMK2B,PRKAR1B,TUBA4A,RASGRF1,GRIN2A,ADCY8,RPS6KA2,PRKX,MAPK1,DLG3,GRIN2C,RPS6KA1
0.00646502	20	8	REAC:R-HSA-438066	REAC	Unblocking of NMDA receptors, glutamate binding and activation	CAMK2A,NEFL,GRIN1,GRIA4,CAMK2B,GRIN2A,DLG3,GRIN2C
0.00671346	32	10	REAC:R-HSA-5576892	REAC	Phase 0 - rapid depolarisation	CAMK2A,SCN3B,CAMK2B,SCN2A,SCN3A,SCN2B,SCN1B,CACNG7,FGF12,SCN8A
0.00723835	26	9	REAC:R-HSA-442742	REAC	CREB1 phosphorylation through NMDA receptor-mediated activation of RAS signaling	CAMK2A,NEFL,GRIN1,CAMK2B,RASGRF1,RPS6KA2,MAPK1,DLG3,RPS6KA1
0.00989216	21	8	REAC:R-HSA-9620244	REAC	Long-term potentiation	CAMK2A,NEFL,NRGN,GRIN1,CAMK2B,GRIN2A,DLG3,GRIN2C
0.0102787	27	9	REAC:R-HSA-3000170	REAC	Syndecan interactions	COL3A1,COL1A2,THBS1,ITGB4,TNC,COL5A2,ITGB5,COL5A1,SDC4
0.0114405	89	17	REAC:R-HSA-1474290	REAC	Collagen formation	COL3A1,COL1A2,COL4A2,COL4A1,COL6A2,COL20A1,ITGB4,COL6A3,COL16A1,COL5A2,COL9A2,COL9A3,CD151,COL5A1,COL11A1,COL4A5,MMP9
0.0124989	64	14	REAC:R-HSA-1442490	REAC	Collagen degradation	COL3A1,COL1A2,COL4A2,COL4A1,COL6A2,COL6A3,COL16A1,COL5A2,COL9A2,COL9A3,COL5A1,COL11A1,COL4A5,MMP9
0.0184677	12	6	REAC:R-HSA-418359	REAC	Reduction of cytosolic Ca++ levels	ATP2B4,ATP2B2,ATP2B1,SLC8A2,ATP2B3,SLC8A3
0.0188373	140	22	REAC:R-HSA-1474228	REAC	Degradation of the extracellular matrix	COL3A1,COL1A2,COL4A2,COL4A1,BCAN,TIMP1,COL6A2,COL6A3,HSPG2,ADAMTS1,BSG,CD44,COL16A1,COL5A2,COL9A2,SPOCK3,COL9A3,COL5A1,COL11A1,COL4A5,ELN,MMP9
0.0208936	131	21	REAC:R-HSA-166520	REAC	Signaling by NTRKs	DNM1,PIK3R1,VGF,F3,MEF2C,CDK5R1,PCSK6,ID1,ASCL1,TCF12,DUSP6,EGR3,RPS6KA2,RAPGEF1,MAPKAPK2,MAPK1,CDK5R2,ARC,FOSB,RPS6KA1,NTRK3
0.0215874	67	14	REAC:R-HSA-1650814	REAC	Collagen biosynthesis and modifying enzymes	COL3A1,COL1A2,COL4A2,COL4A1,COL6A2,COL20A1,COL6A3,COL16A1,COL5A2,COL9A2,COL9A3,COL5A1,COL11A1,COL4A5
0.0218444	112	19	REAC:R-HSA-187037	REAC	Signaling by NTRK1 (TRKA)	DNM1,PIK3R1,VGF,F3,MEF2C,CDK5R1,ID1,ASCL1,TCF12,DUSP6,EGR3,RPS6KA2,RAPGEF1,MAPKAPK2,MAPK1,CDK5R2,ARC,FOSB,RPS6KA1
0.0254907	1225	107	REAC:R-HSA-1266738	REAC	Developmental Biology	COL3A1,HSP90AA1,RPS24,CNTN2,CD24,DNM1,COL4A2,MAG,COL4A1,PIK3R1,SLIT1,GRIN1,RPL34,COL6A2,L1CAM,MBP,MYH11,CHL1,SOX10,SCN3B,CLASP2,COL6A3,PMP22,NELL2,STX1B,DCX,MEF2C,PAK1,CDK5R1,LGI3,NGEF,TUBA4A,ENAH,GFRA1,NTN1,PCSK6,SCN2A,RPLP1,RBBP4,RPL29,RPS21,RPL32,RPS15A,NRP2,LGI4,ANK3,GAP43,DLL1,TCF12,SCN3A,COL5A2,KALRN,TREM2,MYC,DSCAM,COL9A2,DSCAML1,PIP5K1C,SCN2B,RPS6KA2,CAP2,COL9A3,TYROBP,UNC5B,EPHB1,EFNB3,S…
0.0328475	673	66	REAC:R-HSA-109582	REAC	Hemostasis	CD74,COL1A2,ATP2B4,MAG,PIK3R1,YWHAZ,TIMP1,SPARC,ATP1B1,L1CAM,PRKCB,ATP2B2,TF,VEGFA,THBS1,F3,KIF21B,PRKAR1B,PDPN,ATP2B1,PDE2A,MGLL,TUBA4A,BSG,ITGA3,ITPR1,KIF5A,DGKZ,SELL,GNG12,SRGN,CD44,SYTL4,MICAL1,KCNMA1,SLC8A2,DOCK7,SERPINA5,MFN2,ISLR,SELPLG,TGFB2,CABLES1,GNB3,RARRES2,DOCK1,P2RY12,PCDH7,SERPINA1,GNG5,ITGA5,MAPK1,KIF2A,CLEC3B,ANXA2,ATP2B3,OLR1,MERTK,SLC8A3,DGKB,ITGAX,TFPI,ESAM,RAPGEF3,SDC4,LYN
0.0449697	39	10	REAC:R-HSA-9031628	REAC	NGF-stimulated transcription	VGF,F3,CDK5R1,ID1,ASCL1,TCF12,EGR3,CDK5R2,ARC,FOSB
2.10104e-29	9841	675	TF:M09984	TF	Factor: MAZ; motif: GGGGGAGGGGGNGRGRRRGNRG	C4A,HLA-DRA,PDGFRA,GABBR1,COL1A2,ATP2B4,TTYH1,CNP,SNAP25,CAMK2A,HLA-C,HLA-DPA1,GFAP,YWHAG,CNTN2,CD24,PLTP,STXBP1,COL4A2,PLP1,HIP1R,MAG,CHN1,SYP,COL4A1,SLC17A7,RTN3,GPX3,C1QL1,ATCAY,FGFR3,GAS7,VSNL1,PSD2,DKK3,PIK3R1,C1R,NRGN,PHYHIP,PDE4DIP,YWHAZ,FADS2,SFRP2,STMN1,SLIT1,CADM3,CPLX2,STMN2,PACSIN1,GRIN1,MAP4K4,RAB6B,BCAN,PEG10,EFEMP1,NEFM,ABR,SLC38A1,TIMP1,NKAIN4,SEZ6L,SOX4,ABCA2,SYN1,WSCD1,COL6A2,WL…
1.78756e-28	5755	459	TF:M09984_1	TF	Factor: MAZ; motif: GGGGGAGGGGGNGRGRRRGNRG; match class: 1	HLA-DRA,GABBR1,COL1A2,ATP2B4,TTYH1,SNAP25,CAMK2A,CD24,PLTP,STXBP1,PLP1,HIP1R,MAG,SYP,ATCAY,FGFR3,VSNL1,PSD2,DKK3,PIK3R1,PHYHIP,FADS2,STMN1,SLIT1,CADM3,PACSIN1,MAP4K4,RAB6B,BCAN,PEG10,EFEMP1,NEFM,ABR,SLC38A1,NKAIN4,SEZ6L,SYN1,WSCD1,COL6A2,WLS,MAPK4,VGF,OLFM1,ATP1B1,PLD3,L1CAM,FSTL1,MCL1,CARNS1,NPTX1,PRKCB,SLAIN1,ATP2B2,TPPP3,COL20A1,VEGFA,PTPRN,SCN3B,RIMS3,SHD,HPCAL4,LINGO1,DCTN1,HOPX,CAMK2B,KIF21…
1.25292e-25	10876	713	TF:M07289_1	TF	Factor: GKLF; motif: NNNRGGNGNGGSN; match class: 1	C4A,HLA-DRA,PDGFRA,HSP90AA1,GABBR1,COL1A2,ATP2B4,TTYH1,CNP,SNAP25,CAMK2A,GPR17,HLA-DPA1,GFAP,YWHAG,CNTN2,PLTP,DNM1,STXBP1,COL4A2,PLP1,HIP1R,MAG,CHN1,SYP,COL4A1,SLC17A7,TNR,GPX3,C1QL1,ATCAY,FGFR3,GAS7,VSNL1,PSD2,DKK3,PIK3R1,NRGN,PHYHIP,PDE4DIP,YWHAZ,FADS2,SFRP2,STMN1,SLIT1,CADM3,CPLX2,STMN2,PACSIN1,GRIN1,NAPB,MAP4K4,RAB6B,BCAN,PEG10,NEFM,ABR,SLC38A1,TIMP1,NKAIN4,SEZ6L,SOX4,ABCA2,PADI2,SYN1,WSCD1,C…
5.82358e-25	8420	591	TF:M07040_1	TF	Factor: GKLF; motif: NNRRGRRNGNSNNN; match class: 1	PDGFRA,GABBR1,COL1A2,ATP2B4,TTYH1,CNP,SNAP25,CAMK2A,GPR17,HLA-C,HLA-DPA1,GFAP,YWHAG,CNTN2,PLTP,DNM1,STXBP1,COL4A2,HIP1R,MAG,CHN1,SYP,COL4A1,SLC17A7,C1QL1,ATCAY,SMOC1,VSNL1,PSD2,DKK3,PIK3R1,C1R,PHYHIP,YWHAZ,FADS2,SFRP2,STMN1,CADM3,CPLX2,STMN2,PACSIN1,GRIN1,NAPB,MAP4K4,RAB6B,BCAN,PEG10,EFEMP1,NEFM,ABR,NKAIN4,SEZ6L,PADI2,SYN1,WSCD1,COL6A2,WLS,MAPK4,PREX1,VGF,OLFM1,L1CAM,SYNGR1,CSRP1,FSTL1,CARNS1,NPT…
1.85131e-24	9369	637	TF:M03876_1	TF	Factor: Kaiso; motif: GCMGGGRGCRGS; match class: 1	PDGFRA,HSP90AA1,GABBR1,COL1A2,ATP2B4,TTYH1,CNP,SNAP25,GPR17,HLA-C,GFAP,YWHAG,CD24,DNM1,STXBP1,COL4A2,PLP1,HIP1R,CHN1,SYP,COL4A1,SLC17A7,RTN3,GPX3,C1QL1,ATCAY,FGFR3,SMOC1,PSD2,DKK3,PIK3R1,PHYHIP,YWHAZ,SFRP2,STMN1,SLIT1,CPLX2,PACSIN1,MAP4K4,RAB6B,BCAN,ABR,NKAIN4,SPARC,SEZ6L,ABCA2,PADI2,SYN1,WSCD1,MAPK4,PREX1,VGF,OLFM1,ATP1B1,PLD3,CHGB,L1CAM,SYNGR1,MBP,CLDN11,CSRP1,SYNM,FSTL1,IGFBP3,MCL1,CARNS1,NPTX…
1.29414e-23	8762	604	TF:M10112	TF	Factor: Miz-1; motif: NNRGGWGGGGGAGGGGMRR	C4A,HLA-DRA,PDGFRA,GABBR1,COL1A2,ATP2B4,CNP,SNAP25,HLA-C,GFAP,YWHAG,CD24,PLTP,DNM1,STXBP1,COL4A2,PLP1,HIP1R,MAG,SYP,COL4A1,SLC17A7,RTN3,ATCAY,FGFR3,SMOC1,VSNL1,PSD2,DKK3,PIK3R1,NRGN,PHYHIP,PDE4DIP,YWHAZ,FADS2,SLIT1,CADM3,STMN2,PACSIN1,GRIN1,MAP4K4,RAB6B,BCAN,PEG10,NEFM,ABR,SLC38A1,NKAIN4,SPARC,SEZ6L,SOX4,PADI2,SYN1,WSCD1,COL6A2,WLS,MAPK4,VGF,OLFM1,ATP1B1,PLD3,L1CAM,SYNGR1,CSRP1,FSTL1,IGFBP3,MCL1,…
1.69303e-23	8631	597	TF:M13127_1	TF	Factor: HA95; motif: CCSNSSCCNSCNCCWSCCNS; match class: 1	HLA-DRA,HSP90AA1,COL1A2,ATP2B4,TTYH1,RASSF2,CNP,SNAP25,CAMK2A,GPR17,HLA-C,HLA-DPA1,YWHAG,CNTN2,CD24,PLTP,DNM1,STXBP1,HIP1R,MAG,NEFL,SYP,SLC17A7,C1QL1,FGFR3,SMOC1,GAS7,PSD2,DKK3,PIK3R1,NRGN,PDE4DIP,YWHAZ,FADS2,SFRP2,STMN1,SLIT1,CADM3,STMN2,PACSIN1,GRIN1,NAPB,MAP4K4,RAB6B,BCAN,PEG10,ABR,SLC38A1,NKAIN4,SEZ6L,SOX4,ABCA2,PADI2,WSCD1,COL6A2,MAPK4,PREX1,OLFM1,ATP1B1,CHGB,L1CAM,SYNGR1,MBP,SYNM,FSTL1,MCL1…
1.24946e-22	6847	501	TF:M09973_1	TF	Factor: CPBP; motif: GNNRGGGHGGGGNNGGGRN; match class: 1	HLA-DRA,GABBR1,COL1A2,TTYH1,SNAP25,GPR17,HLA-C,YWHAG,CNTN2,PLTP,STXBP1,PLP1,HIP1R,MAG,SYP,SLC17A7,RTN3,C1QL1,FGFR3,SMOC1,GAS7,PSD2,DKK3,PIK3R1,PDE4DIP,YWHAZ,FADS2,STMN1,SLIT1,CADM3,STMN2,RAB6B,BCAN,PEG10,NEFM,ABR,NKAIN4,SEZ6L,SOX4,ABCA2,WSCD1,COL6A2,WLS,MAPK4,VGF,ATP1B1,L1CAM,CLDN11,CSRP1,CARNS1,NPTX1,PRKCB,SLAIN1,ATP2B2,VPS13D,TPPP3,COL20A1,VEGFA,SCN3B,ENPP2,RIMS3,SHD,HPCAL4,LINGO1,HOPX,CAMK2B,K…
1.87401e-21	14493	859	TF:M09636_1	TF	Factor: MAZ; motif: GGGMGGGGSSGGGGGGGGGGGG; match class: 1	C4A,HLA-DRA,PDGFRA,HSP90AA1,GABBR1,COL1A2,ATP2B4,TTYH1,CNP,SNAP25,CAMK2A,GPR17,HLA-C,HLA-DPA1,GFAP,YWHAG,CNTN2,HSPA1B,CD24,PLTP,DNM1,STXBP1,COL4A2,PLP1,HIP1R,MAG,CHN1,SYP,COL4A1,SLC17A7,RTN3,GPX3,C1QL1,ATCAY,FGFR3,SMOC1,GAS7,VSNL1,PSD2,DKK3,PIK3R1,C1R,SIRT2,NRGN,PHYHIP,PDE4DIP,YWHAZ,FADS2,SFRP2,STMN1,SLIT1,CADM3,CPLX2,STMN2,PACSIN1,GRIN1,NAPB,MAP4K4,RAB6B,BCAN,PEG10,EFEMP1,NEFM,ABR,SLC38A1,TIMP1,…
3.92378e-21	8669	591	TF:M10026	TF	Factor: PATZ; motif: GGGGNGGGGGMKGGRRNGGNRN	HLA-DRA,COL1A2,ATP2B4,TTYH1,CNP,SNAP25,GPR17,HLA-C,GFAP,YWHAG,CNTN2,CD24,PLTP,STXBP1,PLP1,HIP1R,MAG,CHN1,SYP,SLC17A7,GPX3,C1QL1,FGFR3,SMOC1,GAS7,VSNL1,PSD2,DKK3,PIK3R1,C1R,NRGN,PDE4DIP,YWHAZ,FADS2,SLIT1,CADM3,CPLX2,STMN2,PACSIN1,GRIN1,MAP4K4,RAB6B,BCAN,PEG10,NEFM,ABR,NKAIN4,SEZ6L,ABCA2,WSCD1,COL6A2,WLS,MAPK4,PREX1,VGF,OLFM1,ATP1B1,PLD3,L1CAM,SYNGR1,MBP,CLDN11,CSRP1,FSTL1,IGFBP3,MCL1,MYH11,CARNS1,…
9.25175e-21	4281	350	TF:M00649_1	TF	Factor: MAZ; motif: GGGGAGGG; match class: 1	COL1A2,TTYH1,CNP,YWHAG,CD24,DNM1,STXBP1,COL4A2,HIP1R,MAG,SYP,COL4A1,SMOC1,VSNL1,PSD2,DKK3,C1R,NRGN,PDE4DIP,FADS2,SLIT1,PACSIN1,GRIN1,MAP4K4,BCAN,PEG10,EFEMP1,NEFM,ABR,ABCA2,PADI2,SYN1,WSCD1,COL6A2,VGF,L1CAM,SYNGR1,MYH11,CARNS1,NPTX1,PRKCB,ATP2B2,VPS13D,TPPP3,COL20A1,VEGFA,PTPRN,SCN3B,HSPB6,RIMS3,SHD,HPCAL4,DCTN1,CDK18,ETV5,SNCB,AKAP12,SLC12A5,IGFBP4,PSD3,PPP2R2C,RUNDC3A,PTPRF,CA2,B3GAT1,SNTA1,HNR…
1.57394e-20	5843	439	TF:M01104_1	TF	Factor: MOVO-B; motif: GNGGGGG; match class: 1	HSP90AA1,COL1A2,SNAP25,GPR17,YWHAG,CD24,DNM1,STXBP1,HIP1R,CHN1,SYP,SLC17A7,C1QL1,FGFR3,SMOC1,GAS7,PSD2,DKK3,PIK3R1,SIRT2,NRGN,YWHAZ,FADS2,STMN1,SLIT1,CADM3,CPLX2,STMN2,GRIN1,NAPB,RAB6B,BCAN,PEG10,ABR,TIMP1,NKAIN4,ABCA2,SYN1,WSCD1,COL6A2,WLS,MAPK4,PREX1,VGF,OLFM1,ATP1B1,CHGB,SYNGR1,FSTL1,CARNS1,NPTX1,SLAIN1,WSB1,QDPR,NSF,COL20A1,VEGFA,SCN3B,SHD,THBS1,F3,CAMK2B,NRXN1,KIF21B,SEZ6,ETV5,SNCB,SLC12A5,U…
3.06495e-20	9572	633	TF:M10432	TF	Factor: MAZ; motif: GGGMGGGGS	CD74,HSP90AA1,GABBR1,COL1A2,ATP2B4,TTYH1,CNP,SNAP25,GPR17,HLA-DPA1,GFAP,YWHAG,CNTN2,HSPA1B,DNM1,STXBP1,COL4A2,HIP1R,MAG,NEFL,CHN1,SYP,COL4A1,SLC17A7,RTN3,TNR,FGFR3,SMOC1,GAS7,VSNL1,PSD2,DKK3,PIK3R1,NRGN,PHYHIP,PDE4DIP,YWHAZ,FADS2,SFRP2,STMN1,CADM3,CPLX2,STMN2,PACSIN1,GRIN1,MAP4K4,RAB6B,BCAN,PEG10,NEFM,ABR,TIMP1,NKAIN4,SPARC,SEZ6L,SOX4,ABCA2,PADI2,SYN1,WSCD1,COL6A2,MAPK4,PREX1,VGF,ATP1B1,SYNGR1,CL…
3.77676e-20	4757	376	TF:M01857_1	TF	Factor: AP-2alpha; motif: NGCCYSNNGSN; match class: 1	HSP90AA1,COL1A2,TTYH1,CNP,GPR17,DNM1,STXBP1,HIP1R,CHN1,SLC17A7,C1QL1,PSD2,DKK3,PIK3R1,SIRT2,FADS2,STMN1,CADM3,CPLX2,NAPB,MAP4K4,ABR,NKAIN4,ABCA2,WSCD1,COL6A2,MAPK4,PREX1,VGF,OLFM1,ATP1B1,SYNGR1,MBP,CLDN11,SYNM,IGFBP3,CARNS1,NPTX1,PRKCB,SLAIN1,RNASE1,QDPR,VEGFA,RIMS3,SHD,THBS1,F3,CAMK2B,SEZ6,SLC12A5,PEG3,IGFBP4,GPM6A,PTPRF,CLASP2,CA2,B3GAT1,SNTA1,PIP4K2A,ITGB4,VIPR2,NELL2,THY1,STX1B,CRLF1,AK5,CCNL…
6.49725e-20	7076	504	TF:M12464	TF	Factor: ZNF148; motif: NNCCCCTCCCCC	GABBR1,COL1A2,ATP2B4,TTYH1,CNP,SNAP25,HLA-DPA1,YWHAG,CNTN2,PLTP,STXBP1,COL4A2,HIP1R,MAG,CHN1,SYP,COL4A1,SLC17A7,RTN3,SMOC1,VSNL1,PSD2,DKK3,C1R,NRGN,PHYHIP,PDE4DIP,YWHAZ,FADS2,SFRP2,STMN1,CADM3,STMN2,PACSIN1,GRIN1,MAP4K4,RAB6B,PEG10,NEFM,ABR,NKAIN4,SEZ6L,SOX4,ABCA2,PADI2,SYN1,WSCD1,COL6A2,MAPK4,PREX1,VGF,L1CAM,SYNGR1,MBP,HLA-DPB1,MCL1,MYH11,NPTX1,PRKCB,ATP2B2,TPPP3,EDNRB,COL20A1,LDHA,VEGFA,PTPRN,S…
7.78591e-20	13016	792	TF:M07040	TF	Factor: GKLF; motif: NNRRGRRNGNSNNN	PDGFRA,HSP90AA1,GABBR1,COL1A2,ATP2B4,TTYH1,CNP,SNAP25,CAMK2A,GPR17,HLA-C,HLA-DPA1,GFAP,YWHAG,CNTN2,HSPA1B,PLTP,DNM1,BCAS1,STXBP1,COL4A2,MOBP,HIP1R,MAG,NEFL,CHN1,SYP,COL4A1,SLC17A7,TNR,C1QL1,ATCAY,ERMN,SMOC1,VSNL1,PSD2,DKK3,PIK3R1,C1R,PHYHIP,PDE4DIP,YWHAZ,FADS2,SFRP2,STMN1,SLIT1,CADM3,CPLX2,STMN2,PACSIN1,GRIN1,NAPB,MAP4K4,RAB6B,BCAN,PEG10,EFEMP1,NEFM,ABR,SLC38A1,TIMP1,NKAIN4,SEZ6L,ABCA2,PADI2,SYN1…
9.05271e-20	11837	739	TF:M09826	TF	Factor: BTEB3; motif: CCNNSCCNSCCCCKCCCCC	HLA-DRA,PDGFRA,HSP90AA1,GABBR1,COL1A2,TTYH1,RASSF2,CNP,SNAP25,CAMK2A,GPR17,HLA-C,HLA-DPA1,GFAP,YWHAG,CNTN2,HSPA1B,CD24,PLTP,DNM1,STXBP1,COL4A2,PLP1,HIP1R,MAG,CHN1,SYP,COL4A1,SLC17A7,RTN3,GPX3,C1QL1,ATCAY,FGFR3,SMOC1,GAS7,VSNL1,PSD2,DKK3,PIK3R1,C1R,NRGN,PHYHIP,PDE4DIP,YWHAZ,FADS2,STMN1,SLIT1,CADM3,STMN2,PACSIN1,GRIN1,MAP4K4,RAB6B,BCAN,PEG10,EFEMP1,NEFM,ABR,SLC38A1,TIMP1,NKAIN4,SEZ6L,SOX4,ABCA2,PAD…
9.94129e-20	7107	505	TF:M10529	TF	Factor: Sp1; motif: RGGGMGGRGSNGGGG	HLA-DRA,PDGFRA,GABBR1,ATP2B4,TTYH1,SNAP25,HLA-C,HLA-DPA1,YWHAG,HSPA1B,PLTP,STXBP1,PLP1,HIP1R,SYP,SLC17A7,RTN3,C1QL1,FGFR3,GAS7,VSNL1,DKK3,NRGN,PHYHIP,PDE4DIP,YWHAZ,FADS2,STMN1,CADM3,STMN2,GRIN1,NAPB,MAP4K4,BCAN,PEG10,NEFM,ABR,NKAIN4,SEZ6L,SOX4,ABCA2,SYN1,WSCD1,COL6A2,WLS,MAPK4,VGF,OLFM1,ATP1B1,L1CAM,SYNGR1,FSTL1,IGFBP3,MCL1,MYH11,CARNS1,NPTX1,PRKCB,SLAIN1,ATP2B2,VPS13D,PTPRN,SCN3B,HSPB6,ENPP2,RIM…
1.35072e-19	5489	416	TF:M02036_1	TF	Factor: WT1; motif: CGCCCCCNCN; match class: 1	HSP90AA1,COL1A2,TTYH1,CNP,SNAP25,HLA-C,YWHAG,CD24,DNM1,STXBP1,HIP1R,CHN1,SYP,SLC17A7,GPX3,C1QL1,ATCAY,FGFR3,SMOC1,GAS7,PSD2,PIK3R1,FADS2,SFRP2,STMN1,CADM3,CPLX2,NAPB,MAP4K4,BCAN,PEG10,EFEMP1,ABR,NKAIN4,SEZ6L,ABCA2,SYN1,WSCD1,COL6A2,WLS,MAPK4,PREX1,OLFM1,ATP1B1,SYNGR1,CLDN11,FSTL1,CARNS1,NPTX1,SLAIN1,VPS13D,NSF,COL20A1,VEGFA,SCN3B,HSPB6,RIMS3,SHD,THBS1,F3,CAMK2B,KIF21B,SEZ6,ETV5,SLC12A5,UNC13A,IGF…
1.82323e-19	5109	394	TF:M10026_1	TF	Factor: PATZ; motif: GGGGNGGGGGMKGGRRNGGNRN; match class: 1	HLA-DRA,COL1A2,ATP2B4,TTYH1,SNAP25,YWHAG,PLTP,STXBP1,HIP1R,SYP,FGFR3,SMOC1,GAS7,PSD2,DKK3,PIK3R1,NRGN,PDE4DIP,YWHAZ,FADS2,CADM3,STMN2,GRIN1,MAP4K4,RAB6B,BCAN,PEG10,ABR,NKAIN4,SEZ6L,WSCD1,COL6A2,WLS,MAPK4,PREX1,VGF,OLFM1,ATP1B1,SYNGR1,MCL1,CARNS1,NPTX1,SLAIN1,ATP2B2,COL20A1,VEGFA,PTPRN,SCN3B,ENPP2,RIMS3,SHD,F3,CAMK2B,NRXN1,KIF21B,CDK18,SNCB,SLC12A5,IGFBP4,PPP2R2C,RUNDC3A,PTPRF,CA2,B3GAT1,ANLN,SNTA…
1.99317e-19	10039	653	TF:M07261	TF	Factor: LKLF; motif: GGGGTGGKSN	CD74,C4A,HLA-DRA,PDGFRA,HSP90AA1,GABBR1,COL1A2,ATP2B4,TTYH1,RASSF2,SNAP25,GPR17,GFAP,YWHAG,CNTN2,HSPA1B,CD24,PLTP,DNM1,STXBP1,COL4A2,PLP1,HIP1R,MAG,SYP,COL4A1,MAPT,SLC17A7,TNR,GPX3,C1QL1,ATCAY,FGFR3,ERMN,GAS7,VSNL1,PSD2,DKK3,PIK3R1,NRGN,PHYHIP,YWHAZ,FADS2,STMN1,SLIT1,CADM3,CPLX2,STMN2,PACSIN1,GRIN1,NAPB,MAP4K4,RAB6B,HLA-DRB1,BCAN,PEG10,NEFM,ABR,SLC38A1,TIMP1,SPARC,ABCA2,PADI2,SYN1,WSCD1,COL6A2,WL…
4.433e-19	10709	684	TF:M00986_1	TF	Factor: Churchill; motif: CGGGNN; match class: 1	CD74,HSP90AA1,GABBR1,COL1A2,TTYH1,SNAP25,GPR17,HLA-C,YWHAG,CD24,DNM1,STXBP1,COL4A2,HIP1R,MAG,CHN1,SYP,COL4A1,SLC17A7,RTN3,GPX3,C1QL1,FGFR3,SMOC1,GAS7,PSD2,DKK3,PIK3R1,SIRT2,NRGN,YWHAZ,FADS2,SFRP2,STMN1,SLIT1,CADM3,CPLX2,STMN2,PACSIN1,GRIN1,NAPB,MAP4K4,RAB6B,BCAN,PEG10,EFEMP1,ABR,SLC38A1,TIMP1,NKAIN4,SPARC,SEZ6L,ABCA2,PADI2,SYN1,WSCD1,COL6A2,WLS,MAPK4,PREX1,VGF,OLFM1,ATP1B1,CHGB,SYNGR1,MBP,CLDN11,…
2.14932e-18	10571	675	TF:M01104	TF	Factor: MOVO-B; motif: GNGGGGG	CD74,PDGFRA,HSP90AA1,GABBR1,COL1A2,TTYH1,SNAP25,GPR17,HLA-C,YWHAG,HSPA1B,CD24,DNM1,STXBP1,COL4A2,HIP1R,CHN1,SYP,COL4A1,SLC17A7,RTN3,C1QL1,FGFR3,SMOC1,GAS7,PSD2,DKK3,PIK3R1,SIRT2,NRGN,YWHAZ,FADS2,STMN1,SLIT1,CADM3,CPLX2,STMN2,PACSIN1,GRIN1,NAPB,RAB6B,BCAN,PEG10,EFEMP1,ABR,TIMP1,NKAIN4,SPARC,ABCA2,PADI2,SYN1,WSCD1,COL6A2,WLS,MAPK4,PREX1,VGF,OLFM1,ATP1B1,CHGB,SYNGR1,MBP,CLDN11,CSRP1,HLA-DPB1,FSTL1,I…
2.31151e-18	8176	556	TF:M01303	TF	Factor: SP1; motif: GGGGYGGGGNS	CD74,PDGFRA,HSP90AA1,COL1A2,TTYH1,SNAP25,CAMK2A,GPR17,HLA-C,YWHAG,CNTN2,PLTP,DNM1,STXBP1,HIP1R,MAG,CHN1,SLC17A7,RTN3,GPX3,C1QL1,ATCAY,FGFR3,SMOC1,GAS7,DKK3,PIK3R1,NRGN,YWHAZ,STMN1,SLIT1,NAPB,RAB6B,BCAN,PEG10,NEFM,ABR,SLC38A1,NKAIN4,SEZ6L,ABCA2,WSCD1,COL6A2,WLS,MAPK4,PREX1,VGF,OLFM1,ATP1B1,PLD3,L1CAM,SYNGR1,CLDN11,CSRP1,FSTL1,MCL1,CARNS1,PRKCB,SLAIN1,ATP2B2,SULF1,VPS13D,TF,HSPA2,TPPP3,QDPR,EDNRB,P…
2.33827e-18	7162	503	TF:M09834	TF	Factor: ZNF148; motif: NNNNNNCCNNCCCCTCCCCCACCCN	HLA-DRA,HSP90AA1,GABBR1,COL1A2,TTYH1,SNAP25,CAMK2A,GPR17,HLA-C,GFAP,YWHAG,PLTP,DNM1,STXBP1,COL4A2,PLP1,HIP1R,MAG,CHN1,SYP,COL4A1,SLC17A7,RTN3,GPX3,ATCAY,FGFR3,GAS7,VSNL1,PSD2,DKK3,PIK3R1,NRGN,PHYHIP,PDE4DIP,FADS2,STMN1,CADM3,STMN2,RAB6B,BCAN,PEG10,NEFM,ABR,SLC38A1,NKAIN4,SOX4,ABCA2,SYN1,WSCD1,COL6A2,WLS,MAPK4,PREX1,VGF,PLD3,CHGB,L1CAM,SYNGR1,CLDN11,IGFBP3,MCL1,CARNS1,NPTX1,SLAIN1,SOX10,ATP2B2,SUL…
6.00223e-18	5699	422	TF:M13144_1	TF	Factor: ZNF138; motif: GCAGCRSCNSGSNCMGSGCS; match class: 1	HSP90AA1,CNP,SNAP25,YWHAG,CD24,DNM1,STXBP1,HIP1R,NEFL,CHN1,SYP,SLC17A7,GPX3,C1QL1,FGFR3,SMOC1,DKK3,PIK3R1,YWHAZ,STMN1,STMN2,GRIN1,MAP4K4,RAB6B,BCAN,NEFM,ABR,NKAIN4,SEZ6L,ABCA2,SYN1,WSCD1,COL6A2,PREX1,VGF,OLFM1,ATP1B1,SYNGR1,MBP,SYNM,FSTL1,IGFBP3,MCL1,CARNS1,NPTX1,PRKCB,SLAIN1,ATP2B2,VPS13D,QDPR,VEGFA,PTPRN,SCN3B,SHD,F3,CAMK2B,NRXN1,SEZ6,EPB41L1,SNCB,PSD3,PPP2R2C,CA2,B3GAT1,SNTA1,PIP4K2A,ITGB4,PRK…
8.80024e-18	9588	625	TF:M00649	TF	Factor: MAZ; motif: GGGGAGGG	HLA-DRA,HSP90AA1,GABBR1,COL1A2,ATP2B4,TTYH1,CNP,SNAP25,GPR17,HLA-C,HLA-DPA1,YWHAG,HSPA1B,CD24,PLTP,DNM1,BCAS1,STXBP1,COL4A2,HIP1R,MAG,CHN1,SYP,COL4A1,SLC17A7,SMOC1,VSNL1,PSD2,DKK3,PIK3R1,C1R,SIRT2,NRGN,PHYHIP,PDE4DIP,YWHAZ,FADS2,SFRP2,SLIT1,CADM3,CPLX2,STMN2,PACSIN1,GRIN1,MAP4K4,RAB6B,BCAN,PEG10,EFEMP1,NEFM,ABR,SLC38A1,NKAIN4,SEZ6L,SOX4,ABCA2,PADI2,SYN1,WSCD1,COL6A2,VGF,L1CAM,SYNGR1,MBP,IGFBP3,MC…
1.69662e-17	8927	591	TF:M04953	TF	Factor: Sp1; motif: GGNDGGRGGCGGGG	HLA-DRA,PDGFRA,HSP90AA1,GABBR1,COL1A2,ATP2B4,TTYH1,CNP,SNAP25,CAMK2A,GPR17,HLA-C,GFAP,YWHAG,HSPA1B,PLTP,DNM1,STXBP1,PLP1,HIP1R,MAG,CHN1,SYP,SLC17A7,RTN3,GPX3,C1QL1,ATCAY,FGFR3,SMOC1,GAS7,VSNL1,PSD2,DKK3,PIK3R1,NRGN,PHYHIP,PDE4DIP,YWHAZ,FADS2,STMN1,SLIT1,CADM3,CPLX2,STMN2,GRIN1,BCAN,PEG10,NEFM,ABR,SLC38A1,NKAIN4,SEZ6L,SOX4,ABCA2,SYN1,WSCD1,COL6A2,WLS,MAPK4,PREX1,OLFM1,ATP1B1,PLD3,CHGB,L1CAM,SYNGR1…
1.83027e-17	4534	354	TF:M10432_1	TF	Factor: MAZ; motif: GGGMGGGGS; match class: 1	GABBR1,TTYH1,SNAP25,GPR17,HLA-DPA1,CNTN2,DNM1,HIP1R,MAG,CHN1,SLC17A7,FGFR3,PSD2,DKK3,PIK3R1,NRGN,YWHAZ,FADS2,STMN1,CADM3,PACSIN1,RAB6B,BCAN,PEG10,NEFM,ABR,NKAIN4,SEZ6L,ABCA2,PADI2,WSCD1,COL6A2,MAPK4,PREX1,VGF,ATP1B1,SYNGR1,CSRP1,FSTL1,CARNS1,NPTX1,COL20A1,VEGFA,PTPRN,SCN3B,RIMS3,SHD,HPCAL4,LINGO1,DCTN1,CAMK2B,KIF21B,SEZ6,ETV5,SNCB,SLC12A5,CX3CR1,GPM6A,PPP2R2C,RUNDC3A,PTPRF,CA2,B3GAT1,SNTA1,ITGB4,…
1.98489e-17	8478	568	TF:M12351_1	TF	Factor: TIEG1; motif: NCCCNSNCCCCGCCCCC; match class: 1	HLA-DRA,GABBR1,COL1A2,TTYH1,CNP,SNAP25,GPR17,HLA-C,GFAP,YWHAG,CD24,PLTP,DNM1,STXBP1,PLP1,HIP1R,SYP,SLC17A7,RTN3,C1QL1,FGFR3,SMOC1,GAS7,PSD2,DKK3,PIK3R1,NRGN,YWHAZ,FADS2,STMN1,SLIT1,CADM3,STMN2,MAP4K4,RAB6B,BCAN,PEG10,NEFM,ABR,NKAIN4,SEZ6L,SOX4,ABCA2,WSCD1,COL6A2,WLS,MAPK4,PREX1,OLFM1,ATP1B1,PLD3,L1CAM,SYNGR1,MBP,CLDN11,CSRP1,IGFBP3,MCL1,CARNS1,NPTX1,PRKCB,SLAIN1,SOX10,ATP2B2,TPPP3,FABP7,COL20A1,V…
2.22222e-17	6724	476	TF:M10108	TF	Factor: WT1; motif: RGGNGGGGGAGGRGGNGGRG	HLA-DRA,PDGFRA,HSP90AA1,COL1A2,ATP2B4,TTYH1,SNAP25,GPR17,HLA-C,HLA-DPA1,YWHAG,PLTP,DNM1,STXBP1,COL4A2,HIP1R,SYP,COL4A1,SLC17A7,ATCAY,FGFR3,SMOC1,PSD2,DKK3,PIK3R1,YWHAZ,FADS2,STMN1,SLIT1,CADM3,STMN2,GRIN1,MAP4K4,RAB6B,PEG10,EFEMP1,NEFM,ABR,SLC38A1,TIMP1,NKAIN4,SPARC,SEZ6L,SOX4,SYN1,WSCD1,COL6A2,WLS,MAPK4,PREX1,VGF,OLFM1,ATP1B1,PLD3,CHGB,SYNGR1,MBP,CSRP1,FSTL1,NPTX1,PRKCB,SLAIN1,ATP2B2,TF,TPPP3,VEG…
2.79679e-17	7030	492	TF:M01118	TF	Factor: WT1; motif: SMCNCCNSC	CD74,PDGFRA,HSP90AA1,GABBR1,COL1A2,TTYH1,YWHAG,PLTP,DNM1,STXBP1,COL4A2,HIP1R,MAG,SYP,COL4A1,SLC17A7,VSNL1,PSD2,DKK3,PIK3R1,NRGN,PHYHIP,PDE4DIP,YWHAZ,FADS2,STMN1,SLIT1,CADM3,CPLX2,STMN2,PACSIN1,GRIN1,NAPB,RAB6B,PEG10,EFEMP1,NEFM,ABR,NKAIN4,SOX4,SYN1,WSCD1,WLS,MAPK4,PREX1,VGF,SYNGR1,MBP,MCL1,CHL1,CARNS1,NPTX1,PRKCB,SLAIN1,ATP2B2,VPS13D,TPPP3,COL20A1,LDHA,VEGFA,SCN3B,HSPB6,RIMS3,SHD,HPCAL4,DCTN1,NRX…
2.90091e-17	11183	700	TF:M09973	TF	Factor: CPBP; motif: GNNRGGGHGGGGNNGGGRN	HLA-DRA,GABBR1,COL1A2,ATP2B4,TTYH1,CNP,SNAP25,GPR17,HLA-C,GFAP,YWHAG,CNTN2,HSPA1B,CD24,PLTP,STXBP1,PLP1,HIP1R,MAG,NEFL,CHN1,SYP,SLC17A7,RTN3,C1QL1,ATCAY,FGFR3,SMOC1,GAS7,VSNL1,PSD2,DKK3,PIK3R1,C1R,SIRT2,NRGN,PDE4DIP,YWHAZ,FADS2,STMN1,SLIT1,CADM3,CPLX2,STMN2,PACSIN1,GRIN1,MAP4K4,RAB6B,BCAN,PEG10,NEFM,ABR,SLC38A1,TIMP1,NKAIN4,SEZ6L,SOX4,ABCA2,PADI2,SYN1,WSCD1,COL6A2,WLS,MAPK4,PREX1,VGF,OLFM1,ATP1B1…
5.49948e-17	7505	516	TF:M01175	TF	Factor: CKROX; motif: SCCCTCCCC	GABBR1,COL1A2,ATP2B4,TTYH1,CNP,SNAP25,GPR17,HLA-C,HLA-DPA1,YWHAG,CD24,PLTP,DNM1,STXBP1,COL4A2,HIP1R,MAG,CHN1,SYP,COL4A1,SLC17A7,SMOC1,VSNL1,PSD2,DKK3,PIK3R1,C1R,NRGN,PDE4DIP,YWHAZ,FADS2,SFRP2,SLIT1,CADM3,STMN2,PACSIN1,GRIN1,MAP4K4,RAB6B,BCAN,PEG10,EFEMP1,NEFM,ABR,SLC38A1,NKAIN4,SOX4,ABCA2,PADI2,SYN1,WSCD1,COL6A2,VGF,L1CAM,SYNGR1,MCL1,MYH11,NPTX1,PRKCB,ATP2B2,VPS13D,TPPP3,COL20A1,VEGFA,PTPRN,SCN3B…
5.514e-17	15020	868	TF:M07289	TF	Factor: GKLF; motif: NNNRGGNGNGGSN	CD74,C4A,HLA-DRA,PDGFRA,HSP90AA1,GABBR1,COL1A2,ATP2B4,TTYH1,RASSF2,CNP,RPS24,SNAP25,CAMK2A,GPR17,HLA-C,HLA-DPA1,GFAP,YWHAG,CNTN2,HSPA1B,CD24,PLTP,DNM1,STXBP1,COL4A2,PLP1,HIP1R,MAG,CHN1,SYP,COL4A1,SLC17A7,RTN3,TNR,GPX3,C1QL1,ATCAY,FGFR3,SMOC1,GAS7,VSNL1,PSD2,DKK3,PIK3R1,C1R,SIRT2,NRGN,PHYHIP,PDE4DIP,YWHAZ,FADS2,SFRP2,STMN1,SLIT1,CADM3,CPLX2,STMN2,PACSIN1,GRIN1,NAPB,MAP4K4,RAB6B,BCAN,PEG10,EFEMP1,N…
6.15158e-17	8436	564	TF:M13124_1	TF	Factor: ZNF670; motif: SNGGGCRGRG; match class: 1	C4A,HSP90AA1,GABBR1,COL1A2,TTYH1,CNP,SNAP25,GPR17,HLA-C,GFAP,YWHAG,HSPA1B,PLTP,DNM1,BCAS1,STXBP1,HIP1R,SYP,SLC17A7,RTN3,C1QL1,FGFR3,SMOC1,GAS7,PSD2,DKK3,PIK3R1,C1R,NRGN,YWHAZ,FADS2,STMN1,SLIT1,CADM3,STMN2,PACSIN1,NAPB,MAP4K4,RAB6B,BCAN,RPL34,ABR,NKAIN4,SEZ6L,ABCA2,WSCD1,COL6A2,MAPK4,PREX1,VGF,OLFM1,ATP1B1,PLD3,L1CAM,SYNGR1,MBP,CLDN11,CSRP1,FSTL1,MYH11,CARNS1,NPTX1,PRKCB,SLAIN1,ATP2B2,VPS13D,TPPP3…
7.28865e-17	9435	614	TF:M01857	TF	Factor: AP-2alpha; motif: NGCCYSNNGSN	C4A,HSP90AA1,GABBR1,COL1A2,ATP2B4,TTYH1,CNP,CAMK2A,GPR17,HLA-C,GFAP,YWHAG,CD24,DNM1,STXBP1,COL4A2,MOBP,HIP1R,CHN1,SYP,COL4A1,SLC17A7,GPX3,C1QL1,ATCAY,FGFR3,ERMN,SMOC1,GAS7,PSD2,DKK3,PIK3R1,SIRT2,YWHAZ,FADS2,STMN1,CADM3,CPLX2,PACSIN1,GRIN1,NAPB,MAP4K4,BCAN,NEFM,ABR,SLC38A1,NKAIN4,SEZ6L,ABCA2,WSCD1,COL6A2,MAPK4,PREX1,VGF,OLFM1,ATP1B1,L1CAM,SYNGR1,MBP,CLDN11,SYNM,FSTL1,IGFBP3,MYH11,CARNS1,NPTX1,PRKC…
1.83913e-16	13060	783	TF:M12160	TF	Factor: KLF15; motif: RCCMCRCCCMCN	HLA-DRA,PDGFRA,HSP90AA1,GABBR1,COL1A2,TTYH1,CNP,RPS24,SNAP25,CAMK2A,GPR17,HLA-C,GFAP,YWHAG,HSPA1B,CD24,PLTP,DNM1,STXBP1,COL4A2,PLP1,HIP1R,MAG,CHN1,SYP,COL4A1,SLC17A7,RTN3,GPX3,C1QL1,ATCAY,FGFR3,SMOC1,GAS7,VSNL1,PSD2,DKK3,PIK3R1,C1R,SIRT2,NRGN,PHYHIP,PDE4DIP,YWHAZ,FADS2,STMN1,SLIT1,CADM3,CPLX2,STMN2,GRIN1,NAPB,MAP4K4,RAB6B,BCAN,RPL34,PEG10,EFEMP1,NEFM,ABR,SLC38A1,TIMP1,NKAIN4,SEZ6L,SOX4,ABCA2,PADI…
2.95305e-16	7769	527	TF:M09826_1	TF	Factor: BTEB3; motif: CCNNSCCNSCCCCKCCCCC; match class: 1	HLA-DRA,PDGFRA,COL1A2,TTYH1,CNP,SNAP25,HLA-C,YWHAG,CNTN2,CD24,PLTP,DNM1,STXBP1,PLP1,HIP1R,MAG,CHN1,SYP,SLC17A7,C1QL1,FGFR3,SMOC1,GAS7,PSD2,DKK3,PIK3R1,NRGN,YWHAZ,FADS2,STMN1,SLIT1,CADM3,STMN2,PACSIN1,GRIN1,MAP4K4,RAB6B,BCAN,PEG10,NEFM,ABR,TIMP1,NKAIN4,SEZ6L,SOX4,ABCA2,PADI2,SYN1,WSCD1,COL6A2,WLS,MAPK4,PREX1,OLFM1,ATP1B1,PLD3,L1CAM,SYNGR1,CLDN11,CSRP1,FSTL1,MCL1,CARNS1,NPTX1,PRKCB,SLAIN1,SOX10,ATP…
4.52699e-16	8150	546	TF:M07354	TF	Factor: Egr-1; motif: GCGGGGGCGG	PDGFRA,HSP90AA1,COL1A2,TTYH1,CNP,RPS24,SNAP25,HLA-C,HLA-DPA1,YWHAG,CD24,DNM1,STXBP1,COL4A2,HIP1R,CHN1,SYP,COL4A1,SLC17A7,GPX3,C1QL1,ATCAY,FGFR3,GAS7,PSD2,DKK3,PIK3R1,NRGN,YWHAZ,FADS2,SFRP2,STMN1,CADM3,CPLX2,STMN2,GRIN1,NAPB,MAP4K4,RAB6B,BCAN,PEG10,EFEMP1,ABR,NKAIN4,SEZ6L,ABCA2,SYN1,WSCD1,COL6A2,WLS,MAPK4,PREX1,OLFM1,ATP1B1,PLD3,SYNGR1,CLDN11,IGFBP3,CARNS1,NPTX1,PRKCB,SLAIN1,WSB1,ATP2B2,SULF1,HSPA…
4.744e-16	7364	505	TF:M07397	TF	Factor: ZBP89; motif: CCCCKCCCCCNN	HLA-DRA,PDGFRA,HSP90AA1,GABBR1,COL1A2,TTYH1,SNAP25,CAMK2A,GPR17,HLA-C,GFAP,YWHAG,PLTP,DNM1,STXBP1,COL4A2,PLP1,HIP1R,MAG,CHN1,SYP,COL4A1,SLC17A7,RTN3,GPX3,C1QL1,ATCAY,FGFR3,GAS7,PSD2,DKK3,PIK3R1,NRGN,PDE4DIP,FADS2,STMN1,CPLX2,STMN2,NAPB,RAB6B,BCAN,PEG10,NEFM,ABR,NKAIN4,SOX4,ABCA2,SYN1,WSCD1,WLS,MAPK4,PREX1,VGF,PLD3,CHGB,L1CAM,SYNGR1,CLDN11,FSTL1,MCL1,CARNS1,NPTX1,PRKCB,SLAIN1,ATP2B2,SULF1,TPPP3,CO…
7.1502e-16	6868	478	TF:M12722_1	TF	Factor: ZXDL; motif: GSGSCNNGGGMRGCNCCGGGS; match class: 1	HSP90AA1,GABBR1,TTYH1,CNP,SNAP25,YWHAG,CNTN2,CD24,DNM1,STXBP1,COL4A2,HIP1R,CHN1,SYP,COL4A1,SLC17A7,C1QL1,FGFR3,GAS7,PSD2,DKK3,PIK3R1,YWHAZ,SLIT1,CADM3,PACSIN1,GRIN1,NAPB,MAP4K4,RAB6B,BCAN,ABR,SLC38A1,NKAIN4,SEZ6L,SYN1,WSCD1,COL6A2,MAPK4,PREX1,VGF,OLFM1,ATP1B1,PLD3,SYNGR1,MBP,CSRP1,SYNM,FSTL1,MCL1,CARNS1,NPTX1,PRKCB,SLAIN1,ATP2B2,TPPP3,QDPR,NSF,COL20A1,VEGFA,PTPRN,HSPB6,RIMS3,SHD,THBS1,F3,CAMK2B,N…
7.40468e-16	6813	475	TF:M13149_1	TF	Factor: ZNF219; motif: SNNCAGCACCNNGGNCAGCGSC; match class: 1	C4A,TTYH1,CNP,SNAP25,GPR17,HLA-DPA1,CNTN2,DNM1,STXBP1,COL4A2,HIP1R,NEFL,CHN1,SYP,COL4A1,SLC17A7,RTN3,C1QL1,ATCAY,FGFR3,SMOC1,GAS7,DKK3,PIK3R1,SIRT2,PDE4DIP,YWHAZ,FADS2,SFRP2,CPLX2,PACSIN1,GRIN1,MAP4K4,RAB6B,BCAN,RPL34,NEFM,ABR,NKAIN4,ABCA2,PADI2,SYN1,WSCD1,COL6A2,PREX1,VGF,OLFM1,ATP1B1,L1CAM,SYNGR1,MBP,CLDN11,CSRP1,SYNM,FSTL1,IGFBP3,CARNS1,NPTX1,PRKCB,SLAIN1,ATP2B2,VPS13D,QDPR,COL20A1,VEGFA,PTPRN…
1.02252e-15	5487	402	TF:M13132_1	TF	Factor: ZNF609; motif: GNSNGGGNGCTGN; match class: 1	C4A,RPS24,SNAP25,CAMK2A,GFAP,YWHAG,CNTN2,HSPA1B,PLTP,DNM1,STXBP1,HIP1R,MAG,CHN1,SYP,SLC17A7,RTN3,TNR,C1QL1,FGFR3,GAS7,VSNL1,PSD2,DKK3,PIK3R1,SIRT2,NRGN,SLIT1,CADM3,GRIN1,NAPB,MAP4K4,RAB6B,BCAN,NEFM,TIMP1,SEZ6L,ABCA2,PADI2,SYN1,WSCD1,COL6A2,MAPK4,PREX1,VGF,OLFM1,ATP1B1,CHGB,L1CAM,SYNGR1,MBP,CLDN11,CSRP1,SYNM,FSTL1,IGFBP3,MYH11,CARNS1,NPTX1,PRKCB,SLAIN1,HSPA2,QDPR,VEGFA,PTPRN,SCN3B,IFIT3,SHD,HPCAL4…
1.13203e-15	6014	431	TF:M10107	TF	Factor: DB1; motif: GGRRRRGRRGGAGGGGGNGRRR	C4A,PDGFRA,GABBR1,COL1A2,ATP2B4,TTYH1,SNAP25,CAMK2A,CNTN2,PLTP,DNM1,STXBP1,COL4A2,PLP1,HIP1R,NEFL,CHN1,SYP,COL4A1,RTN3,C1QL1,ATCAY,FGFR3,SMOC1,VSNL1,PSD2,PIK3R1,PHYHIP,PDE4DIP,FADS2,STMN1,SLIT1,CADM3,STMN2,PACSIN1,GRIN1,MAP4K4,RAB6B,BCAN,PEG10,EFEMP1,NEFM,TIMP1,NKAIN4,SPARC,SEZ6L,COL6A2,WLS,MAPK4,PREX1,OLFM1,ATP1B1,PLD3,CHGB,SYNGR1,CSRP1,HLA-DPB1,FSTL1,IGFBP3,MYH11,NPTX1,PRKCB,ATP2B2,COL20A1,VEGF…
1.27741e-15	9856	630	TF:M13144	TF	Factor: ZNF138; motif: GCAGCRSCNSGSNCMGSGCS	HSP90AA1,TTYH1,CNP,SNAP25,GPR17,HLA-C,YWHAG,CD24,DNM1,STXBP1,COL4A2,HIP1R,NEFL,CHN1,SYP,COL4A1,SLC17A7,GPX3,C1QL1,FGFR3,SMOC1,VSNL1,DKK3,PIK3R1,SIRT2,PDE4DIP,YWHAZ,FADS2,STMN1,CPLX2,STMN2,PACSIN1,GRIN1,MAP4K4,RAB6B,BCAN,EFEMP1,NEFM,ABR,SLC38A1,NKAIN4,SEZ6L,ABCA2,PADI2,SYN1,WSCD1,COL6A2,PREX1,VGF,OLFM1,ATP1B1,CHGB,L1CAM,SYNGR1,MBP,CLDN11,SYNM,HLA-DPB1,FSTL1,IGFBP3,MCL1,CARNS1,NPTX1,PRKCB,SLAIN1,WS…
1.7234e-15	6709	468	TF:M07436	TF	Factor: WT1; motif: NNGGGNGGGSGN	HLA-DRA,GABBR1,TTYH1,SNAP25,GPR17,YWHAG,CNTN2,DNM1,COL4A2,PLP1,HIP1R,MAG,CHN1,SYP,COL4A1,SLC17A7,GPX3,ATCAY,FGFR3,VSNL1,PSD2,PIK3R1,NRGN,PHYHIP,YWHAZ,FADS2,SFRP2,STMN1,SLIT1,CADM3,PACSIN1,NAPB,MAP4K4,RAB6B,BCAN,PEG10,NEFM,ABR,NKAIN4,SEZ6L,ABCA2,SYN1,WSCD1,COL6A2,WLS,MAPK4,PREX1,VGF,PLD3,CHGB,L1CAM,SYNGR1,CLDN11,CSRP1,HLA-DPB1,FSTL1,CARNS1,NPTX1,PRKCB,SLAIN1,SOX10,ATP2B2,SULF1,HSPA2,EDNRB,COL20A1,…
2.15997e-15	10058	639	TF:M02036	TF	Factor: WT1; motif: CGCCCCCNCN	PDGFRA,HSP90AA1,GABBR1,COL1A2,TTYH1,CNP,RPS24,SNAP25,GPR17,HLA-C,HLA-DPA1,YWHAG,CD24,DNM1,STXBP1,HIP1R,CHN1,SYP,SLC17A7,GPX3,C1QL1,ATCAY,FGFR3,SMOC1,GAS7,PSD2,DKK3,PIK3R1,SIRT2,NRGN,YWHAZ,FADS2,SFRP2,STMN1,CADM3,CPLX2,STMN2,GRIN1,NAPB,MAP4K4,BCAN,PEG10,EFEMP1,ABR,NKAIN4,SEZ6L,ABCA2,SYN1,WSCD1,COL6A2,WLS,MAPK4,PREX1,OLFM1,ATP1B1,PLD3,L1CAM,SYNGR1,MBP,CLDN11,SYNM,FSTL1,IGFBP3,MYH11,CARNS1,NPTX1,PRK…
2.46834e-15	13994	820	TF:M07039_1	TF	Factor: ETF; motif: CCCCGCCCCYN; match class: 1	CD74,C4A,HLA-DRA,PDGFRA,HSP90AA1,GABBR1,COL1A2,ATP2B4,TTYH1,CNP,SNAP25,CAMK2A,GPR17,HLA-C,HLA-DPA1,GFAP,YWHAG,CNTN2,HSPA1B,CD24,PLTP,DNM1,STXBP1,COL4A2,PLP1,HIP1R,MAG,CHN1,SYP,COL4A1,SLC17A7,RTN3,GPX3,C1QL1,ATCAY,FGFR3,SMOC1,GAS7,VSNL1,PSD2,DKK3,PIK3R1,C1R,SIRT2,NRGN,PHYHIP,PDE4DIP,YWHAZ,FADS2,SFRP2,STMN1,SLIT1,CADM3,CPLX2,STMN2,PACSIN1,GRIN1,NAPB,MAP4K4,RAB6B,BCAN,PEG10,EFEMP1,NEFM,ABR,SLC38A1,T…
3.00329e-15	6820	473	TF:M13147_1	TF	Factor: ZNF253; motif: SNGNSCGNGGNGCKGNN; match class: 1	HSP90AA1,GABBR1,COL1A2,TTYH1,CNP,GPR17,HLA-DPA1,CD24,DNM1,STXBP1,COL4A2,HIP1R,CHN1,SYP,COL4A1,SLC17A7,RTN3,C1QL1,FGFR3,VSNL1,PSD2,DKK3,PIK3R1,SIRT2,NRGN,YWHAZ,FADS2,SFRP2,STMN1,SLIT1,STMN2,GRIN1,NAPB,MAP4K4,RAB6B,BCAN,NEFM,ABR,NKAIN4,SEZ6L,ABCA2,PADI2,SYN1,WSCD1,COL6A2,MAPK4,PREX1,OLFM1,ATP1B1,L1CAM,SYNGR1,MBP,SYNM,FSTL1,IGFBP3,CARNS1,NPTX1,PRKCB,SLAIN1,ATP2B2,HSPA2,QDPR,VEGFA,PTPRN,SCN3B,RIMS3,S…
3.16223e-15	4481	343	TF:M01199_1	TF	Factor: RNF96; motif: BCCCGCRGCC; match class: 1	HSP90AA1,TTYH1,YWHAG,CNTN2,CD24,DNM1,STXBP1,COL4A2,HIP1R,CHN1,COL4A1,C1QL1,FGFR3,SMOC1,GAS7,PSD2,DKK3,YWHAZ,FADS2,STMN1,SLIT1,PACSIN1,GRIN1,NAPB,MAP4K4,RAB6B,ABR,SLC38A1,NKAIN4,SEZ6L,ABCA2,SYN1,WSCD1,COL6A2,MAPK4,OLFM1,ATP1B1,SYNGR1,MBP,SYNM,FSTL1,IGFBP3,NPTX1,PRKCB,SLAIN1,ATP2B2,SHD,THBS1,F3,CAMK2B,NRXN1,KIF21B,EPB41L1,ETV5,SLC12A5,PSD3,PPP2R2C,PTPRF,CLASP2,CA2,ANLN,SNTA1,PIP4K2A,INA,HNRNPUL1,VI…
6.48655e-15	13091	779	TF:M13124	TF	Factor: ZNF670; motif: SNGGGCRGRG	CD74,C4A,PDGFRA,HSP90AA1,GABBR1,COL1A2,ATP2B4,TTYH1,CNP,SNAP25,CAMK2A,GPR17,HLA-C,HLA-DPA1,GFAP,YWHAG,CNTN2,HSPA1B,CD24,PLTP,DNM1,BCAS1,STXBP1,MOBP,HIP1R,NEFL,CHN1,SYP,MAPT,SLC17A7,RTN3,GPX3,C1QL1,ATCAY,FGFR3,SMOC1,GAS7,PSD2,DKK3,PIK3R1,C1R,SIRT2,NRGN,PHYHIP,YWHAZ,FADS2,SFRP2,STMN1,SLIT1,CADM3,STMN2,PACSIN1,GRIN1,NAPB,MAP4K4,RAB6B,HLA-DRB1,BCAN,RPL34,EFEMP1,NEFM,ABR,TIMP1,NKAIN4,SEZ6L,SOX4,ABCA2,…
8.29773e-15	10538	660	TF:M13129	TF	Factor: RERE; motif: CNGCNSCNNGSRCRGSGSS	C4A,HSP90AA1,COL1A2,TTYH1,CNP,RPS24,SNAP25,CAMK2A,GPR17,HLA-C,HLA-DPA1,CD24,DNM1,STXBP1,COL4A2,HIP1R,MAG,NEFL,CHN1,SYP,COL4A1,SLC17A7,RTN3,TNR,GPX3,C1QL1,ATCAY,FGFR3,SMOC1,GAS7,PSD2,DKK3,PIK3R1,SIRT2,PDE4DIP,YWHAZ,FADS2,SFRP2,CADM3,CPLX2,STMN2,PACSIN1,GRIN1,NAPB,MAP4K4,RAB6B,BCAN,RPL34,PEG10,NEFM,ABR,SLC38A1,NKAIN4,SEZ6L,ABCA2,PADI2,SYN1,WSCD1,COL6A2,MAPK4,PREX1,VGF,OLFM1,ATP1B1,CHGB,L1CAM,SYNGR1…
1.05205e-14	5252	385	TF:M12694_1	TF	Factor: ZFP14; motif: SCNNYCCNGNNSCTSCNC; match class: 1	COL1A2,ATP2B4,TTYH1,CNP,RPS24,HLA-C,HLA-DPA1,YWHAG,CNTN2,CD24,DNM1,STXBP1,HIP1R,NEFL,SLC17A7,C1QL1,GAS7,PSD2,PIK3R1,NRGN,YWHAZ,STMN2,GRIN1,MAP4K4,RAB6B,BCAN,NEFM,SLC38A1,NKAIN4,SEZ6L,ABCA2,WSCD1,COL6A2,PREX1,VGF,OLFM1,CHGB,MBP,SYNM,FSTL1,MCL1,NPTX1,PRKCB,SLAIN1,VPS13D,QDPR,COL20A1,SCN3B,SHD,HPCAL4,THBS1,LINGO1,CAMK2B,KIF21B,EPB41L1,SLC12A5,IGFBP4,CLSTN3,PSD3,PTPRF,CLASP2,CA2,STAB1,PIP4K2A,INA,APB…
1.68848e-14	4510	342	TF:M12648	TF	Factor: PATZ1; motif: SCNCCNCNSCCCCCASCCN	HLA-DRA,TTYH1,SNAP25,DNM1,PLP1,CHN1,SLC17A7,C1QL1,ATCAY,FGFR3,GAS7,VSNL1,PSD2,DKK3,PIK3R1,NRGN,PDE4DIP,YWHAZ,FADS2,CADM3,MAP4K4,RAB6B,BCAN,PEG10,NEFM,NKAIN4,SEZ6L,SYN1,WSCD1,COL6A2,MAPK4,OLFM1,ATP1B1,L1CAM,SYNGR1,CARNS1,NPTX1,PRKCB,SLAIN1,HSPA2,PTPRN,SCN3B,HSPB6,ENPP2,RIMS3,SHD,HPCAL4,LINGO1,DCTN1,KIF21B,SEZ6,EPB41L1,ETV5,AKAP12,SLC12A5,GPM6A,PPP2R2C,RUNDC3A,PTPRF,CA2,B3GAT1,ANLN,ITGB4,PRKAR1B,AP…
1.70516e-14	8039	534	TF:M13128_1	TF	Factor: MED8; motif: CYYNSCYYCCTSCNCC; match class: 1	C4A,PDGFRA,HSP90AA1,COL1A2,ATP2B4,TTYH1,CNP,CAMK2A,GPR17,HLA-DPA1,GFAP,YWHAG,CNTN2,HSPA1B,BCAS1,STXBP1,COL4A2,PLP1,HIP1R,MAG,SYP,COL4A1,RTN3,C1QL1,ATCAY,FGFR3,SMOC1,GAS7,PSD2,NRGN,PDE4DIP,FADS2,SFRP2,STMN1,SLIT1,CADM3,CPLX2,STMN2,PACSIN1,GRIN1,MAP4K4,RAB6B,BCAN,EFEMP1,NEFM,ABR,SLC38A1,TIMP1,NKAIN4,SEZ6L,ABCA2,COL6A2,MAPK4,PREX1,VGF,OLFM1,ATP1B1,PLD3,CHGB,L1CAM,SYNGR1,MBP,SYNM,FSTL1,MCL1,MYH11,CAR…
3.47296e-14	6157	433	TF:M13129_1	TF	Factor: RERE; motif: CNGCNSCNNGSRCRGSGSS; match class: 1	HSP90AA1,TTYH1,CNP,SNAP25,HLA-C,CD24,DNM1,STXBP1,COL4A2,HIP1R,CHN1,SYP,COL4A1,SLC17A7,RTN3,GPX3,C1QL1,FGFR3,GAS7,DKK3,PIK3R1,YWHAZ,STMN2,PACSIN1,GRIN1,MAP4K4,BCAN,NEFM,ABR,NKAIN4,SEZ6L,ABCA2,PADI2,SYN1,WSCD1,COL6A2,PREX1,VGF,OLFM1,ATP1B1,L1CAM,SYNGR1,MBP,CSRP1,SYNM,FSTL1,IGFBP3,MCL1,CARNS1,NPTX1,PRKCB,TF,QDPR,PTPRN,SCN3B,SHD,F3,CAMK2B,NRXN1,KIF21B,SEZ6,EPB41L1,SNCB,UNC13A,CLSTN3,PSD3,PPP2R2C,CA2,…
5.66992e-14	13100	776	TF:M13128	TF	Factor: MED8; motif: CYYNSCYYCCTSCNCC	CD74,C4A,PDGFRA,HSP90AA1,GABBR1,COL1A2,ATP2B4,TTYH1,RASSF2,CNP,RPS24,CAMK2A,GPR17,HLA-C,HLA-DPA1,GFAP,YWHAG,CNTN2,HSPA1B,CD24,DNM1,BCAS1,STXBP1,COL4A2,PLP1,HIP1R,MAG,NEFL,CHN1,SYP,COL4A1,SLC17A7,RTN3,TNR,C1QL1,ATCAY,FGFR3,SMOC1,GAS7,VSNL1,PSD2,DKK3,PIK3R1,C1R,NRGN,PHYHIP,PDE4DIP,FADS2,SFRP2,STMN1,SLIT1,CADM3,CPLX2,STMN2,PACSIN1,GRIN1,NAPB,MAP4K4,RAB6B,BCAN,EFEMP1,NEFM,ABR,SLC38A1,TIMP1,NKAIN4,SEZ…
6.44163e-14	4340	330	TF:M01865_1	TF	Factor: BTEB3; motif: BNRNGGGAGGNGT; match class: 1	C4A,PDGFRA,GABBR1,ATP2B4,TTYH1,SNAP25,HLA-DPA1,YWHAG,CNTN2,HSPA1B,STXBP1,HIP1R,C1QL1,SMOC1,PSD2,C1R,NRGN,YWHAZ,FADS2,SFRP2,STMN1,CADM3,STMN2,GRIN1,MAP4K4,PEG10,EFEMP1,NEFM,ABR,NKAIN4,SEZ6L,SOX4,SYN1,WSCD1,COL6A2,MAPK4,PREX1,ATP1B1,CHGB,MBP,NPTX1,PRKCB,WSB1,ATP2B2,RNASE1,EDNRB,COL20A1,VEGFA,RIMS3,SHD,HPCAL4,LINGO1,DCTN1,KIF21B,SNCB,AKAP12,SLC12A5,PEG3,CX3CR1,PPP2R2C,CA2,SNTA1,ITGB4,PRKAR1B,APBB1,V…
9.76349e-14	8785	569	TF:M04863_1	TF	Factor: TF3C-beta; motif: CCNGGAGGGCTTCCTGGAGGAG; match class: 1	PDGFRA,HSP90AA1,RASSF2,RPS24,CAMK2A,HLA-C,HLA-DPA1,GFAP,YWHAG,HSPA1B,CD24,PLTP,STXBP1,COL4A2,HIP1R,CHN1,SLC17A7,TNR,GPX3,FGFR3,GAS7,PSD2,DKK3,PIK3R1,NRGN,PHYHIP,PDE4DIP,YWHAZ,FADS2,SFRP2,SLIT1,CADM3,CPLX2,PACSIN1,GRIN1,NAPB,MAP4K4,RAB6B,BCAN,NEFM,ABR,SLC38A1,NKAIN4,ABCA2,PADI2,WSCD1,COL6A2,VGF,OLFM1,CHGB,SYNGR1,MBP,CLDN11,SYNM,FSTL1,MYH11,CARNS1,NPTX1,PRKCB,SLAIN1,SOX10,WSB1,ATP2B2,VPS13D,HSPA2,T…
1.48842e-13	7613	508	TF:M04595_1	TF	Factor: SALL2; motif: GGGTGGG; match class: 1	HLA-DRA,GABBR1,TTYH1,CNP,SNAP25,GPR17,HLA-C,YWHAG,CNTN2,CD24,PLTP,DNM1,STXBP1,COL4A2,PLP1,HIP1R,MAG,COL4A1,SLC17A7,GPX3,C1QL1,ATCAY,FGFR3,VSNL1,PSD2,DKK3,PIK3R1,C1R,NRGN,PHYHIP,PDE4DIP,YWHAZ,SLIT1,STMN2,PACSIN1,GRIN1,MAP4K4,RAB6B,BCAN,NEFM,ABR,TIMP1,NKAIN4,ABCA2,PADI2,WSCD1,COL6A2,WLS,MAPK4,PREX1,VGF,ATP1B1,PLD3,CHGB,L1CAM,MBP,FSTL1,MCL1,MYH11,CARNS1,NPTX1,PRKCB,SLAIN1,SOX10,ATP2B2,TPPP3,QDPR,COL…
1.83974e-13	5790	410	TF:M12354_1	TF	Factor: ZNF37A; motif: CCYYGGCTCCNTSCCMN; match class: 1	HSP90AA1,COL1A2,TTYH1,CNP,GPR17,HLA-C,GFAP,CNTN2,CD24,HIP1R,CHN1,SLC17A7,GPX3,C1QL1,FGFR3,SMOC1,GAS7,PSD2,YWHAZ,SFRP2,STMN1,SLIT1,CADM3,MAP4K4,RAB6B,ABR,SLC38A1,TIMP1,NKAIN4,SEZ6L,ABCA2,SYN1,WSCD1,COL6A2,MAPK4,PREX1,VGF,L1CAM,SYNGR1,FSTL1,MCL1,CARNS1,NPTX1,PRKCB,SLAIN1,ATP2B2,VPS13D,TPPP3,QDPR,VEGFA,SHD,HPCAL4,THBS1,F3,LINGO1,DCTN1,CAMK2B,NRXN1,KIF21B,SEZ6,EPB41L1,SNCB,SLC12A5,PEG3,UNC13A,IGFBP4,…
1.93347e-13	4302	326	TF:M09862_1	TF	Factor: ZNF614; motif: NCYCWGCCYYNNN; match class: 1	GABBR1,COL1A2,ATP2B4,TTYH1,CNP,SNAP25,GPR17,HLA-C,YWHAG,CNTN2,STXBP1,HIP1R,C1QL1,FGFR3,PSD2,DKK3,NRGN,PHYHIP,PDE4DIP,YWHAZ,STMN1,CADM3,PACSIN1,NAPB,RAB6B,BCAN,NEFM,ABR,NKAIN4,SEZ6L,ABCA2,PADI2,WSCD1,COL6A2,MAPK4,ATP1B1,L1CAM,SYNGR1,MBP,MYH11,NPTX1,SLAIN1,VPS13D,COL20A1,VEGFA,PTPRN,SCN3B,SHD,HPCAL4,THBS1,F3,LINGO1,DCTN1,KIF21B,SEZ6,EPB41L1,ETV5,SNCB,SLC12A5,UNC13A,IGFBP4,CLSTN3,GPM6A,RUNDC3A,PTPRF…
2.89828e-13	11358	693	TF:M13147	TF	Factor: ZNF253; motif: SNGNSCGNGGNGCKGNN	COL3A1,C4A,HSP90AA1,GABBR1,COL1A2,TTYH1,RASSF2,CNP,SNAP25,GPR17,HLA-C,HLA-DPA1,GFAP,HSPA1B,CD24,DNM1,STXBP1,COL4A2,HIP1R,MAG,NEFL,CHN1,SYP,COL4A1,SLC17A7,RTN3,C1QL1,FGFR3,VSNL1,PSD2,DKK3,PIK3R1,SIRT2,NRGN,PDE4DIP,YWHAZ,FADS2,SFRP2,STMN1,SLIT1,CPLX2,STMN2,GRIN1,NAPB,MAP4K4,RAB6B,BCAN,EFEMP1,NEFM,ABR,SLC38A1,NKAIN4,SEZ6L,ABCA2,PADI2,SYN1,WSCD1,COL6A2,WLS,MAPK4,PREX1,VGF,OLFM1,ATP1B1,CHGB,L1CAM,SYNG…
3.42062e-13	8771	566	TF:M09727	TF	Factor: GEMIN3; motif: NCWGGRARRGRGNGNG	COL3A1,C4A,HLA-DRA,PDGFRA,ATP2B4,TTYH1,CNP,SNAP25,GPR17,HLA-DPA1,GFAP,YWHAG,CNTN2,PLTP,STXBP1,PLP1,MOBP,CHN1,SYP,SLC17A7,RTN3,TNR,C1QL1,ATCAY,FGFR3,SMOC1,VSNL1,PSD2,C1R,PHYHIP,PDE4DIP,YWHAZ,FADS2,SFRP2,STMN1,SLIT1,CADM3,CPLX2,STMN2,PACSIN1,GRIN1,MAP4K4,RAB6B,BCAN,PEG10,EFEMP1,ABR,SLC38A1,TIMP1,SEZ6L,SOX4,PADI2,WSCD1,WLS,MAPK4,OLFM1,PLD3,CHGB,L1CAM,SYNGR1,MBP,CSRP1,HLA-DPB1,FSTL1,IGFBP3,MCL1,MYH11…
3.43143e-13	10944	673	TF:M12694	TF	Factor: ZFP14; motif: SCNNYCCNGNNSCTSCNC	CD74,C4A,PDGFRA,GABBR1,COL1A2,ATP2B4,TTYH1,CNP,RPS24,SNAP25,CAMK2A,GPR17,HLA-C,HLA-DPA1,GFAP,YWHAG,CNTN2,HSPA1B,CD24,DNM1,STXBP1,COL4A2,HIP1R,MAG,NEFL,CHN1,COL4A1,SLC17A7,RTN3,C1QL1,SMOC1,GAS7,PSD2,DKK3,PIK3R1,SIRT2,NRGN,YWHAZ,FADS2,SFRP2,CADM3,STMN2,GRIN1,NAPB,MAP4K4,RAB6B,BCAN,PEG10,EFEMP1,NEFM,SLC38A1,NKAIN4,SEZ6L,SOX4,ABCA2,SYN1,WSCD1,COL6A2,MAPK4,PREX1,VGF,OLFM1,PLD3,CHGB,MBP,CLDN11,CSRP1,SY…
4.84089e-13	12581	749	TF:M13127	TF	Factor: HA95; motif: CCSNSSCCNSCNCCWSCCNS	CD74,HLA-DRA,PDGFRA,HSP90AA1,GABBR1,COL1A2,ATP2B4,TTYH1,RASSF2,CNP,SNAP25,CAMK2A,GPR17,HLA-C,HLA-DPA1,YWHAG,CNTN2,CD24,PLTP,DNM1,STXBP1,COL4A2,PLP1,HIP1R,MAG,NEFL,CHN1,SYP,COL4A1,SLC17A7,TNR,C1QL1,ATCAY,FGFR3,SMOC1,GAS7,PSD2,DKK3,PIK3R1,NRGN,PHYHIP,PDE4DIP,YWHAZ,FADS2,SFRP2,STMN1,SLIT1,CADM3,CPLX2,STMN2,PACSIN1,GRIN1,NAPB,MAP4K4,RAB6B,BCAN,PEG10,NEFM,ABR,SLC38A1,TIMP1,NKAIN4,SEZ6L,SOX4,ABCA2,PADI…
5.57193e-13	6303	436	TF:M03896	TF	Factor: EGR1; motif: NACGCCCACGCANW	PDGFRA,HSP90AA1,COL1A2,ATP2B4,TTYH1,RPS24,SNAP25,HLA-C,YWHAG,CNTN2,HSPA1B,CD24,STXBP1,COL4A2,MAG,SYP,COL4A1,C1QL1,FGFR3,PSD2,DKK3,PIK3R1,NRGN,YWHAZ,SFRP2,STMN1,CPLX2,GRIN1,MAP4K4,RAB6B,BCAN,PEG10,EFEMP1,ABR,SLC38A1,NKAIN4,SEZ6L,SOX4,ABCA2,SYN1,WSCD1,COL6A2,MAPK4,PREX1,VGF,OLFM1,ATP1B1,SYNGR1,MBP,CLDN11,FSTL1,IGFBP3,CARNS1,NPTX1,SLAIN1,SOX10,WSB1,RNASE1,HSPA2,NSF,VEGFA,SCN3B,THBS1,F3,CAMK2B,NRXN1,…
5.74997e-13	2843	237	TF:M01100_1	TF	Factor: LRF; motif: GGGGKYNNB; match class: 1	TTYH1,GPR17,CD24,DNM1,CHN1,SYP,C1QL1,PSD2,SIRT2,NRGN,FADS2,CADM3,CPLX2,GRIN1,NAPB,RAB6B,PEG10,ABR,SLC38A1,NKAIN4,WSCD1,MAPK4,PREX1,VGF,SYNGR1,CLDN11,MYH11,NPTX1,WSB1,ATP2B2,VPS13D,TF,RIMS3,SHD,HPCAL4,LINGO1,CAMK2B,ETV5,SNCB,PEG3,UNC13A,IGFBP4,CLASP2,B3GAT1,SNTA1,HNRNPUL1,S100A1,STX1B,CRLF1,ATP2B1,KBTBD11,HSPG2,CAPS,PDE2A,CDK5R1,RTKN,LGI3,NGEF,RAPGEF5,CHD5,DBN1,ELMO1,CEND1,NR4A1,FKBP10,C6orf62,CRT…
9.53102e-13	13970	810	TF:M03876	TF	Factor: Kaiso; motif: GCMGGGRGCRGS	C4A,PDGFRA,HSP90AA1,GABBR1,COL1A2,ATP2B4,TTYH1,CNP,RPS24,SNAP25,GPR17,HLA-C,GFAP,YWHAG,CD24,PLTP,DNM1,STXBP1,COL4A2,PLP1,HIP1R,MAG,NEFL,CHN1,SYP,COL4A1,SLC17A7,RTN3,TNR,GPX3,C1QL1,ATCAY,FGFR3,SMOC1,VSNL1,PSD2,DKK3,PIK3R1,C1R,NRGN,PHYHIP,YWHAZ,FADS2,SFRP2,STMN1,SLIT1,CADM3,CPLX2,STMN2,PACSIN1,NAPB,MAP4K4,RAB6B,HLA-DRB1,BCAN,EFEMP1,NEFM,ABR,NKAIN4,SPARC,SEZ6L,ABCA2,PADI2,SYN1,WSCD1,COL6A2,MAPK4,PRE…
1.01124e-12	12696	753	TF:M12351	TF	Factor: TIEG1; motif: NCCCNSNCCCCGCCCCC	HLA-DRA,PDGFRA,HSP90AA1,GABBR1,COL1A2,ATP2B4,TTYH1,CNP,RPS24,SNAP25,CAMK2A,GPR17,HLA-C,GFAP,YWHAG,CNTN2,HSPA1B,CD24,PLTP,DNM1,STXBP1,COL4A2,PLP1,HIP1R,MAG,CHN1,SYP,COL4A1,SLC17A7,RTN3,GPX3,C1QL1,ATCAY,FGFR3,SMOC1,GAS7,VSNL1,PSD2,DKK3,PIK3R1,SIRT2,NRGN,PHYHIP,PDE4DIP,YWHAZ,FADS2,STMN1,SLIT1,CADM3,CPLX2,STMN2,PACSIN1,GRIN1,NAPB,MAP4K4,RAB6B,BCAN,PEG10,EFEMP1,NEFM,ABR,TIMP1,NKAIN4,SEZ6L,SOX4,ABCA2,W…
1.05636e-12	5792	407	TF:M08819	TF	Factor: LKLF; motif: CNCCACCCS	HLA-DRA,GABBR1,TTYH1,SNAP25,GFAP,YWHAG,PLTP,DNM1,PLP1,HIP1R,MAG,SLC17A7,GPX3,C1QL1,ATCAY,VSNL1,PIK3R1,NRGN,YWHAZ,SLIT1,CADM3,STMN2,GRIN1,MAP4K4,RAB6B,HLA-DRB1,BCAN,PEG10,NEFM,ABR,SLC38A1,TIMP1,SYN1,WSCD1,COL6A2,WLS,MAPK4,VGF,ATP1B1,PLD3,CHGB,L1CAM,CLDN11,CSRP1,FSTL1,CARNS1,NPTX1,PRKCB,SOX10,ATP2B2,SULF1,TF,HSPA2,PTPRN,SCN3B,HSPB6,RIMS3,SHD,DCTN1,CAMK2B,KIF21B,SEZ6,CDK18,ETV5,SNCB,SLC12A5,CX3CR1,C…
1.20789e-12	4251	320	TF:M07261_1	TF	Factor: LKLF; motif: GGGGTGGKSN; match class: 1	HLA-DRA,PDGFRA,GABBR1,ATP2B4,TTYH1,SNAP25,YWHAG,PLTP,PLP1,HIP1R,MAG,SLC17A7,C1QL1,ATCAY,DKK3,PIK3R1,NRGN,PHYHIP,CADM3,STMN2,PACSIN1,GRIN1,MAP4K4,RAB6B,BCAN,PEG10,ABR,TIMP1,ABCA2,SYN1,WSCD1,WLS,MAPK4,OLFM1,ATP1B1,PLD3,FSTL1,IGFBP3,CARNS1,NPTX1,PRKCB,SOX10,ATP2B2,HSPA2,NSF,PTPRN,SCN3B,HSPB6,RIMS3,SHD,HPCAL4,LINGO1,CAMK2B,KIF21B,SEZ6,CDK18,ETV5,SNCB,SLC12A5,CX3CR1,CLSTN3,PPP2R2C,RUNDC3A,CA2,B3GAT1,A…
1.24784e-12	7249	485	TF:M00695_1	TF	Factor: ETF; motif: GVGGMGG; match class: 1	PDGFRA,HSP90AA1,HLA-C,YWHAG,CNTN2,HSPA1B,CD24,DNM1,STXBP1,COL4A2,HIP1R,NEFL,CHN1,SYP,COL4A1,RTN3,C1QL1,FGFR3,SMOC1,GAS7,PSD2,DKK3,PIK3R1,YWHAZ,FADS2,STMN1,CPLX2,GRIN1,NAPB,MAP4K4,RAB6B,BCAN,PEG10,EFEMP1,ABR,NKAIN4,SEZ6L,SOX4,ABCA2,SYN1,WSCD1,COL6A2,WLS,MAPK4,PREX1,OLFM1,ATP1B1,CHGB,SYNGR1,MBP,CSRP1,SYNM,FSTL1,MCL1,CARNS1,NPTX1,PRKCB,SLAIN1,ATP2B2,VPS13D,QDPR,NSF,VEGFA,SHD,THBS1,CAMK2B,NRXN1,KIF21…
1.4801e-12	11356	690	TF:M13132	TF	Factor: ZNF609; motif: GNSNGGGNGCTGN	COL3A1,C4A,HSP90AA1,GABBR1,COL1A2,ATP2B4,TTYH1,RASSF2,CNP,RPS24,SNAP25,CAMK2A,GPR17,HLA-DPA1,GFAP,YWHAG,CNTN2,HSPA1B,CD24,PLTP,DNM1,STXBP1,HIP1R,MAG,NEFL,CHN1,SYP,SLC17A7,RTN3,TNR,GPX3,C1QL1,ATCAY,FGFR3,ERMN,GAS7,VSNL1,PSD2,DKK3,PIK3R1,C1R,SIRT2,NRGN,PDE4DIP,FADS2,SFRP2,STMN1,SLIT1,CADM3,CPLX2,PACSIN1,GRIN1,NAPB,MAP4K4,RAB6B,HLA-DRB1,BCAN,RPL34,PEG10,NEFM,ABR,TIMP1,NKAIN4,SEZ6L,ABCA2,PADI2,SYN1,W…
1.49299e-12	10316	640	TF:M09723	TF	Factor: BTEB1; motif: GGGGGCGGGGCNGSGGGNGS	HLA-DRA,PDGFRA,HSP90AA1,COL1A2,TTYH1,CNP,RPS24,SNAP25,CAMK2A,GPR17,HLA-C,GFAP,YWHAG,CNTN2,HSPA1B,CD24,DNM1,STXBP1,PLP1,HIP1R,MAG,CHN1,SYP,SLC17A7,RTN3,GPX3,C1QL1,ATCAY,FGFR3,SMOC1,GAS7,VSNL1,PSD2,DKK3,PIK3R1,NRGN,PDE4DIP,YWHAZ,FADS2,STMN1,SLIT1,CADM3,CPLX2,STMN2,MAP4K4,RAB6B,BCAN,PEG10,NEFM,ABR,SLC38A1,TIMP1,NKAIN4,SEZ6L,ABCA2,PADI2,WSCD1,COL6A2,WLS,MAPK4,PREX1,VGF,ATP1B1,PLD3,CHGB,L1CAM,SYNGR1,C…
1.75608e-12	3647	284	TF:M00982_1	TF	Factor: KROX; motif: CCCGCCCCCRCCCC; match class: 1	HSP90AA1,TTYH1,CNP,RPS24,SNAP25,YWHAG,CD24,DNM1,STXBP1,HIP1R,CHN1,SYP,SLC17A7,FGFR3,GAS7,PSD2,PIK3R1,CADM3,MAP4K4,ABR,NKAIN4,ABCA2,SYN1,WSCD1,MAPK4,PREX1,ATP1B1,SYNGR1,CARNS1,NPTX1,PRKCB,SLAIN1,ATP2B2,NSF,VEGFA,SHD,THBS1,F3,CAMK2B,KIF21B,SEZ6,EPB41L1,CDK18,ETV5,SLC12A5,IGFBP4,PPP2R2C,PTPRF,B3GAT1,SNTA1,VIPR2,LYNX1,NPDC1,STX1B,CRLF1,PAK1,AK5,ATP2B1,SNAP91,SV2B,KBTBD11,HSPG2,PDE2A,TMEM151B,MGLL,CDK…
1.82746e-12	12784	756	TF:M00333_1	TF	Factor: ZF5; motif: NRNGNGCGCGCWN; match class: 1	CD74,HLA-DRA,PDGFRA,HSP90AA1,GABBR1,COL1A2,TTYH1,RASSF2,CNP,SNAP25,HLA-C,HLA-DPA1,GFAP,YWHAG,CNTN2,HSPA1B,CD24,PLTP,DNM1,STXBP1,COL4A2,HIP1R,MAG,NEFL,CHN1,SYP,COL4A1,SLC17A7,RTN3,GPX3,C1QL1,ATCAY,FGFR3,SMOC1,GAS7,VSNL1,PSD2,DKK3,PIK3R1,SIRT2,NRGN,PHYHIP,YWHAZ,FADS2,SFRP2,STMN1,SLIT1,CADM3,CPLX2,STMN2,PACSIN1,GRIN1,NAPB,MAP4K4,RAB6B,BCAN,RPL34,PEG10,EFEMP1,NEFM,ABR,SLC38A1,NKAIN4,SPARC,SEZ6L,SOX4,…
1.98528e-12	5324	380	TF:M08867_1	TF	Factor: AP2; motif: GCCYGSGGSN; match class: 1	HSP90AA1,TTYH1,SNAP25,GPR17,HLA-C,CD24,DNM1,STXBP1,HIP1R,CHN1,SLC17A7,C1QL1,FGFR3,GAS7,DKK3,PIK3R1,CADM3,CPLX2,PACSIN1,GRIN1,MAP4K4,BCAN,SLC38A1,NKAIN4,SEZ6L,PADI2,WSCD1,MAPK4,PREX1,OLFM1,SYNGR1,MBP,IGFBP3,MYH11,NPTX1,PRKCB,SLAIN1,WSB1,VPS13D,QDPR,COL20A1,VEGFA,PTPRN,RIMS3,F3,CAMK2B,EPB41L1,PEG3,PSD3,PPP2R2C,PTPRF,CLASP2,CA2,STAB1,SNTA1,PIP4K2A,ITGB4,INA,LYNX1,SLC6A17,NPDC1,THY1,STX1B,CRLF1,ANXA6…
2.31075e-12	4496	333	TF:M12703_1	TF	Factor: ZNF383; motif: SSNGGGMGGNGSNGGS; match class: 1	TTYH1,CNP,HLA-DPA1,CD24,STXBP1,HIP1R,MAG,SYP,C1QL1,ATCAY,FGFR3,PSD2,PIK3R1,YWHAZ,STMN1,CADM3,PACSIN1,MAP4K4,BCAN,PEG10,NEFM,ABR,NKAIN4,SEZ6L,SYN1,COL6A2,WLS,MAPK4,OLFM1,ATP1B1,PLD3,SYNGR1,CSRP1,MCL1,CARNS1,NPTX1,PRKCB,SLAIN1,WSB1,ATP2B2,TPPP3,LDHA,VEGFA,PTPRN,SCN3B,RIMS3,HPCAL4,F3,LINGO1,CAMK2B,NRXN1,KIF21B,CDK18,ETV5,SLC12A5,CLSTN3,RUNDC3A,B3GAT1,ANLN,PRKAR1B,HNRNPUL1,LYNX1,STX1B,CRLF1,PAK1,CCNL…
2.58127e-12	11695	705	TF:M13149	TF	Factor: ZNF219; motif: SNNCAGCACCNNGGNCAGCGSC	C4A,HSP90AA1,GABBR1,COL1A2,TTYH1,CNP,RPS24,SNAP25,CAMK2A,GPR17,HLA-C,HLA-DPA1,CNTN2,HSPA1B,DNM1,STXBP1,COL4A2,HIP1R,MAG,NEFL,CHN1,SYP,COL4A1,SLC17A7,RTN3,TNR,C1QL1,ATCAY,FGFR3,SMOC1,GAS7,VSNL1,PSD2,DKK3,PIK3R1,C1R,SIRT2,PDE4DIP,YWHAZ,FADS2,SFRP2,STMN1,SLIT1,CPLX2,STMN2,PACSIN1,GRIN1,MAP4K4,RAB6B,BCAN,RPL34,NEFM,ABR,SLC38A1,NKAIN4,SEZ6L,ABCA2,PADI2,SYN1,WSCD1,COL6A2,PREX1,VGF,OLFM1,ATP1B1,CHGB,L1C…
3.11379e-12	6380	437	TF:M07208	TF	Factor: EGR1; motif: NCNCCGCCCCCGCN	HLA-DRA,HSP90AA1,GABBR1,COL1A2,SNAP25,HLA-C,HLA-DPA1,YWHAG,STXBP1,PLP1,HIP1R,SYP,SLC17A7,GPX3,C1QL1,ATCAY,FGFR3,GAS7,PSD2,DKK3,PIK3R1,NRGN,STMN1,SLIT1,CADM3,STMN2,GRIN1,MAP4K4,RAB6B,BCAN,PEG10,EFEMP1,ABR,TIMP1,NKAIN4,SEZ6L,ABCA2,SYN1,WSCD1,WLS,MAPK4,PREX1,OLFM1,ATP1B1,PLD3,CHGB,L1CAM,SYNGR1,CLDN11,CARNS1,NPTX1,PRKCB,SLAIN1,WSB1,ATP2B2,SULF1,TPPP3,NSF,COL20A1,VEGFA,SCN3B,RIMS3,HPCAL4,F3,LINGO1,CAM…
4.30186e-12	14579	834	TF:M00986	TF	Factor: Churchill; motif: CGGGNN	CD74,C4A,PDGFRA,HSP90AA1,GABBR1,COL1A2,TTYH1,RASSF2,CNP,SNAP25,GPR17,HLA-C,HLA-DPA1,YWHAG,CNTN2,HSPA1B,CD24,PLTP,DNM1,BCAS1,STXBP1,COL4A2,PLP1,HIP1R,MAG,CHN1,SYP,COL4A1,MAPT,SLC17A7,RTN3,GPX3,C1QL1,FGFR3,SMOC1,GAS7,VSNL1,PSD2,DKK3,PIK3R1,SIRT2,NRGN,PHYHIP,PDE4DIP,YWHAZ,FADS2,SFRP2,STMN1,SLIT1,CADM3,CPLX2,STMN2,PACSIN1,GRIN1,NAPB,MAP4K4,RAB6B,BCAN,PEG10,EFEMP1,NEFM,ABR,SLC38A1,TIMP1,NKAIN4,SPARC,S…
4.35267e-12	6934	466	TF:M01873	TF	Factor: Egr-1; motif: GCGGGGGCGG	PDGFRA,HSP90AA1,COL1A2,TTYH1,SNAP25,HLA-C,HLA-DPA1,YWHAG,CD24,STXBP1,COL4A2,SYP,COL4A1,SLC17A7,GPX3,C1QL1,FGFR3,GAS7,PSD2,DKK3,PIK3R1,NRGN,YWHAZ,SFRP2,STMN1,CADM3,CPLX2,STMN2,GRIN1,MAP4K4,RAB6B,BCAN,PEG10,EFEMP1,ABR,NKAIN4,SEZ6L,ABCA2,SYN1,WSCD1,COL6A2,MAPK4,PREX1,OLFM1,ATP1B1,PLD3,SYNGR1,CLDN11,IGFBP3,CARNS1,NPTX1,PRKCB,SLAIN1,WSB1,SULF1,HSPA2,NSF,VEGFA,SCN3B,ENPP2,HPCAL4,THBS1,F3,LINGO1,CAMK2B,…
5.49117e-12	3326	263	TF:M08878_1	TF	Factor: EGR; motif: CGCCCCCGCNN; match class: 1	HSP90AA1,RPS24,SNAP25,YWHAG,STXBP1,SYP,SLC17A7,C1QL1,FGFR3,GAS7,PSD2,NRGN,SFRP2,MAP4K4,PEG10,ABR,NKAIN4,SEZ6L,ABCA2,SYN1,WSCD1,COL6A2,WLS,MAPK4,PREX1,ATP1B1,SYNGR1,CLDN11,CARNS1,NPTX1,SLAIN1,NSF,COL20A1,VEGFA,CAMK2B,KIF21B,ETV5,UNC13A,IGFBP4,PSD3,PPP2R2C,PTPRF,B3GAT1,NPDC1,THY1,STX1B,CRLF1,PAK1,AK5,ZNF488,ATP2B1,SNAP91,SV2B,KBTBD11,HSPG2,SULT4A1,TMEM151B,MGLL,CDK5R1,RTKN,NGEF,RAPGEF5,CHD5,DBN1,IF…
7.80022e-12	7353	487	TF:M02023	TF	Factor: MAZ; motif: NKGGGAGGGGRGGR	GABBR1,COL1A2,TTYH1,SNAP25,CAMK2A,HLA-C,YWHAG,HSPA1B,PLTP,DNM1,STXBP1,HIP1R,MAG,SYP,SLC17A7,ATCAY,FGFR3,SMOC1,PSD2,DKK3,PIK3R1,C1R,SIRT2,PHYHIP,PDE4DIP,YWHAZ,FADS2,SLIT1,CADM3,STMN2,PACSIN1,NAPB,MAP4K4,RAB6B,BCAN,PEG10,NEFM,ABR,NKAIN4,SEZ6L,ABCA2,PADI2,SYN1,COL6A2,WLS,PREX1,VGF,ATP1B1,L1CAM,MCL1,CARNS1,NPTX1,PRKCB,SLAIN1,ATP2B2,VPS13D,TPPP3,FABP7,COL20A1,SCN3B,HSPB6,RIMS3,SHD,LINGO1,CAMK2B,KIF21B…
7.87204e-12	6338	433	TF:M01973	TF	Factor: PLAG1; motif: CCCCCKWNNNGGSCCC	PDGFRA,HSP90AA1,ATP2B4,TTYH1,CNP,GPR17,HLA-C,CD24,DNM1,STXBP1,COL4A2,HIP1R,SYP,COL4A1,MAPT,SLC17A7,GPX3,C1QL1,FGFR3,GAS7,PSD2,DKK3,SIRT2,NRGN,YWHAZ,FADS2,SLIT1,CADM3,STMN2,PACSIN1,NAPB,RAB6B,BCAN,PEG10,ABR,SLC38A1,TIMP1,NKAIN4,SOX4,COL6A2,MAPK4,PREX1,VGF,OLFM1,ATP1B1,PLD3,SYNGR1,MBP,IGFBP3,MCL1,MYH11,CARNS1,PRKCB,SLAIN1,WSB1,ATP2B2,NSF,GRIA4,LDHA,HSPB6,ENPP2,RIMS3,SHD,THBS1,LINGO1,DCTN1,CAMK2B,KI…
9.78966e-12	8073	524	TF:M00982	TF	Factor: KROX; motif: CCCGCCCCCRCCCC	HSP90AA1,COL1A2,TTYH1,CNP,RPS24,SNAP25,CAMK2A,HLA-C,HLA-DPA1,YWHAG,CD24,DNM1,STXBP1,HIP1R,CHN1,SYP,SLC17A7,GPX3,C1QL1,FGFR3,SMOC1,GAS7,PSD2,DKK3,PIK3R1,NRGN,YWHAZ,FADS2,SFRP2,STMN1,CADM3,STMN2,GRIN1,NAPB,MAP4K4,BCAN,PEG10,EFEMP1,NEFM,ABR,NKAIN4,SEZ6L,ABCA2,SYN1,WSCD1,COL6A2,WLS,MAPK4,PREX1,VGF,OLFM1,ATP1B1,PLD3,CHGB,SYNGR1,MBP,CLDN11,IGFBP3,CARNS1,NPTX1,PRKCB,SLAIN1,WSB1,ATP2B2,SULF1,VPS13D,HSPA2…
1.24335e-11	9124	577	TF:M06948	TF	Factor: Sp2; motif: TGGGCGCGCCCA	PDGFRA,HSP90AA1,TTYH1,CNP,RPS24,GPR17,HLA-C,HLA-DPA1,GFAP,YWHAG,CNTN2,CD24,PLTP,DNM1,BCAS1,STXBP1,COL4A2,HIP1R,CHN1,COL4A1,GPX3,C1QL1,ATCAY,FGFR3,SMOC1,GAS7,PSD2,DKK3,FADS2,SFRP2,STMN1,SLIT1,CADM3,CPLX2,PACSIN1,GRIN1,MAP4K4,RAB6B,PEG10,EFEMP1,NEFM,ABR,SLC38A1,TIMP1,NKAIN4,ABCA2,SYN1,WSCD1,MAPK4,PREX1,VGF,OLFM1,ATP1B1,CHGB,L1CAM,SYNGR1,MBP,CLDN11,CSRP1,SYNM,FSTL1,IGFBP3,MYH11,CARNS1,NPTX1,PRKCB,SO…
1.58755e-11	7724	505	TF:M08878	TF	Factor: EGR; motif: CGCCCCCGCNN	PDGFRA,HSP90AA1,COL1A2,TTYH1,CNP,RPS24,SNAP25,HLA-C,HLA-DPA1,YWHAG,CD24,DNM1,STXBP1,HIP1R,CHN1,SYP,SLC17A7,TNR,GPX3,C1QL1,ATCAY,FGFR3,GAS7,PSD2,DKK3,PIK3R1,NRGN,YWHAZ,FADS2,SFRP2,STMN1,CADM3,CPLX2,STMN2,GRIN1,MAP4K4,BCAN,PEG10,EFEMP1,ABR,NKAIN4,SEZ6L,SOX4,ABCA2,SYN1,WSCD1,COL6A2,WLS,MAPK4,PREX1,VGF,OLFM1,ATP1B1,PLD3,SYNGR1,MBP,CLDN11,CARNS1,NPTX1,PRKCB,SLAIN1,WSB1,ATP2B2,SULF1,NSF,COL20A1,VEGFA,S…
1.62052e-11	9615	601	TF:M09862	TF	Factor: ZNF614; motif: NCYCWGCCYYNNN	CD74,GABBR1,COL1A2,ATP2B4,TTYH1,CNP,SNAP25,CAMK2A,GPR17,HLA-C,GFAP,YWHAG,CNTN2,PLTP,STXBP1,HIP1R,CHN1,SYP,RTN3,C1QL1,ATCAY,FGFR3,SMOC1,GAS7,PSD2,DKK3,PIK3R1,NRGN,PHYHIP,PDE4DIP,YWHAZ,FADS2,SFRP2,STMN1,SLIT1,CADM3,STMN2,PACSIN1,GRIN1,NAPB,RAB6B,HLA-DRB1,BCAN,EFEMP1,NEFM,ABR,SLC38A1,TIMP1,NKAIN4,SEZ6L,ABCA2,PADI2,WSCD1,COL6A2,WLS,MAPK4,PREX1,OLFM1,ATP1B1,PLD3,L1CAM,SYNGR1,MBP,CLDN11,CSRP1,FSTL1,MYH…
1.70466e-11	5721	398	TF:M05327	TF	Factor: WT1; motif: NGCGGGGGGGTSMMCYN	CD74,HSP90AA1,TTYH1,SNAP25,HLA-C,HLA-DPA1,CNTN2,HSPA1B,CD24,STXBP1,SLC17A7,C1QL1,SMOC1,GAS7,PSD2,DKK3,YWHAZ,FADS2,STMN1,CADM3,PACSIN1,NAPB,BCAN,ABR,TIMP1,NKAIN4,SYN1,WSCD1,COL6A2,MAPK4,PREX1,VGF,SYNGR1,MBP,FSTL1,CARNS1,NPTX1,SLAIN1,WSB1,GRIA4,LDHA,VEGFA,SCN3B,RIMS3,SHD,F3,CAMK2B,NRXN1,KIF21B,EPB41L1,ETV5,SNCB,SLC12A5,CLSTN3,RUNDC3A,PTPRF,CLASP2,CA2,B3GAT1,SNTA1,PIP4K2A,PRKAR1B,INA,HNRNPUL1,VIPR2,…
1.70786e-11	2764	227	TF:M10107_1	TF	Factor: DB1; motif: GGRRRRGRRGGAGGGGGNGRRR; match class: 1	PDGFRA,GABBR1,TTYH1,STXBP1,PLP1,HIP1R,SYP,C1QL1,FGFR3,PSD2,FADS2,STMN1,SLIT1,CADM3,PACSIN1,MAP4K4,RAB6B,BCAN,PEG10,EFEMP1,NEFM,SPARC,SEZ6L,COL6A2,WLS,OLFM1,ATP1B1,HLA-DPB1,FSTL1,NPTX1,ATP2B2,VEGFA,ENPP2,SHD,HPCAL4,HOPX,CDK18,SLC12A5,CX3CR1,PPP2R2C,B3GAT1,PIP4K2A,PRKAR1B,HNRNPUL1,COL6A3,NPDC1,STX1B,MEF2C,ANXA6,PAK1,ATP2B1,RNF19A,TMEM151B,MAPK8IP2,PHC2,NGEF,ADAMTS1,DBN1,ELMO1,CEND1,ENAH,FKBP10,MEGF…
1.76155e-11	7651	501	TF:M01858	TF	Factor: AP-2beta; motif: GCNNNGGSCNGVGGGN	HSP90AA1,COL1A2,TTYH1,RASSF2,CAMK2A,GPR17,HLA-C,HLA-DPA1,CNTN2,CD24,PLTP,DNM1,HIP1R,NEFL,CHN1,SLC17A7,RTN3,C1QL1,FGFR3,GAS7,PSD2,DKK3,PIK3R1,PHYHIP,YWHAZ,SFRP2,STMN1,SLIT1,CPLX2,STMN2,PACSIN1,GRIN1,NAPB,MAP4K4,RAB6B,PEG10,ABR,TIMP1,NKAIN4,SEZ6L,ABCA2,PADI2,WSCD1,COL6A2,WLS,MAPK4,VGF,OLFM1,PLD3,CHGB,L1CAM,SYNGR1,MBP,NPTX1,PRKCB,SLAIN1,WSB1,ATP2B2,VPS13D,RNASE1,TPPP3,QDPR,GRIA4,LDHA,VEGFA,PTPRN,HSP…
1.87279e-11	3309	260	TF:M09727_1	TF	Factor: GEMIN3; motif: NCWGGRARRGRGNGNG; match class: 1	C4A,PDGFRA,ATP2B4,SNAP25,GFAP,CNTN2,PLTP,STXBP1,MOBP,SYP,SLC17A7,RTN3,C1QL1,ATCAY,SMOC1,PSD2,C1R,PHYHIP,YWHAZ,FADS2,SFRP2,STMN1,SLIT1,CPLX2,MAP4K4,TIMP1,SEZ6L,WLS,MAPK4,FSTL1,CARNS1,SOX10,EDNRB,COL20A1,VEGFA,SHD,THBS1,LINGO1,CDK18,B3GAT1,ITGB4,VIPR2,THY1,RPH3A,SLC15A2,PAK1,ZNF488,ATP2B1,SYNE1,CALN1,NDRG4,MAPK8IP2,LYPD1,AATK,DBN1,IFITM1,CEND1,ENAH,FKBP10,MEGF11,GSTM3,CAMKV,GAD1,SERPINI1,CNTFR,DIO2…
2.04885e-11	10315	635	TF:M08867	TF	Factor: AP2; motif: GCCYGSGGSN	C4A,HSP90AA1,TTYH1,CNP,RPS24,SNAP25,CAMK2A,GPR17,HLA-C,GFAP,YWHAG,CD24,PLTP,DNM1,STXBP1,COL4A2,HIP1R,MAG,NEFL,CHN1,SYP,COL4A1,SLC17A7,RTN3,TNR,GPX3,C1QL1,ATCAY,FGFR3,GAS7,DKK3,PIK3R1,SIRT2,NRGN,FADS2,SFRP2,STMN1,SLIT1,CADM3,CPLX2,PACSIN1,GRIN1,NAPB,MAP4K4,RAB6B,BCAN,ABR,SLC38A1,NKAIN4,SEZ6L,SOX4,ABCA2,PADI2,SYN1,WSCD1,COL6A2,MAPK4,PREX1,OLFM1,ATP1B1,SYNGR1,MBP,CLDN11,SYNM,IGFBP3,MYH11,CARNS1,NPTX…
2.42582e-11	4393	323	TF:M00800_1	TF	Factor: AP-2; motif: GSCCSCRGGCNRNRNN; match class: 1	TTYH1,GPR17,CD24,DNM1,STXBP1,COL4A2,HIP1R,NEFL,COL4A1,SLC17A7,C1QL1,FGFR3,GAS7,PIK3R1,YWHAZ,FADS2,CADM3,GRIN1,NAPB,MAP4K4,SLC38A1,NKAIN4,SEZ6L,ABCA2,PADI2,SYN1,WSCD1,COL6A2,OLFM1,SYNGR1,MBP,CSRP1,SYNM,PRKCB,SLAIN1,WSB1,ATP2B2,EDNRB,VEGFA,SHD,CAMK2B,NRXN1,KIF21B,ETV5,PEG3,IGFBP4,PPP2R2C,RUNDC3A,CLASP2,CA2,ANLN,SNTA1,PIP4K2A,ITGB4,HNRNPUL1,PLEKHH1,SLC6A17,THY1,CRLF1,ATP2B1,RNF19A,SYNE1,KBTBD11,HSPG…
2.4955e-11	4064	304	TF:M10112_1	TF	Factor: Miz-1; motif: NNRGGWGGGGGAGGGGMRR; match class: 1	HLA-DRA,GABBR1,COL1A2,ATP2B4,SNAP25,YWHAG,PLTP,STXBP1,HIP1R,SYP,SLC17A7,RTN3,SMOC1,PSD2,DKK3,YWHAZ,FADS2,SLIT1,CADM3,STMN2,GRIN1,RAB6B,BCAN,PEG10,NEFM,ABR,SLC38A1,SYN1,COL6A2,WLS,VGF,PLD3,L1CAM,SYNGR1,FSTL1,CARNS1,NPTX1,SLAIN1,ATP2B2,TPPP3,COL20A1,LDHA,VEGFA,PTPRN,ENPP2,SHD,LINGO1,HOPX,CAMK2B,KIF21B,SEZ6,SNCB,SLC12A5,CX3CR1,CLSTN3,PPP2R2C,RUNDC3A,CA2,B3GAT1,PIP4K2A,PRKAR1B,INA,HNRNPUL1,NELL2,THY1…
3.01949e-11	4787	345	TF:M09603	TF	Factor: Egr-1; motif: NNNNNGYGKGGGNGGGNN	HLA-DRA,HSP90AA1,GABBR1,COL1A2,SNAP25,HLA-C,YWHAG,STXBP1,PLP1,HIP1R,SYP,SLC17A7,ATCAY,FGFR3,DKK3,PIK3R1,C1R,NRGN,PHYHIP,FADS2,SFRP2,STMN1,CADM3,GRIN1,PEG10,NEFM,ABR,NKAIN4,SEZ6L,ABCA2,PADI2,WSCD1,WLS,MAPK4,PREX1,ATP1B1,PLD3,CHGB,SYNGR1,FSTL1,CARNS1,NPTX1,PRKCB,SLAIN1,TPPP3,NSF,COL20A1,VEGFA,SCN3B,RIMS3,THBS1,F3,LINGO1,CAMK2B,KIF21B,CDK18,ETV5,AKAP12,IGFBP4,CLSTN3,PSD3,PTPRF,CA2,B3GAT1,ACTA2,INA,L…
3.53969e-11	6690	449	TF:M09898	TF	Factor: Egr-2; motif: GNGRRNGWGKGGGNGGRG	HLA-DRA,PDGFRA,HSP90AA1,GABBR1,TTYH1,SNAP25,CAMK2A,YWHAG,CNTN2,STXBP1,PLP1,HIP1R,SYP,SLC17A7,RTN3,GPX3,ATCAY,PSD2,DKK3,PIK3R1,C1R,PHYHIP,PDE4DIP,YWHAZ,FADS2,SFRP2,CADM3,CPLX2,STMN2,GRIN1,MAP4K4,RAB6B,PEG10,NEFM,ABR,TIMP1,NKAIN4,SEZ6L,SOX4,PADI2,WSCD1,COL6A2,WLS,MAPK4,PREX1,VGF,ATP1B1,PLD3,CHGB,SYNGR1,CSRP1,FSTL1,CARNS1,NPTX1,PRKCB,SLAIN1,ATP2B2,SULF1,RNASE1,TPPP3,QDPR,COL20A1,VEGFA,ENPP2,RIMS3,SH…
4.08183e-11	10138	625	TF:M01865	TF	Factor: BTEB3; motif: BNRNGGGAGGNGT	C4A,PDGFRA,HSP90AA1,GABBR1,ATP2B4,TTYH1,CNP,SNAP25,CAMK2A,HLA-DPA1,YWHAG,CNTN2,HSPA1B,PLTP,STXBP1,COL4A2,HIP1R,CHN1,COL4A1,SLC17A7,RTN3,C1QL1,ATCAY,FGFR3,ERMN,SMOC1,GAS7,PSD2,DKK3,PIK3R1,C1R,NRGN,YWHAZ,FADS2,SFRP2,STMN1,SLIT1,CADM3,STMN2,PACSIN1,GRIN1,MAP4K4,PEG10,EFEMP1,NEFM,ABR,SLC38A1,TIMP1,NKAIN4,SEZ6L,SOX4,ABCA2,SYN1,WSCD1,COL6A2,WLS,MAPK4,PREX1,VGF,OLFM1,ATP1B1,PLD3,CHGB,SYNGR1,MBP,CLDN11,C…
6.93805e-11	4286	315	TF:M01072	TF	Factor: HIC1; motif: NSNNNNTGCCCSSNN	HSP90AA1,TTYH1,CNP,CAMK2A,GFAP,YWHAG,CNTN2,COL4A2,HIP1R,MAG,COL4A1,C1QL1,FGFR3,SMOC1,SLIT1,PACSIN1,MAP4K4,NEFM,ABR,SLC38A1,NKAIN4,SEZ6L,SYN1,WSCD1,COL6A2,MAPK4,OLFM1,SYNGR1,MBP,FSTL1,IGFBP3,MCL1,NPTX1,PRKCB,SLAIN1,ATP2B2,TF,TPPP3,VEGFA,HSPB6,SHD,HPCAL4,F3,LINGO1,SEZ6,EPB41L1,CDK18,SNCB,PEG3,UNC13A,IGFBP4,PPP2R2C,RUNDC3A,B3GAT1,ANLN,ACTA2,PIP4K2A,ITGB4,PRKAR1B,LYNX1,PLEKHH1,CRLF1,ATP2B1,RNF19A,SNA…
8.57872e-11	10005	617	TF:M00933	TF	Factor: Sp1; motif: CCCCGCCCCN	CD74,PDGFRA,HSP90AA1,GABBR1,COL1A2,TTYH1,SNAP25,CAMK2A,GPR17,HLA-C,YWHAG,CNTN2,HSPA1B,CD24,PLTP,DNM1,STXBP1,COL4A2,HIP1R,MAG,CHN1,SYP,COL4A1,SLC17A7,RTN3,GPX3,C1QL1,FGFR3,SMOC1,GAS7,PSD2,DKK3,PIK3R1,SIRT2,NRGN,PDE4DIP,YWHAZ,FADS2,STMN1,SLIT1,STMN2,PACSIN1,NAPB,RAB6B,BCAN,RPL34,PEG10,NEFM,ABR,TIMP1,NKAIN4,SEZ6L,SOX4,ABCA2,PADI2,SYN1,WSCD1,COL6A2,MAPK4,PREX1,VGF,OLFM1,ATP1B1,PLD3,L1CAM,SYNGR1,CLDN1…
8.84741e-11	7597	495	TF:M07486_1	TF	Factor: ZNF300; motif: SWGGGGGSN; match class: 1	C4A,PDGFRA,HSP90AA1,GABBR1,COL1A2,ATP2B4,TTYH1,CNP,SNAP25,GPR17,YWHAG,HSPA1B,DNM1,MOBP,HIP1R,MAG,CHN1,SYP,SLC17A7,RTN3,C1QL1,ATCAY,FGFR3,GAS7,VSNL1,PSD2,DKK3,PIK3R1,SIRT2,PHYHIP,FADS2,SFRP2,STMN1,PACSIN1,GRIN1,NAPB,MAP4K4,RAB6B,BCAN,PEG10,ABR,NKAIN4,SEZ6L,ABCA2,PADI2,SYN1,WSCD1,COL6A2,MAPK4,PREX1,VGF,OLFM1,PLD3,SYNGR1,MBP,CLDN11,FSTL1,MYH11,CARNS1,SLAIN1,SOX10,ATP2B2,VPS13D,RNASE1,HSPA2,COL20A1,V…
9.02327e-11	7026	465	TF:M01219	TF	Factor: SP1:SP3; motif: CCSCCCCCYCC	TTYH1,CNP,RPS24,SNAP25,HLA-DPA1,YWHAG,CD24,STXBP1,HIP1R,SYP,SLC17A7,GPX3,C1QL1,FGFR3,SMOC1,GAS7,PSD2,DKK3,PIK3R1,STMN1,CADM3,NAPB,MAP4K4,BCAN,PEG10,NEFM,ABR,NKAIN4,SEZ6L,SYN1,WSCD1,WLS,MAPK4,PREX1,OLFM1,ATP1B1,PLD3,SYNGR1,CLDN11,IGFBP3,CARNS1,NPTX1,PRKCB,SLAIN1,WSB1,ATP2B2,VPS13D,TPPP3,NSF,PTPRN,HSPB6,ENPP2,RIMS3,SHD,HPCAL4,THBS1,F3,LINGO1,CAMK2B,KIF21B,SEZ6,EPB41L1,CDK18,ETV5,SLC12A5,CLSTN3,GPM6…
9.15825e-11	11203	675	TF:M12354	TF	Factor: ZNF37A; motif: CCYYGGCTCCNTSCCMN	PDGFRA,HSP90AA1,COL1A2,TTYH1,RASSF2,CNP,SNAP25,GPR17,HLA-C,HLA-DPA1,GFAP,YWHAG,CNTN2,CD24,STXBP1,COL4A2,PLP1,HIP1R,MAG,CHN1,COL4A1,SLC17A7,GPX3,C1QL1,ATCAY,FGFR3,SMOC1,GAS7,PSD2,DKK3,PIK3R1,C1R,NRGN,PHYHIP,YWHAZ,FADS2,SFRP2,STMN1,SLIT1,CADM3,CPLX2,PACSIN1,MAP4K4,RAB6B,BCAN,RPL34,PEG10,NEFM,ABR,SLC38A1,TIMP1,NKAIN4,SPARC,SEZ6L,ABCA2,PADI2,SYN1,WSCD1,COL6A2,MAPK4,PREX1,VGF,OLFM1,PLD3,L1CAM,SYNGR1,S…
9.23901e-11	11371	683	TF:M12158	TF	Factor: KLF15; motif: NCCMCGCCCMCN	HLA-DRA,PDGFRA,HSP90AA1,COL1A2,TTYH1,CNP,RPS24,SNAP25,CAMK2A,GPR17,HLA-C,GFAP,YWHAG,HSPA1B,CD24,PLTP,DNM1,STXBP1,PLP1,HIP1R,CHN1,SYP,SLC17A7,RTN3,GPX3,C1QL1,ATCAY,FGFR3,SMOC1,GAS7,PSD2,DKK3,PIK3R1,SIRT2,NRGN,PHYHIP,YWHAZ,FADS2,STMN1,SLIT1,CADM3,STMN2,PACSIN1,GRIN1,NAPB,RAB6B,BCAN,RPL34,ABR,SLC38A1,TIMP1,NKAIN4,ABCA2,PADI2,SYN1,WSCD1,COL6A2,WLS,MAPK4,PREX1,VGF,OLFM1,ATP1B1,PLD3,L1CAM,SYNGR1,MBP,CL…
9.72444e-11	6372	430	TF:M06948_1	TF	Factor: Sp2; motif: TGGGCGCGCCCA; match class: 1	PDGFRA,HSP90AA1,TTYH1,CNP,RPS24,GPR17,HLA-C,HLA-DPA1,GFAP,YWHAG,CNTN2,PLTP,DNM1,BCAS1,COL4A2,HIP1R,CHN1,COL4A1,C1QL1,FGFR3,GAS7,PSD2,DKK3,FADS2,STMN1,CADM3,GRIN1,MAP4K4,RAB6B,PEG10,EFEMP1,SLC38A1,NKAIN4,ABCA2,SYN1,PREX1,VGF,ATP1B1,CHGB,SYNGR1,MBP,CLDN11,CSRP1,SYNM,IGFBP3,MYH11,CARNS1,NPTX1,WSB1,ATP2B2,HSPA2,QDPR,NSF,EDNRB,GRIA4,LDHA,VEGFA,SCN3B,HSPB6,RIMS3,HPCAL4,F3,SNCB,SLC12A5,PTPRF,CLASP2,CA2,…
9.91814e-11	2630	216	TF:M12464_1	TF	Factor: ZNF148; motif: NNCCCCTCCCCC; match class: 1	TTYH1,STXBP1,HIP1R,MAG,SMOC1,PSD2,DKK3,FADS2,CADM3,GRIN1,RAB6B,PEG10,NEFM,ABR,NKAIN4,SEZ6L,ABCA2,SYN1,WSCD1,VGF,L1CAM,NPTX1,ATP2B2,COL20A1,VEGFA,PTPRN,RIMS3,SHD,HPCAL4,SNCB,SLC12A5,CX3CR1,PPP2R2C,PTPRF,CA2,B3GAT1,ITGB4,PLEKHH1,NELL2,THY1,PAK1,SNAP91,ATP6V1G2,KBTBD11,TMEM151B,CALN1,MAPK8IP2,PHC2,NGEF,RAPGEF5,AATK,DBN1,IFITM1,ELMO1,CEND1,GPR37,ENAH,FKBP10,CRTAC1,GSTM3,SLC6A11,ITGA3,CNTFR,ITPR1,KIF5…
1.15007e-10	6100	415	TF:M12227_1	TF	Factor: ZIC4; motif: NNCCNCCCRYNGYGN; match class: 1	PDGFRA,HSP90AA1,GABBR1,RASSF2,CNP,GPR17,HLA-C,YWHAG,CD24,COL4A2,HIP1R,CHN1,COL4A1,SLC17A7,C1QL1,FGFR3,SMOC1,GAS7,PSD2,DKK3,PIK3R1,SIRT2,YWHAZ,FADS2,STMN1,STMN2,GRIN1,NAPB,MAP4K4,RAB6B,BCAN,EFEMP1,ABR,NKAIN4,SEZ6L,SOX4,ABCA2,PADI2,WSCD1,COL6A2,MAPK4,PREX1,VGF,OLFM1,PLD3,MBP,SYNM,FSTL1,IGFBP3,CARNS1,SLAIN1,QDPR,LDHA,VEGFA,PTPRN,RIMS3,SHD,F3,KIF21B,SEZ6,EPB41L1,ETV5,SLC12A5,PEG3,IGFBP4,PPP2R2C,RUNDC…
1.42994e-10	6498	436	TF:M09734_1	TF	Factor: ZNF692; motif: SYNGGSCCCASCCNC; match class: 1	HLA-DRA,GABBR1,COL1A2,TTYH1,CNP,SNAP25,CAMK2A,GFAP,PLTP,PLP1,HIP1R,MAG,SLC17A7,GPX3,C1QL1,ATCAY,GAS7,VSNL1,PSD2,NRGN,PDE4DIP,YWHAZ,SFRP2,SLIT1,CADM3,PACSIN1,GRIN1,MAP4K4,RAB6B,BCAN,PEG10,NEFM,ABR,NKAIN4,SEZ6L,ABCA2,WSCD1,COL6A2,WLS,MAPK4,VGF,PLD3,MBP,CLDN11,CARNS1,NPTX1,PRKCB,SLAIN1,SOX10,WSB1,TF,TPPP3,PTPRN,RIMS3,SHD,HPCAL4,THBS1,CAMK2B,KIF21B,SEZ6,EPB41L1,CDK18,AKAP12,SLC12A5,PEG3,UNC13A,CLSTN3…
1.60549e-10	9365	584	TF:M00800	TF	Factor: AP-2; motif: GSCCSCRGGCNRNRNN	TTYH1,CNP,GPR17,HLA-C,CNTN2,CD24,PLTP,DNM1,STXBP1,COL4A2,HIP1R,NEFL,CHN1,SYP,COL4A1,SLC17A7,RTN3,GPX3,C1QL1,FGFR3,GAS7,DKK3,PIK3R1,NRGN,YWHAZ,FADS2,STMN1,SLIT1,CADM3,STMN2,GRIN1,NAPB,MAP4K4,RAB6B,BCAN,PEG10,ABR,SLC38A1,TIMP1,NKAIN4,SPARC,SEZ6L,ABCA2,PADI2,SYN1,WSCD1,COL6A2,WLS,MAPK4,PREX1,OLFM1,CHGB,SYNGR1,MBP,CSRP1,SYNM,IGFBP3,MCL1,MYH11,CARNS1,NPTX1,PRKCB,SLAIN1,WSB1,ATP2B2,VPS13D,TF,HSPA2,QDPR…
1.6159e-10	6671	445	TF:M02281	TF	Factor: SP1; motif: CCCCKCCCCC	PDGFRA,HSP90AA1,GABBR1,COL1A2,TTYH1,SNAP25,CAMK2A,GPR17,HLA-C,YWHAG,PLTP,DNM1,STXBP1,COL4A2,HIP1R,MAG,CHN1,SYP,COL4A1,SLC17A7,RTN3,GPX3,C1QL1,FGFR3,GAS7,PSD2,DKK3,PIK3R1,NRGN,PHYHIP,PDE4DIP,FADS2,STMN1,STMN2,NAPB,BCAN,PEG10,NEFM,ABR,NKAIN4,SOX4,ABCA2,SYN1,WSCD1,WLS,MAPK4,PREX1,VGF,PLD3,L1CAM,SYNGR1,CLDN11,FSTL1,MCL1,CARNS1,NPTX1,SLAIN1,TPPP3,COL20A1,VEGFA,PTPRN,HSPB6,ENPP2,RIMS3,SHD,HPCAL4,THBS1,…
2.04721e-10	16764	918	TF:M07039	TF	Factor: ETF; motif: CCCCGCCCCYN	CD74,C4A,HLA-DRA,PDGFRA,HSP90AA1,GABBR1,COL1A2,ATP2B4,TTYH1,RASSF2,CNP,RPS24,SNAP25,CAMK2A,GPR17,HLA-C,HLA-DPA1,GFAP,YWHAG,CNTN2,HSPA1B,CD24,PLTP,DNM1,STXBP1,COL4A2,PLP1,HIP1R,MAG,CHN1,SYP,COL4A1,MAPT,SLC17A7,RTN3,TNR,GPX3,C1QL1,ATCAY,FGFR3,ERMN,SMOC1,GAS7,VSNL1,PSD2,DKK3,PIK3R1,C1R,SIRT2,NRGN,PHYHIP,PDE4DIP,YWHAZ,FADS2,SFRP2,STMN1,SLIT1,CADM3,CPLX2,STMN2,PACSIN1,GRIN1,NAPB,MAP4K4,RAB6B,HLA-DRB1,…
2.662e-10	11184	672	TF:M07206_1	TF	Factor: E2F-1; motif: NGGGCGGGARV; match class: 1	PDGFRA,HSP90AA1,COL1A2,ATP2B4,TTYH1,CNP,RPS24,SNAP25,HLA-DPA1,YWHAG,PLTP,DNM1,STXBP1,COL4A2,HIP1R,NEFL,CHN1,SYP,COL4A1,SLC17A7,RTN3,C1QL1,ATCAY,FGFR3,SMOC1,GAS7,VSNL1,PSD2,DKK3,PIK3R1,SIRT2,NRGN,YWHAZ,FADS2,SFRP2,STMN1,SLIT1,CPLX2,PACSIN1,GRIN1,NAPB,MAP4K4,RAB6B,PEG10,EFEMP1,ABR,SLC38A1,NKAIN4,SPARC,SEZ6L,SOX4,PADI2,WSCD1,COL6A2,WLS,MAPK4,PREX1,VGF,OLFM1,ATP1B1,CHGB,SYNGR1,MBP,CLDN11,CSRP1,SYNM,F…
3.16798e-10	6026	409	TF:M12313	TF	Factor: ZNF460; motif: NNACNCCCCCCNN	PDGFRA,GABBR1,TTYH1,CNP,CAMK2A,YWHAG,CD24,PLTP,DNM1,STXBP1,COL4A2,HIP1R,CHN1,COL4A1,SLC17A7,FGFR3,GAS7,PSD2,PIK3R1,PHYHIP,STMN1,CADM3,CPLX2,STMN2,GRIN1,NAPB,RAB6B,BCAN,EFEMP1,NEFM,ABR,NKAIN4,SEZ6L,PADI2,SYN1,WSCD1,COL6A2,WLS,VGF,OLFM1,L1CAM,CSRP1,FSTL1,IGFBP3,MYH11,CARNS1,PRKCB,SLAIN1,ATP2B2,VPS13D,COL20A1,VEGFA,PTPRN,HSPB6,RIMS3,HPCAL4,THBS1,KIF21B,SEZ6,EPB41L1,CDK18,ETV5,SLC12A5,UNC13A,IGFBP4,C…
3.51263e-10	4215	308	TF:M04953_1	TF	Factor: Sp1; motif: GGNDGGRGGCGGGG; match class: 1	HLA-DRA,ATP2B4,TTYH1,SNAP25,GPR17,HLA-C,YWHAG,DNM1,STXBP1,HIP1R,SLC17A7,RTN3,GPX3,C1QL1,FGFR3,SMOC1,PSD2,DKK3,PIK3R1,NRGN,STMN1,STMN2,BCAN,PEG10,NEFM,ABR,NKAIN4,SEZ6L,WSCD1,COL6A2,WLS,OLFM1,PLD3,L1CAM,SYNGR1,FSTL1,CARNS1,NPTX1,SLAIN1,SOX10,COL20A1,VEGFA,PTPRN,HSPB6,ENPP2,RIMS3,SHD,F3,CAMK2B,KIF21B,ETV5,SLC12A5,CLSTN3,GPM6A,RUNDC3A,PTPRF,CA2,B3GAT1,ANLN,SNTA1,PRKAR1B,HNRNPUL1,NELL2,THY1,STX1B,CRLF…
3.6942e-10	12708	743	TF:M11531_1	TF	Factor: E2F-2; motif: GCGCGCGCGYW; match class: 1	PDGFRA,HSP90AA1,COL1A2,TTYH1,CNP,RPS24,SNAP25,GPR17,HLA-C,HLA-DPA1,YWHAG,CNTN2,HSPA1B,CD24,PLTP,DNM1,STXBP1,COL4A2,HIP1R,NEFL,CHN1,SYP,COL4A1,SLC17A7,RTN3,TNR,GPX3,C1QL1,ATCAY,FGFR3,SMOC1,GAS7,VSNL1,PSD2,DKK3,PIK3R1,SIRT2,NRGN,PHYHIP,YWHAZ,FADS2,SFRP2,STMN1,SLIT1,CADM3,CPLX2,STMN2,PACSIN1,GRIN1,NAPB,MAP4K4,RAB6B,BCAN,PEG10,EFEMP1,NEFM,ABR,SLC38A1,NKAIN4,SPARC,SEZ6L,SOX4,ABCA2,PADI2,SYN1,WSCD1,COL…
4.08189e-10	3787	283	TF:M07354_1	TF	Factor: Egr-1; motif: GCGGGGGCGG; match class: 1	HSP90AA1,SNAP25,YWHAG,STXBP1,SYP,SLC17A7,C1QL1,FGFR3,GAS7,PSD2,PIK3R1,YWHAZ,SFRP2,MAP4K4,PEG10,ABR,NKAIN4,SEZ6L,ABCA2,SYN1,WSCD1,WLS,MAPK4,PREX1,OLFM1,ATP1B1,SYNGR1,CLDN11,CARNS1,NPTX1,SLAIN1,NSF,COL20A1,VEGFA,F3,CAMK2B,KIF21B,ETV5,UNC13A,IGFBP4,PSD3,PPP2R2C,PTPRF,CA2,B3GAT1,INA,VIPR2,NPDC1,STX1B,CRLF1,PAK1,AK5,ATP2B1,RNF19A,SNAP91,SV2B,KBTBD11,HSPG2,TMEM151B,MGLL,CDK5R1,PHC2,RTKN,LGI3,NGEF,CHD5,…
4.25247e-10	5963	405	TF:M11595_1	TF	Factor: GCMa; motif: RTGCGGGTN; match class: 1	C4A,HLA-DRA,ATP2B4,CNP,RPS24,SNAP25,HLA-C,GFAP,HSPA1B,DNM1,STXBP1,COL4A2,PLP1,HIP1R,MAG,SYP,COL4A1,MAPT,TNR,C1QL1,FGFR3,VSNL1,PSD2,DKK3,NRGN,STMN1,PACSIN1,GRIN1,NAPB,MAP4K4,RAB6B,HLA-DRB1,BCAN,PEG10,ABR,SLC38A1,TIMP1,NKAIN4,PADI2,SYN1,WSCD1,COL6A2,MAPK4,PREX1,VGF,ATP1B1,PLD3,L1CAM,SYNGR1,SYNM,IGFBP3,MYH11,CARNS1,SOX10,ATP2B2,TF,EDNRB,COL20A1,PTPRN,SCN3B,HSPB6,HPCAL4,LINGO1,CAMK2B,KIF21B,EPB41L1,C…
5.63681e-10	8544	540	TF:M03893	TF	Factor: WT1; motif: GNGGGGGCGGGG	PDGFRA,HSP90AA1,COL1A2,CNP,RPS24,SNAP25,CAMK2A,GPR17,HLA-C,HLA-DPA1,YWHAG,DNM1,STXBP1,HIP1R,CHN1,SYP,SLC17A7,RTN3,GPX3,C1QL1,FGFR3,GAS7,PSD2,DKK3,PIK3R1,NRGN,FADS2,STMN1,SLIT1,CADM3,CPLX2,STMN2,GRIN1,MAP4K4,RAB6B,BCAN,PEG10,EFEMP1,ABR,NKAIN4,SEZ6L,ABCA2,SYN1,WSCD1,MAPK4,PREX1,OLFM1,ATP1B1,PLD3,L1CAM,SYNGR1,CLDN11,FSTL1,CARNS1,NPTX1,PRKCB,SLAIN1,WSB1,TPPP3,NSF,COL20A1,VEGFA,PTPRN,SCN3B,HSPB6,ENPP2…
6.74127e-10	2614	212	TF:M07329_1	TF	Factor: Osx; motif: CCNCCCCCNNN; match class: 1	PDGFRA,HSP90AA1,TTYH1,SNAP25,PLTP,MAG,FGFR3,GAS7,PIK3R1,PHYHIP,STMN1,SLIT1,STMN2,NAPB,MAP4K4,BCAN,NKAIN4,SOX4,WSCD1,MAPK4,PREX1,ATP1B1,CARNS1,SLAIN1,TPPP3,SCN3B,SHD,CAMK2B,ETV5,PSD3,PPP2R2C,RUNDC3A,CA2,B3GAT1,SNTA1,VIPR2,PIP4K2C,STX1B,PAK1,CCNL2,ZNF488,ATP2B1,RNF19A,KBTBD11,HSPG2,CDK6,NDRG4,NGEF,CHD5,TUBA4A,DBN1,SYT7,NR4A1,ENAH,ST6GAL1,PPP1R16B,MEGF11,CRTAC1,KCNIP3,ADCY2,NTN1,SAMD4A,EEPD1,PCSK6,S…
8.21866e-10	2766	221	TF:M01175_1	TF	Factor: CKROX; motif: SCCCTCCCC; match class: 1	COL1A2,TTYH1,CD24,DNM1,STXBP1,HIP1R,MAG,SYP,PSD2,DKK3,NRGN,PDE4DIP,FADS2,PACSIN1,GRIN1,PEG10,EFEMP1,NEFM,ABCA2,SYN1,WSCD1,COL6A2,VGF,L1CAM,SYNGR1,NPTX1,ATP2B2,TPPP3,COL20A1,VEGFA,PTPRN,HSPB6,RIMS3,SHD,HPCAL4,DCTN1,SNCB,AKAP12,SLC12A5,PSD3,PTPRF,CA2,B3GAT1,SNTA1,PLEKHH1,NPDC1,THY1,CRLF1,ANXA6,PAK1,SNAP91,ATP6V1G2,SYNE1,KBTBD11,CBR1,TMEM151B,CALN1,MAPK8IP2,PHC2,RAPGEF5,IL17D,DBN1,SYT7,IFITM1,CEND1,…
9.89367e-10	10535	638	TF:M00803_1	TF	Factor: E2F; motif: GGCGSG; match class: 1	PDGFRA,HSP90AA1,TTYH1,CNP,RPS24,SNAP25,YWHAG,CNTN2,CD24,PLTP,DNM1,STXBP1,COL4A2,HIP1R,NEFL,CHN1,SYP,COL4A1,RTN3,C1QL1,FGFR3,GAS7,VSNL1,PSD2,DKK3,PIK3R1,SIRT2,YWHAZ,FADS2,SFRP2,STMN1,CPLX2,PACSIN1,GRIN1,NAPB,MAP4K4,RAB6B,PEG10,EFEMP1,NEFM,ABR,SLC38A1,NKAIN4,SEZ6L,ABCA2,SYN1,WSCD1,COL6A2,MAPK4,PREX1,VGF,OLFM1,ATP1B1,CHGB,SYNGR1,MBP,CLDN11,CSRP1,SYNM,FSTL1,IGFBP3,MCL1,CARNS1,NPTX1,PRKCB,SLAIN1,WSB1,…
9.94572e-10	8528	538	TF:M07226	TF	Factor: SP1; motif: NCCCCKCCCCC	PDGFRA,HSP90AA1,GABBR1,COL1A2,TTYH1,SNAP25,CAMK2A,GPR17,HLA-C,YWHAG,CNTN2,PLTP,DNM1,STXBP1,COL4A2,HIP1R,MAG,CHN1,SYP,COL4A1,SLC17A7,RTN3,GPX3,C1QL1,FGFR3,SMOC1,GAS7,PSD2,DKK3,PIK3R1,NRGN,PDE4DIP,FADS2,STMN1,SLIT1,STMN2,BCAN,PEG10,NEFM,ABR,SLC38A1,TIMP1,NKAIN4,SEZ6L,SOX4,ABCA2,SYN1,WSCD1,MAPK4,PREX1,VGF,PLD3,L1CAM,SYNGR1,CLDN11,CSRP1,FSTL1,MCL1,CARNS1,NPTX1,SLAIN1,ATP2B2,TPPP3,QDPR,EDNRB,COL20A1,V…
1.02668e-09	6930	455	TF:M12590_1	TF	Factor: CP2; motif: NRRRCCGGCYNRARCCGGNN; match class: 1	HSP90AA1,GABBR1,COL1A2,CNP,RPS24,GPR17,YWHAG,CNTN2,HSPA1B,CD24,DNM1,HIP1R,MAPT,SLC17A7,C1QL1,ATCAY,FGFR3,SMOC1,GAS7,PSD2,DKK3,PIK3R1,YWHAZ,SFRP2,STMN1,SLIT1,PACSIN1,ABR,SOX4,ABCA2,PADI2,WSCD1,COL6A2,MAPK4,PREX1,VGF,OLFM1,PLD3,CHGB,SYNGR1,MBP,CLDN11,CSRP1,FSTL1,IGFBP3,MCL1,CARNS1,NPTX1,SLAIN1,WSB1,ATP2B2,VPS13D,TF,HSPA2,TPPP3,QDPR,VEGFA,PTPRN,SCN3B,CHI3L2,SHD,HPCAL4,CAMK2B,KIF21B,SEZ6,EPB41L1,CDK1…
1.06652e-09	10744	648	TF:M00695	TF	Factor: ETF; motif: GVGGMGG	PDGFRA,HSP90AA1,GABBR1,TTYH1,CNP,SNAP25,HLA-C,YWHAG,CNTN2,HSPA1B,CD24,PLTP,DNM1,STXBP1,COL4A2,HIP1R,NEFL,CHN1,SYP,COL4A1,RTN3,GPX3,C1QL1,FGFR3,SMOC1,GAS7,PSD2,DKK3,PIK3R1,SIRT2,YWHAZ,FADS2,SFRP2,STMN1,SLIT1,CPLX2,PACSIN1,GRIN1,NAPB,MAP4K4,RAB6B,BCAN,PEG10,EFEMP1,NEFM,ABR,SLC38A1,NKAIN4,SEZ6L,SOX4,ABCA2,PADI2,SYN1,WSCD1,COL6A2,WLS,MAPK4,PREX1,OLFM1,ATP1B1,CHGB,SYNGR1,MBP,CLDN11,CSRP1,SYNM,FSTL1,IG…
1.08786e-09	8689	546	TF:M03807	TF	Factor: SP2; motif: GNNGGGGGCGGGGSN	CD74,PDGFRA,HSP90AA1,COL1A2,CNP,SNAP25,CAMK2A,GPR17,HLA-C,YWHAG,CNTN2,CD24,DNM1,STXBP1,HIP1R,CHN1,SYP,SLC17A7,RTN3,GPX3,C1QL1,FGFR3,SMOC1,GAS7,PSD2,DKK3,PIK3R1,YWHAZ,STMN1,SLIT1,CADM3,STMN2,RAB6B,BCAN,NEFM,ABR,TIMP1,NKAIN4,SEZ6L,ABCA2,PADI2,SYN1,WSCD1,COL6A2,MAPK4,PREX1,VGF,OLFM1,ATP1B1,PLD3,L1CAM,SYNGR1,CLDN11,CSRP1,FSTL1,MCL1,CARNS1,NPTX1,PRKCB,SLAIN1,ATP2B2,VPS13D,TPPP3,QDPR,EDNRB,PTPRN,SCN3B,…
1.43246e-09	6249	418	TF:M12489	TF	Factor: KLF4; motif: NNCCCCACCCNN	HLA-DRA,TTYH1,SNAP25,GPR17,GFAP,YWHAG,PLTP,DNM1,STXBP1,PLP1,HIP1R,MAG,SLC17A7,GPX3,C1QL1,ATCAY,VSNL1,PIK3R1,C1R,NRGN,PHYHIP,PDE4DIP,YWHAZ,SFRP2,SLIT1,CADM3,STMN2,MAP4K4,RAB6B,BCAN,PEG10,NEFM,ABR,SLC38A1,SYN1,WSCD1,COL6A2,WLS,MAPK4,VGF,ATP1B1,PLD3,CHGB,L1CAM,CLDN11,CSRP1,FSTL1,CARNS1,NPTX1,PRKCB,SOX10,ATP2B2,SULF1,TF,HSPA2,PTPRN,SCN3B,HSPB6,RIMS3,SHD,LINGO1,DCTN1,CAMK2B,KIF21B,CDK18,ETV5,SNCB,AKAP…
1.49571e-09	4526	323	TF:M10426_1	TF	Factor: ctcf; motif: CCRSCAGGGGGCGCN; match class: 1	HSP90AA1,CNP,GPR17,CD24,DNM1,COL4A2,NEFL,CHN1,SYP,COL4A1,C1QL1,FGFR3,GAS7,FADS2,STMN1,SLIT1,NAPB,RAB6B,BCAN,ABR,NKAIN4,ABCA2,SYN1,WSCD1,COL6A2,MAPK4,PREX1,OLFM1,ATP1B1,CHGB,SYNGR1,SYNM,IGFBP3,NPTX1,SLAIN1,VPS13D,HSPA2,QDPR,PTPRN,SCN3B,RIMS3,SHD,THBS1,F3,CAMK2B,KIF21B,SLC12A5,PEG3,CLSTN3,PSD3,PPP2R2C,PTPRF,CA2,B3GAT1,SNTA1,ACTA2,PRKAR1B,INA,HNRNPUL1,LYNX1,NELL2,S100A1,NPDC1,THY1,CRLF1,PAK1,ATP2B1,…
1.58124e-09	14893	838	TF:M11529_1	TF	Factor: E2F-2; motif: GCGCGCGCNCS; match class: 1	CD74,C4A,PDGFRA,HSP90AA1,GABBR1,COL1A2,ATP2B4,TTYH1,RASSF2,CNP,RPS24,SNAP25,CAMK2A,GPR17,HLA-C,HLA-DPA1,YWHAG,CNTN2,HSPA1B,CD24,PLTP,DNM1,STXBP1,COL4A2,MOBP,HIP1R,MAG,NEFL,CHN1,SYP,COL4A1,SLC17A7,RTN3,TNR,GPX3,C1QL1,ATCAY,FGFR3,SMOC1,GAS7,VSNL1,PSD2,DKK3,PIK3R1,C1R,SIRT2,NRGN,PHYHIP,YWHAZ,FADS2,SFRP2,STMN1,SLIT1,CADM3,CPLX2,STMN2,PACSIN1,GRIN1,NAPB,MAP4K4,RAB6B,BCAN,PEG10,EFEMP1,NEFM,ABR,SLC38A1,…
1.64449e-09	2983	233	TF:M09834_1	TF	Factor: ZNF148; motif: NNNNNNCCNNCCCCTCCCCCACCCN; match class: 1	HLA-DRA,TTYH1,SNAP25,HLA-C,YWHAG,PLTP,DNM1,PLP1,HIP1R,MAG,SYP,SLC17A7,VSNL1,PIK3R1,NRGN,PHYHIP,FADS2,STMN2,BCAN,PEG10,NEFM,ABR,NKAIN4,SYN1,WSCD1,WLS,L1CAM,CARNS1,NPTX1,SLAIN1,SOX10,TPPP3,COL20A1,VEGFA,PTPRN,HSPB6,ENPP2,RIMS3,SHD,CAMK2B,KIF21B,ETV5,SLC12A5,CLSTN3,RUNDC3A,CA2,B3GAT1,PRKAR1B,APBB1,PIP4K2C,THY1,STX1B,CRLF1,PAK1,SNAP91,HSPG2,CDK6,SULT4A1,TMEM151B,NDRG4,MAPK8IP2,PHC2,ADAMTS1,TUBA4A,DBN…
2.35133e-09	10881	653	TF:M12722	TF	Factor: ZXDL; motif: GSGSCNNGGGMRGCNCCGGGS	PDGFRA,HSP90AA1,GABBR1,TTYH1,CNP,RPS24,SNAP25,HLA-DPA1,YWHAG,CNTN2,HSPA1B,CD24,PLTP,DNM1,STXBP1,COL4A2,MOBP,HIP1R,CHN1,SYP,COL4A1,SLC17A7,C1QL1,FGFR3,SMOC1,GAS7,PSD2,DKK3,PIK3R1,SIRT2,NRGN,PDE4DIP,YWHAZ,FADS2,SFRP2,STMN1,SLIT1,CADM3,STMN2,PACSIN1,GRIN1,NAPB,MAP4K4,RAB6B,BCAN,PEG10,EFEMP1,NEFM,ABR,SLC38A1,TIMP1,NKAIN4,SEZ6L,ABCA2,SYN1,WSCD1,COL6A2,MAPK4,PREX1,VGF,OLFM1,ATP1B1,PLD3,CHGB,SYNGR1,MBP,…
2.40214e-09	11110	664	TF:M09738	TF	Factor: ZNF511; motif: GGRRGRGGCWGNG	CD74,HLA-DRA,PDGFRA,HSP90AA1,GABBR1,COL1A2,ATP2B4,TTYH1,CNP,SNAP25,GPR17,HLA-C,HLA-DPA1,YWHAG,CNTN2,CD24,PLTP,DNM1,STXBP1,COL4A2,MOBP,HIP1R,MAG,CHN1,SYP,COL4A1,MAPT,SLC17A7,GPX3,C1QL1,FGFR3,GAS7,PSD2,DKK3,PIK3R1,C1R,PHYHIP,PDE4DIP,YWHAZ,FADS2,SFRP2,STMN1,SLIT1,CADM3,CPLX2,STMN2,PACSIN1,NAPB,MAP4K4,RAB6B,BCAN,RPL34,PEG10,NEFM,SLC38A1,TIMP1,NKAIN4,SPARC,SEZ6L,SOX4,ABCA2,SYN1,WSCD1,COL6A2,WLS,MAPK4,…
2.55892e-09	9460	583	TF:M09892_1	TF	Factor: E2F-1; motif: NNNNGGCGGGAARN; match class: 1	PDGFRA,HSP90AA1,COL1A2,ATP2B4,TTYH1,CNP,SNAP25,YWHAG,CD24,DNM1,STXBP1,COL4A2,HIP1R,CHN1,SYP,COL4A1,SLC17A7,RTN3,C1QL1,FGFR3,GAS7,PSD2,DKK3,PIK3R1,SIRT2,NRGN,YWHAZ,FADS2,SFRP2,STMN1,SLIT1,CPLX2,PACSIN1,GRIN1,RAB6B,PEG10,ABR,SLC38A1,NKAIN4,SEZ6L,ABCA2,PADI2,COL6A2,WLS,MAPK4,PREX1,OLFM1,ATP1B1,CHGB,SYNGR1,MBP,CLDN11,SYNM,FSTL1,MYH11,CARNS1,NPTX1,PRKCB,SLAIN1,ATP2B2,TPPP3,EDNRB,COL20A1,LDHA,VEGFA,PTP…
2.62474e-09	9682	594	TF:M02089_1	TF	Factor: E2F-3; motif: GGCGGGN; match class: 1	HSP90AA1,GABBR1,COL1A2,TTYH1,SNAP25,GPR17,HLA-C,YWHAG,HSPA1B,CD24,DNM1,STXBP1,HIP1R,CHN1,SYP,SLC17A7,RTN3,GPX3,C1QL1,FGFR3,SMOC1,GAS7,PSD2,DKK3,PIK3R1,SIRT2,NRGN,YWHAZ,FADS2,STMN1,SLIT1,CADM3,CPLX2,STMN2,NAPB,RAB6B,BCAN,RPL34,NEFM,ABR,SLC38A1,NKAIN4,SEZ6L,ABCA2,PADI2,SYN1,WSCD1,COL6A2,MAPK4,PREX1,VGF,OLFM1,ATP1B1,CHGB,L1CAM,SYNGR1,CLDN11,CSRP1,SYNM,FSTL1,CARNS1,NPTX1,PRKCB,SLAIN1,WSB1,ATP2B2,VPS1…
2.70614e-09	6460	428	TF:M10072_1	TF	Factor: sp4; motif: NNGNARGRGGCGGRGCNNRR; match class: 1	GABBR1,COL1A2,CNP,SNAP25,HLA-C,YWHAG,HSPA1B,STXBP1,HIP1R,SYP,SLC17A7,RTN3,C1QL1,FGFR3,SMOC1,GAS7,PSD2,DKK3,PIK3R1,YWHAZ,STMN1,SLIT1,CADM3,STMN2,MAP4K4,RAB6B,BCAN,NEFM,ABR,NKAIN4,ABCA2,SYN1,WSCD1,COL6A2,WLS,MAPK4,PREX1,OLFM1,ATP1B1,PLD3,L1CAM,CLDN11,CARNS1,NPTX1,PRKCB,SLAIN1,ATP2B2,TPPP3,PTPRN,RIMS3,SHD,THBS1,F3,LINGO1,CAMK2B,NRXN1,KIF21B,EPB41L1,ETV5,SNCB,SLC12A5,PEG3,CLSTN3,GPM6A,PSD3,PPP2R2C,RU…
2.81153e-09	8297	524	TF:M12160_1	TF	Factor: KLF15; motif: RCCMCRCCCMCN; match class: 1	HLA-DRA,PDGFRA,HSP90AA1,TTYH1,CNP,RPS24,SNAP25,HLA-C,GFAP,YWHAG,PLTP,DNM1,STXBP1,PLP1,HIP1R,MAG,CHN1,SYP,SLC17A7,RTN3,C1QL1,ATCAY,FGFR3,GAS7,VSNL1,PSD2,DKK3,PIK3R1,NRGN,PHYHIP,YWHAZ,FADS2,STMN1,SLIT1,CADM3,STMN2,GRIN1,NAPB,MAP4K4,RAB6B,BCAN,PEG10,NEFM,ABR,SLC38A1,NKAIN4,SEZ6L,ABCA2,PADI2,SYN1,WSCD1,COL6A2,WLS,MAPK4,PREX1,VGF,OLFM1,PLD3,CHGB,L1CAM,FSTL1,CARNS1,NPTX1,PRKCB,SLAIN1,SOX10,ATP2B2,SULF1…
2.95055e-09	2933	229	TF:M10529_1	TF	Factor: Sp1; motif: RGGGMGGRGSNGGGG; match class: 1	HLA-DRA,ATP2B4,TTYH1,SNAP25,HLA-C,YWHAG,STXBP1,HIP1R,SLC17A7,FGFR3,DKK3,PDE4DIP,YWHAZ,STMN1,CADM3,STMN2,BCAN,NEFM,ABR,WSCD1,COL6A2,WLS,MAPK4,OLFM1,ATP1B1,SYNGR1,FSTL1,CARNS1,NPTX1,PRKCB,SLAIN1,ATP2B2,PTPRN,ENPP2,SHD,THBS1,CAMK2B,NRXN1,KIF21B,SEZ6,SLC12A5,PPP2R2C,RUNDC3A,CA2,B3GAT1,ANLN,SNTA1,PRKAR1B,THY1,STX1B,KBTBD11,HSPG2,CDK6,PDE2A,TMEM151B,MGLL,MAPK8IP2,PHC2,NGEF,ADAMTS1,RAPGEF5,CHD5,DBN1,CEN…
3.03071e-09	3218	246	TF:M12697	TF	Factor: ZNF142; motif: SNSCGCCCGCCCGCSCSS	HSP90AA1,CNP,CD24,HIP1R,SLC17A7,C1QL1,PSD2,DKK3,PIK3R1,NRGN,YWHAZ,FADS2,STMN2,ABR,NKAIN4,SEZ6L,ABCA2,WSCD1,COL6A2,OLFM1,ATP1B1,SYNGR1,FSTL1,NPTX1,ATP2B2,SHD,CAMK2B,SEZ6,EPB41L1,SLC12A5,GPM6A,PSD3,CLASP2,CA2,B3GAT1,PIP4K2A,PRKAR1B,VIPR2,LYNX1,PLEKHH1,SLC6A17,NPDC1,STX1B,CRLF1,PDPN,PAK1,ATP2B1,SNAP91,HSPG2,PDE2A,TMEM151B,MAPK8IP2,CDK5R1,NGEF,RAPGEF5,IL17D,SYT7,BSG,CEND1,ENAH,MEGF11,ADCY2,NTN1,SLC6A…
3.35373e-09	9013	560	TF:M07461	TF	Factor: KLF; motif: GGGNGGGG	CD74,HLA-DRA,GABBR1,ATP2B4,TTYH1,SNAP25,GPR17,GFAP,YWHAG,CNTN2,HSPA1B,PLTP,DNM1,STXBP1,PLP1,HIP1R,MAG,SYP,SLC17A7,GPX3,C1QL1,ATCAY,VSNL1,PSD2,DKK3,PIK3R1,C1R,NRGN,PHYHIP,PDE4DIP,YWHAZ,SFRP2,SLIT1,CADM3,STMN2,PACSIN1,GRIN1,MAP4K4,RAB6B,HLA-DRB1,BCAN,PEG10,NEFM,ABR,SLC38A1,TIMP1,NKAIN4,SYN1,WSCD1,COL6A2,WLS,MAPK4,VGF,ATP1B1,PLD3,CHGB,L1CAM,CLDN11,CSRP1,FSTL1,MYH11,CARNS1,NPTX1,PRKCB,SLAIN1,SOX10,AT…
3.62442e-09	9056	562	TF:M08487_1	TF	Factor: GCMa:Erg; motif: ATGCGGGCGGAARKG; match class: 1	HLA-DRA,PDGFRA,HSP90AA1,GABBR1,COL1A2,ATP2B4,RASSF2,CNP,RPS24,SNAP25,CAMK2A,GPR17,HLA-DPA1,YWHAG,CD24,PLTP,COL4A2,PLP1,HIP1R,MAG,NEFL,CHN1,SYP,COL4A1,SLC17A7,TNR,GPX3,C1QL1,ATCAY,FGFR3,GAS7,PSD2,DKK3,PIK3R1,PDE4DIP,YWHAZ,FADS2,STMN1,CADM3,GRIN1,MAP4K4,RAB6B,BCAN,PEG10,EFEMP1,NEFM,ABR,SLC38A1,TIMP1,NKAIN4,SEZ6L,SOX4,ABCA2,PADI2,WSCD1,COL6A2,MAPK4,PREX1,VGF,OLFM1,ATP1B1,PLD3,L1CAM,SYNGR1,MBP,CLDN11…
4.1707e-09	5827	393	TF:M00706	TF	Factor: TFII-I; motif: RGAGGKAGG	HSP90AA1,GABBR1,COL1A2,TTYH1,CNTN2,STXBP1,HIP1R,RTN3,GPX3,C1QL1,ATCAY,FGFR3,SMOC1,PSD2,C1R,SIRT2,NRGN,PHYHIP,PDE4DIP,YWHAZ,FADS2,STMN1,SLIT1,CADM3,NAPB,MAP4K4,BCAN,EFEMP1,NEFM,ABR,SLC38A1,SEZ6L,WLS,MAPK4,PREX1,ATP1B1,CHGB,MBP,HLA-DPB1,CARNS1,PRKCB,SOX10,ATP2B2,GRIA4,SHD,HPCAL4,THBS1,F3,LINGO1,CDK18,ETV5,SNCB,SLC12A5,CX3CR1,IGFBP4,CLSTN3,GPM6A,PPP2R2C,RUNDC3A,PTPRF,B3GAT1,PIP4K2A,ITGB4,APBB1,RGS5,…
4.33483e-09	6273	417	TF:M00189_1	TF	Factor: AP-2; motif: MKCCCSCNGGCG; match class: 1	CD74,COL1A2,TTYH1,GPR17,YWHAG,CNTN2,CD24,PLTP,DNM1,COL4A2,HIP1R,SYP,COL4A1,SLC17A7,RTN3,FGFR3,GAS7,PSD2,DKK3,PIK3R1,NRGN,PHYHIP,YWHAZ,FADS2,SLIT1,GRIN1,NAPB,MAP4K4,RAB6B,BCAN,NEFM,SLC38A1,NKAIN4,ABCA2,PADI2,WSCD1,COL6A2,MAPK4,PREX1,VGF,OLFM1,SYNGR1,MBP,CSRP1,SYNM,FSTL1,IGFBP3,CARNS1,PRKCB,SLAIN1,WSB1,ATP2B2,VPS13D,GRIA4,PTPRN,RIMS3,SHD,HPCAL4,THBS1,F3,KIF21B,EPB41L1,CDK18,PEG3,IGFBP4,PSD3,PPP2R2C…
4.73358e-09	8085	512	TF:M04823_1	TF	Factor: E2F-4; motif: NNTTCCCGCCNN; match class: 1	PDGFRA,HSP90AA1,COL1A2,ATP2B4,CNP,SNAP25,DNM1,STXBP1,COL4A2,CHN1,SYP,COL4A1,SLC17A7,RTN3,C1QL1,FGFR3,GAS7,PSD2,DKK3,PIK3R1,SIRT2,NRGN,YWHAZ,FADS2,SFRP2,STMN1,CPLX2,PACSIN1,GRIN1,NEFM,ABR,SLC38A1,NKAIN4,SEZ6L,ABCA2,PADI2,COL6A2,WLS,MAPK4,PREX1,OLFM1,ATP1B1,SYNGR1,MBP,CLDN11,SYNM,FSTL1,MYH11,CARNS1,NPTX1,PRKCB,SLAIN1,ATP2B2,TPPP3,EDNRB,COL20A1,LDHA,VEGFA,PTPRN,SHD,HPCAL4,THBS1,F3,CAMK2B,NRXN1,KIF21…
8.7713e-09	12027	705	TF:M09734	TF	Factor: ZNF692; motif: SYNGGSCCCASCCNC	HLA-DRA,PDGFRA,GABBR1,COL1A2,ATP2B4,TTYH1,CNP,SNAP25,CAMK2A,GPR17,GFAP,CNTN2,CD24,PLTP,DNM1,STXBP1,COL4A2,PLP1,HIP1R,MAG,COL4A1,MAPT,SLC17A7,GPX3,C1QL1,ATCAY,FGFR3,GAS7,VSNL1,PSD2,DKK3,PIK3R1,SIRT2,NRGN,PHYHIP,PDE4DIP,YWHAZ,FADS2,SFRP2,SLIT1,CADM3,PACSIN1,GRIN1,NAPB,MAP4K4,RAB6B,BCAN,PEG10,NEFM,ABR,SLC38A1,TIMP1,NKAIN4,SEZ6L,ABCA2,SYN1,WSCD1,COL6A2,WLS,MAPK4,VGF,OLFM1,ATP1B1,PLD3,CHGB,L1CAM,SYNGR…
9.04024e-09	11376	674	TF:M12227	TF	Factor: ZIC4; motif: NNCCNCCCRYNGYGN	PDGFRA,HSP90AA1,GABBR1,RASSF2,CNP,GPR17,HLA-C,HLA-DPA1,YWHAG,CNTN2,HSPA1B,CD24,DNM1,STXBP1,COL4A2,HIP1R,NEFL,CHN1,SYP,COL4A1,SLC17A7,RTN3,TNR,C1QL1,FGFR3,SMOC1,GAS7,PSD2,DKK3,PIK3R1,SIRT2,NRGN,PHYHIP,YWHAZ,FADS2,STMN1,CADM3,STMN2,PACSIN1,GRIN1,NAPB,MAP4K4,RAB6B,BCAN,RPL34,EFEMP1,NEFM,ABR,SLC38A1,NKAIN4,SPARC,SEZ6L,SOX4,ABCA2,PADI2,SYN1,WSCD1,COL6A2,WLS,MAPK4,PREX1,VGF,OLFM1,PLD3,CHGB,MBP,CLDN11,C…
9.17473e-09	9355	575	TF:M12703	TF	Factor: ZNF383; motif: SSNGGGMGGNGSNGGS	GABBR1,COL1A2,TTYH1,CNP,SNAP25,GPR17,HLA-C,HLA-DPA1,CD24,PLTP,DNM1,STXBP1,HIP1R,MAG,CHN1,SYP,SLC17A7,RTN3,C1QL1,ATCAY,FGFR3,SMOC1,GAS7,PSD2,DKK3,PIK3R1,NRGN,YWHAZ,STMN1,SLIT1,CADM3,PACSIN1,GRIN1,MAP4K4,RAB6B,BCAN,PEG10,NEFM,ABR,NKAIN4,SEZ6L,SOX4,ABCA2,PADI2,SYN1,WSCD1,COL6A2,WLS,MAPK4,PREX1,OLFM1,ATP1B1,PLD3,CHGB,SYNGR1,MBP,CLDN11,CSRP1,SYNM,FSTL1,MCL1,CARNS1,NPTX1,PRKCB,SLAIN1,SOX10,WSB1,ATP2B2,…
1.0116e-08	3254	246	TF:M01858_1	TF	Factor: AP-2beta; motif: GCNNNGGSCNGVGGGN; match class: 1	COL1A2,TTYH1,GPR17,CD24,DNM1,HIP1R,NEFL,PSD2,PIK3R1,STMN1,SLIT1,NKAIN4,SEZ6L,ABCA2,PADI2,WSCD1,COL6A2,MAPK4,OLFM1,L1CAM,MBP,SLAIN1,WSB1,ATP2B2,VPS13D,TPPP3,VEGFA,PTPRN,RIMS3,THBS1,CAMK2B,KIF21B,SEZ6,EPB41L1,CDK18,ETV5,IGFBP4,PSD3,PPP2R2C,RUNDC3A,PTPRF,CA2,B3GAT1,SNTA1,PIP4K2A,ITGB4,PLEKHH1,PIP4K2C,NELL2,STX1B,CRLF1,ZNF488,ATP2B1,HSPG2,PDE2A,TMEM151B,MAPK8IP2,CDK5R1,PHC2,NOTCH2,LYPD1,LGI3,NGEF,CHD…
1.10326e-08	7946	503	TF:M10435	TF	Factor: Sp2; motif: GGGGCGGGG	CD74,PDGFRA,HSP90AA1,COL1A2,SNAP25,CAMK2A,GPR17,HLA-C,YWHAG,CNTN2,CD24,DNM1,STXBP1,HIP1R,CHN1,SYP,SLC17A7,RTN3,GPX3,C1QL1,FGFR3,SMOC1,GAS7,DKK3,PIK3R1,YWHAZ,STMN1,SLIT1,STMN2,NAPB,RAB6B,BCAN,NEFM,ABR,TIMP1,NKAIN4,SEZ6L,SOX4,ABCA2,WSCD1,COL6A2,MAPK4,PREX1,VGF,OLFM1,ATP1B1,PLD3,L1CAM,SYNGR1,CLDN11,CSRP1,FSTL1,MCL1,CARNS1,NPTX1,SLAIN1,ATP2B2,VPS13D,TPPP3,QDPR,EDNRB,PTPRN,SCN3B,HSPB6,ENPP2,RIMS3,SHD,…
1.17051e-08	5756	387	TF:M00470_1	TF	Factor: AP-2gamma; motif: GCCYNNGGS; match class: 1	CD74,C4A,TTYH1,SNAP25,CAMK2A,HLA-C,YWHAG,CD24,PLTP,DNM1,STXBP1,COL4A2,MAG,CHN1,COL4A1,SLC17A7,RTN3,C1QL1,FGFR3,GAS7,PIK3R1,SIRT2,NRGN,YWHAZ,FADS2,SFRP2,SLIT1,CADM3,CPLX2,GRIN1,NAPB,MAP4K4,RAB6B,PEG10,TIMP1,NKAIN4,ABCA2,WSCD1,COL6A2,MAPK4,OLFM1,SYNGR1,MBP,CLDN11,CSRP1,FSTL1,IGFBP3,CARNS1,PRKCB,WSB1,ATP2B2,VPS13D,COL20A1,PTPRN,CHI3L2,SHD,THBS1,F3,CAMK2B,KIF21B,CDK18,PEG3,PSD3,PPP2R2C,RUNDC3A,PTPRF,…
1.24118e-08	15464	859	TF:M00333	TF	Factor: ZF5; motif: NRNGNGCGCGCWN	CD74,HLA-DRA,PDGFRA,HSP90AA1,GABBR1,COL1A2,TTYH1,RASSF2,CNP,RPS24,SNAP25,GPR17,HLA-C,HLA-DPA1,GFAP,YWHAG,CNTN2,HSPA1B,CD24,PLTP,DNM1,STXBP1,COL4A2,HIP1R,MAG,NEFL,CHN1,SYP,COL4A1,SLC17A7,RTN3,GPX3,C1QL1,ATCAY,SCG2,FGFR3,POSTN,SMOC1,GAS7,VSNL1,PSD2,DKK3,PIK3R1,C1R,SIRT2,NRGN,PHYHIP,PDE4DIP,YWHAZ,FADS2,SFRP2,STMN1,SLIT1,CADM3,CPLX2,STMN2,PACSIN1,GRIN1,NAPB,MAP4K4,RAB6B,BCAN,RPL34,PEG10,EFEMP1,NEFM,A…
1.37127e-08	13559	775	TF:M02089	TF	Factor: E2F-3; motif: GGCGGGN	CD74,PDGFRA,HSP90AA1,GABBR1,COL1A2,ATP2B4,TTYH1,CNP,RPS24,SNAP25,CAMK2A,GPR17,HLA-C,YWHAG,CNTN2,HSPA1B,CD24,PLTP,DNM1,STXBP1,COL4A2,HIP1R,NEFL,CHN1,SYP,COL4A1,MAPT,SLC17A7,RTN3,GPX3,C1QL1,FGFR3,SMOC1,GAS7,PSD2,DKK3,PIK3R1,SIRT2,NRGN,YWHAZ,FADS2,STMN1,SLIT1,CADM3,CPLX2,STMN2,PACSIN1,NAPB,MAP4K4,RAB6B,BCAN,RPL34,PEG10,NEFM,ABR,SLC38A1,TIMP1,NKAIN4,SPARC,SEZ6L,SOX4,ABCA2,PADI2,SYN1,WSCD1,COL6A2,WLS,…
1.40576e-08	10180	615	TF:M12597_1	TF	Factor: E2F1; motif: GSGCGGGAAN; match class: 1	CD74,PDGFRA,HSP90AA1,COL1A2,ATP2B4,TTYH1,CNP,SNAP25,YWHAG,HSPA1B,PLTP,DNM1,STXBP1,COL4A2,HIP1R,CHN1,SYP,COL4A1,SLC17A7,RTN3,GPX3,C1QL1,FGFR3,SMOC1,GAS7,PSD2,DKK3,PIK3R1,SIRT2,NRGN,YWHAZ,FADS2,SFRP2,STMN1,SLIT1,CPLX2,PACSIN1,GRIN1,MAP4K4,RAB6B,NEFM,ABR,SLC38A1,NKAIN4,SEZ6L,ABCA2,PADI2,WSCD1,COL6A2,WLS,MAPK4,PREX1,OLFM1,ATP1B1,CHGB,L1CAM,SYNGR1,MBP,CLDN11,CSRP1,SYNM,FSTL1,MYH11,CARNS1,NPTX1,PRKCB,S…
1.72577e-08	13022	750	TF:M07486	TF	Factor: ZNF300; motif: SWGGGGGSN	C4A,PDGFRA,HSP90AA1,GABBR1,COL1A2,ATP2B4,TTYH1,RASSF2,CNP,RPS24,SNAP25,GPR17,HLA-C,HLA-DPA1,GFAP,YWHAG,CNTN2,HSPA1B,CD24,PLTP,DNM1,COL4A2,MOBP,HIP1R,MAG,CHN1,SYP,COL4A1,MAPT,SLC17A7,RTN3,TNR,GPX3,C1QL1,ATCAY,FGFR3,POSTN,ERMN,SMOC1,GAS7,VSNL1,PSD2,DKK3,PIK3R1,C1R,SIRT2,PHYHIP,PDE4DIP,YWHAZ,FADS2,SFRP2,STMN1,CADM3,CPLX2,STMN2,PACSIN1,GRIN1,NAPB,MAP4K4,RAB6B,HLA-DRB1,BCAN,PEG10,EFEMP1,ABR,NKAIN4,SPA…
1.7631e-08	2735	214	TF:M07436_1	TF	Factor: WT1; motif: NNGGGNGGGSGN; match class: 1	HLA-DRA,TTYH1,SNAP25,GPR17,YWHAG,DNM1,PLP1,MAG,SLC17A7,ATCAY,FGFR3,NRGN,PHYHIP,FADS2,STMN1,PACSIN1,NAPB,RAB6B,PEG10,ABR,NKAIN4,SEZ6L,WSCD1,COL6A2,WLS,MAPK4,PREX1,SYNGR1,CARNS1,NPTX1,SLAIN1,RIMS3,HPCAL4,DCTN1,KIF21B,SEZ6,ETV5,SNCB,CLSTN3,GPM6A,RUNDC3A,PTPRF,CA2,B3GAT1,SNTA1,THY1,STX1B,PAK1,CDK6,TMEM151B,NDRG4,ADAMTS1,CHD5,DBN1,ELMO1,GPR37,FKBP10,MEGF11,ADCY2,NTN1,SLC6A11,GAD1,ARHGEF10L,OSBPL11,PCS…
1.80358e-08	13659	779	TF:M11531	TF	Factor: E2F-2; motif: GCGCGCGCGYW	PDGFRA,HSP90AA1,COL1A2,TTYH1,CNP,RPS24,SNAP25,GPR17,HLA-C,HLA-DPA1,YWHAG,CNTN2,HSPA1B,CD24,PLTP,DNM1,STXBP1,COL4A2,HIP1R,NEFL,CHN1,SYP,COL4A1,SLC17A7,RTN3,TNR,GPX3,C1QL1,ATCAY,FGFR3,SMOC1,GAS7,VSNL1,PSD2,DKK3,PIK3R1,SIRT2,NRGN,PHYHIP,YWHAZ,FADS2,SFRP2,STMN1,SLIT1,CADM3,CPLX2,STMN2,PACSIN1,GRIN1,NAPB,MAP4K4,RAB6B,BCAN,PEG10,EFEMP1,NEFM,ABR,SLC38A1,NKAIN4,SPARC,SEZ6L,SOX4,ABCA2,PADI2,SYN1,WSCD1,COL…
1.86875e-08	2886	223	TF:M01118_1	TF	Factor: WT1; motif: SMCNCCNSC; match class: 1	TTYH1,YWHAG,STXBP1,COL4A2,HIP1R,MAG,COL4A1,PSD2,PIK3R1,PHYHIP,FADS2,STMN1,SLIT1,STMN2,GRIN1,NAPB,NEFM,NKAIN4,SYN1,WLS,PREX1,VGF,CARNS1,NPTX1,SLAIN1,COL20A1,LDHA,VEGFA,HSPB6,SHD,HPCAL4,SNCB,SLC12A5,CLSTN3,PPP2R2C,CA2,B3GAT1,HNRNPUL1,NPDC1,THY1,CRLF1,ANXA6,PAK1,ATP2B1,RNF19A,KBTBD11,TMEM151B,MAPK8IP2,PHC2,CHD5,TUBA4A,DBN1,SYT7,ELMO1,CEND1,GPR37,ENAH,FKBP10,C6orf62,ST6GAL1,PPP1R16B,ADCY2,SLC6A11,CAM…
1.95206e-08	4120	295	TF:M03893_1	TF	Factor: WT1; motif: GNGGGGGCGGGG; match class: 1	CNP,SNAP25,YWHAG,STXBP1,HIP1R,CHN1,SYP,SLC17A7,GPX3,C1QL1,FGFR3,GAS7,DKK3,PIK3R1,FADS2,STMN1,MAP4K4,BCAN,PEG10,ABR,NKAIN4,ABCA2,SYN1,WSCD1,MAPK4,PREX1,OLFM1,ATP1B1,SYNGR1,NPTX1,SLAIN1,TPPP3,VEGFA,SCN3B,ENPP2,THBS1,F3,CAMK2B,NRXN1,KIF21B,SEZ6,ETV5,SLC12A5,PEG3,IGFBP4,CLSTN3,PSD3,PPP2R2C,PTPRF,B3GAT1,SNTA1,PRKAR1B,INA,VIPR2,LYNX1,STX1B,CRLF1,PAK1,AK5,ATP2B1,RNF19A,SNAP91,KBTBD11,HSPG2,PDE2A,TMEM151…
2.29321e-08	10981	653	TF:M07395	TF	Factor: Sp1; motif: NGGGGCGGGGN	CD74,PDGFRA,HSP90AA1,GABBR1,COL1A2,CNP,RPS24,SNAP25,CAMK2A,GPR17,HLA-C,HLA-DPA1,YWHAG,CNTN2,HSPA1B,CD24,PLTP,DNM1,STXBP1,COL4A2,HIP1R,CHN1,SYP,COL4A1,SLC17A7,RTN3,GPX3,C1QL1,FGFR3,SMOC1,GAS7,PSD2,DKK3,PIK3R1,SIRT2,NRGN,YWHAZ,FADS2,STMN1,SLIT1,CADM3,STMN2,PACSIN1,NAPB,RAB6B,BCAN,RPL34,NEFM,ABR,TIMP1,NKAIN4,SPARC,SEZ6L,SOX4,ABCA2,PADI2,SYN1,WSCD1,COL6A2,MAPK4,PREX1,VGF,OLFM1,ATP1B1,PLD3,L1CAM,SYNGR…
2.52802e-08	9061	558	TF:M03811	TF	Factor: AP-2gamma; motif: GCCYNCRGSN	HSP90AA1,GABBR1,COL1A2,TTYH1,RASSF2,GPR17,HLA-C,HLA-DPA1,GFAP,YWHAG,CNTN2,HSPA1B,CD24,DNM1,HIP1R,MAG,NEFL,CHN1,SYP,SLC17A7,RTN3,C1QL1,ATCAY,SMOC1,GAS7,VSNL1,DKK3,PIK3R1,C1R,YWHAZ,SFRP2,STMN1,SLIT1,CPLX2,PACSIN1,GRIN1,NAPB,MAP4K4,RAB6B,PEG10,NEFM,ABR,TIMP1,NKAIN4,SPARC,SEZ6L,PADI2,SYN1,WSCD1,COL6A2,MAPK4,VGF,OLFM1,ATP1B1,PLD3,SYNGR1,MBP,CLDN11,CSRP1,SYNM,FSTL1,IGFBP3,CARNS1,NPTX1,PRKCB,SLAIN1,SOX1…
2.56883e-08	10004	605	TF:M12725	TF	Factor: PHB; motif: NCCCAGCCCCY	HLA-DRA,HSP90AA1,GABBR1,COL1A2,ATP2B4,TTYH1,SNAP25,CAMK2A,GPR17,HLA-C,HLA-DPA1,GFAP,YWHAG,CNTN2,CD24,PLTP,DNM1,STXBP1,MOBP,HIP1R,MAG,CHN1,SYP,SLC17A7,RTN3,GPX3,C1QL1,FGFR3,GAS7,PSD2,DKK3,PIK3R1,NRGN,PHYHIP,PDE4DIP,FADS2,SFRP2,STMN1,CADM3,STMN2,PACSIN1,NAPB,MAP4K4,RAB6B,BCAN,PEG10,NEFM,ABR,TIMP1,NKAIN4,SEZ6L,ABCA2,PADI2,WSCD1,COL6A2,MAPK4,PREX1,OLFM1,ATP1B1,PLD3,L1CAM,SYNGR1,MBP,CLDN11,SYNM,HLA-DP…
3.03636e-08	10911	649	TF:M00189	TF	Factor: AP-2; motif: MKCCCSCNGGCG	CD74,C4A,HSP90AA1,GABBR1,COL1A2,TTYH1,CNP,CAMK2A,GPR17,HLA-C,HLA-DPA1,GFAP,YWHAG,CNTN2,CD24,PLTP,DNM1,COL4A2,HIP1R,SYP,COL4A1,SLC17A7,RTN3,GPX3,C1QL1,FGFR3,GAS7,PSD2,DKK3,PIK3R1,NRGN,PHYHIP,YWHAZ,FADS2,SFRP2,SLIT1,CADM3,CPLX2,GRIN1,NAPB,MAP4K4,RAB6B,BCAN,PEG10,NEFM,ABR,SLC38A1,TIMP1,NKAIN4,SEZ6L,SOX4,ABCA2,PADI2,WSCD1,COL6A2,MAPK4,PREX1,VGF,OLFM1,PLD3,CHGB,SYNGR1,MBP,CLDN11,CSRP1,SYNM,FSTL1,IGFBP…
3.58808e-08	6620	431	TF:M12508	TF	Factor: EGR1; motif: NNMCGCCCACGCNN	PDGFRA,HSP90AA1,TTYH1,RPS24,SNAP25,HLA-C,YWHAG,HSPA1B,CD24,STXBP1,COL4A2,SYP,COL4A1,TNR,C1QL1,FGFR3,DKK3,PIK3R1,C1R,NRGN,PHYHIP,YWHAZ,SFRP2,STMN1,CPLX2,GRIN1,MAP4K4,RAB6B,BCAN,PEG10,EFEMP1,ABR,NKAIN4,SEZ6L,SOX4,ABCA2,SYN1,WSCD1,COL6A2,MAPK4,PREX1,VGF,ATP1B1,CHGB,SYNGR1,MBP,CLDN11,FSTL1,MCL1,CARNS1,NPTX1,SLAIN1,WSB1,ATP2B2,NSF,VEGFA,SCN3B,SHD,THBS1,F3,CAMK2B,NRXN1,KIF21B,SEZ6,EPB41L1,CDK18,ETV5,AK…
3.71048e-08	5306	360	TF:M03814	TF	Factor: BTEB2; motif: GNAGGGGGNGGGSSNN	ATP2B4,TTYH1,CNP,RPS24,SNAP25,GFAP,YWHAG,STXBP1,COL4A2,HIP1R,MAG,SYP,COL4A1,SLC17A7,C1QL1,ATCAY,FGFR3,GAS7,PSD2,NRGN,PDE4DIP,STMN1,SLIT1,CADM3,CPLX2,MAP4K4,BCAN,PEG10,EFEMP1,NEFM,NKAIN4,SEZ6L,SYN1,MAPK4,OLFM1,ATP1B1,PLD3,SYNGR1,CLDN11,CSRP1,MCL1,SLAIN1,SULF1,COL20A1,VEGFA,PTPRN,SCN3B,HSPB6,ENPP2,SHD,HPCAL4,THBS1,LINGO1,CAMK2B,KIF21B,CDK18,ETV5,SNCB,SLC12A5,IGFBP4,CLSTN3,PSD3,RUNDC3A,PTPRF,STAB1,S…
3.75195e-08	10571	632	TF:M00196	TF	Factor: Sp1; motif: NGGGGGCGGGGYN	CD74,PDGFRA,HSP90AA1,GABBR1,COL1A2,CNP,SNAP25,CAMK2A,GPR17,HLA-C,YWHAG,CNTN2,HSPA1B,CD24,PLTP,DNM1,STXBP1,COL4A2,HIP1R,CHN1,SYP,COL4A1,SLC17A7,RTN3,GPX3,C1QL1,FGFR3,SMOC1,GAS7,PSD2,DKK3,PIK3R1,SIRT2,NRGN,YWHAZ,FADS2,STMN1,SLIT1,STMN2,PACSIN1,NAPB,RAB6B,BCAN,RPL34,NEFM,ABR,TIMP1,NKAIN4,SPARC,SEZ6L,SOX4,ABCA2,PADI2,SYN1,WSCD1,COL6A2,MAPK4,PREX1,VGF,OLFM1,ATP1B1,PLD3,L1CAM,SYNGR1,CLDN11,CSRP1,SYNM,F…
3.85849e-08	4515	316	TF:M12725_1	TF	Factor: PHB; motif: NCCCAGCCCCY; match class: 1	HSP90AA1,COL1A2,TTYH1,SNAP25,GPR17,HLA-C,GFAP,YWHAG,CNTN2,CD24,STXBP1,HIP1R,CHN1,C1QL1,FGFR3,PSD2,PIK3R1,NRGN,STMN1,CADM3,STMN2,MAP4K4,RAB6B,PEG10,NEFM,ABR,TIMP1,NKAIN4,SEZ6L,ABCA2,PADI2,WSCD1,COL6A2,ATP1B1,SYNGR1,MBP,SYNM,FSTL1,MYH11,NPTX1,SLAIN1,VEGFA,HSPB6,IFIT3,SHD,HPCAL4,THBS1,DCTN1,NRXN1,KIF21B,SEZ6,ETV5,SNCB,IGFBP4,CLSTN3,PSD3,RUNDC3A,PTPRF,B3GAT1,SNTA1,ITGB4,PRKAR1B,INA,VIPR2,SLC6A17,PIP4…
3.8845e-08	11316	668	TF:M12590	TF	Factor: CP2; motif: NRRRCCGGCYNRARCCGGNN	HSP90AA1,GABBR1,COL1A2,TTYH1,RASSF2,CNP,RPS24,SNAP25,GPR17,HLA-DPA1,YWHAG,CNTN2,HSPA1B,CD24,PLTP,DNM1,BCAS1,STXBP1,PLP1,HIP1R,CHN1,SYP,MAPT,SLC17A7,TNR,GPX3,C1QL1,ATCAY,FGFR3,ERMN,SMOC1,GAS7,PSD2,DKK3,PIK3R1,YWHAZ,FADS2,SFRP2,STMN1,SLIT1,CADM3,PACSIN1,GRIN1,NAPB,RAB6B,HLA-DRB1,EFEMP1,ABR,TIMP1,SPARC,SEZ6L,SOX4,ABCA2,PADI2,WSCD1,COL6A2,WLS,MAPK4,PREX1,VGF,OLFM1,ATP1B1,PLD3,CHGB,L1CAM,SYNGR1,MBP,CL…
3.94232e-08	6193	408	TF:M09723_1	TF	Factor: BTEB1; motif: GGGGGCGGGGCNGSGGGNGS; match class: 1	HLA-DRA,COL1A2,TTYH1,SNAP25,HLA-C,YWHAG,CD24,STXBP1,HIP1R,CHN1,SYP,SLC17A7,C1QL1,FGFR3,GAS7,PSD2,DKK3,PIK3R1,NRGN,YWHAZ,FADS2,STMN1,SLIT1,CADM3,STMN2,MAP4K4,RAB6B,BCAN,NEFM,ABR,NKAIN4,ABCA2,WSCD1,COL6A2,MAPK4,ATP1B1,L1CAM,SYNGR1,CLDN11,FSTL1,MCL1,CARNS1,NPTX1,PRKCB,SLAIN1,SOX10,ATP2B2,VPS13D,TPPP3,COL20A1,PTPRN,SCN3B,RIMS3,SHD,CAMK2B,KIF21B,SEZ6,SNCB,SLC12A5,PEG3,CLSTN3,GPM6A,PSD3,PPP2R2C,RUNDC3A…
4.13296e-08	7520	478	TF:M13148	TF	Factor: ZSCAN21; motif: NSNGNSCNNGGTGCTG	COL3A1,C4A,GABBR1,COL1A2,TTYH1,RPS24,SNAP25,GPR17,HLA-DPA1,GFAP,HSPA1B,DNM1,STXBP1,COL4A2,HIP1R,NEFL,CHN1,SYP,COL4A1,SLC17A7,TNR,C1QL1,SMOC1,VSNL1,PIK3R1,SIRT2,PDE4DIP,FADS2,SFRP2,STMN1,SLIT1,CADM3,STMN2,GRIN1,RAB6B,BCAN,NEFM,ABR,SLC38A1,SEZ6L,ABCA2,SYN1,WSCD1,COL6A2,PREX1,VGF,ATP1B1,CHGB,L1CAM,SYNGR1,MBP,CLDN11,SYNM,FSTL1,IGFBP3,MYH11,CARNS1,NPTX1,PRKCB,SLAIN1,TF,HSPA2,QDPR,COL20A1,VEGFA,PTPRN,S…
4.5285e-08	8790	543	TF:M13142	TF	Factor: ZBTB33; motif: GGYGCTG	PDGFRA,HSP90AA1,GABBR1,TTYH1,CNP,RPS24,SNAP25,CAMK2A,GPR17,HLA-DPA1,GFAP,YWHAG,CNTN2,HSPA1B,CD24,PLTP,DNM1,STXBP1,COL4A2,MOBP,HIP1R,NEFL,CHN1,SYP,COL4A1,SLC17A7,ATCAY,DKK3,PIK3R1,NRGN,PDE4DIP,FADS2,SFRP2,SLIT1,CADM3,STMN2,PACSIN1,GRIN1,NAPB,MAP4K4,RAB6B,BCAN,NEFM,ABR,SLC38A1,TIMP1,ABCA2,WSCD1,COL6A2,WLS,MAPK4,VGF,OLFM1,ATP1B1,CHGB,L1CAM,MBP,CSRP1,SYNM,FSTL1,IGFBP3,MCL1,CARNS1,NPTX1,PRKCB,SLAIN1,V…
5.31534e-08	3666	267	TF:M01303_1	TF	Factor: SP1; motif: GGGGYGGGGNS; match class: 1	COL1A2,TTYH1,SNAP25,HLA-C,YWHAG,DNM1,HIP1R,SLC17A7,GPX3,C1QL1,ATCAY,FGFR3,DKK3,PIK3R1,YWHAZ,SLIT1,RAB6B,BCAN,ABR,NKAIN4,WSCD1,COL6A2,WLS,CLDN11,CARNS1,PRKCB,SLAIN1,ATP2B2,PTPRN,SCN3B,HSPB6,RIMS3,SHD,KIF21B,SLC12A5,PSD3,PPP2R2C,RUNDC3A,PTPRF,CA2,B3GAT1,SNTA1,PRKAR1B,HNRNPUL1,VIPR2,LYNX1,SLC6A17,PIP4K2C,STX1B,CRLF1,PAK1,ATP2B1,HSPG2,CDK6,PDE2A,SULT4A1,TMEM151B,MAPK8IP2,PHC2,RAPGEF5,DBN1,NR4A1,ENAH,…
5.40315e-08	7937	499	TF:M08952	TF	Factor: NF-KAPPAB1; motif: NGGKRNTTYCCCN	CD74,C4A,HSP90AA1,GABBR1,ATP2B4,TTYH1,RASSF2,CNP,SNAP25,CAMK2A,GPR17,HLA-C,PLTP,DNM1,COL4A2,PLP1,HIP1R,COL4A1,RTN3,GPX3,C1QL1,SMOC1,GAS7,PSD2,PIK3R1,SIRT2,NRGN,FADS2,SLIT1,CADM3,GRIN1,MAP4K4,RAB6B,BCAN,PEG10,EFEMP1,ABR,PADI2,WSCD1,COL6A2,MAPK4,PREX1,VGF,OLFM1,L1CAM,MBP,CSRP1,SYNM,FSTL1,MCL1,MYH11,CARNS1,NPTX1,PRKCB,SLAIN1,SOX10,ATP2B2,TF,VEGFA,SCN3B,HSPB6,RIMS3,SHD,HPCAL4,THBS1,F3,LINGO1,CAMK2B,N…
5.83376e-08	7152	458	TF:M12598_1	TF	Factor: E2F3; motif: NNRGMKGGAR; match class: 1	PDGFRA,GABBR1,COL1A2,CNP,SNAP25,DNM1,COL4A2,HIP1R,CHN1,SYP,COL4A1,RTN3,C1QL1,FGFR3,GAS7,PSD2,DKK3,SIRT2,NRGN,YWHAZ,FADS2,SFRP2,CPLX2,GRIN1,BCAN,ABR,SLC38A1,NKAIN4,SEZ6L,WSCD1,COL6A2,WLS,MAPK4,PREX1,VGF,ATP1B1,SYNGR1,MBP,CLDN11,SYNM,FSTL1,NPTX1,PRKCB,ATP2B2,TPPP3,EDNRB,GRIA4,COL20A1,LDHA,VEGFA,SCN3B,SHD,HPCAL4,THBS1,F3,CAMK2B,NRXN1,SEZ6,EPB41L1,CDK18,SNCB,SLC12A5,IGFBP4,CLSTN3,PTPRF,CLASP2,CA2,B3G…
6.66986e-08	14519	815	TF:M00716_1	TF	Factor: ZF5; motif: GSGCGCGR; match class: 1	CD74,PDGFRA,HSP90AA1,GABBR1,COL1A2,TTYH1,CNP,RPS24,SNAP25,GPR17,HLA-C,HLA-DPA1,GFAP,YWHAG,CNTN2,HSPA1B,CD24,PLTP,DNM1,STXBP1,COL4A2,HIP1R,NEFL,CHN1,SYP,COL4A1,SLC17A7,RTN3,GPX3,C1QL1,ATCAY,FGFR3,SMOC1,GAS7,VSNL1,PSD2,DKK3,PIK3R1,SIRT2,NRGN,YWHAZ,FADS2,SFRP2,STMN1,SLIT1,CADM3,CPLX2,STMN2,PACSIN1,GRIN1,NAPB,MAP4K4,RAB6B,BCAN,PEG10,EFEMP1,NEFM,ABR,SLC38A1,TIMP1,NKAIN4,SEZ6L,SOX4,ABCA2,PADI2,SYN1,WSC…
6.81724e-08	2201	179	TF:M10151	TF	Factor: EZI; motif: GGGGAGGGGRRGGRGRRGGRRR	TTYH1,STXBP1,PLP1,HIP1R,SYP,ATCAY,YWHAZ,FADS2,STMN2,MAP4K4,EFEMP1,NEFM,ABCA2,WSCD1,VGF,OLFM1,L1CAM,FSTL1,COL20A1,PTPRN,RIMS3,SHD,CDK18,PPP2R2C,RUNDC3A,B3GAT1,SNTA1,PLEKHH1,COL6A3,NELL2,STX1B,MEF2C,PAK1,ATP6V1G2,KBTBD11,PDE2A,MAPK8IP2,NMNAT2,ADAMTS1,RAPGEF5,IFITM1,CEND1,ENAH,GAD1,SYNE2,RBBP4,ST8SIA3,GABRB3,BAG3,EFS,SELL,SOCS3,SYT13,HPCA,OPCML,JPH3,GNG12,GABRB2,INPP5F,SNCA,COL16A1,ASCL1,C3orf70,ELA…
7.17458e-08	5368	362	TF:M12057	TF	Factor: ZBP99; motif: GCCCMTCCCCCR	GABBR1,COL1A2,TTYH1,HLA-C,YWHAG,PLTP,DNM1,COL4A2,HIP1R,MAG,SYP,COL4A1,PSD2,DKK3,PIK3R1,NRGN,PDE4DIP,FADS2,SFRP2,STMN1,SLIT1,CADM3,STMN2,GRIN1,MAP4K4,RAB6B,PEG10,NEFM,NKAIN4,SOX4,PADI2,SYN1,WSCD1,COL6A2,VGF,PLD3,MCL1,CARNS1,NPTX1,TPPP3,COL20A1,LDHA,VEGFA,PTPRN,SCN3B,RIMS3,SHD,HPCAL4,DCTN1,KIF21B,ETV5,SNCB,SLC12A5,PEG3,IGFBP4,PPP2R2C,CA2,SNTA1,ITGB4,APBB1,HNRNPUL1,VIPR2,PIP4K2C,PMP22,NELL2,S100A1,N…
7.89548e-08	10605	632	TF:M00931	TF	Factor: Sp1; motif: GGGGCGGGGC	CD74,PDGFRA,HSP90AA1,GABBR1,COL1A2,ATP2B4,TTYH1,CNP,SNAP25,CAMK2A,GPR17,HLA-C,YWHAG,CNTN2,HSPA1B,CD24,DNM1,STXBP1,HIP1R,CHN1,SYP,SLC17A7,RTN3,GPX3,C1QL1,FGFR3,SMOC1,GAS7,PSD2,DKK3,PIK3R1,SIRT2,NRGN,YWHAZ,FADS2,STMN1,SLIT1,CADM3,STMN2,PACSIN1,NAPB,RAB6B,BCAN,RPL34,PEG10,NEFM,ABR,TIMP1,NKAIN4,SPARC,SEZ6L,SOX4,ABCA2,PADI2,SYN1,WSCD1,COL6A2,MAPK4,PREX1,VGF,OLFM1,ATP1B1,PLD3,L1CAM,SYNGR1,CLDN11,CSRP1,…
8.56809e-08	6581	427	TF:M07395_1	TF	Factor: Sp1; motif: NGGGGCGGGGN; match class: 1	HSP90AA1,GABBR1,COL1A2,CNP,SNAP25,HLA-C,YWHAG,HSPA1B,CD24,DNM1,STXBP1,HIP1R,CHN1,SYP,SLC17A7,RTN3,C1QL1,FGFR3,GAS7,PSD2,DKK3,PIK3R1,NRGN,YWHAZ,STMN1,SLIT1,STMN2,BCAN,ABR,TIMP1,NKAIN4,SEZ6L,ABCA2,PADI2,WSCD1,COL6A2,MAPK4,PREX1,VGF,ATP1B1,L1CAM,SYNGR1,CLDN11,CARNS1,NPTX1,PRKCB,SLAIN1,ATP2B2,VPS13D,TPPP3,VEGFA,PTPRN,SCN3B,ENPP2,RIMS3,SHD,F3,CAMK2B,NRXN1,KIF21B,SEZ6,EPB41L1,SNCB,SLC12A5,PEG3,IGFBP4,C…
8.65472e-08	10364	620	TF:M00008	TF	Factor: Sp1; motif: GGGGCGGGGT	C4A,PDGFRA,HSP90AA1,COL1A2,ATP2B4,TTYH1,CNP,RPS24,SNAP25,CAMK2A,GPR17,HLA-C,YWHAG,CNTN2,HSPA1B,CD24,PLTP,DNM1,STXBP1,COL4A2,HIP1R,NEFL,SYP,COL4A1,SLC17A7,RTN3,GPX3,C1QL1,FGFR3,SMOC1,GAS7,PSD2,DKK3,PIK3R1,SIRT2,NRGN,PDE4DIP,SFRP2,STMN1,SLIT1,CADM3,STMN2,PACSIN1,NAPB,MAP4K4,RAB6B,BCAN,RPL34,PEG10,NEFM,ABR,NKAIN4,SEZ6L,SOX4,ABCA2,PADI2,SYN1,WSCD1,COL6A2,MAPK4,PREX1,VGF,OLFM1,PLD3,L1CAM,SYNGR1,CLDN11…
9.79674e-08	6549	425	TF:M13146	TF	Factor: ZNF232; motif: NCAGCASCNNGGNCAGCGCC	CNP,RPS24,SNAP25,GPR17,HLA-C,HLA-DPA1,DNM1,STXBP1,COL4A2,HIP1R,NEFL,SYP,COL4A1,SLC17A7,RTN3,TNR,FGFR3,SMOC1,GAS7,DKK3,PIK3R1,SFRP2,CPLX2,PACSIN1,GRIN1,MAP4K4,BCAN,RPL34,NEFM,ABR,SEZ6L,ABCA2,PADI2,SYN1,WSCD1,COL6A2,PREX1,VGF,OLFM1,ATP1B1,CHGB,L1CAM,SYNGR1,MBP,CSRP1,SYNM,HLA-DPB1,IGFBP3,CARNS1,NPTX1,PRKCB,SLAIN1,VPS13D,HSPA2,QDPR,COL20A1,VEGFA,PTPRN,SCN3B,HSPB6,MGP,SHD,NRXN1,SEZ6,EPB41L1,SNCB,PEG3,…
9.90717e-08	1566	138	TF:M12737	TF	Factor: ZNF610; motif: NSCGCCGCTCCSNN	YWHAG,CD24,DKK3,YWHAZ,FADS2,GRIN1,ABR,NKAIN4,COL6A2,VGF,ATP1B1,CHGB,SYNGR1,VPS13D,SCN3B,F3,KIF21B,EPB41L1,SNCB,PTPRF,ACTA2,PIP4K2A,VIPR2,SLC6A17,CXCL14,ATP2B1,HSPG2,TMEM151B,VSTM2A,MGLL,NOTCH2,LYPD1,NGEF,CHD5,DBN1,ENAH,CRTAC1,ADCY2,GFRA1,NTN1,GAD1,DGKZ,HPCA,VWA1,JPH3,MADD,FARP1,INPP5F,RHBDL3,HNRNPM,RASD1,TCF12,GADD45A,RDH10,ITPKB,CDHR1,SREBF1,DSCAM,LUZP2,DSCAML1,RPS6KA2,HMGN2,NRSN1,CAP2,SEMA7A,RA…
1.04826e-07	10844	643	TF:M10072	TF	Factor: sp4; motif: NNGNARGRGGCGGRGCNNRR	PDGFRA,HSP90AA1,GABBR1,COL1A2,TTYH1,CNP,SNAP25,CAMK2A,GPR17,HLA-C,HLA-DPA1,YWHAG,CNTN2,HSPA1B,CD24,PLTP,DNM1,STXBP1,HIP1R,CHN1,SYP,SLC17A7,RTN3,GPX3,C1QL1,FGFR3,SMOC1,GAS7,PSD2,DKK3,PIK3R1,YWHAZ,FADS2,STMN1,SLIT1,CADM3,CPLX2,STMN2,MAP4K4,RAB6B,BCAN,PEG10,EFEMP1,NEFM,ABR,TIMP1,NKAIN4,SEZ6L,SOX4,ABCA2,PADI2,SYN1,WSCD1,COL6A2,WLS,MAPK4,PREX1,VGF,OLFM1,ATP1B1,PLD3,L1CAM,SYNGR1,MBP,CLDN11,CSRP1,FSTL1,…
1.1203e-07	13344	761	TF:M04595	TF	Factor: SALL2; motif: GGGTGGG	COL3A1,CD74,C4A,HLA-DRA,PDGFRA,HSP90AA1,GABBR1,ATP2B4,TTYH1,CNP,SNAP25,CAMK2A,GPR17,HLA-C,HLA-DPA1,GFAP,YWHAG,CNTN2,HSPA1B,CD24,PLTP,DNM1,STXBP1,COL4A2,PLP1,MOBP,HIP1R,MAG,SYP,COL4A1,SLC17A7,RTN3,TNR,GPX3,C1QL1,ATCAY,FGFR3,SMOC1,VSNL1,PSD2,DKK3,PIK3R1,C1R,NRGN,PHYHIP,PDE4DIP,YWHAZ,SFRP2,SLIT1,CADM3,CPLX2,STMN2,PACSIN1,GRIN1,NAPB,MAP4K4,RAB6B,HLA-DRB1,BCAN,PEG10,NEFM,ABR,SLC38A1,TIMP1,NKAIN4,SEZ6L…
1.18945e-07	5608	374	TF:M01837	TF	Factor: FKLF; motif: BGGGNGGVMD	HSP90AA1,GABBR1,COL1A2,RPS24,YWHAG,CNTN2,CD24,DNM1,STXBP1,COL4A2,HIP1R,COL4A1,TNR,GPX3,FGFR3,PSD2,DKK3,PIK3R1,PHYHIP,YWHAZ,SLIT1,PACSIN1,GRIN1,MAP4K4,RAB6B,BCAN,EFEMP1,NKAIN4,SEZ6L,ABCA2,PADI2,WSCD1,WLS,MAPK4,PREX1,SYNGR1,FSTL1,IGFBP3,MCL1,MYH11,CARNS1,PRKCB,SLAIN1,WSB1,ATP2B2,VPS13D,TPPP3,QDPR,NSF,COL20A1,LDHA,VEGFA,SCN3B,HSPB6,SHD,HPCAL4,THBS1,F3,LINGO1,CAMK2B,KIF21B,SEZ6,EPB41L1,CDK18,SNCB,SLC…
1.23804e-07	7780	489	TF:M01100	TF	Factor: LRF; motif: GGGGKYNNB	CD74,C4A,HSP90AA1,GABBR1,COL1A2,TTYH1,CNP,GPR17,GFAP,CNTN2,CD24,PLTP,DNM1,STXBP1,MOBP,MAG,CHN1,SYP,MAPT,RTN3,GPX3,C1QL1,ATCAY,FGFR3,PSD2,SIRT2,NRGN,PHYHIP,YWHAZ,FADS2,SFRP2,STMN1,CADM3,CPLX2,GRIN1,NAPB,RAB6B,PEG10,EFEMP1,ABR,SLC38A1,TIMP1,NKAIN4,SPARC,SEZ6L,ABCA2,WSCD1,COL6A2,MAPK4,PREX1,VGF,ATP1B1,PLD3,CHGB,SYNGR1,MBP,CLDN11,SYNM,HLA-DPB1,FSTL1,IGFBP3,MYH11,CARNS1,NPTX1,PRKCB,SLAIN1,SOX10,WSB1,A…
1.34855e-07	4223	297	TF:M01073	TF	Factor: HIC1; motif: NNNGGKTGCCCSNNNNNN	C4A,PDGFRA,HSP90AA1,COL1A2,CNP,GPR17,YWHAG,DNM1,STXBP1,COL4A2,CHN1,COL4A1,FGFR3,SMOC1,GAS7,PIK3R1,PACSIN1,MAP4K4,BCAN,NKAIN4,PADI2,OLFM1,PLD3,CHGB,MBP,CARNS1,NPTX1,ATP2B2,TF,NSF,GRIA4,COL20A1,VEGFA,LINGO1,CAMK2B,NRXN1,EPB41L1,CLSTN3,GPM6A,PSD3,PPP2R2C,LYNX1,PLEKHH1,NPDC1,STX1B,CRLF1,PDPN,PAK1,ZNF488,RNF19A,CAPS,PDE2A,TMEM151B,CDK5R1,PHC2,NGEF,ADAMTS1,MOXD1,CHD5,AATK,IFITM1,CEND1,ENAH,MEGF11,KCNIP…
1.37721e-07	1497	133	TF:M01837_1	TF	Factor: FKLF; motif: BGGGNGGVMD; match class: 1	CD24,GPX3,PIK3R1,PHYHIP,YWHAZ,GRIN1,RAB6B,NKAIN4,SEZ6L,ABCA2,WLS,SYNGR1,COL20A1,HSPB6,SHD,LINGO1,CAMK2B,EPB41L1,CDK18,CXCL14,NPDC1,STX1B,CRLF1,ZNF488,KBTBD11,MAPK8IP2,NGEF,IL17D,DBN1,CEND1,CRTAC1,GFRA1,SAMD4A,LMNA,ST8SIA3,INF2,GDAP1L1,RASGRF1,JPH3,FARP1,SORBS3,GADD45G,DLL1,C3orf70,PCSK2,RDH10,KNDC1,KLK6,PRSS23,DHCR7,HAP1,GRIK2,LPAR1,CORO1A,ADORA1,PRKX,GNAO1,CELF3,SCUBE2,PDGFA,BLOC1S2,WNK2,CHMP2A,…
1.46477e-07	5323	358	TF:M09761	TF	Factor: EGR1; motif: NGNGKGGGYGGNGS	HLA-DRA,HSP90AA1,GABBR1,SNAP25,HLA-C,YWHAG,CD24,STXBP1,PLP1,SYP,SLC17A7,C1QL1,ATCAY,FGFR3,PSD2,DKK3,PIK3R1,STMN1,CADM3,STMN2,GRIN1,MAP4K4,RAB6B,PEG10,ABR,NKAIN4,SEZ6L,ABCA2,SYN1,WSCD1,MAPK4,PREX1,ATP1B1,PLD3,CHGB,L1CAM,SYNGR1,CLDN11,CARNS1,NPTX1,SLAIN1,WSB1,SULF1,NSF,COL20A1,VEGFA,SCN3B,RIMS3,HPCAL4,F3,LINGO1,CAMK2B,KIF21B,EPB41L1,ETV5,AKAP12,IGFBP4,CLSTN3,PSD3,PPP2R2C,PTPRF,CA2,B3GAT1,ACTA2,INA,…
1.6201e-07	4711	324	TF:M00444_1	TF	Factor: VDR; motif: GGGKNARNRRGGWSA; match class: 1	PDGFRA,TTYH1,CAMK2A,HLA-DPA1,YWHAG,CNTN2,STXBP1,COL4A2,PLP1,MAG,SYP,COL4A1,C1QL1,ATCAY,FGFR3,VSNL1,PIK3R1,FADS2,SLIT1,PACSIN1,BCAN,NEFM,ABR,SLC38A1,TIMP1,NKAIN4,SPARC,SEZ6L,ABCA2,WSCD1,COL6A2,MAPK4,VGF,OLFM1,PLD3,MBP,CSRP1,HLA-DPB1,NPTX1,SLAIN1,SOX10,TF,TPPP3,COL20A1,VEGFA,PTPRN,SCN3B,HPCAL4,THBS1,F3,CAMK2B,KIF21B,EPB41L1,CDK18,ETV5,SNCB,SLC12A5,UNC13A,CX3CR1,RUNDC3A,PTPRF,CA2,B3GAT1,SNTA1,ACTA2,…
1.63174e-07	7044	450	TF:M07329	TF	Factor: Osx; motif: CCNCCCCCNNN	PDGFRA,HSP90AA1,TTYH1,CNP,SNAP25,CAMK2A,HLA-C,HLA-DPA1,YWHAG,PLTP,STXBP1,COL4A2,MAG,CHN1,SYP,COL4A1,GPX3,C1QL1,FGFR3,GAS7,VSNL1,PSD2,DKK3,PIK3R1,NRGN,PHYHIP,STMN1,SLIT1,CADM3,STMN2,PACSIN1,NAPB,MAP4K4,BCAN,PEG10,NEFM,ABR,NKAIN4,SEZ6L,SOX4,ABCA2,SYN1,WSCD1,WLS,MAPK4,PREX1,VGF,OLFM1,ATP1B1,PLD3,SYNGR1,CLDN11,FSTL1,CARNS1,NPTX1,SLAIN1,WSB1,TPPP3,QDPR,NSF,SCN3B,ENPP2,SHD,THBS1,F3,LINGO1,CAMK2B,ETV5,A…
1.87377e-07	7031	449	TF:M07615	TF	Factor: Sp3; motif: GGGGCGGGGSNN	CD74,COL1A2,SNAP25,CAMK2A,GPR17,HLA-C,YWHAG,DNM1,STXBP1,HIP1R,CHN1,SYP,SLC17A7,C1QL1,FGFR3,SMOC1,GAS7,DKK3,PIK3R1,YWHAZ,STMN1,STMN2,RAB6B,BCAN,NEFM,ABR,TIMP1,NKAIN4,SEZ6L,ABCA2,WSCD1,COL6A2,MAPK4,PREX1,VGF,ATP1B1,PLD3,L1CAM,SYNGR1,CLDN11,CSRP1,FSTL1,MCL1,CARNS1,NPTX1,SLAIN1,VPS13D,TPPP3,QDPR,EDNRB,SCN3B,HSPB6,RIMS3,SHD,HPCAL4,THBS1,KIF21B,SEZ6,EPB41L1,ETV5,SNCB,SLC12A5,PEG3,UNC13A,CLSTN3,GPM6A,PS…
2.38604e-07	4618	318	TF:M00257_1	TF	Factor: RREB-1; motif: CCCCAAACMMCCCC; match class: 1	HLA-DRA,PDGFRA,HSP90AA1,COL1A2,ATP2B4,CNP,SNAP25,GPR17,YWHAG,PLTP,STXBP1,PLP1,MAG,SYP,SLC17A7,TNR,ATCAY,PIK3R1,NRGN,PDE4DIP,CADM3,STMN2,PACSIN1,GRIN1,NAPB,ABR,TIMP1,ABCA2,WLS,OLFM1,PLD3,L1CAM,MBP,FSTL1,MCL1,MYH11,CARNS1,SOX10,WSB1,ATP2B2,HSPA2,COL20A1,HSPB6,MGP,RIMS3,SHD,F3,LINGO1,DCTN1,CAMK2B,KIF21B,EPB41L1,SNCB,SLC12A5,PEG3,UNC13A,CX3CR1,PPP2R2C,RUNDC3A,CA2,B3GAT1,ITGB4,PRKAR1B,SLC6A17,S100A1,T…
2.44974e-07	3527	256	TF:M07461_1	TF	Factor: KLF; motif: GGGNGGGG; match class: 1	HLA-DRA,GABBR1,TTYH1,SNAP25,GPR17,PLTP,DNM1,PLP1,HIP1R,MAG,SLC17A7,C1QL1,ATCAY,PIK3R1,NRGN,PHYHIP,PDE4DIP,YWHAZ,SLIT1,STMN2,MAP4K4,RAB6B,BCAN,NEFM,ABR,WSCD1,COL6A2,WLS,MAPK4,VGF,L1CAM,CARNS1,NPTX1,PRKCB,SOX10,PTPRN,SCN3B,HPCAL4,LINGO1,CAMK2B,KIF21B,CDK18,AKAP12,SLC12A5,CLSTN3,GPM6A,PPP2R2C,RUNDC3A,PTPRF,CA2,B3GAT1,ITGB4,PRKAR1B,APBB1,HNRNPUL1,SLC6A17,THY1,STX1B,CRLF1,CDK6,PDE2A,SULT4A1,TMEM151B,N…
2.93046e-07	2734	209	TF:M10111	TF	Factor: ZF5; motif: NGAGCGCGC	HSP90AA1,CD24,COL4A2,NEFL,SYP,COL4A1,RTN3,GAS7,PHYHIP,FADS2,SLIT1,CPLX2,PACSIN1,GRIN1,RAB6B,BCAN,EFEMP1,NKAIN4,SPARC,ABCA2,MAPK4,PREX1,VGF,SYNGR1,SYNM,NPTX1,PRKCB,ATP2B2,HSPA2,GRIA4,VEGFA,SCN3B,HSPB6,HPCAL4,F3,CAMK2B,EPB41L1,SNCB,PPP2R2C,PTPRF,CA2,B3GAT1,INA,VIPR2,SLC6A17,NPDC1,STX1B,ATP2B1,RNF19A,EEF1B2,ADAMTS1,TUBA4A,CEND1,MEGF11,CRTAC1,GFRA1,NTN1,CAMKV,SAMD4A,HSPD1,CNTFR,SYNE2,RBBP4,ASTN2,ST8S…
2.97055e-07	8777	538	TF:M10071	TF	Factor: Sp1; motif: NGGGGGCGGGGCCNGGGGGGGG	GABBR1,COL1A2,CNP,SNAP25,HLA-C,YWHAG,HSPA1B,CD24,PLTP,STXBP1,HIP1R,CHN1,SYP,SLC17A7,RTN3,GPX3,C1QL1,FGFR3,SMOC1,GAS7,PSD2,DKK3,PIK3R1,YWHAZ,STMN1,SLIT1,CADM3,STMN2,RAB6B,BCAN,PEG10,NEFM,ABR,TIMP1,NKAIN4,SEZ6L,ABCA2,WSCD1,COL6A2,MAPK4,PREX1,VGF,OLFM1,ATP1B1,PLD3,L1CAM,MBP,CLDN11,CSRP1,FSTL1,MCL1,MYH11,CARNS1,NPTX1,PRKCB,SLAIN1,ATP2B2,VPS13D,TPPP3,QDPR,EDNRB,COL20A1,PTPRN,SCN3B,HSPB6,ENPP2,RIMS3,SH…
2.97366e-07	10749	636	TF:M00257	TF	Factor: RREB-1; motif: CCCCAAACMMCCCC	HLA-DRA,PDGFRA,HSP90AA1,GABBR1,COL1A2,ATP2B4,TTYH1,CNP,SNAP25,CAMK2A,GPR17,HLA-DPA1,GFAP,YWHAG,CNTN2,PLTP,STXBP1,COL4A2,PLP1,HIP1R,MAG,NEFL,SYP,COL4A1,MAPT,SLC17A7,RTN3,TNR,GPX3,ATCAY,VSNL1,DKK3,PIK3R1,C1R,SIRT2,NRGN,PDE4DIP,YWHAZ,FADS2,SFRP2,CADM3,STMN2,PACSIN1,GRIN1,NAPB,RAB6B,BCAN,ABR,TIMP1,SPARC,ABCA2,SYN1,WSCD1,COL6A2,WLS,VGF,OLFM1,PLD3,CHGB,L1CAM,SYNGR1,MBP,CSRP1,HLA-DPB1,FSTL1,IGFBP3,MCL1,…
3.12416e-07	9595	579	TF:M10426	TF	Factor: ctcf; motif: CCRSCAGGGGGCGCN	CD74,HSP90AA1,GABBR1,COL1A2,RASSF2,CNP,GPR17,HLA-C,HLA-DPA1,YWHAG,CD24,PLTP,DNM1,STXBP1,COL4A2,HIP1R,NEFL,CHN1,SYP,COL4A1,SLC17A7,TNR,C1QL1,ATCAY,FGFR3,GAS7,PIK3R1,C1R,SIRT2,NRGN,FADS2,SFRP2,STMN1,SLIT1,CADM3,CPLX2,GRIN1,NAPB,MAP4K4,RAB6B,BCAN,PEG10,EFEMP1,ABR,NKAIN4,SEZ6L,ABCA2,SYN1,WSCD1,COL6A2,MAPK4,PREX1,VGF,OLFM1,ATP1B1,CHGB,L1CAM,SYNGR1,MBP,SYNM,FSTL1,IGFBP3,MCL1,MYH11,NPTX1,PRKCB,SLAIN1,AT…
3.28824e-07	8762	537	TF:M07277	TF	Factor: BTEB2; motif: RGGGNGKGGN	CD74,PDGFRA,GABBR1,COL1A2,SNAP25,CAMK2A,GPR17,HLA-C,YWHAG,CD24,DNM1,STXBP1,HIP1R,MAG,CHN1,SYP,SLC17A7,RTN3,C1QL1,FGFR3,SMOC1,GAS7,PSD2,DKK3,PIK3R1,NRGN,YWHAZ,STMN1,SLIT1,STMN2,NAPB,RAB6B,BCAN,NEFM,ABR,TIMP1,NKAIN4,SEZ6L,ABCA2,PADI2,SYN1,WSCD1,COL6A2,WLS,MAPK4,PREX1,VGF,OLFM1,ATP1B1,PLD3,L1CAM,SYNGR1,CLDN11,CSRP1,FSTL1,MCL1,CARNS1,NPTX1,PRKCB,SLAIN1,ATP2B2,VPS13D,TPPP3,QDPR,EDNRB,PTPRN,SCN3B,HSPB6…
3.62632e-07	10370	617	TF:M01835_1	TF	Factor: GKLF; motif: CCTCCYN; match class: 1	CD74,GABBR1,COL1A2,TTYH1,RASSF2,RPS24,CAMK2A,GPR17,HLA-DPA1,GFAP,CNTN2,HSPA1B,PLTP,STXBP1,COL4A2,PLP1,MOBP,HIP1R,MAG,CHN1,SYP,COL4A1,SLC17A7,RTN3,GPX3,C1QL1,ATCAY,FGFR3,SMOC1,PSD2,PIK3R1,C1R,NRGN,PHYHIP,YWHAZ,FADS2,SFRP2,STMN1,SLIT1,CADM3,CPLX2,STMN2,PACSIN1,GRIN1,MAP4K4,RAB6B,HLA-DRB1,BCAN,RPL34,PEG10,EFEMP1,NEFM,ABR,SLC38A1,SPARC,SEZ6L,ABCA2,PADI2,COL6A2,WLS,PREX1,VGF,ATP1B1,PLD3,CHGB,MBP,CLDN1…
3.96141e-07	6121	399	TF:M00931_1	TF	Factor: Sp1; motif: GGGGCGGGGC; match class: 1	HSP90AA1,GABBR1,COL1A2,SNAP25,HLA-C,YWHAG,HSPA1B,DNM1,STXBP1,HIP1R,SYP,SLC17A7,RTN3,C1QL1,FGFR3,GAS7,PSD2,DKK3,PIK3R1,NRGN,YWHAZ,STMN1,SLIT1,STMN2,BCAN,ABR,NKAIN4,ABCA2,COL6A2,MAPK4,PREX1,VGF,ATP1B1,L1CAM,SYNGR1,CLDN11,CSRP1,CARNS1,NPTX1,PRKCB,SLAIN1,ATP2B2,VPS13D,TPPP3,VEGFA,PTPRN,SCN3B,HSPB6,ENPP2,RIMS3,SHD,CAMK2B,NRXN1,KIF21B,SEZ6,SNCB,SLC12A5,PEG3,CLSTN3,GPM6A,PSD3,PPP2R2C,RUNDC3A,CA2,B3GAT1,…
4.10124e-07	5456	363	TF:M09658	TF	Factor: Sp2; motif: GGSNNGGGGGCGGGGCCNGNGS	HSP90AA1,COL1A2,CNP,SNAP25,HLA-C,YWHAG,CD24,STXBP1,HIP1R,CHN1,SYP,SLC17A7,GPX3,C1QL1,FGFR3,GAS7,DKK3,PIK3R1,YWHAZ,STMN1,STMN2,BCAN,NEFM,ABR,NKAIN4,ABCA2,WSCD1,COL6A2,MAPK4,PREX1,OLFM1,ATP1B1,PLD3,L1CAM,SYNGR1,MBP,FSTL1,MCL1,NPTX1,SLAIN1,ATP2B2,RNASE1,TPPP3,HSPB6,RIMS3,SHD,THBS1,F3,CAMK2B,KIF21B,SEZ6,SLC12A5,GPM6A,PSD3,PPP2R2C,RUNDC3A,PTPRF,CA2,B3GAT1,ANLN,SNTA1,PRKAR1B,HNRNPUL1,LYNX1,PIP4K2C,NELL…
4.52847e-07	16635	902	TF:M09636	TF	Factor: MAZ; motif: GGGMGGGGSSGGGGGGGGGGGG	CD74,C4A,HLA-DRA,PDGFRA,HSP90AA1,GABBR1,COL1A2,ATP2B4,TTYH1,CNP,SNAP25,CAMK2A,GPR17,HLA-C,HLA-DPA1,GFAP,YWHAG,CNTN2,HSPA1B,CD24,PLTP,DNM1,STXBP1,COL4A2,PLP1,HIP1R,MAG,NEFL,CHN1,SYP,COL4A1,SLC17A7,RTN3,GPX3,C1QL1,ATCAY,FGFR3,SMOC1,GAS7,VSNL1,PSD2,DKK3,PIK3R1,C1R,SIRT2,NRGN,PHYHIP,PDE4DIP,YWHAZ,FADS2,SFRP2,STMN1,SLIT1,CADM3,CPLX2,STMN2,PACSIN1,GRIN1,NAPB,MAP4K4,RAB6B,BCAN,PEG10,EFEMP1,NEFM,ABR,SLC3…
4.94361e-07	3603	259	TF:M12636_1	TF	Factor: MLLT10; motif: CYNNCCNNGGNGCTG; match class: 1	C4A,RASSF2,RPS24,SNAP25,HLA-DPA1,YWHAG,PLTP,DNM1,STXBP1,NEFL,CHN1,SYP,SLC17A7,TNR,FGFR3,VSNL1,DKK3,PIK3R1,STMN2,RAB6B,BCAN,NEFM,ABCA2,SYN1,WSCD1,COL6A2,WLS,VGF,L1CAM,MBP,CLDN11,CSRP1,SYNM,IGFBP3,CARNS1,PRKCB,SULF1,QDPR,PTPRN,SCN3B,SHD,NRXN1,KIF21B,SEZ6,SNCB,AKAP12,UNC13A,IGFBP4,CA2,STAB1,B3GAT1,ACTA2,PIP4K2A,ITGB4,INA,HNRNPUL1,VIPR2,THY1,STX1B,RPH3A,CRLF1,ANXA6,PDPN,SNAP91,SV2B,KBTBD11,PDE2A,SULT…
5.1319e-07	9880	592	TF:M00915	TF	Factor: AP-2; motif: SNNNCCNCAGGCN	CD74,C4A,HSP90AA1,COL1A2,TTYH1,RASSF2,CNP,SNAP25,CAMK2A,CNTN2,CD24,PLTP,DNM1,STXBP1,COL4A2,HIP1R,CHN1,SYP,COL4A1,SLC17A7,RTN3,GPX3,C1QL1,ATCAY,FGFR3,GAS7,PSD2,DKK3,PIK3R1,NRGN,PHYHIP,YWHAZ,FADS2,SLIT1,CADM3,CPLX2,PACSIN1,GRIN1,NAPB,MAP4K4,RAB6B,BCAN,PEG10,SLC38A1,NKAIN4,SEZ6L,SOX4,PADI2,SYN1,WSCD1,COL6A2,MAPK4,PREX1,VGF,OLFM1,PLD3,CHGB,SYNGR1,MBP,CLDN11,CSRP1,SYNM,IGFBP3,MYH11,CARNS1,NPTX1,SLAIN1…
5.27544e-07	9660	581	TF:M00470	TF	Factor: AP-2gamma; motif: GCCYNNGGS	CD74,C4A,GABBR1,TTYH1,CNP,SNAP25,CAMK2A,GPR17,HLA-C,HLA-DPA1,GFAP,YWHAG,CNTN2,CD24,PLTP,DNM1,BCAS1,STXBP1,COL4A2,MAG,CHN1,SYP,COL4A1,SLC17A7,RTN3,TNR,GPX3,C1QL1,FGFR3,SMOC1,GAS7,PSD2,PIK3R1,SIRT2,NRGN,YWHAZ,FADS2,SFRP2,STMN1,SLIT1,CADM3,CPLX2,GRIN1,NAPB,MAP4K4,RAB6B,BCAN,PEG10,TIMP1,NKAIN4,SOX4,ABCA2,PADI2,SYN1,WSCD1,COL6A2,MAPK4,PREX1,OLFM1,PLD3,CHGB,SYNGR1,MBP,CLDN11,CSRP1,FSTL1,IGFBP3,CARNS1,P…
5.28392e-07	10388	617	TF:M10008	TF	Factor: CSX; motif: NKRAGWGS	CD74,C4A,PDGFRA,GABBR1,ATP2B4,TTYH1,CNP,CAMK2A,GPR17,HLA-C,HLA-DPA1,GFAP,YWHAG,CNTN2,PLTP,DNM1,BCAS1,STXBP1,PLP1,MOBP,HIP1R,CHN1,SYP,TNR,C1QL1,FGFR3,SMOC1,GAS7,VSNL1,PSD2,DKK3,PIK3R1,PHYHIP,PDE4DIP,YWHAZ,SFRP2,SLIT1,CADM3,CPLX2,PACSIN1,GRIN1,MAP4K4,RAB6B,BCAN,RPL34,PEG10,SLC38A1,TIMP1,NKAIN4,SEZ6L,PADI2,SYN1,COL6A2,MAPK4,PREX1,VGF,OLFM1,L1CAM,MBP,CSRP1,SYNM,MYH11,CARNS1,NPTX1,PRKCB,SOX10,RNASE1,T…
5.88357e-07	3042	226	TF:M07297	TF	Factor: MAZ; motif: CCCTCCCYCYN	HSP90AA1,COL1A2,STXBP1,COL4A2,HIP1R,COL4A1,RTN3,FGFR3,SMOC1,PSD2,NRGN,STMN1,SLIT1,CADM3,STMN2,MAP4K4,SEZ6L,WLS,MAPK4,ATP1B1,CHGB,MBP,HLA-DPB1,SOX10,ATP2B2,COL20A1,VEGFA,RIMS3,SHD,HPCAL4,CDK18,ETV5,CX3CR1,CLSTN3,PPP2R2C,PTPRF,CA2,B3GAT1,ITGB4,APBB1,PMP22,NELL2,CRLF1,MEF2C,PDPN,ZNF488,KBTBD11,PDE2A,VSTM2A,MGLL,LYPD1,EEF1B2,ADAMTS1,DBN1,IFITM1,ELMO1,CEND1,ENAH,MEGF11,KCNIP3,ADCY2,CHRDL1,GAD1,ITGA3,H…
6.33473e-07	7951	494	TF:M03567	TF	Factor: Sp2; motif: NYSGCCCCGCCCCCY	CD74,PDGFRA,COL1A2,CNP,SNAP25,CAMK2A,GPR17,HLA-C,YWHAG,CNTN2,DNM1,STXBP1,HIP1R,CHN1,SYP,SLC17A7,C1QL1,FGFR3,SMOC1,GAS7,PSD2,DKK3,PIK3R1,NRGN,YWHAZ,STMN1,SLIT1,STMN2,BCAN,NEFM,ABR,NKAIN4,SEZ6L,ABCA2,PADI2,WSCD1,COL6A2,MAPK4,PREX1,VGF,OLFM1,ATP1B1,PLD3,L1CAM,SYNGR1,CLDN11,CSRP1,FSTL1,MCL1,CARNS1,NPTX1,PRKCB,SLAIN1,ATP2B2,VPS13D,TPPP3,QDPR,EDNRB,PTPRN,SCN3B,HSPB6,ENPP2,RIMS3,SHD,HPCAL4,THBS1,LINGO1,…
7.15014e-07	10750	634	TF:M00932	TF	Factor: Sp1; motif: NNGGGGCGGGGNN	CD74,PDGFRA,HSP90AA1,GABBR1,COL1A2,ATP2B4,CNP,SNAP25,CAMK2A,GPR17,HLA-C,YWHAG,CNTN2,HSPA1B,CD24,DNM1,STXBP1,COL4A2,HIP1R,CHN1,SYP,COL4A1,SLC17A7,RTN3,GPX3,C1QL1,FGFR3,SMOC1,GAS7,PSD2,DKK3,PIK3R1,SIRT2,NRGN,YWHAZ,FADS2,STMN1,SLIT1,STMN2,PACSIN1,NAPB,RAB6B,BCAN,RPL34,PEG10,NEFM,ABR,TIMP1,NKAIN4,SPARC,SEZ6L,SOX4,ABCA2,PADI2,SYN1,WSCD1,COL6A2,MAPK4,PREX1,VGF,OLFM1,ATP1B1,PLD3,L1CAM,SYNGR1,CLDN11,CSRP…
7.29547e-07	6901	439	TF:M07249	TF	Factor: ctcf; motif: CCNCNAGRKGGCRSTN	PDGFRA,HSP90AA1,GABBR1,COL1A2,CNP,GPR17,CD24,BCAS1,COL4A2,HIP1R,NEFL,CHN1,COL4A1,RTN3,TNR,GPX3,C1QL1,FGFR3,SMOC1,GAS7,PIK3R1,C1R,NRGN,FADS2,SFRP2,STMN1,CPLX2,PACSIN1,NAPB,MAP4K4,RAB6B,BCAN,NEFM,ABR,NKAIN4,SOX4,ABCA2,PADI2,SYN1,WSCD1,COL6A2,MAPK4,PREX1,OLFM1,ATP1B1,PLD3,L1CAM,SYNGR1,MBP,HLA-DPB1,MYH11,NPTX1,SLAIN1,WSB1,ATP2B2,VPS13D,RNASE1,TF,HSPA2,QDPR,NSF,VEGFA,SCN3B,HSPB6,IFIT3,RIMS3,SHD,THBS1,…
7.85566e-07	8665	530	TF:M09890	TF	Factor: ctcf; motif: YGGCCACCAGRKGGCRSYN	HSP90AA1,COL1A2,TTYH1,GPR17,YWHAG,CD24,PLTP,DNM1,BCAS1,STXBP1,PLP1,HIP1R,CHN1,MAPT,TNR,GPX3,C1QL1,ATCAY,FGFR3,SMOC1,PSD2,DKK3,PIK3R1,C1R,NRGN,PHYHIP,YWHAZ,FADS2,SFRP2,STMN1,SLIT1,CADM3,PACSIN1,NAPB,MAP4K4,RAB6B,BCAN,NEFM,ABR,SLC38A1,NKAIN4,SEZ6L,SOX4,ABCA2,SYN1,WSCD1,MAPK4,PREX1,VGF,OLFM1,ATP1B1,CHGB,L1CAM,SYNGR1,MBP,SYNM,HLA-DPB1,IGFBP3,MCL1,MYH11,CARNS1,SLAIN1,ATP2B2,VPS13D,RNASE1,TF,HSPA2,TPPP…
7.98367e-07	6470	416	TF:M07063	TF	Factor: Sp1; motif: GGGGCGGGGC	CD74,SNAP25,GPR17,HLA-C,YWHAG,DNM1,STXBP1,HIP1R,CHN1,SYP,SLC17A7,C1QL1,FGFR3,SMOC1,GAS7,DKK3,PIK3R1,YWHAZ,STMN1,STMN2,BCAN,NEFM,ABR,TIMP1,NKAIN4,SEZ6L,ABCA2,WSCD1,COL6A2,MAPK4,PREX1,VGF,ATP1B1,PLD3,L1CAM,SYNGR1,CLDN11,CSRP1,FSTL1,MCL1,CARNS1,NPTX1,SLAIN1,QDPR,EDNRB,SCN3B,RIMS3,SHD,HPCAL4,THBS1,KIF21B,SEZ6,EPB41L1,ETV5,SLC12A5,PEG3,UNC13A,CLSTN3,GPM6A,PSD3,PPP2R2C,RUNDC3A,PTPRF,CA2,B3GAT1,SNTA1,PR…
8.22339e-07	12788	731	TF:M12598	TF	Factor: E2F3; motif: NNRGMKGGAR	COL3A1,CD74,PDGFRA,HSP90AA1,GABBR1,COL1A2,ATP2B4,TTYH1,CNP,SNAP25,HLA-DPA1,YWHAG,DNM1,BCAS1,COL4A2,PLP1,HIP1R,CHN1,SYP,COL4A1,MAPT,SLC17A7,RTN3,C1QL1,ATCAY,FGFR3,GAS7,VSNL1,PSD2,DKK3,PIK3R1,SIRT2,NRGN,YWHAZ,FADS2,SFRP2,STMN1,SLIT1,CADM3,CPLX2,GRIN1,RAB6B,BCAN,EFEMP1,NEFM,ABR,SLC38A1,NKAIN4,SEZ6L,WSCD1,COL6A2,WLS,MAPK4,PREX1,VGF,OLFM1,ATP1B1,PLD3,CHGB,L1CAM,SYNGR1,MBP,CLDN11,SYNM,FSTL1,MYH11,NPTX1…
9.50055e-07	6271	405	TF:M00932_1	TF	Factor: Sp1; motif: NNGGGGCGGGGNN; match class: 1	GABBR1,COL1A2,CNP,SNAP25,HLA-C,YWHAG,HSPA1B,DNM1,STXBP1,HIP1R,SYP,SLC17A7,RTN3,C1QL1,FGFR3,GAS7,PSD2,DKK3,PIK3R1,NRGN,YWHAZ,STMN1,SLIT1,STMN2,BCAN,NEFM,ABR,NKAIN4,ABCA2,WSCD1,COL6A2,MAPK4,PREX1,VGF,ATP1B1,L1CAM,SYNGR1,CLDN11,CSRP1,CARNS1,NPTX1,PRKCB,SLAIN1,ATP2B2,VPS13D,TPPP3,VEGFA,PTPRN,SCN3B,HSPB6,ENPP2,RIMS3,SHD,HPCAL4,CAMK2B,NRXN1,KIF21B,SEZ6,ETV5,SNCB,SLC12A5,PEG3,CLSTN3,GPM6A,PSD3,PPP2R2C,R…
1.11614e-06	3337	242	TF:M01587	TF	Factor: FPM315; motif: SRGGGAGGAGGN	TTYH1,PLTP,STXBP1,PLP1,CHN1,RTN3,ATCAY,FGFR3,PSD2,C1R,NRGN,FADS2,PACSIN1,BCAN,NEFM,NKAIN4,SEZ6L,SOX4,COL6A2,MAPK4,OLFM1,PLD3,CHGB,FSTL1,NPTX1,HSPA2,TPPP3,QDPR,FABP7,VEGFA,HPCAL4,LINGO1,NRXN1,CDK18,PPP2R2C,STAB1,SNTA1,PRKAR1B,VIPR2,PLEKHH1,COL6A3,THY1,PAK1,ATP2B1,RNF19A,SV2B,TAGLN3,NDRG4,MAPK8IP2,NOTCH2,RTKN,NGEF,ADAMTS1,MOXD1,IL17D,CHD5,CEND1,GPR37,ENAH,MEGF11,NTN1,CAMKV,CHRDL1,SERPINI1,CNTFR,OSB…
1.1455e-06	4787	324	TF:M10071_1	TF	Factor: Sp1; motif: NGGGGGCGGGGCCNGGGGGGGG; match class: 1	CNP,SNAP25,HLA-C,YWHAG,STXBP1,HIP1R,SYP,SLC17A7,C1QL1,FGFR3,GAS7,PSD2,DKK3,PIK3R1,YWHAZ,STMN1,STMN2,BCAN,NEFM,ABR,NKAIN4,ABCA2,WSCD1,COL6A2,MAPK4,OLFM1,ATP1B1,L1CAM,MCL1,CARNS1,NPTX1,PRKCB,SLAIN1,ATP2B2,VPS13D,TPPP3,ENPP2,RIMS3,SHD,F3,CAMK2B,NRXN1,KIF21B,SEZ6,EPB41L1,SNCB,SLC12A5,PEG3,PSD3,RUNDC3A,PTPRF,CA2,B3GAT1,SNTA1,PRKAR1B,VIPR2,LYNX1,PIP4K2C,NELL2,STX1B,CRLF1,PAK1,CCNL2,ATP2B1,KBTBD11,HSPG2…
1.23313e-06	5263	350	TF:M04797	TF	Factor: Egr-1; motif: CCGCCCMCG	PDGFRA,HSP90AA1,SNAP25,HLA-C,YWHAG,CNTN2,CD24,STXBP1,CHN1,SYP,SLC17A7,RTN3,GPX3,FGFR3,SMOC1,GAS7,PSD2,DKK3,PIK3R1,NRGN,SFRP2,STMN1,CPLX2,GRIN1,NAPB,BCAN,EFEMP1,ABR,NKAIN4,ABCA2,SYN1,WSCD1,COL6A2,MAPK4,PREX1,ATP1B1,MBP,IGFBP3,CARNS1,NPTX1,SLAIN1,WSB1,TPPP3,NSF,GRIA4,VEGFA,PTPRN,SCN3B,RIMS3,THBS1,F3,CAMK2B,SEZ6,CDK18,ETV5,SLC12A5,IGFBP4,PSD3,PPP2R2C,PTPRF,CA2,B3GAT1,SNTA1,ACTA2,PIP4K2A,VIPR2,LYNX1,…
1.25877e-06	12531	718	TF:M04515_1	TF	Factor: E2F-1; motif: WWTGGCGCCAAA; match class: 1	CD74,HLA-DRA,HSP90AA1,GABBR1,COL1A2,ATP2B4,TTYH1,CNP,SNAP25,CAMK2A,HLA-C,HLA-DPA1,GFAP,YWHAG,CD24,DNM1,STXBP1,COL4A2,HIP1R,NEFL,CHN1,SYP,COL4A1,RTN3,GPX3,C1QL1,ATCAY,FGFR3,SMOC1,GAS7,PSD2,DKK3,PIK3R1,SIRT2,NRGN,YWHAZ,FADS2,STMN1,SLIT1,CADM3,CPLX2,PACSIN1,GRIN1,NAPB,MAP4K4,RAB6B,BCAN,RPL34,PEG10,NEFM,NKAIN4,SEZ6L,SOX4,ABCA2,PADI2,SYN1,WSCD1,COL6A2,WLS,MAPK4,PREX1,OLFM1,ATP1B1,CHGB,L1CAM,SYNGR1,MBP…
1.3502e-06	4060	283	TF:M10008_1	TF	Factor: CSX; motif: NKRAGWGS; match class: 1	CD74,C4A,GABBR1,TTYH1,CNP,CAMK2A,HLA-C,HLA-DPA1,GFAP,YWHAG,CNTN2,STXBP1,PLP1,HIP1R,CHN1,SYP,C1QL1,SMOC1,GAS7,PSD2,PIK3R1,PHYHIP,SLIT1,CADM3,PACSIN1,MAP4K4,PEG10,TIMP1,SEZ6L,PADI2,COL6A2,MAPK4,VGF,L1CAM,MBP,SYNM,CARNS1,RNASE1,TF,EDNRB,GRIA4,VEGFA,HSPB6,CHI3L2,RIMS3,SHD,THBS1,F3,ETV5,IGFBP4,CLSTN3,PSD3,PPP2R2C,PTPRF,PIP4K2A,ITGB4,INA,VIPR2,SLC6A17,S100A1,THY1,STX1B,CRLF1,ANXA6,PAK1,AK5,KBTBD11,HSPG…
1.36849e-06	5359	355	TF:M00933_1	TF	Factor: Sp1; motif: CCCCGCCCCN; match class: 1	COL1A2,SNAP25,HLA-C,YWHAG,DNM1,STXBP1,HIP1R,MAG,SYP,SLC17A7,RTN3,C1QL1,FGFR3,GAS7,DKK3,PIK3R1,NRGN,YWHAZ,FADS2,STMN1,SLIT1,STMN2,BCAN,NEFM,ABR,NKAIN4,SOX4,ABCA2,SYN1,WSCD1,COL6A2,MAPK4,PREX1,VGF,ATP1B1,L1CAM,CLDN11,MCL1,CARNS1,NPTX1,SLAIN1,TPPP3,COL20A1,VEGFA,PTPRN,SCN3B,RIMS3,SHD,HPCAL4,NRXN1,KIF21B,SEZ6,ETV5,SNCB,SLC12A5,PEG3,CLSTN3,GPM6A,PSD3,PPP2R2C,RUNDC3A,CA2,B3GAT1,SNTA1,PRKAR1B,HNRNPUL1,V…
1.38022e-06	10557	623	TF:M04869_1	TF	Factor: Egr-1; motif: GCGCATGCG; match class: 1	PDGFRA,HSP90AA1,TTYH1,CNP,SNAP25,HLA-C,YWHAG,CD24,DNM1,STXBP1,COL4A2,NEFL,CHN1,SYP,COL4A1,SLC17A7,RTN3,C1QL1,ATCAY,FGFR3,SMOC1,GAS7,VSNL1,PSD2,DKK3,PIK3R1,NRGN,PHYHIP,YWHAZ,FADS2,SFRP2,STMN1,SLIT1,CADM3,CPLX2,GRIN1,NAPB,MAP4K4,RAB6B,BCAN,PEG10,EFEMP1,NEFM,ABR,SLC38A1,NKAIN4,SEZ6L,SOX4,ABCA2,PADI2,SYN1,WSCD1,COL6A2,MAPK4,PREX1,VGF,OLFM1,ATP1B1,SYNGR1,MBP,CLDN11,CSRP1,SYNM,FSTL1,IGFBP3,MCL1,NPTX1,P…
1.40268e-06	5305	352	TF:M00469	TF	Factor: AP-2alpha; motif: GCCNNNRGS	GABBR1,TTYH1,CNP,SNAP25,CAMK2A,GPR17,HLA-C,GFAP,YWHAG,CD24,DNM1,STXBP1,COL4A2,MAG,CHN1,COL4A1,SLC17A7,C1QL1,FGFR3,GAS7,PIK3R1,SIRT2,NRGN,YWHAZ,FADS2,CADM3,NAPB,MAP4K4,BCAN,TIMP1,NKAIN4,SOX4,ABCA2,WSCD1,MAPK4,PREX1,OLFM1,SYNGR1,MBP,CLDN11,CSRP1,FSTL1,IGFBP3,CARNS1,PRKCB,ATP2B2,VPS13D,COL20A1,PTPRN,SHD,F3,CAMK2B,KIF21B,EPB41L1,PSD3,PPP2R2C,PTPRF,CA2,STAB1,SNTA1,PIP4K2A,ITGB4,PLEKHH1,SLC6A17,CXCL14,…
1.52212e-06	2954	219	TF:M10108_1	TF	Factor: WT1; motif: RGGNGGGGGAGGRGGNGGRG; match class: 1	COL1A2,ATP2B4,TTYH1,SNAP25,PLTP,STXBP1,HIP1R,PSD2,DKK3,FADS2,STMN1,CADM3,STMN2,GRIN1,MAP4K4,RAB6B,PEG10,EFEMP1,NEFM,SEZ6L,WSCD1,WLS,OLFM1,ATP1B1,PLD3,CHGB,SYNGR1,FSTL1,NPTX1,PRKCB,ATP2B2,VEGFA,ENPP2,SHD,HPCAL4,CDK18,PPP2R2C,B3GAT1,COL6A3,NELL2,NPDC1,STX1B,ANXA6,PAK1,ATP2B1,RNF19A,KBTBD11,TMEM151B,MAPK8IP2,NGEF,ADAMTS1,DBN1,CEND1,GPR37,ENAH,MEGF11,CRTAC1,NTN1,SLC6A11,SAMD4A,GAD1,CNTFR,ITPR1,KIF5A,…
1.55607e-06	13705	772	TF:M04515	TF	Factor: E2F-1; motif: WWTGGCGCCAAA	CD74,HLA-DRA,PDGFRA,HSP90AA1,GABBR1,COL1A2,ATP2B4,TTYH1,CNP,SNAP25,CAMK2A,GPR17,HLA-C,HLA-DPA1,GFAP,YWHAG,CNTN2,HSPA1B,CD24,DNM1,STXBP1,COL4A2,MOBP,HIP1R,MAG,NEFL,CHN1,SYP,COL4A1,RTN3,TNR,GPX3,C1QL1,ATCAY,FGFR3,SMOC1,GAS7,VSNL1,PSD2,DKK3,PIK3R1,SIRT2,NRGN,YWHAZ,FADS2,STMN1,SLIT1,CADM3,CPLX2,STMN2,PACSIN1,GRIN1,NAPB,MAP4K4,RAB6B,BCAN,RPL34,PEG10,NEFM,SLC38A1,NKAIN4,SEZ6L,SOX4,ABCA2,PADI2,SYN1,WSCD…
1.66546e-06	14303	799	TF:M08487	TF	Factor: GCMa:Erg; motif: ATGCGGGCGGAARKG	CD74,HLA-DRA,PDGFRA,HSP90AA1,GABBR1,COL1A2,ATP2B4,RASSF2,CNP,RPS24,SNAP25,CAMK2A,GPR17,HLA-DPA1,YWHAG,HSPA1B,CD24,PLTP,DNM1,STXBP1,COL4A2,PLP1,MOBP,HIP1R,MAG,NEFL,CHN1,SYP,COL4A1,SLC17A7,RTN3,TNR,GPX3,C1QL1,ATCAY,FGFR3,POSTN,SMOC1,GAS7,VSNL1,PSD2,DKK3,PIK3R1,NRGN,PHYHIP,PDE4DIP,YWHAZ,FADS2,SFRP2,STMN1,SLIT1,CADM3,CPLX2,STMN2,PACSIN1,GRIN1,NAPB,MAP4K4,RAB6B,HLA-DRB1,BCAN,RPL34,PEG10,EFEMP1,NEFM,AB…
1.94615e-06	8748	532	TF:M01199	TF	Factor: RNF96; motif: BCCCGCRGCC	PDGFRA,HSP90AA1,TTYH1,HLA-C,GFAP,YWHAG,CNTN2,CD24,DNM1,STXBP1,COL4A2,HIP1R,CHN1,SYP,COL4A1,RTN3,C1QL1,FGFR3,SMOC1,GAS7,PSD2,DKK3,PIK3R1,SIRT2,NRGN,PHYHIP,PDE4DIP,YWHAZ,FADS2,SFRP2,STMN1,SLIT1,CPLX2,PACSIN1,GRIN1,NAPB,MAP4K4,RAB6B,BCAN,EFEMP1,ABR,SLC38A1,NKAIN4,SEZ6L,ABCA2,PADI2,SYN1,WSCD1,COL6A2,WLS,MAPK4,PREX1,OLFM1,ATP1B1,PLD3,CHGB,SYNGR1,MBP,SYNM,HLA-DPB1,FSTL1,IGFBP3,NPTX1,PRKCB,SLAIN1,ATP2B2…
2.08681e-06	3532	252	TF:M08952_1	TF	Factor: NF-KAPPAB1; motif: NGGKRNTTYCCCN; match class: 1	CD74,C4A,HSP90AA1,TTYH1,RASSF2,SNAP25,DNM1,HIP1R,RTN3,GPX3,C1QL1,PSD2,PIK3R1,SIRT2,FADS2,GRIN1,MAP4K4,EFEMP1,ABR,COL6A2,MAPK4,PREX1,VGF,FSTL1,MCL1,CARNS1,ATP2B2,VEGFA,HSPB6,SHD,HPCAL4,LINGO1,CAMK2B,NRXN1,KIF21B,EPB41L1,SNCB,UNC13A,PSD3,PPP2R2C,CA2,B3GAT1,PIP4K2A,ITGB4,PRKAR1B,CXCL14,PMP22,NPDC1,STX1B,PDPN,PAK1,RNF19A,SYNE1,CAPS,PDE2A,NDRG4,LYPD1,LGI3,BTF3,AATK,DBN1,CEND1,NR4A1,FKBP10,C6orf62,PPP1…
2.13087e-06	11568	671	TF:M04869	TF	Factor: Egr-1; motif: GCGCATGCG	PDGFRA,HSP90AA1,GABBR1,ATP2B4,TTYH1,CNP,SNAP25,GPR17,HLA-C,YWHAG,CNTN2,HSPA1B,CD24,DNM1,STXBP1,COL4A2,NEFL,CHN1,SYP,COL4A1,SLC17A7,RTN3,C1QL1,ATCAY,FGFR3,SMOC1,GAS7,VSNL1,PSD2,DKK3,PIK3R1,NRGN,PHYHIP,YWHAZ,FADS2,SFRP2,STMN1,SLIT1,CADM3,CPLX2,GRIN1,NAPB,MAP4K4,RAB6B,BCAN,PEG10,EFEMP1,NEFM,ABR,SLC38A1,NKAIN4,SEZ6L,SOX4,ABCA2,PADI2,SYN1,WSCD1,COL6A2,MAPK4,PREX1,VGF,OLFM1,ATP1B1,CHGB,SYNGR1,MBP,CLDN1…
2.75515e-06	5721	373	TF:M04950_1	TF	Factor: Egr-1; motif: NGCGTGCGY; match class: 1	PDGFRA,HSP90AA1,RPS24,SNAP25,HLA-C,YWHAG,CD24,DNM1,COL4A2,MAG,NEFL,CHN1,COL4A1,FGFR3,GAS7,PSD2,PIK3R1,C1R,NRGN,PHYHIP,YWHAZ,FADS2,STMN1,SLIT1,CADM3,PACSIN1,GRIN1,NAPB,MAP4K4,SLC38A1,NKAIN4,SOX4,ABCA2,SYN1,WSCD1,COL6A2,PREX1,OLFM1,SYNGR1,MBP,CLDN11,CSRP1,SYNM,FSTL1,IGFBP3,MCL1,HSPA2,TPPP3,QDPR,GRIA4,LDHA,VEGFA,THBS1,CAMK2B,NRXN1,EPB41L1,SNCB,CLSTN3,PSD3,PPP2R2C,PTPRF,CA2,B3GAT1,ANLN,ACTA2,PIP4K2A,…
2.8741e-06	10288	608	TF:M12704	TF	Factor: ZNF432; motif: NCAGNRCCNSRGRCAGC	CD74,HSP90AA1,GABBR1,COL1A2,TTYH1,RASSF2,CNP,RPS24,SNAP25,GPR17,HLA-C,HLA-DPA1,CNTN2,CD24,DNM1,BCAS1,STXBP1,COL4A2,PLP1,HIP1R,MAG,SYP,COL4A1,SLC17A7,RTN3,TNR,GPX3,C1QL1,ATCAY,FGFR3,SMOC1,GAS7,PSD2,DKK3,PIK3R1,PHYHIP,YWHAZ,FADS2,STMN1,CADM3,CPLX2,PACSIN1,GRIN1,MAP4K4,RAB6B,BCAN,NEFM,ABR,SLC38A1,TIMP1,NKAIN4,SPARC,SEZ6L,ABCA2,PADI2,SYN1,WSCD1,COL6A2,MAPK4,PREX1,VGF,OLFM1,ATP1B1,PLD3,CHGB,L1CAM,SYNG…
3.15662e-06	13586	765	TF:M01240_1	TF	Factor: BEN; motif: CAGCGRNV; match class: 1	HSP90AA1,TTYH1,CNP,SNAP25,GPR17,HLA-C,HLA-DPA1,GFAP,YWHAG,CNTN2,CD24,PLTP,DNM1,STXBP1,COL4A2,HIP1R,MAG,NEFL,CHN1,SYP,COL4A1,RTN3,GPX3,C1QL1,ATCAY,FGFR3,SMOC1,GAS7,VSNL1,PSD2,DKK3,PIK3R1,SIRT2,NRGN,PHYHIP,PDE4DIP,YWHAZ,FADS2,SFRP2,STMN1,SLIT1,CADM3,CPLX2,STMN2,PACSIN1,GRIN1,NAPB,MAP4K4,RAB6B,BCAN,PEG10,EFEMP1,NEFM,ABR,SLC38A1,TIMP1,NKAIN4,SEZ6L,ABCA2,PADI2,SYN1,WSCD1,COL6A2,MAPK4,PREX1,VGF,OLFM1,A…
3.23258e-06	2259	176	TF:M07208_1	TF	Factor: EGR1; motif: NCNCCGCCCCCGCN; match class: 1	HLA-DRA,HSP90AA1,SNAP25,YWHAG,STXBP1,SYP,SLC17A7,DKK3,PIK3R1,PEG10,ABR,NKAIN4,ABCA2,SYN1,WSCD1,WLS,PREX1,ATP1B1,PLD3,CARNS1,NPTX1,PRKCB,SLAIN1,VEGFA,HPCAL4,CAMK2B,KIF21B,ETV5,CLSTN3,PPP2R2C,B3GAT1,STX1B,CRLF1,PAK1,AK5,ATP2B1,KBTBD11,HSPG2,CDK6,TMEM151B,MAPK8IP2,NGEF,ADAMTS1,CHD5,TUBA4A,DBN1,CEND1,ENAH,KCNIP3,ADCY2,GFRA1,NTN1,SAMD4A,GAD1,ARHGEF10L,SYNE2,ST8SIA3,GABRB3,BAG3,JPH3,MADD,ELOVL2,CPNE5,L…
3.32331e-06	13938	781	TF:M04863	TF	Factor: TF3C-beta; motif: CCNGGAGGGCTTCCTGGAGGAG	C4A,PDGFRA,HSP90AA1,GABBR1,RASSF2,RPS24,SNAP25,CAMK2A,GPR17,HLA-C,HLA-DPA1,GFAP,YWHAG,CNTN2,HSPA1B,CD24,PLTP,STXBP1,COL4A2,PLP1,HIP1R,MAG,CHN1,COL4A1,MAPT,SLC17A7,TNR,GPX3,C1QL1,ATCAY,FGFR3,ERMN,GAS7,PSD2,DKK3,PIK3R1,SIRT2,NRGN,PHYHIP,PDE4DIP,YWHAZ,FADS2,SFRP2,STMN1,SLIT1,CADM3,CPLX2,PACSIN1,GRIN1,NAPB,MAP4K4,RAB6B,BCAN,RPL34,NEFM,ABR,SLC38A1,NKAIN4,SPARC,SEZ6L,ABCA2,PADI2,SYN1,WSCD1,COL6A2,WLS,M…
3.5519e-06	5547	363	TF:M12660	TF	Factor: SATB2; motif: GSCGCTGTCCNNGGTGCTGN	C4A,HSP90AA1,GABBR1,COL1A2,RPS24,SNAP25,GPR17,HLA-DPA1,CNTN2,HSPA1B,DNM1,STXBP1,COL4A2,HIP1R,NEFL,CHN1,SYP,COL4A1,SLC17A7,TNR,FGFR3,SMOC1,SIRT2,FADS2,SLIT1,CPLX2,STMN2,GRIN1,RAB6B,BCAN,RPL34,NEFM,SLC38A1,ABCA2,SYN1,COL6A2,VGF,ATP1B1,CHGB,L1CAM,MBP,CLDN11,HLA-DPB1,IGFBP3,CARNS1,PRKCB,ATP2B2,HSPA2,QDPR,COL20A1,PTPRN,SCN3B,IFIT3,MGP,SHD,HPCAL4,F3,LINGO1,NRXN1,SEZ6,SNCB,AKAP12,PEG3,UNC13A,CX3CR1,PPP2…
3.91754e-06	8605	523	TF:M09724	TF	Factor: DATF1; motif: SNGGRRGCWGNGGG	CD74,HLA-DRA,PDGFRA,HSP90AA1,ATP2B4,TTYH1,RASSF2,SNAP25,CAMK2A,GPR17,HLA-C,HLA-DPA1,GFAP,YWHAG,CNTN2,HSPA1B,CD24,PLTP,STXBP1,COL4A2,PLP1,MOBP,MAG,CHN1,SYP,COL4A1,MAPT,RTN3,GPX3,C1QL1,ATCAY,FGFR3,VSNL1,PSD2,PIK3R1,C1R,PHYHIP,PDE4DIP,SFRP2,STMN1,SLIT1,CPLX2,PACSIN1,GRIN1,NAPB,MAP4K4,ABR,SLC38A1,TIMP1,SPARC,SEZ6L,WSCD1,COL6A2,MAPK4,PREX1,ATP1B1,PLD3,CHGB,SYNGR1,MBP,CLDN11,CSRP1,SYNM,HLA-DPB1,FSTL1,N…
4.03501e-06	3106	226	TF:M09760_1	TF	Factor: DPF2; motif: NYCACYTCCYCNYYCY; match class: 1	PDGFRA,ATP2B4,CNP,CAMK2A,GPR17,YWHAG,PLTP,STXBP1,HIP1R,SYP,SMOC1,PSD2,PIK3R1,FADS2,STMN2,PACSIN1,GRIN1,MAP4K4,RAB6B,NEFM,TIMP1,PADI2,WLS,OLFM1,ATP1B1,FSTL1,MYH11,ATP2B2,COL20A1,LDHA,SHD,HOPX,KIF21B,SEZ6,CDK18,UNC13A,CX3CR1,CLSTN3,STAB1,B3GAT1,PIP4K2A,ITGB4,PRKAR1B,APBB1,COL6A3,NPDC1,THY1,STX1B,PAK1,ATP2B1,RNF19A,TMEM151B,CALN1,NDRG4,LYPD1,RAPGEF5,DBN1,BSG,ELMO1,ENAH,PPP1R16B,NTN1,SAMD4A,ITGA3,SER…
4.33979e-06	4069	281	TF:M09972_1	TF	Factor: BTEB2; motif: WGGGTGKGGCNGGN; match class: 1	HLA-DRA,GABBR1,TTYH1,SNAP25,GPR17,GFAP,YWHAG,CNTN2,PLTP,PLP1,SLC17A7,C1QL1,ATCAY,FGFR3,SMOC1,DKK3,PIK3R1,PDE4DIP,YWHAZ,STMN1,STMN2,RAB6B,BCAN,NEFM,ABR,SEZ6L,PADI2,WSCD1,COL6A2,WLS,L1CAM,CLDN11,CARNS1,PRKCB,SLAIN1,SOX10,ATP2B2,TPPP3,RIMS3,SHD,HPCAL4,LINGO1,CAMK2B,KIF21B,EPB41L1,SNCB,SLC12A5,PEG3,CLSTN3,PPP2R2C,RUNDC3A,CA2,B3GAT1,ITGB4,PRKAR1B,APBB1,SLC6A17,NELL2,THY1,STX1B,CRLF1,ANXA6,PAK1,CCNL2,H…
5.26071e-06	4362	297	TF:M09897	TF	Factor: Egr-1; motif: NNNNGCGKGGGYGGNRN	HSP90AA1,SNAP25,HLA-C,YWHAG,STXBP1,HIP1R,NEFL,SYP,SLC17A7,FGFR3,DKK3,C1R,NRGN,PHYHIP,SFRP2,STMN1,CADM3,GRIN1,MAP4K4,PEG10,ABR,NKAIN4,ABCA2,PADI2,WSCD1,MAPK4,PREX1,ATP1B1,PLD3,CHGB,SYNGR1,FSTL1,NPTX1,SLAIN1,COL20A1,VEGFA,SCN3B,RIMS3,THBS1,LINGO1,CAMK2B,CDK18,ETV5,AKAP12,IGFBP4,PSD3,PPP2R2C,PTPRF,B3GAT1,ACTA2,INA,LYNX1,CXCL14,STX1B,ANXA6,PAK1,AK5,CCNL2,RNF19A,KBTBD11,HSPG2,TMEM151B,LGI3,NGEF,RAPGEF…
5.99584e-06	4529	306	TF:M00807	TF	Factor: Egr; motif: GTGGGSGCRRS	PDGFRA,RPS24,SNAP25,YWHAG,PLTP,COL4A2,HIP1R,NEFL,CHN1,SYP,COL4A1,SLC17A7,GAS7,PSD2,C1R,YWHAZ,FADS2,SFRP2,STMN1,SLIT1,GRIN1,MAP4K4,BCAN,PEG10,EFEMP1,ABCA2,PADI2,SYN1,WSCD1,COL6A2,ATP1B1,CHGB,L1CAM,SYNGR1,MBP,FSTL1,MCL1,MYH11,CARNS1,NPTX1,SLAIN1,WSB1,SULF1,TPPP3,HPCAL4,DCTN1,CAMK2B,KIF21B,EPB41L1,AKAP12,PEG3,PSD3,PPP2R2C,PTPRF,CLASP2,B3GAT1,SNTA1,PIP4K2A,PRKAR1B,INA,S100A1,STX1B,CRLF1,PAK1,AK5,ATP2…
6.46048e-06	13081	740	TF:M08441_1	TF	Factor: AP-2gamma:Elk-1; motif: NGCCKNRGGSGRCGGAAGTG; match class: 1	PDGFRA,HSP90AA1,GABBR1,COL1A2,TTYH1,CNP,RPS24,GPR17,HLA-C,HLA-DPA1,GFAP,YWHAG,CNTN2,CD24,PLTP,DNM1,STXBP1,COL4A2,HIP1R,MAG,NEFL,SYP,COL4A1,SLC17A7,RTN3,C1QL1,ATCAY,FGFR3,SMOC1,GAS7,VSNL1,PSD2,DKK3,PIK3R1,C1R,SIRT2,NRGN,YWHAZ,FADS2,SFRP2,STMN1,SLIT1,CPLX2,PACSIN1,GRIN1,NAPB,MAP4K4,RAB6B,BCAN,RPL34,PEG10,EFEMP1,NEFM,ABR,SLC38A1,TIMP1,NKAIN4,SEZ6L,SOX4,ABCA2,SYN1,WSCD1,COL6A2,WLS,MAPK4,PREX1,VGF,OLF…
6.59362e-06	9644	574	TF:M12636	TF	Factor: MLLT10; motif: CYNNCCNNGGNGCTG	C4A,GABBR1,COL1A2,RASSF2,RPS24,SNAP25,GPR17,HLA-DPA1,YWHAG,CNTN2,HSPA1B,CD24,PLTP,DNM1,STXBP1,HIP1R,NEFL,CHN1,SYP,MAPT,SLC17A7,RTN3,TNR,GPX3,FGFR3,GAS7,VSNL1,PSD2,DKK3,PIK3R1,C1R,PDE4DIP,FADS2,SFRP2,CPLX2,STMN2,PACSIN1,GRIN1,MAP4K4,RAB6B,BCAN,RPL34,EFEMP1,NEFM,ABR,SLC38A1,NKAIN4,SEZ6L,ABCA2,PADI2,SYN1,WSCD1,COL6A2,WLS,PREX1,VGF,OLFM1,ATP1B1,CHGB,L1CAM,MBP,CLDN11,CSRP1,SYNM,HLA-DPB1,FSTL1,IGFBP3,M…
7.52551e-06	6572	416	TF:M02090_1	TF	Factor: E2F-4; motif: GCGGGAAANA; match class: 1	PDGFRA,GABBR1,ATP2B4,TTYH1,RASSF2,SNAP25,COL4A2,MAG,CHN1,COL4A1,SLC17A7,RTN3,TNR,VSNL1,PSD2,DKK3,PIK3R1,SIRT2,NRGN,YWHAZ,FADS2,SFRP2,STMN2,PACSIN1,NAPB,MAP4K4,PEG10,NEFM,SLC38A1,NKAIN4,SEZ6L,SYN1,WSCD1,COL6A2,WLS,MAPK4,PREX1,CHGB,SYNGR1,CLDN11,CSRP1,SYNM,FSTL1,MYH11,CARNS1,NPTX1,ATP2B2,TPPP3,EDNRB,GRIA4,LDHA,VEGFA,PTPRN,SHD,THBS1,F3,CAMK2B,EPB41L1,ETV5,PEG3,CLSTN3,PTPRF,CLASP2,CA2,B3GAT1,SNTA1,PR…
7.66e-06	11404	660	TF:M11601_1	TF	Factor: TCF-1; motif: ACATCGRGRCGCTGW; match class: 1	HSP90AA1,GABBR1,COL1A2,TTYH1,CNP,RPS24,SNAP25,CAMK2A,GPR17,HLA-C,HLA-DPA1,GFAP,YWHAG,CNTN2,HSPA1B,CD24,DNM1,STXBP1,COL4A2,HIP1R,MAG,NEFL,CHN1,COL4A1,SLC17A7,RTN3,GPX3,C1QL1,ATCAY,FGFR3,SMOC1,GAS7,PSD2,DKK3,PIK3R1,NRGN,PHYHIP,YWHAZ,FADS2,SFRP2,STMN1,SLIT1,PACSIN1,GRIN1,NAPB,MAP4K4,RAB6B,BCAN,RPL34,PEG10,EFEMP1,NEFM,ABR,NKAIN4,SEZ6L,SOX4,ABCA2,PADI2,SYN1,WSCD1,COL6A2,MAPK4,PREX1,VGF,OLFM1,ATP1B1,L1…
7.99109e-06	3285	235	TF:M09968	TF	Factor: KLF15; motif: RGGGMGGRGNNGGGGGNGG	HLA-DRA,SNAP25,PLTP,PLP1,HIP1R,SYP,SLC17A7,FGFR3,PSD2,DKK3,C1R,YWHAZ,CADM3,MAP4K4,BCAN,PEG10,NEFM,ABR,NKAIN4,SYN1,COL6A2,OLFM1,ATP1B1,FSTL1,MCL1,MYH11,CARNS1,SCN3B,ENPP2,SHD,F3,CAMK2B,NRXN1,KIF21B,CDK18,PSD3,PPP2R2C,RUNDC3A,B3GAT1,APBB1,VIPR2,PLEKHH1,S100A1,THY1,STX1B,CRLF1,MEF2C,PAK1,RNF19A,KBTBD11,SULT4A1,MAPK8IP2,PHC2,NGEF,ADAMTS1,RAPGEF5,SYT7,CEND1,NR4A1,GPR37,ENAH,FKBP10,CRTAC1,SAMD4A,GAD1,I…
8.5208e-06	2189	170	TF:M03896_1	TF	Factor: EGR1; motif: NACGCCCACGCANW; match class: 1	PDGFRA,HSP90AA1,SNAP25,STXBP1,COL4A2,COL4A1,C1QL1,FGFR3,PIK3R1,NRGN,ABR,NKAIN4,ABCA2,SYN1,VGF,ATP1B1,SYNGR1,NPTX1,SLAIN1,WSB1,NSF,VEGFA,THBS1,CAMK2B,IGFBP4,PSD3,PPP2R2C,PTPRF,B3GAT1,PIP4K2A,STX1B,CRLF1,ZNF488,RNF19A,SV2B,KBTBD11,HSPG2,MGLL,CDK5R1,LGI3,NGEF,CHD5,DBN1,C6orf62,KCNIP3,ADCY2,NTN1,SLC6A11,CAMKV,EEPD1,CNTFR,PCSK6,SYNE2,PLLP,GABRB3,ID1,RASGRF1,VWA1,JPH3,MADD,ELOVL2,RHBDL3,GADD45A,ELAVL3,…
9.78418e-06	3068	222	TF:M07397_1	TF	Factor: ZBP89; motif: CCCCKCCCCCNN; match class: 1	HLA-DRA,SNAP25,YWHAG,STXBP1,HIP1R,MAG,SLC17A7,FGFR3,PIK3R1,NRGN,FADS2,STMN2,BCAN,NEFM,ABR,NKAIN4,SYN1,WSCD1,WLS,VGF,PLD3,L1CAM,CARNS1,NPTX1,SLAIN1,TPPP3,COL20A1,VEGFA,RIMS3,SHD,KIF21B,ETV5,SLC12A5,CLSTN3,CA2,B3GAT1,SNTA1,PRKAR1B,PIP4K2C,STX1B,CRLF1,PAK1,SNAP91,HSPG2,CDK6,TMEM151B,MAPK8IP2,PHC2,ADAMTS1,TUBA4A,DBN1,BSG,CEND1,GPR37,ENAH,FKBP10,GFRA1,NTN1,CAMKV,GAD1,ARHGEF10L,EEPD1,CNTFR,OSBPL11,KIF5…
9.84286e-06	10554	618	TF:M00444	TF	Factor: VDR; motif: GGGKNARNRRGGWSA	C4A,PDGFRA,GABBR1,ATP2B4,TTYH1,RASSF2,SNAP25,CAMK2A,HLA-C,HLA-DPA1,GFAP,YWHAG,CNTN2,PLTP,STXBP1,COL4A2,PLP1,MAG,CHN1,SYP,COL4A1,SLC17A7,TNR,C1QL1,ATCAY,FGFR3,POSTN,VSNL1,PSD2,PIK3R1,C1R,NRGN,PHYHIP,FADS2,SLIT1,CADM3,CPLX2,STMN2,PACSIN1,NAPB,MAP4K4,RAB6B,BCAN,PEG10,NEFM,ABR,SLC38A1,TIMP1,NKAIN4,SPARC,SEZ6L,ABCA2,PADI2,SYN1,WSCD1,COL6A2,WLS,MAPK4,PREX1,VGF,OLFM1,PLD3,CHGB,L1CAM,MBP,CSRP1,HLA-DPB1,I…
1.08483e-05	6137	392	TF:M00196_1	TF	Factor: Sp1; motif: NGGGGGCGGGGYN; match class: 1	COL1A2,CNP,SNAP25,HLA-C,YWHAG,HSPA1B,DNM1,STXBP1,HIP1R,SYP,SLC17A7,RTN3,C1QL1,FGFR3,GAS7,PSD2,DKK3,PIK3R1,YWHAZ,STMN1,SLIT1,STMN2,BCAN,ABR,NKAIN4,ABCA2,PADI2,COL6A2,MAPK4,PREX1,ATP1B1,L1CAM,SYNGR1,CLDN11,CSRP1,CARNS1,NPTX1,PRKCB,SLAIN1,ATP2B2,VPS13D,TPPP3,VEGFA,PTPRN,SCN3B,HSPB6,ENPP2,RIMS3,SHD,CAMK2B,NRXN1,KIF21B,SEZ6,SNCB,SLC12A5,PEG3,CLSTN3,GPM6A,PSD3,PPP2R2C,RUNDC3A,CA2,B3GAT1,ANLN,SNTA1,PIP4…
1.15155e-05	2297	176	TF:M13146_1	TF	Factor: ZNF232; motif: NCAGCASCNNGGNCAGCGCC; match class: 1	SNAP25,GPR17,DNM1,SYP,FGFR3,GAS7,GRIN1,MAP4K4,BCAN,NEFM,ABR,ABCA2,PREX1,VGF,ATP1B1,L1CAM,MBP,CSRP1,PRKCB,VPS13D,QDPR,SCN3B,SHD,NRXN1,SEZ6,PPP2R2C,CA2,STAB1,PIP4K2A,ITGB4,INA,HNRNPUL1,CRLF1,PDE2A,TMEM151B,MAPK8IP2,NOTCH2,IL17D,CHD5,ENAH,ADCY2,NTN1,EEPD1,SYNE2,ASTN2,PLLP,GABRB3,DGKZ,EFS,SOCS3,RASGRF1,JPH3,SPRY4,USH1C,FARP1,INPP5F,RHBDL3,CD44,C3orf70,TTYH2,FBLN1,RDH10,MAL,ITPKB,KNDC1,ST6GAL2,DSCAM,K…
1.23013e-05	8623	521	TF:M04106_1	TF	Factor: RUNX2; motif: NRACCGCAAACCGCAN; match class: 1	HSP90AA1,GABBR1,COL1A2,CNP,RPS24,SNAP25,CAMK2A,GPR17,HLA-DPA1,CD24,PLTP,DNM1,STXBP1,COL4A2,MOBP,HIP1R,NEFL,CHN1,COL4A1,SMOC1,GAS7,DKK3,PIK3R1,YWHAZ,STMN1,SLIT1,CPLX2,PACSIN1,GRIN1,MAP4K4,RAB6B,RPL34,PEG10,ABR,SLC38A1,TIMP1,NKAIN4,SPARC,SOX4,ABCA2,PADI2,SYN1,WSCD1,COL6A2,MAPK4,PREX1,OLFM1,PLD3,CHGB,L1CAM,SYNGR1,CLDN11,SYNM,FSTL1,IGFBP3,NPTX1,PRKCB,SOX10,TPPP3,COL20A1,VEGFA,SCN3B,HSPB6,SHD,THBS1,F3…
1.26996e-05	4923	326	TF:M10056	TF	Factor: DRRS; motif: GNNGGGWGGG	ATP2B4,GPR17,CNTN2,STXBP1,COL4A2,MOBP,HIP1R,COL4A1,SLC17A7,GPX3,ATCAY,DKK3,PIK3R1,NRGN,PHYHIP,YWHAZ,SFRP2,SLIT1,CADM3,PACSIN1,SEZ6L,PADI2,SYN1,COL6A2,MAPK4,VGF,ATP1B1,PLD3,L1CAM,CSRP1,CARNS1,SOX10,NSF,COL20A1,VEGFA,SCN3B,HSPB6,SHD,HPCAL4,KIF21B,EPB41L1,CDK18,ETV5,AKAP12,SLC12A5,PEG3,CLSTN3,GPM6A,PPP2R2C,RUNDC3A,PTPRF,CLASP2,STAB1,B3GAT1,ANLN,SNTA1,ITGB4,PRKAR1B,APBB1,HNRNPUL1,PIP4K2C,S100A1,THY1,…
1.46773e-05	15279	838	TF:M10438_1	TF	Factor: ZF5; motif: GGSGCGCGS; match class: 1	PDGFRA,HSP90AA1,GABBR1,COL1A2,TTYH1,CNP,RPS24,SNAP25,CAMK2A,GPR17,HLA-C,HLA-DPA1,YWHAG,CNTN2,HSPA1B,CD24,PLTP,DNM1,STXBP1,COL4A2,HIP1R,NEFL,CHN1,SYP,COL4A1,SLC17A7,RTN3,TNR,GPX3,C1QL1,ATCAY,FGFR3,SMOC1,GAS7,VSNL1,PSD2,DKK3,PIK3R1,SIRT2,NRGN,PHYHIP,PDE4DIP,YWHAZ,FADS2,SFRP2,STMN1,SLIT1,CADM3,CPLX2,STMN2,PACSIN1,GRIN1,NAPB,MAP4K4,RAB6B,BCAN,PEG10,EFEMP1,NEFM,ABR,SLC38A1,TIMP1,NKAIN4,SPARC,SEZ6L,SOX…
1.58385e-05	10538	616	TF:M04516_1	TF	Factor: E2F-1; motif: TTTGGCGCCAAA; match class: 1	HLA-DRA,HSP90AA1,GABBR1,COL1A2,TTYH1,CNP,SNAP25,HLA-C,HLA-DPA1,GFAP,YWHAG,CD24,DNM1,STXBP1,COL4A2,HIP1R,NEFL,CHN1,SYP,COL4A1,C1QL1,ATCAY,FGFR3,SMOC1,GAS7,DKK3,PIK3R1,SIRT2,NRGN,YWHAZ,FADS2,STMN1,SLIT1,CADM3,CPLX2,PACSIN1,NAPB,MAP4K4,RAB6B,RPL34,PEG10,NEFM,NKAIN4,SOX4,ABCA2,PADI2,SYN1,WSCD1,COL6A2,WLS,MAPK4,PREX1,OLFM1,ATP1B1,L1CAM,SYNGR1,CLDN11,CSRP1,FSTL1,IGFBP3,MCL1,CARNS1,NPTX1,PRKCB,SLAIN1,SO…
2.33514e-05	11711	672	TF:M04516	TF	Factor: E2F-1; motif: TTTGGCGCCAAA	HLA-DRA,HSP90AA1,GABBR1,COL1A2,ATP2B4,TTYH1,CNP,SNAP25,CAMK2A,GPR17,HLA-C,HLA-DPA1,GFAP,YWHAG,CD24,DNM1,STXBP1,COL4A2,HIP1R,NEFL,CHN1,SYP,COL4A1,TNR,GPX3,C1QL1,ATCAY,FGFR3,SMOC1,GAS7,VSNL1,DKK3,PIK3R1,SIRT2,NRGN,YWHAZ,FADS2,STMN1,SLIT1,CADM3,CPLX2,PACSIN1,GRIN1,NAPB,MAP4K4,RAB6B,BCAN,RPL34,PEG10,NEFM,SLC38A1,NKAIN4,SOX4,ABCA2,PADI2,SYN1,WSCD1,COL6A2,WLS,MAPK4,PREX1,OLFM1,ATP1B1,L1CAM,SYNGR1,MBP,C…
2.36029e-05	7603	467	TF:M09602	TF	Factor: ctcf; motif: NNNCCASYAGRKGGCRSYNN	CD74,HSP90AA1,COL1A2,TTYH1,GPR17,CD24,PLTP,DNM1,STXBP1,PLP1,CHN1,MAPT,TNR,GPX3,C1QL1,ATCAY,FGFR3,SMOC1,DKK3,PIK3R1,C1R,NRGN,FADS2,SFRP2,STMN1,SLIT1,CADM3,CPLX2,PACSIN1,NAPB,MAP4K4,RAB6B,BCAN,NEFM,SLC38A1,NKAIN4,SEZ6L,SOX4,ABCA2,SYN1,WSCD1,MAPK4,PREX1,VGF,OLFM1,ATP1B1,CHGB,L1CAM,SYNGR1,MBP,SYNM,MCL1,MYH11,SLAIN1,ATP2B2,VPS13D,RNASE1,TF,HSPA2,TPPP3,QDPR,NSF,COL20A1,SCN3B,SHD,THBS1,F3,LINGO1,KIF21B,…
2.39395e-05	16673	897	TF:M11529	TF	Factor: E2F-2; motif: GCGCGCGCNCS	CD74,C4A,PDGFRA,HSP90AA1,GABBR1,COL1A2,ATP2B4,TTYH1,RASSF2,CNP,RPS24,SNAP25,CAMK2A,GPR17,HLA-C,HLA-DPA1,GFAP,YWHAG,CNTN2,HSPA1B,CD24,PLTP,DNM1,STXBP1,COL4A2,MOBP,HIP1R,MAG,NEFL,CHN1,SYP,COL4A1,SLC17A7,RTN3,TNR,GPX3,C1QL1,ATCAY,FGFR3,SMOC1,GAS7,VSNL1,PSD2,DKK3,PIK3R1,C1R,SIRT2,NRGN,PHYHIP,PDE4DIP,YWHAZ,FADS2,SFRP2,STMN1,SLIT1,CADM3,CPLX2,STMN2,PACSIN1,GRIN1,NAPB,MAP4K4,RAB6B,BCAN,RPL34,PEG10,EFEMP…
2.57608e-05	14345	795	TF:M09894_1	TF	Factor: E2F-4; motif: SNGGGCGGGAANN; match class: 1	CD74,PDGFRA,HSP90AA1,GABBR1,COL1A2,ATP2B4,TTYH1,CNP,RPS24,SNAP25,GPR17,HLA-C,HLA-DPA1,YWHAG,CNTN2,HSPA1B,CD24,PLTP,DNM1,STXBP1,COL4A2,HIP1R,NEFL,CHN1,SYP,COL4A1,MAPT,SLC17A7,RTN3,GPX3,C1QL1,FGFR3,SMOC1,GAS7,VSNL1,PSD2,DKK3,PIK3R1,SIRT2,NRGN,YWHAZ,FADS2,SFRP2,STMN1,SLIT1,CADM3,CPLX2,STMN2,PACSIN1,GRIN1,NAPB,MAP4K4,RAB6B,BCAN,RPL34,PEG10,NEFM,ABR,SLC38A1,TIMP1,NKAIN4,SPARC,SEZ6L,ABCA2,PADI2,SYN1,WS…
2.6306e-05	3591	250	TF:M12732_1	TF	Factor: ZNF532; motif: NGGRGCTGGG; match class: 1	COL1A2,TTYH1,HLA-DPA1,GFAP,YWHAG,CNTN2,CD24,PLTP,HIP1R,SYP,PSD2,NRGN,PDE4DIP,STMN1,CADM3,MAP4K4,RAB6B,BCAN,PEG10,NEFM,TIMP1,NKAIN4,SEZ6L,ABCA2,PADI2,COL6A2,ATP1B1,MBP,SYNM,FSTL1,MYH11,CARNS1,NPTX1,ATP2B2,VPS13D,VEGFA,IFIT3,SHD,HPCAL4,THBS1,LINGO1,DCTN1,NRXN1,KIF21B,SEZ6,EPB41L1,SNCB,AKAP12,IGFBP4,PSD3,PPP2R2C,PTPRF,PIP4K2A,ITGB4,INA,APBB1,VIPR2,SLC6A17,NELL2,THY1,CRLF1,CCNL2,HSPG2,TMEM151B,NDRG4,…
2.8733e-05	7962	485	TF:M09970	TF	Factor: KLF3; motif: NNNNNNGGGCGGGGCNNGN	GABBR1,COL1A2,TTYH1,CNP,SNAP25,HLA-C,YWHAG,CD24,STXBP1,HIP1R,SYP,SLC17A7,RTN3,C1QL1,FGFR3,SMOC1,GAS7,PSD2,DKK3,PIK3R1,NRGN,PDE4DIP,YWHAZ,FADS2,STMN1,SLIT1,STMN2,RAB6B,BCAN,PEG10,NEFM,ABR,NKAIN4,SEZ6L,SOX4,ABCA2,PADI2,SYN1,WSCD1,COL6A2,MAPK4,PREX1,VGF,OLFM1,ATP1B1,PLD3,L1CAM,SYNGR1,CLDN11,CSRP1,MCL1,CARNS1,NPTX1,PRKCB,SLAIN1,WSB1,ATP2B2,VPS13D,TPPP3,QDPR,EDNRB,VEGFA,SCN3B,HSPB6,RIMS3,SHD,HPCAL4,TH…
2.97316e-05	7057	438	TF:M12183	TF	Factor: KLF14; motif: NRCCACRCCCMCN	PDGFRA,HSP90AA1,COL1A2,RPS24,SNAP25,CAMK2A,GPR17,HLA-C,YWHAG,CD24,PLTP,DNM1,STXBP1,HIP1R,CHN1,SYP,SLC17A7,RTN3,GPX3,C1QL1,FGFR3,GAS7,PSD2,DKK3,PIK3R1,SIRT2,NRGN,YWHAZ,FADS2,STMN1,CADM3,STMN2,GRIN1,BCAN,ABR,NKAIN4,SEZ6L,ABCA2,PADI2,WSCD1,COL6A2,MAPK4,PREX1,OLFM1,PLD3,CHGB,L1CAM,SYNGR1,CLDN11,FSTL1,MYH11,CARNS1,NPTX1,PRKCB,SLAIN1,TPPP3,PTPRN,HSPB6,ENPP2,RIMS3,SHD,HPCAL4,THBS1,F3,LINGO1,CAMK2B,KIF21…
3.1041e-05	2766	202	TF:M01873_1	TF	Factor: Egr-1; motif: GCGGGGGCGG; match class: 1	HSP90AA1,SNAP25,YWHAG,STXBP1,SYP,SLC17A7,C1QL1,FGFR3,GAS7,PIK3R1,MAP4K4,PEG10,ABR,NKAIN4,SEZ6L,ABCA2,SYN1,WSCD1,PREX1,ATP1B1,SYNGR1,CLDN11,NPTX1,SLAIN1,NSF,VEGFA,THBS1,CAMK2B,KIF21B,ETV5,IGFBP4,PPP2R2C,PTPRF,B3GAT1,INA,VIPR2,STX1B,CRLF1,PAK1,AK5,ATP2B1,SV2B,KBTBD11,HSPG2,TMEM151B,MGLL,CDK5R1,RTKN,LGI3,NGEF,CHD5,DBN1,IFITM1,NR4A1,ENAH,C6orf62,CRTAC1,KCNIP3,ADCY2,GFRA1,NTN1,SLC6A11,CAMKV,SAMD4A,ARH…
3.45675e-05	8854	530	TF:M12593	TF	Factor: CTCF; motif: NNRSYGCCMCCTGSTGGCCN	CD74,HSP90AA1,COL1A2,TTYH1,RASSF2,GPR17,CD24,PLTP,DNM1,STXBP1,COL4A2,PLP1,HIP1R,COL4A1,MAPT,TNR,GPX3,C1QL1,ATCAY,FGFR3,SMOC1,GAS7,DKK3,PIK3R1,C1R,SIRT2,NRGN,YWHAZ,FADS2,SFRP2,STMN1,SLIT1,CADM3,CPLX2,PACSIN1,NAPB,MAP4K4,RAB6B,BCAN,NEFM,ABR,SLC38A1,NKAIN4,SEZ6L,SOX4,ABCA2,PADI2,SYN1,WSCD1,MAPK4,PREX1,VGF,OLFM1,ATP1B1,CHGB,L1CAM,SYNGR1,MBP,SYNM,HLA-DPB1,MCL1,MYH11,NPTX1,SLAIN1,ATP2B2,VPS13D,RNASE1,T…
3.52302e-05	4858	320	TF:M12704_1	TF	Factor: ZNF432; motif: NCAGNRCCNSRGRCAGC; match class: 1	HSP90AA1,CNP,GPR17,CNTN2,COL4A2,COL4A1,ATCAY,FGFR3,SMOC1,GAS7,PIK3R1,PHYHIP,YWHAZ,STMN1,CPLX2,PACSIN1,GRIN1,MAP4K4,RAB6B,BCAN,NEFM,TIMP1,SEZ6L,ABCA2,PADI2,COL6A2,PREX1,VGF,OLFM1,MBP,CSRP1,SYNM,IGFBP3,NPTX1,PRKCB,SLAIN1,ATP2B2,VPS13D,QDPR,COL20A1,PTPRN,HSPB6,SHD,THBS1,LINGO1,NRXN1,KIF21B,SEZ6,ETV5,SNCB,CX3CR1,PPP2R2C,B3GAT1,SNTA1,PRKAR1B,INA,VIPR2,LYNX1,SLC6A17,CXCL14,NPDC1,CRLF1,PAK1,ATP2B1,SV2B,…
3.6234e-05	6194	392	TF:M12158_1	TF	Factor: KLF15; motif: NCCMCGCCCMCN; match class: 1	HLA-DRA,PDGFRA,HSP90AA1,RPS24,SNAP25,CAMK2A,GFAP,YWHAG,CD24,DNM1,STXBP1,HIP1R,SLC17A7,RTN3,C1QL1,ATCAY,FGFR3,GAS7,PSD2,DKK3,PIK3R1,NRGN,PHYHIP,YWHAZ,STMN1,SLIT1,CADM3,STMN2,GRIN1,NAPB,RAB6B,BCAN,ABR,NKAIN4,ABCA2,PADI2,WSCD1,WLS,MAPK4,PREX1,VGF,PLD3,L1CAM,SYNGR1,IGFBP3,CARNS1,SLAIN1,ATP2B2,SULF1,TPPP3,PTPRN,SCN3B,HSPB6,RIMS3,SHD,THBS1,LINGO1,CAMK2B,KIF21B,SEZ6,EPB41L1,ETV5,SLC12A5,CLSTN3,RUNDC3A,P…
4.11583e-05	2827	205	TF:M09739_1	TF	Factor: ZGPAT; motif: GRGGCWGNGGNG; match class: 1	CD74,COL1A2,TTYH1,YWHAG,CNTN2,HIP1R,RTN3,C1QL1,PSD2,NRGN,PDE4DIP,SFRP2,STMN1,SLIT1,CPLX2,PACSIN1,RAB6B,BCAN,ABR,SEZ6L,WSCD1,COL6A2,MAPK4,L1CAM,SYNGR1,MBP,SYNM,FSTL1,ATP2B2,PTPRN,SHD,F3,DCTN1,RGS4,SNCB,UNC13A,IGFBP4,CLSTN3,RUNDC3A,PTPRF,PIP4K2A,ITGB4,PRKAR1B,VIPR2,S100A1,NPDC1,THY1,STX1B,CRLF1,ANXA6,PAK1,ATP6V1G2,HSPG2,CAPS,PDE2A,TMEM151B,NDRG4,MAPK8IP2,PHC2,MOXD1,CEND1,NR4A1,FKBP10,KCNIP3,NTN1,LM…
4.74894e-05	13916	774	TF:M09892	TF	Factor: E2F-1; motif: NNNNGGCGGGAARN	CD74,C4A,PDGFRA,HSP90AA1,COL1A2,ATP2B4,TTYH1,CNP,RPS24,SNAP25,CAMK2A,HLA-DPA1,YWHAG,HSPA1B,CD24,PLTP,DNM1,STXBP1,COL4A2,HIP1R,CHN1,SYP,COL4A1,MAPT,SLC17A7,RTN3,C1QL1,FGFR3,SMOC1,GAS7,VSNL1,PSD2,DKK3,PIK3R1,SIRT2,NRGN,YWHAZ,FADS2,SFRP2,STMN1,SLIT1,CPLX2,STMN2,PACSIN1,GRIN1,NAPB,MAP4K4,RAB6B,BCAN,PEG10,EFEMP1,NEFM,ABR,SLC38A1,NKAIN4,SPARC,SEZ6L,ABCA2,PADI2,WSCD1,COL6A2,WLS,MAPK4,PREX1,VGF,OLFM1,ATP…
5.87987e-05	4954	324	TF:M08529_1	TF	Factor: E2F-3:T-bet; motif: AGGTGTNANGGCGCST; match class: 1	GABBR1,CAMK2A,GPR17,CNTN2,PLTP,COL4A2,MOBP,NEFL,CHN1,SYP,COL4A1,RTN3,SIRT2,NRGN,YWHAZ,SFRP2,SLIT1,CPLX2,GRIN1,NAPB,MAP4K4,ABR,SLC38A1,SOX4,PADI2,SYN1,WLS,PREX1,VGF,OLFM1,SYNGR1,MBP,CSRP1,SYNM,IGFBP3,CARNS1,SOX10,WSB1,ATP2B2,TF,HSPA2,VEGFA,F3,DCTN1,EPB41L1,SNCB,PEG3,IGFBP4,CLSTN3,GPM6A,PSD3,RUNDC3A,B3GAT1,SNTA1,VIPR2,PLEKHH1,SLC6A17,PIP4K2C,CXCL14,S100A1,NPDC1,CRLF1,PAK1,AK5,CCNL2,RNF19A,ATP6V1G2,…
6.18972e-05	3926	267	TF:M03811_1	TF	Factor: AP-2gamma; motif: GCCYNCRGSN; match class: 1	HSP90AA1,TTYH1,CD24,DNM1,SLC17A7,C1QL1,DKK3,PIK3R1,STMN1,SLIT1,PACSIN1,GRIN1,NAPB,MAP4K4,RAB6B,ABR,TIMP1,NKAIN4,SEZ6L,PADI2,SYN1,COL6A2,MAPK4,VGF,OLFM1,MBP,CLDN11,CSRP1,SYNM,FSTL1,CARNS1,PRKCB,WSB1,ATP2B2,VPS13D,EDNRB,GRIA4,SCN3B,CDK18,ETV5,UNC13A,IGFBP4,CA2,STAB1,PIP4K2A,PLEKHH1,CXCL14,NPDC1,STX1B,MPZL1,CRLF1,ZNF488,ATP2B1,HSPG2,PDE2A,LYPD1,LGI3,NGEF,MOXD1,IL17D,AATK,TUBA4A,BSG,ELMO1,CEND1,NR4A1…
6.19391e-05	3048	217	TF:M01219_1	TF	Factor: SP1:SP3; motif: CCSCCCCCYCC; match class: 1	SNAP25,HLA-DPA1,CD24,STXBP1,HIP1R,SYP,SLC17A7,C1QL1,FGFR3,PSD2,PIK3R1,STMN1,NAPB,PEG10,NEFM,ABR,NKAIN4,WLS,MAPK4,PREX1,ATP1B1,CARNS1,PRKCB,SLAIN1,PTPRN,THBS1,F3,CAMK2B,EPB41L1,ETV5,SLC12A5,CLSTN3,PPP2R2C,PTPRF,B3GAT1,PRKAR1B,VIPR2,NELL2,STX1B,CRLF1,PAK1,ATP2B1,RNF19A,KBTBD11,HSPG2,PDE2A,SULT4A1,TMEM151B,MAPK8IP2,CHD5,TUBA4A,DBN1,NR4A1,ENAH,CRTAC1,KCNIP3,ADCY2,SAMD4A,GAD1,EEPD1,CNTFR,OSBPL11,SYNE2…
6.45523e-05	1615	131	TF:M08819_1	TF	Factor: LKLF; motif: CNCCACCCS; match class: 1	HLA-DRA,GABBR1,TTYH1,SNAP25,PLTP,PLP1,HIP1R,MAG,SLC17A7,C1QL1,ATCAY,PIK3R1,NRGN,MAP4K4,BCAN,WSCD1,WLS,CARNS1,NPTX1,PRKCB,SOX10,KIF21B,SLC12A5,CLSTN3,PPP2R2C,RUNDC3A,CA2,ITGB4,APBB1,SLC6A17,THY1,STX1B,CDK6,PDE2A,SULT4A1,TMEM151B,MAPK8IP2,PHC2,LYPD1,ADAMTS1,AATK,SYT7,C6orf62,CRTAC1,CAMKV,ARHGEF10L,GABRB3,SYT13,HPCA,FOXJ1,MADD,CPNE5,LGI4,HNRNPM,FBLN1,MDK,MAL,EGR3,KNDC1,ST6GAL2,CELF4,DSCAML1,GNAO1,HM…
6.6815e-05	5606	359	TF:M07084_1	TF	Factor: E2F-4; motif: NGGCGGGAARN; match class: 1	PDGFRA,ATP2B4,CNP,SNAP25,DNM1,COL4A2,CHN1,SYP,COL4A1,SLC17A7,RTN3,C1QL1,FGFR3,GAS7,PSD2,DKK3,PIK3R1,SIRT2,YWHAZ,FADS2,SFRP2,STMN1,CPLX2,GRIN1,ABR,SLC38A1,NKAIN4,COL6A2,WLS,MAPK4,PREX1,SYNGR1,MBP,CLDN11,SYNM,MYH11,NPTX1,PRKCB,SLAIN1,ATP2B2,TPPP3,EDNRB,LDHA,VEGFA,SHD,HPCAL4,F3,SEZ6,EPB41L1,ETV5,SNCB,SLC12A5,IGFBP4,PTPRF,CLASP2,CA2,B3GAT1,PIP4K2A,PRKAR1B,HNRNPUL1,VIPR2,PLEKHH1,SLC6A17,PIP4K2C,NELL2,…
7.0427e-05	13806	768	TF:M11530_1	TF	Factor: E2F-2; motif: NWTTTGGCGCCAWWNN; match class: 1	CD74,HLA-DRA,PDGFRA,HSP90AA1,GABBR1,COL1A2,ATP2B4,TTYH1,CNP,RPS24,SNAP25,CAMK2A,GPR17,HLA-C,HLA-DPA1,GFAP,YWHAG,HSPA1B,CD24,PLTP,DNM1,STXBP1,COL4A2,MOBP,HIP1R,NEFL,CHN1,SYP,COL4A1,RTN3,TNR,GPX3,C1QL1,ATCAY,FGFR3,SMOC1,GAS7,VSNL1,PSD2,DKK3,PIK3R1,SIRT2,NRGN,YWHAZ,FADS2,STMN1,SLIT1,CADM3,CPLX2,PACSIN1,GRIN1,NAPB,MAP4K4,RAB6B,BCAN,RPL34,PEG10,EFEMP1,NEFM,SLC38A1,NKAIN4,SOX4,ABCA2,PADI2,SYN1,WSCD1,CO…
7.4836e-05	3756	257	TF:M03567_1	TF	Factor: Sp2; motif: NYSGCCCCGCCCCCY; match class: 1	CNP,SNAP25,HLA-C,YWHAG,DNM1,STXBP1,HIP1R,SLC17A7,C1QL1,FGFR3,GAS7,DKK3,PIK3R1,YWHAZ,STMN1,BCAN,ABR,NKAIN4,ABCA2,COL6A2,MAPK4,ATP1B1,L1CAM,CLDN11,CARNS1,PRKCB,SLAIN1,ATP2B2,TPPP3,RIMS3,SHD,CAMK2B,KIF21B,SLC12A5,PEG3,CLSTN3,RUNDC3A,CA2,B3GAT1,SNTA1,PRKAR1B,VIPR2,LYNX1,PIP4K2C,CRLF1,PAK1,ATP2B1,HSPG2,SULT4A1,TMEM151B,NDRG4,CDK5R1,PHC2,NGEF,RAPGEF5,DBN1,BSG,CEND1,NR4A1,GPR37,ENAH,KCNIP3,GFRA1,NTN1,CA…
7.54545e-05	5556	356	TF:M12140	TF	Factor: Egr-1; motif: NNCRCCCMCGCNN	HSP90AA1,RPS24,SNAP25,HLA-C,YWHAG,HSPA1B,CD24,STXBP1,HIP1R,SYP,TNR,FGFR3,PSD2,DKK3,C1R,NRGN,PHYHIP,SFRP2,STMN1,GRIN1,NAPB,MAP4K4,RAB6B,BCAN,EFEMP1,ABR,NKAIN4,SOX4,ABCA2,SYN1,WSCD1,COL6A2,MAPK4,PREX1,VGF,ATP1B1,PLD3,MBP,CLDN11,FSTL1,CARNS1,NPTX1,SLAIN1,WSB1,NSF,VEGFA,PTPRN,SCN3B,CHI3L2,SHD,THBS1,F3,CAMK2B,SEZ6,CDK18,ETV5,AKAP12,IGFBP4,CLSTN3,PSD3,PPP2R2C,PTPRF,B3GAT1,ACTA2,PIP4K2A,APBB1,VIPR2,LYNX…
8.32874e-05	2664	194	TF:M09898_1	TF	Factor: Egr-2; motif: GNGRRNGWGKGGGNGGRG; match class: 1	HLA-DRA,HSP90AA1,GABBR1,SNAP25,YWHAG,STXBP1,PLP1,SLC17A7,ATCAY,PSD2,PIK3R1,CADM3,PEG10,NEFM,ABR,NKAIN4,SEZ6L,WSCD1,COL6A2,WLS,MAPK4,PREX1,ATP1B1,CARNS1,SLAIN1,ATP2B2,COL20A1,RIMS3,SHD,HPCAL4,CAMK2B,CA2,B3GAT1,STX1B,PAK1,ATP2B1,KBTBD11,HSPG2,CDK6,TMEM151B,MAPK8IP2,ADAMTS1,DBN1,CEND1,GPR37,ENAH,FKBP10,C6orf62,ST6GAL1,MEGF11,ADCY2,NTN1,SAMD4A,GAD1,ARHGEF10L,EEPD1,KIF5A,SYNE2,ST8SIA3,GABRB3,BAG3,HPCA…
8.45141e-05	16490	887	TF:M00716	TF	Factor: ZF5; motif: GSGCGCGR	CD74,C4A,PDGFRA,HSP90AA1,GABBR1,COL1A2,ATP2B4,TTYH1,CNP,RPS24,SNAP25,CAMK2A,GPR17,HLA-C,HLA-DPA1,GFAP,YWHAG,CNTN2,HSPA1B,CD24,PLTP,DNM1,STXBP1,COL4A2,HIP1R,MAG,NEFL,CHN1,SYP,COL4A1,MAPT,SLC17A7,RTN3,GPX3,C1QL1,ATCAY,FGFR3,SMOC1,GAS7,VSNL1,PSD2,DKK3,PIK3R1,C1R,SIRT2,NRGN,PHYHIP,PDE4DIP,YWHAZ,FADS2,SFRP2,STMN1,SLIT1,CADM3,CPLX2,STMN2,PACSIN1,GRIN1,NAPB,MAP4K4,RAB6B,BCAN,RPL34,PEG10,EFEMP1,NEFM,ABR,…
8.7e-05	7265	446	TF:M07290	TF	Factor: GLI; motif: NGACCMCCCAN	PDGFRA,GABBR1,ATP2B4,RASSF2,CNP,CAMK2A,HLA-DPA1,GFAP,YWHAG,CD24,HIP1R,MAG,NEFL,CHN1,SYP,SLC17A7,RTN3,TNR,GPX3,ATCAY,GAS7,PSD2,NRGN,PHYHIP,YWHAZ,FADS2,STMN1,PACSIN1,GRIN1,NAPB,RAB6B,RPL34,PEG10,ABR,SPARC,SEZ6L,ABCA2,SYN1,WSCD1,COL6A2,WLS,MAPK4,PREX1,OLFM1,ATP1B1,PLD3,L1CAM,SYNGR1,MBP,CLDN11,FSTL1,MCL1,MYH11,CARNS1,SLAIN1,SOX10,WSB1,ATP2B2,VPS13D,HSPA2,EDNRB,GRIA4,COL20A1,VEGFA,PTPRN,SCN3B,HSPB6,AN…
9.03082e-05	9382	554	TF:M08911	TF	Factor: CTCF; motif: NCCRSTAGGGGGCGC	CD74,HSP90AA1,GABBR1,COL1A2,RASSF2,GPR17,HLA-DPA1,YWHAG,CD24,DNM1,STXBP1,COL4A2,MOBP,HIP1R,COL4A1,MAPT,SLC17A7,TNR,GPX3,C1QL1,ATCAY,FGFR3,GAS7,PSD2,PIK3R1,C1R,SIRT2,NRGN,FADS2,SFRP2,STMN1,CADM3,CPLX2,PACSIN1,GRIN1,NAPB,MAP4K4,RAB6B,BCAN,PEG10,EFEMP1,ABR,NKAIN4,SEZ6L,ABCA2,SYN1,WSCD1,COL6A2,WLS,MAPK4,PREX1,VGF,OLFM1,ATP1B1,CHGB,L1CAM,SYNGR1,CLDN11,SYNM,FSTL1,MCL1,MYH11,CARNS1,NPTX1,PRKCB,SLAIN1,WS…
9.39999e-05	2977	212	TF:M00446_1	TF	Factor: Spz1; motif: DNNGGRGGGWWNNNN; match class: 1	HSP90AA1,SNAP25,HLA-C,YWHAG,CNTN2,HIP1R,SYP,PIK3R1,C1R,STMN1,CPLX2,ABR,TIMP1,NKAIN4,SEZ6L,PADI2,SYN1,MAPK4,VGF,ATP1B1,PLD3,SLAIN1,SOX10,VPS13D,SCN3B,SHD,EPB41L1,SNCB,SLC12A5,PEG3,CLSTN3,PTPRF,SNTA1,ACTA2,ITGB4,PRKAR1B,APBB1,HNRNPUL1,LYNX1,PIP4K2C,NELL2,THY1,ATP6V1G2,CDK6,TMEM151B,MAPK8IP2,LYPD1,ADAMTS1,RAPGEF5,IL17D,TUBA4A,DBN1,CEND1,FKBP10,ITGA3,OSBPL11,ITPR1,SYNE2,GABRA1,PLLP,ST8SIA3,SOCS3,HPCA…
0.000112661	4691	308	TF:M00915_1	TF	Factor: AP-2; motif: SNNNCCNCAGGCN; match class: 1	C4A,COL1A2,CNP,CNTN2,DNM1,STXBP1,HIP1R,CHN1,SLC17A7,C1QL1,FGFR3,DKK3,PIK3R1,FADS2,MAP4K4,NKAIN4,SEZ6L,WSCD1,COL6A2,MAPK4,PREX1,OLFM1,SYNGR1,SYNM,CARNS1,NPTX1,SLAIN1,VPS13D,TPPP3,VEGFA,HSPB6,RIMS3,F3,CAMK2B,EPB41L1,ETV5,SNCB,PSD3,PPP2R2C,RUNDC3A,CA2,SNTA1,PIP4K2A,PRKAR1B,INA,LYNX1,SLC6A17,NELL2,STX1B,MPZL1,CRLF1,PDPN,ATP2B1,RNF19A,SNAP91,HMOX1,HSPG2,TAGLN3,CAPS,PDE2A,SULT4A1,TMEM151B,NDRG4,PHC2,LG…
0.000113534	16621	892	TF:M10438	TF	Factor: ZF5; motif: GGSGCGCGS	CD74,HLA-DRA,PDGFRA,HSP90AA1,GABBR1,COL1A2,ATP2B4,TTYH1,CNP,RPS24,SNAP25,CAMK2A,GPR17,HLA-C,HLA-DPA1,YWHAG,CNTN2,HSPA1B,CD24,PLTP,DNM1,BCAS1,STXBP1,COL4A2,HIP1R,MAG,NEFL,CHN1,SYP,COL4A1,SLC17A7,RTN3,TNR,GPX3,C1QL1,ATCAY,SCG2,FGFR3,SMOC1,GAS7,VSNL1,PSD2,DKK3,PIK3R1,SIRT2,NRGN,PHYHIP,PDE4DIP,YWHAZ,FADS2,SFRP2,STMN1,SLIT1,CADM3,CPLX2,STMN2,PACSIN1,GRIN1,NAPB,MAP4K4,RAB6B,BCAN,RPL34,PEG10,EFEMP1,NEFM…
0.000116545	4006	270	TF:M04109_1	TF	Factor: RUNX3; motif: NRACCGCAAACCGCAN; match class: 1	HSP90AA1,GABBR1,GPR17,DNM1,COL4A2,HIP1R,COL4A1,SMOC1,GAS7,DKK3,PIK3R1,STMN1,SLIT1,CPLX2,PACSIN1,GRIN1,MAP4K4,ABR,SLC38A1,TIMP1,NKAIN4,ABCA2,PADI2,SYN1,WSCD1,COL6A2,PREX1,OLFM1,PLD3,IGFBP3,PRKCB,SOX10,TPPP3,HSPB6,IFIT3,SHD,THBS1,RGS4,CAMK2B,SEZ6,PEG3,CX3CR1,PTPRF,STAB1,ANLN,ACTA2,PIP4K2A,PRKAR1B,INA,HNRNPUL1,LYNX1,PLEKHH1,STX1B,CRLF1,ZNF488,ATP2B1,RNF19A,KBTBD11,PDE2A,NDRG4,MAPK8IP2,NOTCH2,LYPD1,N…
0.000117536	10463	607	TF:M09896	TF	Factor: E2F-7; motif: GRGGCGGGAANNN	CD74,C4A,PDGFRA,COL1A2,ATP2B4,CNP,RPS24,SNAP25,HLA-DPA1,YWHAG,CD24,PLTP,DNM1,STXBP1,COL4A2,HIP1R,CHN1,SYP,COL4A1,MAPT,SLC17A7,RTN3,C1QL1,FGFR3,GAS7,PSD2,DKK3,PIK3R1,SIRT2,YWHAZ,SFRP2,STMN1,STMN2,PACSIN1,GRIN1,NAPB,MAP4K4,RAB6B,BCAN,NEFM,ABR,SLC38A1,NKAIN4,PADI2,WSCD1,COL6A2,WLS,MAPK4,PREX1,VGF,OLFM1,ATP1B1,CHGB,L1CAM,SYNGR1,MBP,CLDN11,SYNM,MYH11,CARNS1,NPTX1,SLAIN1,ATP2B2,VPS13D,TF,HSPA2,TPPP3,ED…
0.000127402	2492	183	TF:M01973_1	TF	Factor: PLAG1; motif: CCCCCKWNNNGGSCCC; match class: 1	PDGFRA,HSP90AA1,ATP2B4,TTYH1,CNP,GPR17,SYP,C1QL1,FGFR3,GAS7,PSD2,DKK3,FADS2,PACSIN1,BCAN,ABR,TIMP1,NKAIN4,COL6A2,VGF,SYNGR1,IGFBP3,MCL1,MYH11,PRKCB,SLAIN1,HSPB6,ENPP2,SHD,DCTN1,KIF21B,SEZ6,AKAP12,SLC12A5,IGFBP4,PPP2R2C,RUNDC3A,PTPRF,CLASP2,CA2,B3GAT1,PIP4K2A,HNRNPUL1,VIPR2,CRLF1,MEF2C,KBTBD11,TAGLN3,CDK6,PDE2A,TMEM151B,NMNAT2,LGI3,NGEF,RAPGEF5,MOXD1,IL17D,CHD5,DBN1,NR4A1,ENAH,C6orf62,CRTAC1,NTN1,…
0.00014036	2143	162	TF:M07249_1	TF	Factor: ctcf; motif: CCNCNAGRKGGCRSTN; match class: 1	HSP90AA1,COL4A2,CHN1,COL4A1,FGFR3,GAS7,FADS2,ABCA2,PADI2,MAPK4,OLFM1,ATP1B1,PLD3,NPTX1,SLAIN1,VPS13D,TF,QDPR,SCN3B,HSPB6,RIMS3,SHD,THBS1,KIF21B,SLC12A5,PPP2R2C,B3GAT1,SNTA1,ACTA2,PIP4K2A,NPDC1,CRLF1,PAK1,ATP2B1,KBTBD11,HSPG2,SULT4A1,ENAH,CRTAC1,KCNIP3,ADCY2,CNTFR,SYNE2,ASTN2,INF2,DGKZ,VWA1,OPCML,SPRY4,FOXJ1,ELOVL2,USH1C,LGI4,GADD45G,RASD1,GRIN2A,FBLN1,EGR3,INSIG1,COL9A2,DSCAML1,NEFH,TPD52L1,TRIL,…
0.000143283	12373	699	TF:M11595	TF	Factor: GCMa; motif: RTGCGGGTN	C4A,HLA-DRA,PDGFRA,HSP90AA1,ATP2B4,RASSF2,CNP,RPS24,SNAP25,CAMK2A,HLA-C,HLA-DPA1,GFAP,HSPA1B,DNM1,STXBP1,COL4A2,PLP1,HIP1R,MAG,NEFL,CHN1,SYP,COL4A1,MAPT,SLC17A7,RTN3,TNR,C1QL1,FGFR3,SMOC1,GAS7,VSNL1,PSD2,DKK3,C1R,SIRT2,NRGN,PHYHIP,PDE4DIP,YWHAZ,FADS2,STMN1,SLIT1,CADM3,STMN2,PACSIN1,GRIN1,NAPB,MAP4K4,RAB6B,HLA-DRB1,BCAN,PEG10,EFEMP1,NEFM,ABR,SLC38A1,TIMP1,NKAIN4,PADI2,SYN1,WSCD1,COL6A2,WLS,MAPK4,P…
0.000143652	1637	131	TF:M04797_1	TF	Factor: Egr-1; motif: CCGCCCMCG; match class: 1	HSP90AA1,SNAP25,STXBP1,PIK3R1,ABR,NKAIN4,ABCA2,SYN1,MAPK4,PREX1,ATP1B1,NPTX1,TPPP3,VEGFA,SCN3B,THBS1,F3,CAMK2B,PSD3,PPP2R2C,PTPRF,CA2,B3GAT1,STX1B,ATP2B1,RNF19A,KBTBD11,HSPG2,PDE2A,TMEM151B,NGEF,BTF3,CHD5,DBN1,ENAH,NTN1,CAMKV,ARHGEF10L,CNTFR,SYNE2,JPH3,MADD,RHBDL3,AFAP1L2,TNC,GADD45A,RDH10,MDK,ITPKB,KNDC1,MICAL1,PIP5K1C,LPAR1,NUAK1,TJP2,ADCY8,ADORA1,GNAO1,HMGN2,TGM2,PDGFA,FLNB,ARHGAP36,BAIAP2,REP…
0.000151813	4089	274	TF:M08911_1	TF	Factor: CTCF; motif: NCCRSTAGGGGGCGC; match class: 1	COL1A2,CD24,DNM1,STXBP1,COL4A2,COL4A1,SLC17A7,C1QL1,FGFR3,PSD2,NRGN,FADS2,SFRP2,STMN1,CPLX2,NAPB,MAP4K4,RAB6B,BCAN,EFEMP1,ABR,NKAIN4,SEZ6L,ABCA2,SYN1,COL6A2,MAPK4,VGF,OLFM1,ATP1B1,CHGB,SYNM,FSTL1,CARNS1,NPTX1,PRKCB,VPS13D,HSPA2,SCN3B,RIMS3,SHD,THBS1,F3,CAMK2B,EPB41L1,SNCB,SLC12A5,PEG3,UNC13A,IGFBP4,CLSTN3,PPP2R2C,RUNDC3A,PTPRF,STAB1,B3GAT1,SNTA1,ACTA2,VIPR2,PIP4K2C,NELL2,S100A1,NPDC1,THY1,STX1B,C…
0.000153026	10275	597	TF:M04148	TF	Factor: TFAP2A; motif: NGCCCYNNGGGCN	PDGFRA,COL1A2,TTYH1,RASSF2,CNP,GPR17,HLA-C,HLA-DPA1,YWHAG,CNTN2,CD24,DNM1,BCAS1,COL4A2,HIP1R,MAG,CHN1,SYP,COL4A1,SLC17A7,RTN3,GPX3,C1QL1,FGFR3,SMOC1,GAS7,PSD2,DKK3,PIK3R1,C1R,SIRT2,NRGN,FADS2,SFRP2,STMN1,CADM3,CPLX2,GRIN1,NAPB,MAP4K4,RAB6B,BCAN,PEG10,EFEMP1,ABR,NKAIN4,SPARC,SEZ6L,ABCA2,SYN1,WSCD1,COL6A2,WLS,MAPK4,PREX1,OLFM1,ATP1B1,L1CAM,SYNGR1,MBP,CSRP1,SYNM,FSTL1,CARNS1,NPTX1,PRKCB,SLAIN1,SOX10…
0.000167443	7705	467	TF:M09765	TF	Factor: SP1; motif: NRGKGGGCGGGGCN	PDGFRA,HSP90AA1,COL1A2,CNP,SNAP25,CAMK2A,GPR17,HLA-C,YWHAG,HSPA1B,DNM1,STXBP1,HIP1R,CHN1,SYP,SLC17A7,RTN3,GPX3,C1QL1,FGFR3,SMOC1,GAS7,DKK3,PIK3R1,NRGN,YWHAZ,STMN1,SLIT1,STMN2,BCAN,RPL34,NEFM,ABR,NKAIN4,SEZ6L,ABCA2,PADI2,WSCD1,MAPK4,PREX1,VGF,ATP1B1,PLD3,L1CAM,SYNGR1,CLDN11,FSTL1,MCL1,CARNS1,NPTX1,PRKCB,SLAIN1,ATP2B2,TPPP3,QDPR,EDNRB,FABP7,PTPRN,SCN3B,HSPB6,ENPP2,RIMS3,SHD,HPCAL4,THBS1,F3,LINGO1,C…
0.000186104	2353	174	TF:M13148_1	TF	Factor: ZSCAN21; motif: NSNGNSCNNGGTGCTG; match class: 1	C4A,GABBR1,TTYH1,SNAP25,HLA-DPA1,GFAP,STXBP1,CHN1,SYP,SLC17A7,C1QL1,PIK3R1,SIRT2,GRIN1,RAB6B,BCAN,NEFM,ABCA2,SYN1,COL6A2,VGF,ATP1B1,L1CAM,SYNGR1,MBP,IGFBP3,CARNS1,NPTX1,PRKCB,COL20A1,VEGFA,PTPRN,SCN3B,IFIT3,F3,SEZ6,IGFBP4,PPP2R2C,STAB1,SNTA1,INA,APBB1,VIPR2,NPDC1,STX1B,ANXA6,RNF19A,SV2B,PDE2A,MGLL,MAPK8IP2,CDK5R1,PHC2,LGI3,RAPGEF5,IL17D,AATK,MEGF11,CRTAC1,KCNIP3,ADCY2,NTN1,SAMD4A,ITGA3,ASTN2,GABR…
0.00019059	8277	496	TF:M07348	TF	Factor: AP-2alpha; motif: NSCCNCRGGSN	C4A,HSP90AA1,RASSF2,SNAP25,CAMK2A,GPR17,HLA-C,YWHAG,CD24,DNM1,STXBP1,COL4A2,HIP1R,NEFL,CHN1,COL4A1,C1QL1,ATCAY,FGFR3,GAS7,DKK3,PIK3R1,SIRT2,YWHAZ,FADS2,SFRP2,CADM3,CPLX2,PACSIN1,GRIN1,MAP4K4,RAB6B,SLC38A1,NKAIN4,SEZ6L,ABCA2,WSCD1,COL6A2,OLFM1,SYNGR1,MBP,CLDN11,SYNM,IGFBP3,MYH11,CARNS1,NPTX1,PRKCB,SLAIN1,WSB1,ATP2B2,SULF1,VPS13D,TF,HSPA2,TPPP3,EDNRB,COL20A1,VEGFA,PTPRN,RIMS3,SHD,F3,CAMK2B,NRXN1,KI…
0.000195914	15788	855	TF:M04934_1	TF	Factor: TR4; motif: ACCCCGS; match class: 1	CD74,C4A,HLA-DRA,PDGFRA,HSP90AA1,GABBR1,COL1A2,TTYH1,RASSF2,CNP,RPS24,SNAP25,CAMK2A,GPR17,HLA-C,HLA-DPA1,GFAP,YWHAG,CNTN2,HSPA1B,CD24,PLTP,DNM1,STXBP1,COL4A2,PLP1,HIP1R,MAG,NEFL,SYP,COL4A1,MAPT,SLC17A7,TNR,GPX3,C1QL1,ATCAY,SCG2,FGFR3,SMOC1,GAS7,VSNL1,PSD2,DKK3,PIK3R1,SIRT2,NRGN,PHYHIP,PDE4DIP,YWHAZ,FADS2,SFRP2,STMN1,SLIT1,CADM3,CPLX2,STMN2,PACSIN1,GRIN1,NAPB,MAP4K4,RAB6B,BCAN,PEG10,EFEMP1,NEFM,AB…
0.000198787	6354	396	TF:M00244	TF	Factor: NGFI-C; motif: WTGCGTGGGYGG	HSP90AA1,TTYH1,RPS24,SNAP25,YWHAG,HSPA1B,CD24,STXBP1,COL4A2,HIP1R,NEFL,COL4A1,FGFR3,PSD2,DKK3,PIK3R1,C1R,NRGN,PHYHIP,SFRP2,STMN1,GRIN1,NAPB,MAP4K4,RAB6B,BCAN,EFEMP1,ABR,NKAIN4,SOX4,ABCA2,PADI2,WSCD1,MAPK4,PREX1,VGF,ATP1B1,PLD3,MBP,CLDN11,FSTL1,IGFBP3,NPTX1,PRKCB,SLAIN1,WSB1,HSPA2,TPPP3,COL20A1,VEGFA,PTPRN,SCN3B,CHI3L2,THBS1,LINGO1,CAMK2B,ETV5,AKAP12,UNC13A,IGFBP4,GPM6A,PSD3,PPP2R2C,B3GAT1,SNTA1,P…
0.000203411	3443	237	TF:M13142_1	TF	Factor: ZBTB33; motif: GGYGCTG; match class: 1	RPS24,SNAP25,CAMK2A,GPR17,GFAP,YWHAG,HSPA1B,CD24,DNM1,STXBP1,CHN1,SLC17A7,NRGN,FADS2,CADM3,GRIN1,MAP4K4,RAB6B,NEFM,SLC38A1,ABCA2,MAPK4,VGF,OLFM1,ATP1B1,MBP,SYNM,IGFBP3,NPTX1,PRKCB,SLAIN1,TPPP3,PTPRN,HPCAL4,NRXN1,SEZ6,EPB41L1,SNCB,UNC13A,IGFBP4,PPP2R2C,B3GAT1,ITGB4,INA,HNRNPUL1,SLC6A17,CXCL14,NPDC1,HSPG2,SULT4A1,VSTM2A,MAPK8IP2,NOTCH2,NGEF,ADAMTS1,RAPGEF5,MOXD1,CHD5,TUBA4A,SYT7,NR4A1,CRTAC1,KCNIP3…
0.000206905	8852	525	TF:M05439	TF	Factor: RREB-1; motif: GGGWCSA	HLA-DRA,PDGFRA,HSP90AA1,SNAP25,GPR17,HLA-C,HLA-DPA1,YWHAG,CNTN2,PLTP,STXBP1,HIP1R,NEFL,SLC17A7,RTN3,GPX3,FGFR3,GAS7,PSD2,DKK3,PIK3R1,NRGN,YWHAZ,FADS2,SFRP2,STMN1,SLIT1,CPLX2,PACSIN1,GRIN1,NAPB,MAP4K4,RAB6B,EFEMP1,NEFM,ABR,SLC38A1,TIMP1,NKAIN4,PADI2,SYN1,WSCD1,COL6A2,WLS,MAPK4,PREX1,VGF,ATP1B1,L1CAM,SYNGR1,MBP,CLDN11,SYNM,FSTL1,IGFBP3,MCL1,MYH11,CARNS1,NPTX1,PRKCB,SLAIN1,SOX10,ATP2B2,TF,QDPR,EDNRB…
0.000218282	15050	822	TF:M00378_1	TF	Factor: Pax-4; motif: NNNNNYCACCCB; match class: 1	COL3A1,CD74,C4A,HLA-DRA,PDGFRA,HSP90AA1,GABBR1,COL1A2,ATP2B4,TTYH1,RASSF2,CNP,SNAP25,CAMK2A,GPR17,HLA-C,HLA-DPA1,GFAP,YWHAG,CNTN2,HSPA1B,CD24,PLTP,DNM1,STXBP1,COL4A2,PLP1,MOBP,HIP1R,MAG,SYP,COL4A1,MAPT,SLC17A7,TNR,GPX3,C1QL1,ATCAY,FGFR3,GAS7,VSNL1,PSD2,DKK3,PIK3R1,C1R,NRGN,PHYHIP,PDE4DIP,YWHAZ,FADS2,SFRP2,SLIT1,CADM3,CPLX2,STMN2,PACSIN1,GRIN1,NAPB,MAP4K4,RAB6B,BCAN,RPL34,PEG10,NEFM,ABR,SLC38A1,TI…
0.000232407	4324	286	TF:M07277_1	TF	Factor: BTEB2; motif: RGGGNGKGGN; match class: 1	SNAP25,HLA-C,YWHAG,DNM1,STXBP1,HIP1R,SYP,SLC17A7,RTN3,C1QL1,FGFR3,GAS7,DKK3,PIK3R1,YWHAZ,SLIT1,STMN2,BCAN,NEFM,ABR,NKAIN4,COL6A2,PREX1,ATP1B1,L1CAM,CLDN11,CARNS1,PRKCB,SLAIN1,TPPP3,PTPRN,RIMS3,SHD,KIF21B,SLC12A5,PEG3,RUNDC3A,PTPRF,CA2,B3GAT1,SNTA1,PRKAR1B,HNRNPUL1,VIPR2,LYNX1,PIP4K2C,CRLF1,PAK1,ATP2B1,CBR1,HSPG2,SULT4A1,TMEM151B,MAPK8IP2,CDK5R1,PHC2,RTKN,RAPGEF5,TUBA4A,DBN1,IFITM1,BSG,CEND1,NR4A1…
0.000238539	1571	126	TF:M12717	TF	Factor: ZNF740; motif: CNGCCCCCCCMCCCCC	HSP90AA1,SNAP25,HIP1R,MAG,PIK3R1,GRIN1,NAPB,SYN1,WSCD1,WLS,PREX1,FSTL1,CARNS1,SLAIN1,ATP2B2,SULF1,HSPB6,SHD,PEG3,UNC13A,RUNDC3A,PTPRF,CRLF1,PDPN,CDK6,TMEM151B,BTF3,CHD5,TUBA4A,CEND1,PCDHGC4,CAMKV,CNDP1,GAD1,OSBPL11,ITPR1,RPLP1,SYNE2,ASTN2,PLLP,GDAP1L1,RASGRF1,OPCML,JPH3,MADD,CPNE5,GABRB2,LGI4,COL16A1,DLL1,ELAVL3,GRIN2A,GPR162,EGR3,CELF4,DSCAML1,SPOCK3,CPNE6,C1orf115,PRKX,GNAO1,MFN2,HMGN2,PDGFA,BA…
0.000246596	10221	593	TF:M11478	TF	Factor: AP-2beta; motif: NSCCNNNGGSN	CD74,C4A,PDGFRA,HSP90AA1,TTYH1,RASSF2,RPS24,SNAP25,HLA-C,HLA-DPA1,GFAP,CNTN2,HSPA1B,CD24,DNM1,STXBP1,COL4A2,NEFL,CHN1,COL4A1,SLC17A7,C1QL1,ATCAY,FGFR3,GAS7,PSD2,DKK3,PIK3R1,SIRT2,NRGN,PHYHIP,FADS2,SFRP2,STMN1,SLIT1,CADM3,CPLX2,PACSIN1,NAPB,MAP4K4,RAB6B,NEFM,ABR,SLC38A1,NKAIN4,SEZ6L,WSCD1,COL6A2,MAPK4,PREX1,VGF,ATP1B1,SYNGR1,MBP,CLDN11,SYNM,IGFBP3,MYH11,CARNS1,NPTX1,PRKCB,SLAIN1,WSB1,ATP2B2,SULF1,…
0.00025827	2963	209	TF:M12461	TF	Factor: ZBTB14; motif: SSCCGCGCACNS	CNP,CD24,DNM1,COL4A2,HIP1R,NEFL,CHN1,COL4A1,ATCAY,FGFR3,GAS7,PHYHIP,SLIT1,CADM3,GRIN1,EFEMP1,NKAIN4,SOX4,ABCA2,PREX1,SYNGR1,MBP,SYNM,IGFBP3,SLAIN1,NSF,VEGFA,HSPB6,EPB41L1,ETV5,GPM6A,PSD3,B3GAT1,ANLN,SNTA1,ACTA2,PIP4K2A,ITGB4,HNRNPUL1,VIPR2,PLEKHH1,CXCL14,ATP2B1,CBR1,MGLL,MAPK8IP2,CDK5R1,ADAMTS1,RAPGEF5,CHD5,TUBA4A,SYT7,BSG,GPR37,PPP1R16B,NTN1,CAMKV,SAMD4A,ITGA3,ARHGEF10L,CNTFR,PCSK6,SYNE2,RBBP4,C…
0.000276094	2724	195	TF:M02105	TF	Factor: NF-E4; motif: CHCCCTCKCCWG	C4A,CNP,SNAP25,HLA-C,BCAS1,CHN1,GAS7,DKK3,SLIT1,GRIN1,RAB6B,ABR,NKAIN4,ABCA2,WSCD1,COL6A2,PREX1,SYNGR1,MBP,MYH11,VEGFA,SHD,ETV5,SNCB,IGFBP4,RUNDC3A,PTPRF,STAB1,B3GAT1,SNTA1,ITGB4,VIPR2,SLC6A17,NELL2,ANXA6,PDPN,PAK1,CCNL2,ZNF488,ATP6V1G2,SYNE1,KBTBD11,CAPS,CDK6,PDE2A,MGLL,MAPK8IP2,ADAMTS1,BTF3,ELMO1,CEND1,ENAH,PPP1R16B,PCDHGC4,CRTAC1,KCNIP3,GFRA1,NTN1,SAMD4A,HSPD1,EEPD1,SYNE2,ST8SIA3,HPCA,RASGRF1,…
0.000295755	9488	556	TF:M03895	TF	Factor: CTCF; motif: WGCGCCMYCTAGYGGYN	CD74,HSP90AA1,COL1A2,RASSF2,GPR17,HLA-C,CNTN2,HSPA1B,CD24,DNM1,BCAS1,STXBP1,COL4A2,HIP1R,NEFL,CHN1,SYP,COL4A1,MAPT,RTN3,TNR,GPX3,C1QL1,ATCAY,FGFR3,SMOC1,GAS7,PSD2,C1R,NRGN,PDE4DIP,YWHAZ,SFRP2,STMN1,GRIN1,NAPB,MAP4K4,RAB6B,BCAN,PEG10,EFEMP1,NEFM,ABR,NKAIN4,SEZ6L,SOX4,ABCA2,SYN1,WSCD1,COL6A2,MAPK4,PREX1,VGF,OLFM1,ATP1B1,CHGB,SYNGR1,CSRP1,SYNM,MCL1,MYH11,PRKCB,ATP2B2,VPS13D,RNASE1,TF,HSPA2,TPPP3,QDP…
0.000304282	11211	641	TF:M04950	TF	Factor: Egr-1; motif: NGCGTGCGY	CD74,PDGFRA,HSP90AA1,ATP2B4,RASSF2,RPS24,SNAP25,CAMK2A,HLA-C,YWHAG,CNTN2,CD24,PLTP,DNM1,COL4A2,MOBP,HIP1R,MAG,NEFL,CHN1,SYP,COL4A1,SLC17A7,ATCAY,FGFR3,GAS7,VSNL1,PSD2,PIK3R1,C1R,NRGN,PHYHIP,YWHAZ,FADS2,STMN1,SLIT1,CADM3,PACSIN1,GRIN1,NAPB,MAP4K4,RAB6B,RPL34,NEFM,SLC38A1,NKAIN4,SEZ6L,SOX4,ABCA2,PADI2,SYN1,WSCD1,COL6A2,WLS,MAPK4,PREX1,VGF,OLFM1,ATP1B1,PLD3,CHGB,SYNGR1,MBP,CLDN11,CSRP1,SYNM,FSTL1,IG…
0.000310173	14979	818	TF:M11530	TF	Factor: E2F-2; motif: NWTTTGGCGCCAWWNN	CD74,HLA-DRA,PDGFRA,HSP90AA1,GABBR1,COL1A2,ATP2B4,TTYH1,CNP,RPS24,SNAP25,CAMK2A,GPR17,HLA-C,HLA-DPA1,GFAP,YWHAG,HSPA1B,CD24,PLTP,DNM1,STXBP1,COL4A2,MOBP,HIP1R,NEFL,CHN1,SYP,COL4A1,RTN3,TNR,GPX3,C1QL1,ATCAY,FGFR3,SMOC1,GAS7,VSNL1,PSD2,DKK3,PIK3R1,SIRT2,NRGN,PHYHIP,PDE4DIP,YWHAZ,FADS2,SFRP2,STMN1,SLIT1,CADM3,CPLX2,PACSIN1,GRIN1,NAPB,MAP4K4,RAB6B,BCAN,RPL34,PEG10,EFEMP1,NEFM,ABR,SLC38A1,NKAIN4,SOX4,…
0.000362348	3715	251	TF:M13125	TF	Factor: ARID4B; motif: NNYCAGCACCNNGGNCAGCGSC	C4A,GABBR1,SNAP25,GPR17,HLA-DPA1,DNM1,COL4A2,HIP1R,SYP,COL4A1,SLC17A7,TNR,FGFR3,SMOC1,DKK3,SIRT2,PDE4DIP,GRIN1,MAP4K4,BCAN,NEFM,ABR,SEZ6L,ABCA2,SYN1,COL6A2,PREX1,VGF,ATP1B1,CHGB,L1CAM,MBP,SYNM,HLA-DPB1,NPTX1,PRKCB,HSPA2,QDPR,VEGFA,PTPRN,SCN3B,MGP,SHD,HPCAL4,SEZ6,SNCB,AKAP12,PEG3,UNC13A,PPP2R2C,RUNDC3A,STAB1,ACTA2,INA,APBB1,HNRNPUL1,VIPR2,RGS5,PIP4K2C,CXCL14,STX1B,RPH3A,CRLF1,ANXA6,SV2B,KBTBD11,CB…
0.000362846	8450	503	TF:M10530	TF	Factor: sp4; motif: NNNGCYCCGCCCCCY	PDGFRA,COL1A2,TTYH1,CNP,SNAP25,CAMK2A,GPR17,HLA-C,YWHAG,PLTP,DNM1,STXBP1,HIP1R,CHN1,SYP,SLC17A7,RTN3,GPX3,C1QL1,FGFR3,SMOC1,GAS7,DKK3,PIK3R1,STMN1,CADM3,STMN2,BCAN,NEFM,ABR,NKAIN4,SEZ6L,ABCA2,PADI2,WSCD1,COL6A2,WLS,MAPK4,VGF,OLFM1,ATP1B1,PLD3,L1CAM,SYNGR1,MBP,CLDN11,FSTL1,MCL1,CARNS1,NPTX1,PRKCB,SLAIN1,ATP2B2,TPPP3,QDPR,EDNRB,PTPRN,SCN3B,HSPB6,ENPP2,RIMS3,SHD,HPCAL4,THBS1,F3,KIF21B,SEZ6,EPB41L1,E…
0.00040272	1618	128	TF:M09761_1	TF	Factor: EGR1; motif: NGNGKGGGYGGNGS; match class: 1	HLA-DRA,SNAP25,YWHAG,STXBP1,SYP,PIK3R1,PEG10,ABR,NKAIN4,ABCA2,WSCD1,MAPK4,ATP1B1,PLD3,CARNS1,NPTX1,SLAIN1,SCN3B,HPCAL4,LINGO1,CAMK2B,PPP2R2C,B3GAT1,STX1B,CRLF1,PAK1,ATP2B1,KBTBD11,HSPG2,CDK6,TMEM151B,NGEF,ADAMTS1,CHD5,DBN1,ENAH,CRTAC1,KCNIP3,GFRA1,NTN1,SAMD4A,ARHGEF10L,SYNE2,GABRB3,JPH3,MADD,ELOVL2,GNG12,CPNE5,LGI4,RHBDL3,DLL1,TCF12,GADD45A,PCSK2,MDK,MICAL1,ADORA1,GNAO1,MFN2,HMGN2,COL9A3,PDGFA,CA…
0.000417657	16076	866	TF:M12599_1	TF	Factor: E2F4; motif: YCCCGCCNCNNSSNNSNN; match class: 1	CD74,C4A,PDGFRA,HSP90AA1,GABBR1,COL1A2,ATP2B4,TTYH1,RASSF2,CNP,RPS24,SNAP25,CAMK2A,GPR17,HLA-C,HLA-DPA1,GFAP,YWHAG,CNTN2,HSPA1B,CD24,PLTP,DNM1,STXBP1,COL4A2,HIP1R,MAG,NEFL,CHN1,SYP,COL4A1,MAPT,SLC17A7,RTN3,GPX3,C1QL1,ATCAY,FGFR3,SMOC1,GAS7,VSNL1,PSD2,DKK3,PIK3R1,C1R,SIRT2,NRGN,YWHAZ,FADS2,SFRP2,STMN1,SLIT1,CADM3,CPLX2,STMN2,PACSIN1,GRIN1,NAPB,MAP4K4,RAB6B,BCAN,RPL34,PEG10,EFEMP1,NEFM,ABR,SLC38A1,…
0.000419939	9548	558	TF:M10550_1	TF	Factor: ZNF684; motif: MAAGGGGTGGACTGT; match class: 1	CD74,HSP90AA1,GABBR1,ATP2B4,CNP,SNAP25,GPR17,HLA-DPA1,GFAP,YWHAG,CNTN2,HSPA1B,PLTP,BCAS1,STXBP1,COL4A2,PLP1,MAG,NEFL,SYP,COL4A1,SLC17A7,GPX3,C1QL1,ATCAY,FGFR3,ERMN,PSD2,DKK3,PIK3R1,PHYHIP,PDE4DIP,YWHAZ,FADS2,SLIT1,CADM3,CPLX2,STMN2,PACSIN1,GRIN1,NAPB,MAP4K4,RAB6B,BCAN,PEG10,TIMP1,NKAIN4,SPARC,ABCA2,PADI2,SYN1,COL6A2,WLS,MAPK4,PREX1,VGF,OLFM1,ATP1B1,PLD3,L1CAM,SYNGR1,MBP,CLDN11,MYH11,CARNS1,PRKCB,…
0.000431001	2569	185	TF:M10134	TF	Factor: FPM315; motif: GGGAGGAGGRRGRGGRGGRR	COL1A2,SNAP25,STXBP1,C1QL1,ATCAY,FGFR3,PSD2,C1R,PACSIN1,BCAN,NEFM,ABR,NKAIN4,SEZ6L,COL6A2,MAPK4,OLFM1,ATP1B1,PLD3,CHGB,FSTL1,MYH11,NPTX1,ATP2B2,COL20A1,VEGFA,SHD,F3,LINGO1,EPB41L1,CDK18,ETV5,PRKAR1B,VIPR2,COL6A3,S100A1,NPDC1,STX1B,PAK1,ATP2B1,RNF19A,CBR1,MAPK8IP2,NOTCH2,RAPGEF5,MOXD1,CEND1,ENAH,FKBP10,MEGF11,SAMD4A,CHRDL1,ITGA3,CNTFR,PCSK6,ITPR1,CELF2,GABRB3,INF2,BAG3,SELL,ETS1,OPCML,JPH3,FOXJ1,G…
0.000470599	4356	286	TF:M03807_1	TF	Factor: SP2; motif: GNNGGGGGCGGGGSN; match class: 1	SNAP25,HLA-C,YWHAG,DNM1,STXBP1,HIP1R,SYP,SLC17A7,C1QL1,FGFR3,SMOC1,GAS7,DKK3,PIK3R1,YWHAZ,STMN1,SLIT1,BCAN,ABR,NKAIN4,ABCA2,COL6A2,MAPK4,ATP1B1,L1CAM,CLDN11,NPTX1,PRKCB,SLAIN1,ATP2B2,TPPP3,SCN3B,RIMS3,CAMK2B,KIF21B,EPB41L1,PEG3,CLSTN3,PSD3,RUNDC3A,B3GAT1,SNTA1,PRKAR1B,VIPR2,LYNX1,PIP4K2C,STX1B,CRLF1,PAK1,ATP2B1,HSPG2,PDE2A,SULT4A1,TMEM151B,CDK5R1,PHC2,RTKN,NGEF,RAPGEF5,TUBA4A,DBN1,IFITM1,BSG,CEND…
0.000500672	7765	467	TF:M10115	TF	Factor: LRF; motif: NRGGGKCKY	C4A,PDGFRA,HSP90AA1,TTYH1,RASSF2,CNP,SNAP25,GPR17,HLA-C,HLA-DPA1,YWHAG,CNTN2,CD24,PLTP,COL4A2,HIP1R,NEFL,SYP,COL4A1,MAPT,SLC17A7,C1QL1,SMOC1,DKK3,SIRT2,SFRP2,STMN1,SLIT1,CADM3,CPLX2,GRIN1,NAPB,MAP4K4,RAB6B,BCAN,PEG10,EFEMP1,ABR,SLC38A1,NKAIN4,SEZ6L,SOX4,ABCA2,PADI2,SYN1,WSCD1,COL6A2,MAPK4,PLD3,FSTL1,MCL1,CARNS1,NPTX1,PRKCB,SLAIN1,SOX10,ATP2B2,VPS13D,HSPA2,NSF,EDNRB,COL20A1,VEGFA,PTPRN,SCN3B,HSPB6…
0.00052849	11593	658	TF:M01733	TF	Factor: MZF-1; motif: TGGGGAR	CD74,C4A,PDGFRA,HSP90AA1,COL1A2,ATP2B4,TTYH1,RASSF2,CNP,SNAP25,CAMK2A,HLA-C,HLA-DPA1,GFAP,YWHAG,HSPA1B,CD24,PLTP,DNM1,STXBP1,COL4A2,PLP1,HIP1R,MAG,COL4A1,MAPT,SLC17A7,RTN3,GPX3,C1QL1,ATCAY,FGFR3,SMOC1,GAS7,VSNL1,PSD2,DKK3,PIK3R1,C1R,NRGN,PHYHIP,PDE4DIP,YWHAZ,FADS2,SFRP2,STMN1,CADM3,PACSIN1,GRIN1,NAPB,MAP4K4,RAB6B,HLA-DRB1,RPL34,PEG10,ABR,TIMP1,NKAIN4,SEZ6L,ABCA2,PADI2,SYN1,WSCD1,COL6A2,MAPK4,PREX…
0.000533444	8866	523	TF:M00446	TF	Factor: Spz1; motif: DNNGGRGGGWWNNNN	CD74,PDGFRA,HSP90AA1,GABBR1,TTYH1,RASSF2,CNP,SNAP25,GPR17,HLA-C,YWHAG,CNTN2,CD24,STXBP1,COL4A2,HIP1R,SYP,COL4A1,SLC17A7,ATCAY,FGFR3,SMOC1,GAS7,PIK3R1,C1R,SIRT2,NRGN,PHYHIP,SFRP2,STMN1,CADM3,CPLX2,PACSIN1,NAPB,PEG10,ABR,TIMP1,NKAIN4,SEZ6L,SOX4,PADI2,SYN1,WSCD1,MAPK4,VGF,OLFM1,ATP1B1,PLD3,CHGB,SYNGR1,MBP,CLDN11,CSRP1,MCL1,MYH11,CHL1,SLAIN1,SOX10,VPS13D,RNASE1,TF,HSPA2,TPPP3,EDNRB,GRIA4,COL20A1,VEGF…
0.000550686	10005	580	TF:M04109	TF	Factor: RUNX3; motif: NRACCGCAAACCGCAN	HSP90AA1,GABBR1,ATP2B4,TTYH1,RASSF2,CNP,SNAP25,GPR17,HLA-DPA1,GFAP,YWHAG,CD24,PLTP,DNM1,STXBP1,COL4A2,PLP1,MOBP,HIP1R,MAG,NEFL,CHN1,SYP,COL4A1,TNR,ATCAY,SCG2,SMOC1,GAS7,DKK3,PIK3R1,SIRT2,NRGN,YWHAZ,FADS2,SFRP2,STMN1,SLIT1,CADM3,CPLX2,PACSIN1,GRIN1,NAPB,MAP4K4,RAB6B,RPL34,NEFM,ABR,SLC38A1,TIMP1,NKAIN4,SOX4,ABCA2,PADI2,SYN1,WSCD1,COL6A2,WLS,PREX1,OLFM1,ATP1B1,PLD3,CHGB,FSTL1,IGFBP3,MCL1,PRKCB,SLAIN…
0.000551784	9424	551	TF:M12732	TF	Factor: ZNF532; motif: NGGRGCTGGG	HLA-DRA,GABBR1,COL1A2,ATP2B4,TTYH1,SNAP25,CAMK2A,GPR17,HLA-C,HLA-DPA1,GFAP,YWHAG,CNTN2,CD24,PLTP,STXBP1,MOBP,HIP1R,MAG,CHN1,SYP,RTN3,GPX3,C1QL1,ATCAY,FGFR3,VSNL1,PSD2,DKK3,PIK3R1,NRGN,PHYHIP,PDE4DIP,FADS2,STMN1,CADM3,STMN2,PACSIN1,NAPB,MAP4K4,RAB6B,BCAN,PEG10,NEFM,ABR,SLC38A1,TIMP1,NKAIN4,SEZ6L,ABCA2,PADI2,WSCD1,COL6A2,PREX1,OLFM1,ATP1B1,L1CAM,SYNGR1,MBP,SYNM,HLA-DPB1,FSTL1,MYH11,CARNS1,NPTX1,SOX…
0.0005658	1758	136	TF:M00084_1	TF	Factor: MZF-1; motif: KNGNKAGGGGNAA; match class: 1	GABBR1,ATP2B4,SNAP25,STXBP1,SLC17A7,RTN3,SMOC1,PSD2,NRGN,PHYHIP,SFRP2,GRIN1,PEG10,SOX4,PADI2,SYN1,VGF,CSRP1,FSTL1,WSB1,ATP2B2,FABP7,COL20A1,PTPRN,SHD,KIF21B,SLC12A5,CX3CR1,PPP2R2C,RUNDC3A,B3GAT1,ACTA2,APBB1,THY1,PAK1,RNF19A,SV2B,TAGLN3,MAPK8IP2,ADAMTS1,IFITM1,CEND1,FKBP10,GAD1,KIF5A,SYNE2,ST8SIA3,GABRB3,NUPR1,HNRNPA1,RASGRF1,ETS1,CPNE5,GABRB2,ASCL1,TCF12,GRIN2A,GPR162,KCNMA1,GABRG2,DHCR7,GLCCI1,S…
0.000568074	1628	128	TF:M00325	TF	Factor: NRSE; motif: TTYAGCWCCDCGGASAGYRCC	C4A,RPS24,SNAP25,CNTN2,CD24,DNM1,HIP1R,NEFL,SYP,RTN3,ATCAY,SMOC1,VSNL1,STMN2,GRIN1,MAP4K4,RAB6B,RPL34,EFEMP1,NEFM,SLC38A1,SEZ6L,ABCA2,SYN1,VGF,CHGB,L1CAM,MBP,HLA-DPB1,PRKCB,SCN3B,SEZ6,SNCB,PEG3,RUNDC3A,STAB1,PIP4K2A,PRKAR1B,RPH3A,CRLF1,PDPN,CCNL2,ZNF488,SNAP91,PDE2A,TMEM151B,MAPK8IP2,CDK5R1,ADAMTS1,RAPGEF5,SYT7,RCAN2,MEGF11,ADCY2,GFRA1,ITGA3,SYNE2,HPCA,RASGRF1,JPH3,CNTNAP2,PGF,GADD45A,PCSK2,GRIN2…
0.000569053	4748	307	TF:M09729_1	TF	Factor: LUMAN; motif: CYCAGCYYCY; match class: 1	C4A,GABBR1,COL1A2,TTYH1,CAMK2A,GPR17,HLA-C,HLA-DPA1,GFAP,YWHAG,CNTN2,CD24,PLTP,HIP1R,PSD2,DKK3,NRGN,PDE4DIP,STMN1,CADM3,PACSIN1,GRIN1,NAPB,MAP4K4,RAB6B,BCAN,PEG10,NEFM,TIMP1,NKAIN4,SEZ6L,ABCA2,PADI2,WLS,PREX1,ATP1B1,MBP,SYNM,FSTL1,MYH11,CARNS1,NPTX1,SOX10,ATP2B2,GRIA4,COL20A1,VEGFA,PTPRN,HSPB6,IFIT3,HPCAL4,THBS1,DCTN1,NRXN1,SEZ6,EPB41L1,SNCB,CX3CR1,IGFBP4,PTPRF,PIP4K2A,ITGB4,INA,APBB1,VIPR2,LYNX1…
0.000576949	6886	421	TF:M11482	TF	Factor: AP-2gamma; motif: NSCCYNNRGSN	C4A,PDGFRA,HSP90AA1,GPR17,PLTP,COL4A2,CHN1,COL4A1,SLC17A7,TNR,C1QL1,GAS7,DKK3,PIK3R1,NRGN,YWHAZ,SFRP2,STMN1,SLIT1,CADM3,CPLX2,PACSIN1,NAPB,MAP4K4,RAB6B,EFEMP1,ABR,SLC38A1,NKAIN4,SEZ6L,ABCA2,SYN1,WSCD1,COL6A2,WLS,MAPK4,PREX1,SYNGR1,CLDN11,SYNM,FSTL1,MYH11,CARNS1,PRKCB,SLAIN1,WSB1,VPS13D,TPPP3,VEGFA,PTPRN,HSPB6,RIMS3,THBS1,F3,NRXN1,KIF21B,SEZ6,EPB41L1,CDK18,PEG3,PSD3,PPP2R2C,RUNDC3A,PTPRF,CLASP2,AN…
0.00058778	1629	128	TF:M12140_1	TF	Factor: Egr-1; motif: NNCRCCCMCGCNN; match class: 1	HSP90AA1,RPS24,SNAP25,YWHAG,CD24,FGFR3,NRGN,NAPB,BCAN,ABR,NKAIN4,SOX4,ABCA2,SYN1,MAPK4,ATP1B1,CLDN11,NPTX1,SLAIN1,VEGFA,SCN3B,CAMK2B,PPP2R2C,PTPRF,B3GAT1,RNF19A,SV2B,KBTBD11,HSPG2,NGEF,CHD5,DBN1,ST6GAL1,KCNIP3,NTN1,EEPD1,PCSK6,SYNE2,ST8SIA3,VWA1,JPH3,MADD,GNG12,FARP1,GABRB2,GADD45G,GADD45A,GPR158,PCSK2,MDK,KNDC1,KLK6,SCIN,MYC,MICAL1,PIP5K1C,TJP2,ADCY8,GNAO1,PDGFA,CADM2,ARHGAP36,BAIAP2,EPHB1,REPS2…
0.00060292	6564	404	TF:M00051	TF	Factor: NF-kappaB; motif: GGGGATYCCC	CD74,C4A,HSP90AA1,SNAP25,CAMK2A,HLA-C,HLA-DPA1,CNTN2,HSPA1B,CD24,DNM1,HIP1R,RTN3,GPX3,C1QL1,ATCAY,SMOC1,GAS7,PSD2,PIK3R1,FADS2,CADM3,PACSIN1,GRIN1,HLA-DRB1,BCAN,EFEMP1,ABR,NKAIN4,COL6A2,MAPK4,VGF,PLD3,L1CAM,MBP,FSTL1,CARNS1,NPTX1,SLAIN1,SOX10,WSB1,SULF1,HSPA2,TPPP3,GRIA4,VEGFA,SCN3B,SHD,HPCAL4,THBS1,LINGO1,NRXN1,KIF21B,SEZ6,EPB41L1,CDK18,SNCB,SLC12A5,IGFBP4,PPP2R2C,RUNDC3A,CLASP2,CA2,STAB1,B3GAT1…
0.000673333	13114	730	TF:M04823	TF	Factor: E2F-4; motif: NNTTCCCGCCNN	CD74,C4A,PDGFRA,HSP90AA1,COL1A2,ATP2B4,TTYH1,CNP,RPS24,SNAP25,HLA-DPA1,YWHAG,HSPA1B,PLTP,DNM1,STXBP1,COL4A2,HIP1R,CHN1,SYP,COL4A1,MAPT,SLC17A7,RTN3,C1QL1,FGFR3,SMOC1,GAS7,VSNL1,PSD2,DKK3,PIK3R1,SIRT2,NRGN,YWHAZ,FADS2,SFRP2,STMN1,SLIT1,CPLX2,PACSIN1,GRIN1,NAPB,MAP4K4,RAB6B,PEG10,EFEMP1,NEFM,ABR,SLC38A1,NKAIN4,SPARC,SEZ6L,ABCA2,PADI2,WSCD1,COL6A2,WLS,MAPK4,PREX1,VGF,OLFM1,ATP1B1,CHGB,L1CAM,SYNGR1,M…
0.000705799	3037	211	TF:M07348_1	TF	Factor: AP-2alpha; motif: NSCCNCRGGSN; match class: 1	HSP90AA1,SNAP25,HLA-C,DNM1,STXBP1,C1QL1,GAS7,DKK3,PIK3R1,CADM3,CPLX2,PACSIN1,GRIN1,MAP4K4,RAB6B,NKAIN4,SEZ6L,WSCD1,OLFM1,SYNGR1,IGFBP3,MYH11,NPTX1,PRKCB,WSB1,TF,COL20A1,VEGFA,EPB41L1,CA2,PIP4K2A,ITGB4,LYNX1,SLC6A17,CRLF1,ATP2B1,KBTBD11,PDE2A,PHC2,EEF1B2,IL17D,DBN1,SYT7,IFITM1,BSG,ELMO1,GPR37,ST6GAL1,ADCY2,SAMD4A,EEPD1,PCSK6,GABRB3,ID1,INF2,BAG3,EFS,SOCS3,ISG15,ETS1,JPH3,GNG12,FARP1,GABRB2,SORBS3,…
0.000720616	13544	750	TF:M11603_1	TF	Factor: TCF-1; motif: ACATCGRGRCGCTGW; match class: 1	C4A,HSP90AA1,GABBR1,COL1A2,TTYH1,CNP,RPS24,SNAP25,CAMK2A,GPR17,HLA-C,GFAP,YWHAG,CNTN2,HSPA1B,CD24,PLTP,DNM1,STXBP1,COL4A2,HIP1R,MAG,NEFL,CHN1,COL4A1,RTN3,GPX3,C1QL1,ATCAY,FGFR3,SMOC1,GAS7,PSD2,DKK3,PIK3R1,C1R,NRGN,PHYHIP,YWHAZ,FADS2,SFRP2,STMN1,SLIT1,CPLX2,STMN2,PACSIN1,GRIN1,NAPB,MAP4K4,RAB6B,BCAN,RPL34,PEG10,EFEMP1,NEFM,ABR,SLC38A1,NKAIN4,SEZ6L,SOX4,ABCA2,PADI2,SYN1,WSCD1,COL6A2,MAPK4,PREX1,VGF…
0.000728356	915	82	TF:M01072_1	TF	Factor: HIC1; motif: NSNNNNTGCCCSSNN; match class: 1	TTYH1,CNP,CAMK2A,COL4A2,COL4A1,FGFR3,SMOC1,MAP4K4,NKAIN4,WSCD1,MAPK4,SYNGR1,NPTX1,ATP2B2,SHD,LINGO1,EPB41L1,CDK18,PEG3,RUNDC3A,PRKAR1B,CRLF1,RNF19A,PDE2A,NGEF,CHD5,ENAH,MEGF11,GFRA1,ITGA3,ITPR1,BAG3,JPH3,FARP1,INPP5F,RHBDL3,GADD45A,ITPKB,OSGIN2,SLC7A14,DSCAM,TRIL,PRKX,DHRS3,COL9A3,RCOR2,TCF3,NAT8L,CHGA,MAPKAPK2,EPHB2,CASKIN1,FGFBP3,WNT7B,SYT5,DNM1L,MGAT3,SOCS2,MAP6D1,HS6ST3,TMEM163,RYR2,PGBD5,ARC…
0.000812637	13615	753	TF:M11058	TF	Factor: Hey1; motif: NGCRCGYGYN	C4A,PDGFRA,HSP90AA1,GABBR1,TTYH1,RASSF2,CNP,RPS24,SNAP25,HLA-C,HLA-DPA1,CNTN2,HSPA1B,CD24,PLTP,DNM1,STXBP1,COL4A2,PLP1,MOBP,HIP1R,MAG,NEFL,CHN1,SYP,COL4A1,MAPT,RTN3,TNR,C1QL1,FGFR3,SMOC1,GAS7,VSNL1,PSD2,DKK3,PIK3R1,C1R,SIRT2,NRGN,PHYHIP,YWHAZ,FADS2,SFRP2,STMN1,SLIT1,CADM3,CPLX2,PACSIN1,GRIN1,NAPB,MAP4K4,RAB6B,RPL34,PEG10,EFEMP1,NEFM,ABR,SLC38A1,NKAIN4,SEZ6L,SOX4,ABCA2,PADI2,SYN1,WSCD1,COL6A2,MAPK…
0.000813435	10920	624	TF:M09729	TF	Factor: LUMAN; motif: CYCAGCYYCY	C4A,HLA-DRA,GABBR1,COL1A2,ATP2B4,TTYH1,SNAP25,CAMK2A,GPR17,HLA-C,HLA-DPA1,GFAP,YWHAG,CNTN2,CD24,PLTP,PLP1,MOBP,HIP1R,MAG,CHN1,SYP,SLC17A7,RTN3,GPX3,C1QL1,FGFR3,VSNL1,PSD2,DKK3,SIRT2,NRGN,PHYHIP,PDE4DIP,STMN1,CADM3,STMN2,PACSIN1,GRIN1,NAPB,MAP4K4,RAB6B,HLA-DRB1,BCAN,RPL34,PEG10,EFEMP1,NEFM,SLC38A1,TIMP1,NKAIN4,SEZ6L,ABCA2,PADI2,WSCD1,COL6A2,WLS,PREX1,OLFM1,ATP1B1,PLD3,SYNGR1,MBP,CLDN11,SYNM,HLA-DP…
0.000890559	5046	322	TF:M01733_1	TF	Factor: MZF-1; motif: TGGGGAR; match class: 1	C4A,PDGFRA,HSP90AA1,ATP2B4,TTYH1,SNAP25,CAMK2A,HLA-C,YWHAG,HSPA1B,CD24,PLTP,STXBP1,COL4A2,HIP1R,MAG,COL4A1,GPX3,ATCAY,PIK3R1,C1R,NRGN,PHYHIP,PDE4DIP,YWHAZ,FADS2,STMN1,CADM3,PACSIN1,NAPB,MAP4K4,RAB6B,HLA-DRB1,TIMP1,NKAIN4,ABCA2,WSCD1,COL6A2,MAPK4,PREX1,VGF,PLD3,L1CAM,CSRP1,HLA-DPB1,ATP2B2,VPS13D,TF,TPPP3,VEGFA,PTPRN,SCN3B,HSPB6,RIMS3,SHD,HPCAL4,F3,LINGO1,DCTN1,CAMK2B,SEZ6,SNCB,SLC12A5,CX3CR1,CLSTN…
0.000938353	2139	158	TF:M09658_1	TF	Factor: Sp2; motif: GGSNNGGGGGCGGGGCCNGNGS; match class: 1	CNP,SNAP25,HLA-C,STXBP1,HIP1R,SYP,SLC17A7,C1QL1,FGFR3,GAS7,DKK3,PIK3R1,YWHAZ,ABR,NKAIN4,ABCA2,ATP1B1,L1CAM,SLAIN1,ATP2B2,RIMS3,F3,SEZ6,SLC12A5,PSD3,B3GAT1,SNTA1,PRKAR1B,LYNX1,CRLF1,HSPG2,PDE2A,TMEM151B,PHC2,NGEF,RAPGEF5,IL17D,DBN1,SYT7,BSG,ENAH,NTN1,CAMKV,OSBPL11,SYNE2,INF2,BAG3,ETS1,JPH3,USH1C,FARP1,RHBDL3,DLL1,GADD45A,LHPP,TTYH2,RDH10,MDK,MAL,KNDC1,SYTL4,MICAL1,KCNMA1,ACACA,COL9A2,DSCAML1,PIP5K…
0.00105705	14407	789	TF:M12597	TF	Factor: E2F1; motif: GSGCGGGAAN	CD74,C4A,PDGFRA,HSP90AA1,COL1A2,ATP2B4,TTYH1,CNP,RPS24,SNAP25,CAMK2A,HLA-DPA1,YWHAG,HSPA1B,CD24,PLTP,DNM1,STXBP1,COL4A2,HIP1R,MAG,CHN1,SYP,COL4A1,MAPT,SLC17A7,RTN3,GPX3,C1QL1,FGFR3,SMOC1,GAS7,VSNL1,PSD2,DKK3,PIK3R1,SIRT2,NRGN,YWHAZ,FADS2,SFRP2,STMN1,SLIT1,CPLX2,STMN2,PACSIN1,GRIN1,NAPB,MAP4K4,RAB6B,BCAN,RPL34,PEG10,EFEMP1,NEFM,ABR,SLC38A1,NKAIN4,SPARC,SEZ6L,ABCA2,PADI2,WSCD1,COL6A2,WLS,MAPK4,PREX…
0.00106251	13566	750	TF:M00803	TF	Factor: E2F; motif: GGCGSG	PDGFRA,HSP90AA1,GABBR1,COL1A2,ATP2B4,TTYH1,CNP,RPS24,SNAP25,YWHAG,CNTN2,HSPA1B,CD24,PLTP,DNM1,STXBP1,COL4A2,HIP1R,NEFL,CHN1,SYP,COL4A1,SLC17A7,RTN3,GPX3,C1QL1,ATCAY,FGFR3,SMOC1,GAS7,VSNL1,PSD2,DKK3,PIK3R1,SIRT2,NRGN,YWHAZ,FADS2,SFRP2,STMN1,CPLX2,STMN2,PACSIN1,GRIN1,NAPB,MAP4K4,RAB6B,PEG10,EFEMP1,NEFM,ABR,SLC38A1,NKAIN4,SEZ6L,SOX4,ABCA2,SYN1,WSCD1,COL6A2,WLS,MAPK4,PREX1,VGF,OLFM1,ATP1B1,CHGB,L1CAM…
0.00108255	14824	808	TF:M08205	TF	Factor: E2F-1:Elk-1; motif: SGCGCSNNAMCGGAAGT	CD74,PDGFRA,HSP90AA1,GABBR1,ATP2B4,TTYH1,CNP,RPS24,SNAP25,GPR17,HLA-DPA1,GFAP,YWHAG,CNTN2,CD24,PLTP,DNM1,BCAS1,STXBP1,COL4A2,PLP1,HIP1R,NEFL,CHN1,COL4A1,SLC17A7,RTN3,GPX3,C1QL1,ATCAY,FGFR3,SMOC1,GAS7,PSD2,DKK3,PIK3R1,C1R,SIRT2,NRGN,PHYHIP,PDE4DIP,YWHAZ,FADS2,SFRP2,SLIT1,CADM3,CPLX2,PACSIN1,GRIN1,NAPB,MAP4K4,RAB6B,BCAN,RPL34,PEG10,NEFM,ABR,SLC38A1,TIMP1,NKAIN4,SPARC,SEZ6L,SOX4,ABCA2,PADI2,SYN1,WSC…
0.00116783	5543	348	TF:M01972	TF	Factor: EGR-1; motif: TGCGTGGGCGK	HSP90AA1,RPS24,SNAP25,HLA-C,YWHAG,CNTN2,HSPA1B,CD24,STXBP1,COL4A2,HIP1R,SYP,COL4A1,RTN3,FGFR3,PSD2,DKK3,C1R,NRGN,PHYHIP,SFRP2,STMN1,GRIN1,NAPB,MAP4K4,BCAN,EFEMP1,ABR,NKAIN4,SOX4,ABCA2,SYN1,WSCD1,COL6A2,MAPK4,PREX1,VGF,ATP1B1,PLD3,MBP,CLDN11,FSTL1,CARNS1,NPTX1,SLAIN1,WSB1,RNASE1,HSPA2,TPPP3,NSF,GRIA4,VEGFA,PTPRN,SCN3B,CHI3L2,THBS1,F3,CAMK2B,ETV5,AKAP12,IGFBP4,CLSTN3,GPM6A,PSD3,PPP2R2C,PTPRF,B3GAT1…
0.0012014	17225	913	TF:M08526	TF	Factor: E2F-3:HES-7; motif: NNNSGCGCSNNNNNCRCGYGNN	C4A,PDGFRA,HSP90AA1,GABBR1,COL1A2,ATP2B4,TTYH1,CNP,RPS24,SNAP25,CAMK2A,GPR17,HLA-C,HLA-DPA1,GFAP,YWHAG,CNTN2,HSPA1B,CD24,PLTP,DNM1,BCAS1,STXBP1,COL4A2,HIP1R,MAG,NEFL,CHN1,SYP,COL4A1,MAPT,SLC17A7,RTN3,TNR,GPX3,C1QL1,ATCAY,SCG2,FGFR3,SMOC1,GAS7,VSNL1,PSD2,DKK3,PIK3R1,C1R,SIRT2,NRGN,PHYHIP,PDE4DIP,YWHAZ,FADS2,SFRP2,STMN1,SLIT1,CADM3,CPLX2,STMN2,PACSIN1,GRIN1,NAPB,MAP4K4,RAB6B,BCAN,RPL34,PEG10,EFEMP1…
0.0012166	4877	312	TF:M09738_1	TF	Factor: ZNF511; motif: GGRRGRGGCWGNG; match class: 1	GABBR1,TTYH1,GPR17,YWHAG,CD24,HIP1R,SYP,MAPT,GPX3,C1QL1,FGFR3,PSD2,DKK3,PIK3R1,YWHAZ,FADS2,STMN1,CADM3,CPLX2,PACSIN1,MAP4K4,RAB6B,TIMP1,NKAIN4,SPARC,SEZ6L,ABCA2,COL6A2,WLS,MAPK4,PREX1,OLFM1,ATP1B1,L1CAM,SYNM,FSTL1,MYH11,CARNS1,NPTX1,PRKCB,SOX10,VPS13D,COL20A1,VEGFA,PTPRN,HSPB6,CHI3L2,IFIT3,RIMS3,F3,LINGO1,DCTN1,CAMK2B,KIF21B,SEZ6,EPB41L1,CDK18,SLC12A5,UNC13A,PSD3,RUNDC3A,PTPRF,STAB1,B3GAT1,PIP4K2…
0.00126107	3413	231	TF:M00469_1	TF	Factor: AP-2alpha; motif: GCCNNNRGS; match class: 1	SNAP25,CAMK2A,HLA-C,YWHAG,CD24,DNM1,STXBP1,CHN1,C1QL1,GAS7,PIK3R1,SIRT2,YWHAZ,FADS2,CADM3,NAPB,MAP4K4,TIMP1,NKAIN4,WSCD1,OLFM1,SYNGR1,CLDN11,CSRP1,IGFBP3,PRKCB,ATP2B2,COL20A1,SHD,F3,CAMK2B,PPP2R2C,PTPRF,CA2,STAB1,PIP4K2A,ITGB4,SLC6A17,CXCL14,NPDC1,STX1B,CRLF1,SNAP91,HMOX1,SULT4A1,MGLL,PHC2,NOTCH2,LYPD1,LGI3,EEF1B2,MOXD1,IL17D,DBN1,SYT7,IFITM1,BSG,ELMO1,GPR37,PPP1R16B,ADCY2,GSTM3,NTN1,SLC6A11,CHRD…
0.00126929	9733	564	TF:M09910	TF	Factor: ER-beta; motif: RGGTCASCNTGMCCY	CD74,C4A,COL1A2,TTYH1,RASSF2,RPS24,CAMK2A,GPR17,HLA-C,GFAP,YWHAG,CNTN2,HSPA1B,CD24,PLTP,DNM1,PLP1,HIP1R,MAPT,C1QL1,ATCAY,FGFR3,SMOC1,GAS7,PSD2,DKK3,PIK3R1,C1R,PHYHIP,PDE4DIP,YWHAZ,FADS2,SFRP2,STMN1,CPLX2,GRIN1,NAPB,MAP4K4,EFEMP1,NEFM,ABR,SLC38A1,NKAIN4,SEZ6L,ABCA2,PADI2,SYN1,COL6A2,MAPK4,PREX1,VGF,ATP1B1,PLD3,SYNGR1,MBP,CLDN11,CSRP1,FSTL1,MCL1,CHL1,CARNS1,NPTX1,SLAIN1,SOX10,ATP2B2,VPS13D,TF,HSPA2…
0.00127601	1458	116	TF:M12691	TF	Factor: ZBTB44; motif: NTCAGCACCNNGGACAGCGSCN	SNAP25,GPR17,HLA-DPA1,DNM1,COL4A2,SYP,COL4A1,SLC17A7,TNR,SMOC1,GRIN1,NEFM,ABCA2,SYN1,COL6A2,VGF,CHGB,L1CAM,MBP,HLA-DPB1,PRKCB,QDPR,PTPRN,SCN3B,MGP,SHD,SEZ6,RUNDC3A,STAB1,VIPR2,STX1B,RPH3A,CRLF1,CAPS,TMEM151B,MAPK8IP2,CDK5R1,RAPGEF5,RCAN2,MEGF11,ADCY2,SCN2A,SYNE2,RBBP4,EFS,SOCS3,HPCA,RASGRF1,USH1C,CNTNAP2,RHBDL3,PGF,C3orf70,MAL,ITPKB,CDHR1,INSIG1,SYT4,DSCAM,KCNMA1,GABRG2,CELF4,COL9A2,CPNE6,SLC8A2,…
0.00129754	10744	614	TF:M08205_1	TF	Factor: E2F-1:Elk-1; motif: SGCGCSNNAMCGGAAGT; match class: 1	PDGFRA,HSP90AA1,GABBR1,TTYH1,CNP,RPS24,SNAP25,YWHAG,CNTN2,CD24,PLTP,DNM1,STXBP1,COL4A2,HIP1R,CHN1,COL4A1,SLC17A7,C1QL1,ATCAY,FGFR3,SMOC1,GAS7,PSD2,DKK3,PIK3R1,SIRT2,NRGN,YWHAZ,FADS2,SFRP2,SLIT1,CADM3,CPLX2,PACSIN1,GRIN1,MAP4K4,RAB6B,PEG10,NEFM,ABR,SLC38A1,TIMP1,NKAIN4,SOX4,ABCA2,SYN1,WSCD1,COL6A2,WLS,PREX1,VGF,OLFM1,ATP1B1,PLD3,CHGB,SYNGR1,MBP,CLDN11,CSRP1,SYNM,HLA-DPB1,FSTL1,IGFBP3,MCL1,NPTX1,PR…
0.00144502	11364	644	TF:M11058_1	TF	Factor: Hey1; motif: NGCRCGYGYN; match class: 1	C4A,PDGFRA,HSP90AA1,TTYH1,RASSF2,CNP,RPS24,HLA-C,HLA-DPA1,CNTN2,CD24,PLTP,STXBP1,COL4A2,PLP1,HIP1R,MAG,NEFL,CHN1,SYP,COL4A1,MAPT,RTN3,C1QL1,FGFR3,GAS7,VSNL1,PSD2,PIK3R1,C1R,SIRT2,PHYHIP,YWHAZ,FADS2,SFRP2,STMN1,SLIT1,CADM3,CPLX2,PACSIN1,GRIN1,NAPB,MAP4K4,RAB6B,RPL34,PEG10,EFEMP1,NEFM,ABR,SLC38A1,NKAIN4,SEZ6L,SOX4,ABCA2,PADI2,SYN1,WSCD1,MAPK4,PREX1,VGF,OLFM1,ATP1B1,SYNGR1,MBP,CLDN11,CSRP1,SYNM,IGFB…
0.00156223	2292	166	TF:M12313_1	TF	Factor: ZNF460; motif: NNACNCCCCCCNN; match class: 1	CNP,YWHAG,DNM1,HIP1R,SLC17A7,PSD2,PIK3R1,STMN1,STMN2,NAPB,ABR,NKAIN4,SYN1,WLS,VGF,OLFM1,CARNS1,PRKCB,SLAIN1,HSPB6,ETV5,UNC13A,IGFBP4,RUNDC3A,B3GAT1,PRKAR1B,VIPR2,STX1B,CRLF1,ZNF488,KBTBD11,PDE2A,TMEM151B,RAPGEF5,CHD5,TUBA4A,DBN1,ENAH,PPP1R16B,CRTAC1,ADCY2,GFRA1,GAD1,PCSK6,SYNE2,PLLP,RASGRF1,IFIT1,JPH3,EPHB6,SPRY4,SRGN,DLL1,ASCL1,ELAVL3,GRIN2A,GPR162,MDK,EGR3,ITPKB,SLC7A14,KNDC1,PRSS23,DSCAM,KCNMA…
0.00160002	2618	185	TF:M12742	TF	Factor: ZNF93; motif: GGYAGCRGCAGCGGYG	GPR17,CNTN2,CD24,HIP1R,CHN1,C1QL1,FGFR3,PSD2,PIK3R1,YWHAZ,GRIN1,MAP4K4,EFEMP1,OLFM1,ATP1B1,SYNGR1,MCL1,CARNS1,SLAIN1,ATP2B2,QDPR,CAMK2B,KIF21B,SEZ6,EPB41L1,IGFBP4,RUNDC3A,ACTA2,ITGB4,THY1,MPZL1,CCNL2,ATP2B1,SNAP91,PDE2A,SULT4A1,TMEM151B,CDK5R1,NOTCH2,LYPD1,MOXD1,IL17D,BSG,NR4A1,ENAH,C6orf62,KCNIP3,ADCY2,GFRA1,NTN1,SLC6A11,ARHGEF10L,EEPD1,CNTFR,PCSK6,ASTN2,CELF2,GABRB3,HIPK1,DGKZ,SOCS3,JPH3,CNTNAP…
0.00162074	2653	187	TF:M02281_1	TF	Factor: SP1; motif: CCCCKCCCCC; match class: 1	SNAP25,YWHAG,STXBP1,HIP1R,MAG,SLC17A7,FGFR3,PIK3R1,STMN2,NAPB,NEFM,ABR,NKAIN4,SYN1,WSCD1,WLS,VGF,CARNS1,NPTX1,SLAIN1,TPPP3,COL20A1,VEGFA,HSPB6,RIMS3,SHD,ETV5,SLC12A5,CLSTN3,CA2,B3GAT1,SNTA1,PRKAR1B,PIP4K2C,STX1B,CRLF1,PAK1,SNAP91,HSPG2,TMEM151B,PHC2,TUBA4A,DBN1,BSG,CEND1,GPR37,ENAH,FKBP10,GFRA1,NTN1,GAD1,EEPD1,CNTFR,OSBPL11,KIF5A,SYNE2,ST8SIA3,GABRB3,BAG3,RASGRF1,JPH3,SPRY4,MADD,ELOVL2,USH1C,GABR…
0.00176292	4055	266	TF:M07226_1	TF	Factor: SP1; motif: NCCCCKCCCCC; match class: 1	COL1A2,SNAP25,HLA-C,YWHAG,DNM1,STXBP1,HIP1R,MAG,SYP,SLC17A7,C1QL1,FGFR3,GAS7,DKK3,PIK3R1,STMN2,BCAN,NEFM,ABR,NKAIN4,SYN1,WSCD1,PREX1,VGF,CLDN11,MCL1,CARNS1,NPTX1,SLAIN1,TPPP3,COL20A1,VEGFA,RIMS3,SHD,HPCAL4,KIF21B,ETV5,SNCB,SLC12A5,PEG3,CLSTN3,PSD3,CA2,B3GAT1,SNTA1,PRKAR1B,LYNX1,PIP4K2C,STX1B,CRLF1,PAK1,ATP2B1,SNAP91,HSPG2,PDE2A,TMEM151B,MAPK8IP2,CDK5R1,PHC2,RAPGEF5,TUBA4A,DBN1,BSG,CEND1,NR4A1,GPR…
0.0018653	1845	139	TF:M05327_1	TF	Factor: WT1; motif: NGCGGGGGGGTSMMCYN; match class: 1	TTYH1,CD24,STXBP1,SLC17A7,C1QL1,SMOC1,GAS7,YWHAZ,CADM3,ABR,COL6A2,MAPK4,PREX1,SYNGR1,MBP,NPTX1,VEGFA,SHD,CAMK2B,NRXN1,EPB41L1,CLSTN3,RUNDC3A,CA2,B3GAT1,SNTA1,PRKAR1B,HNRNPUL1,VIPR2,PLEKHH1,PAK1,AK5,SNAP91,KBTBD11,PDE2A,MAPK8IP2,CDK5R1,RAPGEF5,MOXD1,CHD5,ENAH,CRTAC1,KCNIP3,NTN1,GAD1,ARHGEF10L,EEPD1,PCSK6,ASTN2,GABRB3,BAG3,JPH3,ELOVL2,INPP5F,HNRNPM,PCSK2,SAMHD1,MDK,EGR3,KNDC1,ST6GAL2,MICAL1,SLC8A2,…
0.00193058	15386	832	TF:M08526_1	TF	Factor: E2F-3:HES-7; motif: NNNSGCGCSNNNNNCRCGYGNN; match class: 1	C4A,PDGFRA,HSP90AA1,GABBR1,COL1A2,TTYH1,CNP,RPS24,SNAP25,CAMK2A,GPR17,HLA-C,HLA-DPA1,GFAP,YWHAG,CNTN2,HSPA1B,CD24,PLTP,DNM1,STXBP1,COL4A2,HIP1R,NEFL,CHN1,SYP,COL4A1,SLC17A7,RTN3,TNR,GPX3,C1QL1,ATCAY,FGFR3,SMOC1,GAS7,VSNL1,PSD2,DKK3,PIK3R1,SIRT2,NRGN,PHYHIP,YWHAZ,FADS2,SFRP2,STMN1,SLIT1,CPLX2,STMN2,PACSIN1,GRIN1,NAPB,MAP4K4,RAB6B,BCAN,PEG10,EFEMP1,NEFM,ABR,SLC38A1,NKAIN4,SPARC,SEZ6L,SOX4,ABCA2,PAD…
0.00194582	2851	198	TF:M01778	TF	Factor: PLAG1; motif: GRGGCNNHNNNRRGGG	TTYH1,GPX3,C1QL1,FGFR3,GAS7,PSD2,DKK3,SIRT2,NRGN,FADS2,SLIT1,GRIN1,BCAN,EFEMP1,ABR,TIMP1,NKAIN4,PADI2,COL6A2,VGF,ATP1B1,L1CAM,SYNGR1,CLDN11,MCL1,PRKCB,SLAIN1,WSB1,ENPP2,RIMS3,DCTN1,CAMK2B,EPB41L1,AKAP12,SLC12A5,IGFBP4,RUNDC3A,PTPRF,CLASP2,B3GAT1,PIP4K2A,HNRNPUL1,PLEKHH1,CRLF1,AK5,RNF19A,ATP6V1G2,KBTBD11,CDK6,TMEM151B,NDRG4,CDK5R1,NMNAT2,PHC2,RTKN,LGI3,NGEF,IL17D,CHD5,DBN1,GPR37,ENAH,KCNIP3,NTN1,S…
0.00211401	5257	331	TF:M08905	TF	Factor: TIEG1; motif: GGSGGKGNNN	C4A,PDGFRA,HSP90AA1,ATP2B4,RASSF2,HLA-DPA1,GFAP,YWHAG,HSPA1B,PLTP,DNM1,STXBP1,HIP1R,MAPT,SLC17A7,ATCAY,DKK3,PIK3R1,PHYHIP,STMN1,SLIT1,CADM3,PACSIN1,GRIN1,BCAN,PEG10,ABR,TIMP1,SPARC,COL6A2,PREX1,VGF,OLFM1,L1CAM,SYNGR1,MBP,CSRP1,FSTL1,IGFBP3,MYH11,PRKCB,SOX10,VPS13D,RNASE1,HSPA2,QDPR,NSF,GRIA4,LDHA,PTPRN,CHI3L2,HPCAL4,LINGO1,CAMK2B,SEZ6,EPB41L1,CDK18,ETV5,SNCB,PEG3,IGFBP4,RUNDC3A,CA2,B3GAT1,ANLN,PR…
0.0021482	2855	198	TF:M12535	TF	Factor: ZNF263; motif: NNGGGGAGGANN	C4A,ATP2B4,STXBP1,HIP1R,SLC17A7,C1QL1,FGFR3,C1R,PDE4DIP,FADS2,SLIT1,PACSIN1,GRIN1,MAP4K4,NEFM,NKAIN4,SOX4,COL6A2,MAPK4,OLFM1,PLD3,MBP,FSTL1,MYH11,NPTX1,ATP2B2,HSPA2,TPPP3,FABP7,VEGFA,HPCAL4,CAMK2B,NRXN1,UNC13A,PTPRF,ITGB4,VIPR2,PLEKHH1,SLC6A17,NPDC1,THY1,PAK1,ATP2B1,RNF19A,SV2B,SULT4A1,NDRG4,MGLL,CHD5,DBN1,CEND1,ENAH,MEGF11,KCNIP3,NTN1,CHRDL1,SERPINI1,OSBPL11,PCSK6,SCN2A,GABRB3,SELL,GDAP1L1,HPCA,…
0.00222163	2186	159	TF:M12692	TF	Factor: ZBTB49; motif: NGSCGCTGTCCNNGGTGCTGAN	SNAP25,GPR17,HLA-DPA1,DNM1,COL4A2,SYP,COL4A1,SLC17A7,TNR,SMOC1,DKK3,CPLX2,GRIN1,NEFM,ABCA2,SYN1,COL6A2,VGF,ATP1B1,CHGB,L1CAM,MBP,SYNM,HLA-DPB1,PRKCB,QDPR,PTPRN,SCN3B,MGP,SHD,NRXN1,SEZ6,PEG3,RUNDC3A,STAB1,ACTA2,INA,VIPR2,RGS5,STX1B,RPH3A,CRLF1,SV2B,CAPS,PDE2A,TMEM151B,MAPK8IP2,CDK5R1,RAPGEF5,DBN1,ELMO1,RCAN2,MEGF11,ADCY2,GAD1,HSPD1,SCN2A,SYNE2,RBBP4,EFS,SOCS3,HPCA,RASGRF1,USH1C,CNTNAP2,RHBDL3,PGF,…
0.00222944	1032	88	TF:M09968_1	TF	Factor: KLF15; motif: RGGGMGGRGNNGGGGGNGG; match class: 1	HLA-DRA,SNAP25,PLP1,HIP1R,DKK3,NEFM,ABR,NKAIN4,ATP1B1,FSTL1,SHD,PPP2R2C,RUNDC3A,B3GAT1,VIPR2,STX1B,CRLF1,SULT4A1,RAPGEF5,CEND1,CNTFR,GABRB3,INF2,BAG3,JPH3,MADD,GABRB2,INPP5F,COL16A1,DLL1,KNDC1,MICAL1,COL9A2,TSC22D1,ADORA1,PDGFA,PRODH,FA2H,SLC24A3,SEMA7A,SCN1B,LIMK1,NAT8L,MAPKAPK2,KIAA1755,CASKIN1,KLHL25,GABRD,CELF5,ERBB4,SYNJ2,GPRIN1,NT5DC3,HCN2,WDR47,UNC5A,NEDD4L,SCRT1,ALDH1A3,CYP46A1,CACNA1H,AK…
0.00231393	11167	633	TF:M07084	TF	Factor: E2F-4; motif: NGGCGGGAARN	CD74,PDGFRA,HSP90AA1,COL1A2,ATP2B4,CNP,RPS24,SNAP25,HLA-DPA1,YWHAG,PLTP,DNM1,COL4A2,HIP1R,CHN1,SYP,COL4A1,MAPT,SLC17A7,RTN3,C1QL1,FGFR3,GAS7,VSNL1,PSD2,DKK3,PIK3R1,SIRT2,NRGN,YWHAZ,FADS2,SFRP2,STMN1,SLIT1,CPLX2,PACSIN1,GRIN1,RAB6B,EFEMP1,NEFM,ABR,SLC38A1,NKAIN4,SPARC,PADI2,WSCD1,COL6A2,WLS,MAPK4,PREX1,VGF,OLFM1,ATP1B1,CHGB,L1CAM,SYNGR1,MBP,CLDN11,SYNM,MYH11,CARNS1,NPTX1,PRKCB,SLAIN1,ATP2B2,VPS13D…
0.00236585	5862	363	TF:M12345	TF	Factor: Zbtb37; motif: NYACCGCRNTCACCGCR	TTYH1,HLA-C,CNTN2,HSPA1B,HIP1R,NEFL,CHN1,SYP,C1QL1,ATCAY,FGFR3,DKK3,PIK3R1,PHYHIP,FADS2,CPLX2,PACSIN1,GRIN1,PEG10,TIMP1,NKAIN4,ABCA2,SYN1,COL6A2,MAPK4,PREX1,VGF,OLFM1,ATP1B1,PLD3,CHGB,L1CAM,SYNGR1,SYNM,MCL1,CARNS1,SLAIN1,TF,HSPA2,VEGFA,PTPRN,SCN3B,SHD,HPCAL4,THBS1,F3,CAMK2B,SEZ6,EPB41L1,ETV5,SNCB,PEG3,IGFBP4,PPP2R2C,PTPRF,CA2,B3GAT1,ANLN,PRKAR1B,INA,HNRNPUL1,VIPR2,LYNX1,PIP4K2C,CXCL14,MPZL1,CRLF1…
0.00257058	9836	567	TF:M04148_1	TF	Factor: TFAP2A; motif: NGCCCYNNGGGCN; match class: 1	PDGFRA,COL1A2,TTYH1,RASSF2,CNP,GPR17,HLA-C,HLA-DPA1,YWHAG,CNTN2,CD24,DNM1,BCAS1,COL4A2,HIP1R,MAG,CHN1,SYP,COL4A1,SLC17A7,GPX3,C1QL1,FGFR3,SMOC1,GAS7,PSD2,DKK3,PIK3R1,C1R,SIRT2,NRGN,FADS2,SFRP2,STMN1,CADM3,CPLX2,GRIN1,MAP4K4,RAB6B,BCAN,PEG10,EFEMP1,ABR,NKAIN4,SEZ6L,ABCA2,SYN1,WSCD1,COL6A2,WLS,MAPK4,PREX1,OLFM1,ATP1B1,L1CAM,SYNGR1,MBP,CSRP1,SYNM,FSTL1,CARNS1,NPTX1,PRKCB,SLAIN1,SOX10,ATP2B2,VPS13D,T…
0.00261714	3232	219	TF:M02023_1	TF	Factor: MAZ; motif: NKGGGAGGGGRGGR; match class: 1	COL1A2,TTYH1,SNAP25,PLTP,STXBP1,HIP1R,MAG,SYP,ATCAY,SMOC1,PSD2,PIK3R1,C1R,YWHAZ,SLIT1,MAP4K4,PEG10,NEFM,ABR,PADI2,COL6A2,WLS,L1CAM,CARNS1,SLAIN1,ATP2B2,TPPP3,COL20A1,SHD,LINGO1,EPB41L1,SNCB,PPP2R2C,PTPRF,CA2,B3GAT1,THY1,MPZL1,ANXA6,PAK1,KBTBD11,HSPG2,CDK6,PDE2A,SULT4A1,MAPK8IP2,PHC2,NGEF,RAPGEF5,CHD5,TUBA4A,DBN1,CEND1,GPR37,ENAH,PPP1R16B,ADCY2,GFRA1,GAD1,CNTFR,OSBPL11,SYNE2,RBBP4,BAG3,SOCS3,RASGR…
0.00300716	2316	166	TF:M12508_1	TF	Factor: EGR1; motif: NNMCGCCCACGCNN; match class: 1	HSP90AA1,SNAP25,YWHAG,STXBP1,COL4A2,COL4A1,FGFR3,PIK3R1,NRGN,YWHAZ,RAB6B,ABR,NKAIN4,ABCA2,SYN1,COL6A2,MAPK4,PREX1,ATP1B1,SYNGR1,FSTL1,NPTX1,WSB1,NSF,VEGFA,SCN3B,CAMK2B,EPB41L1,PPP2R2C,PTPRF,B3GAT1,VIPR2,ZNF488,RNF19A,SV2B,KBTBD11,HSPG2,MGLL,LGI3,NGEF,CHD5,DBN1,C6orf62,KCNIP3,ADCY2,NTN1,SLC6A11,CAMKV,CNTFR,PCSK6,SYNE2,GABRB3,VWA1,JPH3,MADD,ELOVL2,GNG12,GABRB2,RHBDL3,GADD45G,GADD45A,GPR158,PCSK2,MD…
0.00328961	12283	686	TF:M02090	TF	Factor: E2F-4; motif: GCGGGAAANA	CD74,C4A,PDGFRA,HSP90AA1,GABBR1,ATP2B4,TTYH1,RASSF2,CNP,RPS24,SNAP25,CNTN2,HSPA1B,CD24,PLTP,STXBP1,COL4A2,HIP1R,MAG,CHN1,SYP,COL4A1,SLC17A7,RTN3,TNR,GPX3,C1QL1,FGFR3,SMOC1,VSNL1,PSD2,DKK3,PIK3R1,SIRT2,NRGN,YWHAZ,FADS2,SFRP2,STMN1,SLIT1,STMN2,PACSIN1,GRIN1,NAPB,MAP4K4,RAB6B,PEG10,EFEMP1,NEFM,ABR,SLC38A1,NKAIN4,SEZ6L,SOX4,ABCA2,PADI2,SYN1,WSCD1,COL6A2,WLS,MAPK4,PREX1,OLFM1,CHGB,SYNGR1,MBP,CLDN11,CS…
0.00329433	5355	335	TF:M07387	TF	Factor: LRF; motif: NGKGGGTSNCN	PDGFRA,HSP90AA1,RASSF2,SNAP25,CAMK2A,GPR17,HLA-DPA1,HSPA1B,CD24,STXBP1,COL4A2,COL4A1,MAPT,SLC17A7,GPX3,FGFR3,SMOC1,PSD2,C1R,PHYHIP,FADS2,STMN1,GRIN1,NAPB,MAP4K4,RAB6B,BCAN,RPL34,EFEMP1,NEFM,ABR,TIMP1,NKAIN4,SYN1,WSCD1,COL6A2,MAPK4,MBP,CSRP1,HLA-DPB1,FSTL1,IGFBP3,MCL1,PRKCB,SLAIN1,ATP2B2,HSPA2,EDNRB,VEGFA,PTPRN,HPCAL4,F3,NRXN1,SEZ6,EPB41L1,AKAP12,SLC12A5,IGFBP4,CLSTN3,GPM6A,PSD3,PPP2R2C,RUNDC3A,CL…
0.00398271	1524	118	TF:M07062	TF	Factor: RREB-1; motif: GRSDSGGGKTGGGKGG	HLA-DRA,TTYH1,SNAP25,GPR17,DNM1,PLP1,PEG10,TIMP1,WSCD1,CHGB,MBP,CARNS1,SLAIN1,SOX10,PTPRN,SCN3B,HSPB6,ANXA1,RIMS3,SHD,KIF21B,SLC12A5,RUNDC3A,B3GAT1,SNTA1,CDK6,NDRG4,MAPK8IP2,ADAMTS1,C6orf62,ARHGEF10L,KIF5A,ST8SIA3,GABRB3,SOCS3,GDAP1L1,RPS21,HPCA,TNFRSF1A,OPCML,FOXJ1,ELOVL2,GABRB2,LGI4,SRGN,ASCL1,ELAVL3,PCSK2,FBLN1,MAL,PRSS23,DSCAM,GRIK2,NEFH,NUAK1,CELF3,DHRS3,ARHGAP36,CABLES1,CCK,GNB3,TCF3,SCN1B,…
0.004144	288	35	TF:M00256	TF	Factor: NRSF; motif: TTCAGCACCACGGACAGMGCC	SNAP25,SYP,TNR,GRIN1,NEFM,SYN1,VGF,CHGB,L1CAM,SCN3B,SEZ6,RUNDC3A,RPH3A,TMEM151B,CDK5R1,SCN2A,RASGRF1,CNTNAP2,SYT4,KCNMA1,GABRG2,NRSN1,CELF3,CHGA,SYT5,GOLGA7B,TUBGCP6,SCRT1,OGDHL,SIGLEC10,IQSEC3,CHRNB2,S1PR3,SRRM4,CACNA1B
0.00421162	8045	475	TF:M09895	TF	Factor: E2F-6; motif: NGGGCGGGARRNN	CD74,PDGFRA,COL1A2,CNP,RPS24,SNAP25,HLA-DPA1,YWHAG,PLTP,DNM1,COL4A2,CHN1,SYP,COL4A1,MAPT,SLC17A7,RTN3,C1QL1,FGFR3,GAS7,PSD2,DKK3,PIK3R1,SIRT2,YWHAZ,SFRP2,STMN1,GRIN1,RAB6B,ABR,SLC38A1,NKAIN4,PADI2,WSCD1,COL6A2,WLS,MAPK4,PREX1,VGF,CHGB,L1CAM,SYNGR1,CLDN11,SYNM,CARNS1,NPTX1,SLAIN1,ATP2B2,VPS13D,TF,TPPP3,EDNRB,COL20A1,VEGFA,RIMS3,SHD,HPCAL4,NRXN1,KIF21B,SEZ6,EPB41L1,CDK18,ETV5,SLC12A5,IGFBP4,PPP2R2C…
0.00445878	6695	405	TF:M00084	TF	Factor: MZF-1; motif: KNGNKAGGGGNAA	COL3A1,GABBR1,ATP2B4,CNP,SNAP25,GPR17,STXBP1,PLP1,HIP1R,SYP,SLC17A7,RTN3,TNR,C1QL1,SMOC1,PSD2,DKK3,NRGN,PHYHIP,YWHAZ,FADS2,SFRP2,CPLX2,GRIN1,RAB6B,BCAN,PEG10,EFEMP1,NEFM,ABR,SLC38A1,NKAIN4,SOX4,PADI2,SYN1,WLS,MAPK4,VGF,OLFM1,ATP1B1,CHGB,L1CAM,CSRP1,HLA-DPB1,FSTL1,MYH11,NPTX1,PRKCB,SLAIN1,WSB1,ATP2B2,SULF1,TF,TPPP3,QDPR,EDNRB,FABP7,COL20A1,VEGFA,PTPRN,HSPB6,IFIT3,SHD,HPCAL4,DCTN1,CAMK2B,KIF21B,CDK…
0.00464943	7332	438	TF:M08208_1	TF	Factor: E2F-3:FOXI1; motif: NGACACCGCGCCCAC; match class: 1	PDGFRA,HSP90AA1,COL1A2,TTYH1,RPS24,HLA-C,YWHAG,CNTN2,PLTP,STXBP1,HIP1R,GPX3,C1QL1,ATCAY,FGFR3,SMOC1,DKK3,SIRT2,YWHAZ,FADS2,SFRP2,PACSIN1,NAPB,MAP4K4,PEG10,ABR,SLC38A1,NKAIN4,SEZ6L,ABCA2,SYN1,WSCD1,COL6A2,MAPK4,PREX1,VGF,OLFM1,ATP1B1,SYNGR1,SYNM,FSTL1,MCL1,PRKCB,SLAIN1,HSPA2,QDPR,VEGFA,SCN3B,HSPB6,SHD,HPCAL4,THBS1,F3,CAMK2B,SEZ6,EPB41L1,CDK18,SNCB,IGFBP4,CLSTN3,GPM6A,PSD3,PTPRF,CLASP2,B3GAT1,SNTA1…
0.0052575	2857	196	TF:M00051_1	TF	Factor: NF-kappaB; motif: GGGGATYCCC; match class: 1	CD74,C4A,HSP90AA1,SNAP25,CNTN2,CD24,HIP1R,RTN3,C1QL1,SMOC1,PIK3R1,CADM3,PACSIN1,BCAN,ABR,COL6A2,VGF,FSTL1,CARNS1,NPTX1,SLAIN1,TPPP3,VEGFA,SHD,NRXN1,SNCB,IGFBP4,PPP2R2C,RUNDC3A,CA2,STAB1,B3GAT1,ITGB4,VIPR2,PAK1,CCNL2,NDRG4,MGLL,NOTCH2,RTKN,LYPD1,LGI3,NGEF,AATK,ELMO1,NR4A1,C6orf62,PPP1R16B,NTN1,GAD1,ARHGEF10L,LMNA,ITPR1,KIF5A,RBBP4,ASTN2,GABRB3,INF2,SOCS3,GDAP1L1,HPCA,ISG15,TNFRSF1A,ETS1,USH1C,INPP…
0.00538706	8021	473	TF:M08209_1	TF	Factor: E2F-3:FOXO6; motif: NAATGACACGCGCCCMC; match class: 1	CD74,C4A,HSP90AA1,GABBR1,CNP,GPR17,HLA-C,HLA-DPA1,CNTN2,CD24,PLTP,STXBP1,COL4A2,HIP1R,MAG,SYP,COL4A1,SLC17A7,FGFR3,GAS7,PSD2,DKK3,C1R,NRGN,FADS2,SFRP2,CADM3,CPLX2,GRIN1,NAPB,MAP4K4,RAB6B,PEG10,NEFM,SLC38A1,NKAIN4,ABCA2,PADI2,SYN1,WSCD1,COL6A2,WLS,PREX1,VGF,OLFM1,SYNGR1,MBP,FSTL1,IGFBP3,CARNS1,SOX10,ATP2B2,SULF1,HSPA2,NSF,EDNRB,GRIA4,COL20A1,VEGFA,HSPB6,SHD,HPCAL4,THBS1,DCTN1,CAMK2B,KIF21B,SEZ6,EP…
0.00539997	2981	203	TF:M09724_1	TF	Factor: DATF1; motif: SNGGRRGCWGNGGG; match class: 1	CD74,TTYH1,GPR17,GFAP,STXBP1,MAG,SYP,GPX3,ATCAY,PSD2,PIK3R1,CPLX2,MAP4K4,ABR,TIMP1,SEZ6L,WSCD1,COL6A2,MAPK4,PREX1,CSRP1,HLA-DPB1,NPTX1,VEGFA,SHD,LINGO1,DCTN1,NRXN1,CDK18,ETV5,SLC12A5,UNC13A,CX3CR1,IGFBP4,RUNDC3A,STAB1,B3GAT1,SNTA1,ITGB4,S100A1,NPDC1,THY1,STX1B,CRLF1,ZNF488,ATP2B1,RNF19A,ATP6V1G2,KBTBD11,HSPG2,TMEM151B,CALN1,NMNAT2,MOXD1,DBN1,ELMO1,NTN1,SAMD4A,GAD1,LMNA,OSBPL11,ITPR1,CELF2,ST8SIA3…
0.0054254	6173	377	TF:M11490_1	TF	Factor: LBP-1; motif: NRCCGGTNNNNACCGGYN; match class: 1	TTYH1,CNP,RPS24,YWHAG,CNTN2,BCAS1,HIP1R,MAPT,C1QL1,SMOC1,PSD2,DKK3,PIK3R1,YWHAZ,SFRP2,PACSIN1,EFEMP1,ABR,TIMP1,SOX4,ABCA2,WSCD1,MAPK4,PREX1,OLFM1,PLD3,MBP,CLDN11,FSTL1,MCL1,NPTX1,ATP2B2,VPS13D,GRIA4,VEGFA,PTPRN,CHI3L2,HPCAL4,THBS1,KIF21B,SEZ6,SNCB,UNC13A,CX3CR1,CLSTN3,PSD3,PPP2R2C,PTPRF,CA2,ITGB4,HNRNPUL1,VIPR2,LYNX1,SLC6A17,PIP4K2C,S100A1,THY1,STX1B,CRLF1,CCNL2,ATP2B1,SNAP91,SYNE1,HMOX1,CAPS,CDK…
0.00552079	1715	129	TF:M12489_1	TF	Factor: KLF4; motif: NNCCCCACCCNN; match class: 1	HLA-DRA,TTYH1,SNAP25,DNM1,PLP1,HIP1R,ATCAY,PIK3R1,NRGN,PDE4DIP,YWHAZ,RAB6B,ABR,COL6A2,MAPK4,CARNS1,NPTX1,PRKCB,SOX10,KIF21B,CDK18,SLC12A5,CLSTN3,RUNDC3A,PTPRF,B3GAT1,ITGB4,APBB1,THY1,STX1B,CDK6,TMEM151B,NDRG4,MGLL,MAPK8IP2,ADAMTS1,CHD5,AATK,DBN1,CRTAC1,CAMKV,ARHGEF10L,OSBPL11,GABRB3,HPCA,FOXJ1,MADD,LGI4,ENG,MDK,MAL,EGR3,SLC7A14,KNDC1,MYC,ST6GAL2,CELF4,SPOCK3,NEFH,GNAO1,HMGN2,DHRS3,ARHGAP36,TYROBP…
0.00574244	5124	321	TF:M00008_1	TF	Factor: Sp1; motif: GGGGCGGGGT; match class: 1	COL1A2,TTYH1,SNAP25,HLA-C,YWHAG,HSPA1B,CD24,STXBP1,HIP1R,SYP,SLC17A7,RTN3,GPX3,C1QL1,FGFR3,GAS7,PSD2,DKK3,PIK3R1,SIRT2,NRGN,SLIT1,STMN2,PACSIN1,RPL34,NEFM,ABR,SEZ6L,ABCA2,COL6A2,MAPK4,PREX1,VGF,PLD3,L1CAM,SYNM,CARNS1,SLAIN1,VPS13D,TPPP3,QDPR,VEGFA,PTPRN,HSPB6,RIMS3,HPCAL4,NRXN1,KIF21B,EPB41L1,SNCB,SLC12A5,PEG3,CLSTN3,PSD3,PPP2R2C,RUNDC3A,CA2,B3GAT1,ANLN,SNTA1,PRKAR1B,APBB1,VIPR2,LYNX1,PLEKHH1,PIP…
0.00580022	4076	264	TF:M10086_1	TF	Factor: TAFII250; motif: RARRWGGCGGMGGNGR; match class: 1	CNP,GPR17,HLA-DPA1,YWHAG,HIP1R,SYP,C1QL1,FGFR3,SMOC1,PSD2,PIK3R1,STMN1,CPLX2,MAP4K4,RAB6B,BCAN,NEFM,SYN1,COL6A2,WLS,MAPK4,OLFM1,ATP1B1,CHGB,SYNGR1,CLDN11,CSRP1,MCL1,TPPP3,SHD,CAMK2B,EPB41L1,CDK18,SLC12A5,PEG3,IGFBP4,PTPRF,B3GAT1,PIP4K2A,PRKAR1B,LYNX1,COL6A3,NPDC1,STX1B,PAK1,ATP2B1,RNF19A,SNAP91,KBTBD11,HSPG2,CDK6,TMEM151B,MAPK8IP2,CDK5R1,NOTCH2,LYPD1,RAPGEF5,MOXD1,CHD5,DBN1,CEND1,ENAH,C6orf62,CRT…
0.00602167	15894	852	TF:M01835	TF	Factor: GKLF; motif: CCTCCYN	CD74,C4A,HSP90AA1,GABBR1,COL1A2,ATP2B4,TTYH1,RASSF2,CNP,RPS24,SNAP25,CAMK2A,GPR17,HLA-C,HLA-DPA1,GFAP,YWHAG,CNTN2,HSPA1B,PLTP,BCAS1,STXBP1,COL4A2,PLP1,MOBP,HIP1R,MAG,NEFL,CHN1,SYP,COL4A1,MAPT,SLC17A7,RTN3,TNR,GPX3,C1QL1,ATCAY,FGFR3,SMOC1,GAS7,PSD2,PIK3R1,C1R,SIRT2,NRGN,PHYHIP,PDE4DIP,YWHAZ,FADS2,SFRP2,STMN1,SLIT1,CADM3,CPLX2,STMN2,PACSIN1,GRIN1,NAPB,MAP4K4,RAB6B,HLA-DRB1,BCAN,RPL34,PEG10,EFEMP1,N…
0.00677294	14970	810	TF:M07206	TF	Factor: E2F-1; motif: NGGGCGGGARV	CD74,C4A,PDGFRA,HSP90AA1,GABBR1,COL1A2,ATP2B4,TTYH1,RASSF2,CNP,RPS24,SNAP25,HLA-DPA1,YWHAG,CNTN2,HSPA1B,PLTP,DNM1,BCAS1,STXBP1,COL4A2,HIP1R,NEFL,CHN1,SYP,COL4A1,MAPT,SLC17A7,RTN3,GPX3,C1QL1,ATCAY,FGFR3,SMOC1,GAS7,VSNL1,PSD2,DKK3,PIK3R1,SIRT2,NRGN,YWHAZ,FADS2,SFRP2,STMN1,SLIT1,CPLX2,STMN2,PACSIN1,GRIN1,NAPB,MAP4K4,RAB6B,PEG10,EFEMP1,NEFM,ABR,SLC38A1,TIMP1,NKAIN4,SPARC,SEZ6L,SOX4,PADI2,SYN1,WSCD1,C…
0.00689668	6625	400	TF:M04107_1	TF	Factor: RUNX2; motif: WRACCGCANWAACCGCAN; match class: 1	GABBR1,ATP2B4,TTYH1,HLA-C,HLA-DPA1,GFAP,YWHAG,HSPA1B,PLTP,DNM1,STXBP1,COL4A2,HIP1R,NEFL,CHN1,COL4A1,MAPT,C1QL1,FGFR3,SMOC1,DKK3,PIK3R1,C1R,NRGN,CADM3,PACSIN1,NAPB,RAB6B,NEFM,TIMP1,NKAIN4,ABCA2,PADI2,SYN1,WSCD1,MAPK4,VGF,OLFM1,CHGB,MBP,SYNM,FSTL1,IGFBP3,MCL1,PRKCB,SLAIN1,SOX10,WSB1,RNASE1,NSF,EDNRB,COL20A1,VEGFA,PTPRN,CHI3L2,ENPP2,RIMS3,SHD,HPCAL4,CAMK2B,KIF21B,SEZ6,EPB41L1,ETV5,SNCB,AKAP12,PEG3,I…
0.00690846	6951	417	TF:M11490	TF	Factor: LBP-1; motif: NRCCGGTNNNNACCGGYN	HSP90AA1,ATP2B4,TTYH1,CNP,RPS24,YWHAG,CNTN2,BCAS1,HIP1R,MAPT,C1QL1,FGFR3,SMOC1,GAS7,PSD2,DKK3,PIK3R1,YWHAZ,SFRP2,PACSIN1,GRIN1,EFEMP1,ABR,TIMP1,SOX4,ABCA2,WSCD1,COL6A2,MAPK4,PREX1,OLFM1,PLD3,MBP,CLDN11,FSTL1,MCL1,NPTX1,WSB1,ATP2B2,VPS13D,GRIA4,COL20A1,VEGFA,PTPRN,CHI3L2,SHD,HPCAL4,THBS1,KIF21B,SEZ6,EPB41L1,CDK18,SNCB,UNC13A,CX3CR1,CLSTN3,PSD3,PPP2R2C,PTPRF,CA2,B3GAT1,ITGB4,HNRNPUL1,VIPR2,LYNX1,SL…
0.00726717	3295	220	TF:M12721_1	TF	Factor: ZNFPT1; motif: YCNNCNCWGCCNY; match class: 1	HSP90AA1,COL1A2,ATP2B4,GPR17,GFAP,YWHAG,CNTN2,CD24,PLTP,RTN3,C1QL1,PSD2,C1R,NRGN,PHYHIP,PDE4DIP,SFRP2,CADM3,PACSIN1,RAB6B,BCAN,TIMP1,NKAIN4,COL6A2,MBP,SYNM,FSTL1,MYH11,ATP2B2,TPPP3,NSF,COL20A1,SCN3B,F3,LINGO1,DCTN1,SNCB,PEG3,CX3CR1,CLSTN3,RUNDC3A,PTPRF,STAB1,ITGB4,INA,APBB1,VIPR2,S100A1,THY1,CRLF1,CCNL2,ATP6V1G2,HSPG2,CAPS,PDE2A,TMEM151B,CALN1,NDRG4,MGLL,MAPK8IP2,PHC2,LYPD1,AATK,TUBA4A,SYT7,ELMO1…
0.00738072	12022	671	TF:M07322_1	TF	Factor: HSF4; motif: CTGCMRN; match class: 1	PDGFRA,ATP2B4,RASSF2,SNAP25,CAMK2A,GPR17,HLA-DPA1,GFAP,CNTN2,HSPA1B,PLTP,DNM1,BCAS1,STXBP1,MAG,NEFL,CHN1,SYP,MAPT,RTN3,TNR,GPX3,C1QL1,ATCAY,FGFR3,ERMN,SMOC1,GAS7,PSD2,DKK3,PIK3R1,C1R,NRGN,PHYHIP,YWHAZ,SFRP2,STMN1,SLIT1,CADM3,CPLX2,STMN2,PACSIN1,GRIN1,NAPB,MAP4K4,RAB6B,BCAN,EFEMP1,NEFM,ABR,SLC38A1,NKAIN4,SEZ6L,PADI2,SYN1,WSCD1,COL6A2,MAPK4,PREX1,VGF,OLFM1,ATP1B1,PLD3,L1CAM,SYNGR1,MBP,CLDN11,CSRP1,…
0.00755379	8375	490	TF:M09760	TF	Factor: DPF2; motif: NYCACYTCCYCNYYCY	PDGFRA,GABBR1,COL1A2,ATP2B4,TTYH1,RASSF2,CNP,SNAP25,CAMK2A,GPR17,GFAP,YWHAG,PLTP,DNM1,STXBP1,COL4A2,HIP1R,MAG,SYP,COL4A1,MAPT,RTN3,GPX3,C1QL1,ATCAY,FGFR3,ERMN,SMOC1,VSNL1,PSD2,DKK3,PIK3R1,PHYHIP,FADS2,CADM3,STMN2,PACSIN1,GRIN1,MAP4K4,RAB6B,RPL34,PEG10,NEFM,TIMP1,SEZ6L,PADI2,WSCD1,COL6A2,WLS,PREX1,OLFM1,ATP1B1,PLD3,CHGB,L1CAM,SYNGR1,CLDN11,CSRP1,SYNM,FSTL1,MCL1,MYH11,CHL1,NPTX1,ATP2B2,TPPP3,NSF,CO…
0.00801624	8261	484	TF:M11478_1	TF	Factor: AP-2beta; motif: NSCCNNNGGSN; match class: 1	CD74,C4A,HSP90AA1,RASSF2,RPS24,SNAP25,HLA-C,HLA-DPA1,GFAP,CNTN2,CD24,DNM1,STXBP1,COL4A2,CHN1,COL4A1,SLC17A7,C1QL1,ATCAY,FGFR3,GAS7,PSD2,DKK3,PIK3R1,SIRT2,NRGN,PHYHIP,FADS2,SFRP2,STMN1,SLIT1,CADM3,CPLX2,NAPB,MAP4K4,RAB6B,NEFM,SLC38A1,NKAIN4,WSCD1,COL6A2,MAPK4,ATP1B1,SYNGR1,CLDN11,IGFBP3,MYH11,CARNS1,NPTX1,SLAIN1,WSB1,ATP2B2,TF,QDPR,EDNRB,COL20A1,VEGFA,PTPRN,SCN3B,RIMS3,HPCAL4,THBS1,F3,LINGO1,KIF21…
0.00813865	6482	392	TF:M07129	TF	Factor: Sp2; motif: GYCCCGCCYCYNNNN	PDGFRA,HSP90AA1,COL1A2,CNP,SNAP25,CAMK2A,GPR17,HLA-C,YWHAG,PLTP,DNM1,STXBP1,HIP1R,CHN1,SYP,SLC17A7,RTN3,GPX3,C1QL1,FGFR3,SMOC1,GAS7,PSD2,DKK3,PIK3R1,STMN1,STMN2,BCAN,ABR,NKAIN4,SEZ6L,ABCA2,PADI2,WSCD1,MAPK4,PREX1,PLD3,L1CAM,SYNGR1,CLDN11,IGFBP3,MCL1,NPTX1,SLAIN1,HSPA2,TPPP3,QDPR,PTPRN,HSPB6,ENPP2,RIMS3,SHD,HPCAL4,THBS1,F3,KIF21B,SEZ6,EPB41L1,ETV5,SNCB,SLC12A5,PEG3,CLSTN3,GPM6A,PSD3,RUNDC3A,PTPRF,…
0.00815658	1335	105	TF:M12742_1	TF	Factor: ZNF93; motif: GGYAGCRGCAGCGGYG; match class: 1	CNTN2,CHN1,FGFR3,YWHAZ,ATP1B1,CARNS1,SLAIN1,ATP2B2,KIF21B,SEZ6,IGFBP4,CCNL2,ATP2B1,TMEM151B,CDK5R1,NOTCH2,IL17D,KCNIP3,EEPD1,CNTFR,PCSK6,ASTN2,CELF2,GABRB3,HIPK1,JPH3,CNTNAP2,INPP5F,ELAVL3,EGR3,ITPKB,DSCAM,KCNMA1,GLCCI1,GRIK2,NUAK1,TJP2,ADCY8,DOCK7,GNAO1,HMGN2,NRSN1,SCUBE2,PDGFA,CADM2,BAIAP2,RCOR2,UNC5B,REPS2,SLC24A3,TCF3,SCN1B,COL5A1,NAT8L,GRM3,APBA1,ANKS1B,KLHL25,SYNGR3,MAST1,PCLO,GPRIN1,MGAT3,…
0.00878952	513	51	TF:M10111_1	TF	Factor: ZF5; motif: NGAGCGCGC; match class: 1	COL4A2,COL4A1,GAS7,GRIN1,SPARC,ABCA2,ATP2B2,HSPA2,GRIA4,VEGFA,VIPR2,SLC6A17,NPDC1,ATP2B1,CRTAC1,NTN1,CAMKV,SYNE2,INPP5F,RASD1,ASCL1,ELAVL3,GRIN2A,TJP2,CORO1A,PRKX,DHRS3,SCN1B,COL5A1,EPHB2,MGAT5B,WNT7B,FOSL2,TOX,PHLDA3,UNC5A,MAN1C1,NEDD4L,ALDH1A3,GMNN,PDZRN3,DPP10,SUSD4,MAD2L2,CUX2,LRRC8D,NKAIN2,SALL3,IQGAP2,TAC1,PPP1R1A
0.0088571	1067	88	TF:M01253_1	TF	Factor: CNOT3; motif: GGCCGCGSSS; match class: 1	HSP90AA1,STXBP1,COL4A2,COL4A1,FGFR3,MAP4K4,EFEMP1,ABR,PREX1,SYNGR1,SYNM,NPTX1,CAMK2B,SNCB,PTPRF,NPDC1,KBTBD11,HSPG2,TMEM151B,PHC2,CHD5,SYT7,SLC6A11,ITGA3,CNTFR,PCSK6,CELF2,SOCS3,JPH3,MADD,INPP5F,RHBDL3,ELAVL3,LHPP,MDK,PIP5K1C,GNAO1,PDGFA,WNK2,BAIAP2,UNC5B,REPS2,PITPNM3,TCF3,SCN1B,LIMK1,SEMA5B,UBTF,SMC1A,BAZ1B,EPHB2,MGAT5B,SYNGR3,FOSL2,SYNJ2,AP3B2,MGAT3,ANAPC11,PTGFRN,MAPK1,KIF2A,GPC4,SORCS2,KCNQ2…
0.00899558	8092	475	TF:M00450_1	TF	Factor: Zic3; motif: NGGGKGGTC; match class: 1	CD74,PDGFRA,HSP90AA1,GABBR1,ATP2B4,TTYH1,RASSF2,SNAP25,CAMK2A,GPR17,YWHAG,HSPA1B,COL4A2,SYP,COL4A1,SLC17A7,RTN3,GPX3,C1QL1,GAS7,DKK3,PIK3R1,NRGN,PHYHIP,STMN1,PACSIN1,GRIN1,NAPB,RAB6B,BCAN,RPL34,EFEMP1,ABR,TIMP1,SEZ6L,ABCA2,SYN1,WSCD1,COL6A2,PREX1,VGF,OLFM1,ATP1B1,PLD3,SYNGR1,CLDN11,FSTL1,IGFBP3,NPTX1,SLAIN1,WSB1,ATP2B2,VPS13D,TF,HSPA2,GRIA4,COL20A1,VEGFA,PTPRN,HSPB6,CHI3L2,SHD,HPCAL4,LINGO1,CAMK2…
0.00916576	3377	224	TF:M12604	TF	Factor: EZF2; motif: NNCCNSNSCNMCTCCMYCTT	C4A,GABBR1,HLA-DPA1,YWHAG,HSPA1B,STXBP1,NEFL,CHN1,ATCAY,FGFR3,SIRT2,YWHAZ,FADS2,STMN1,CADM3,HLA-DRB1,EFEMP1,NEFM,SLC38A1,TIMP1,NKAIN4,SPARC,SEZ6L,COL6A2,WLS,PREX1,OLFM1,HLA-DPB1,FSTL1,ATP2B2,VEGFA,SHD,HPCAL4,F3,SLC12A5,IGFBP4,CLSTN3,GPM6A,PSD3,PTPRF,B3GAT1,INA,SLC6A17,S100A1,STX1B,CRLF1,PAK1,ZNF488,ATP2B1,SNAP91,TAGLN3,TMEM151B,NDRG4,MGLL,MAPK8IP2,CDK5R1,RTKN,NGEF,DBN1,ELMO1,CEND1,FKBP10,ST6GAL1,…
0.0095922	4412	281	TF:M10144	TF	Factor: ZNF341; motif: GRGGRRNRGNRGNRGGAASAGC	GABBR1,ATP2B4,RASSF2,RPS24,SNAP25,CAMK2A,HLA-DPA1,CNTN2,BCAS1,SYP,SMOC1,GAS7,VSNL1,PSD2,PIK3R1,SIRT2,SFRP2,STMN1,SLIT1,CPLX2,RAB6B,BCAN,SPARC,SEZ6L,WSCD1,WLS,OLFM1,CHGB,L1CAM,CLDN11,FSTL1,RNASE1,TF,TPPP3,EDNRB,FABP7,LDHA,VEGFA,PTPRN,CHI3L2,RIMS3,SHD,F3,HOPX,SEZ6,CDK18,PTPRF,B3GAT1,PIP4K2A,ITGB4,VIPR2,RGS5,COL6A3,NELL2,NPDC1,THY1,PDPN,PAK1,SYNE1,HMOX1,CALCRL,CBR1,TAGLN3,TMEM151B,CALN1,NDRG4,MGLL,M…
0.00989528	1635	123	TF:M00706_1	TF	Factor: TFII-I; motif: RGAGGKAGG; match class: 1	TTYH1,STXBP1,PSD2,STMN1,SLIT1,CADM3,NEFM,SEZ6L,WLS,CHGB,ATP2B2,SHD,HPCAL4,CDK18,IGFBP4,CLSTN3,PPP2R2C,PTPRF,B3GAT1,NELL2,S100A1,PDPN,ZNF488,MAPK8IP2,EEF1B2,ELMO1,CEND1,MEGF11,GAD1,ITGA3,HSPD1,CNTFR,SCN2A,ST8SIA3,GABRB3,GDAP1L1,SYT13,RPL32,JPH3,EPHB6,FOXJ1,INPP5F,PGF,GAP43,DLL1,C3orf70,ELAVL3,GRIN2A,FBLN1,NECAB1,GPR162,SYT4,MYC,CELF4,COL9A2,SPOCK3,SLC8A2,NUAK1,SH3PXD2A,SRPX,DHRS3,FUT9,DCTN4,KCNIP1…
0.0102973	1423	110	TF:M12648_1	TF	Factor: PATZ1; motif: SCNCCNCNSCCCCCASCCN; match class: 1	HLA-DRA,SNAP25,FGFR3,YWHAZ,PEG10,SEZ6L,COL6A2,CARNS1,NPTX1,PRKCB,PTPRN,KIF21B,SEZ6,GPM6A,RUNDC3A,PTPRF,CA2,B3GAT1,PRKAR1B,HNRNPUL1,VIPR2,STX1B,CRLF1,HSPG2,CDK6,TMEM151B,DBN1,ENAH,ADCY2,CAMKV,SYNE2,ST8SIA3,GABRB3,HPCA,JPH3,MADD,GABRB2,LGI4,PGF,DLL1,MAL,EGR3,CDHR1,KNDC1,MICAL1,TSC22D1,ADORA1,PGAM2,GNAO1,HMGN2,CELF3,PDGFA,BAIAP2,SLC24A3,GNB3,SEMA7A,PITPNM3,TCF3,SCN1B,LIMK1,NAT8L,CHGA,UBTF,CELF5,ERBB…
0.0105392	3924	254	TF:M10530_1	TF	Factor: sp4; motif: NNNGCYCCGCCCCCY; match class: 1	CNP,SNAP25,HLA-C,YWHAG,PLTP,STXBP1,HIP1R,SYP,SLC17A7,C1QL1,FGFR3,SMOC1,GAS7,DKK3,PIK3R1,STMN1,NEFM,ABR,NKAIN4,ABCA2,WSCD1,COL6A2,ATP1B1,SYNGR1,CLDN11,CARNS1,PRKCB,SLAIN1,TPPP3,RIMS3,THBS1,KIF21B,EPB41L1,SLC12A5,PEG3,CLSTN3,PSD3,B3GAT1,SNTA1,PRKAR1B,INA,LYNX1,PIP4K2C,STX1B,CRLF1,PAK1,CCNL2,ATP2B1,HSPG2,TMEM151B,CDK5R1,PHC2,RTKN,NGEF,RAPGEF5,TUBA4A,DBN1,BSG,CEND1,NR4A1,GPR37,ENAH,C6orf62,GFRA1,NTN1…
0.01105	16606	882	TF:M09894	TF	Factor: E2F-4; motif: SNGGGCGGGAANN	CD74,C4A,PDGFRA,HSP90AA1,GABBR1,COL1A2,ATP2B4,TTYH1,RASSF2,CNP,RPS24,SNAP25,CAMK2A,GPR17,HLA-C,HLA-DPA1,YWHAG,CNTN2,HSPA1B,CD24,PLTP,DNM1,STXBP1,COL4A2,HIP1R,MAG,NEFL,CHN1,SYP,COL4A1,MAPT,SLC17A7,RTN3,GPX3,C1QL1,ATCAY,FGFR3,SMOC1,GAS7,VSNL1,PSD2,DKK3,PIK3R1,SIRT2,NRGN,YWHAZ,FADS2,SFRP2,STMN1,SLIT1,CADM3,CPLX2,STMN2,PACSIN1,GRIN1,NAPB,MAP4K4,RAB6B,BCAN,RPL34,PEG10,EFEMP1,NEFM,ABR,SLC38A1,TIMP1,NKA…
0.0127605	8941	517	TF:M12666	TF	Factor: SP1; motif: GGCCCCGCCCCCN	PDGFRA,HSP90AA1,GABBR1,COL1A2,CNP,SNAP25,CAMK2A,HLA-C,YWHAG,PLTP,STXBP1,HIP1R,CHN1,SYP,SLC17A7,RTN3,GPX3,C1QL1,FGFR3,SMOC1,GAS7,PSD2,DKK3,PIK3R1,YWHAZ,STMN1,SLIT1,CADM3,STMN2,BCAN,NEFM,ABR,TIMP1,NKAIN4,SEZ6L,ABCA2,PADI2,SYN1,WSCD1,COL6A2,MAPK4,VGF,ATP1B1,PLD3,L1CAM,SYNGR1,MBP,CLDN11,FSTL1,IGFBP3,MCL1,MYH11,CARNS1,NPTX1,PRKCB,SLAIN1,WSB1,ATP2B2,VPS13D,HSPA2,TPPP3,QDPR,EDNRB,PTPRN,SCN3B,HSPB6,ENPP2…
0.0130899	11708	654	TF:M08529	TF	Factor: E2F-3:T-bet; motif: AGGTGTNANGGCGCST	COL3A1,C4A,HLA-DRA,PDGFRA,GABBR1,TTYH1,RASSF2,CNP,RPS24,CAMK2A,GPR17,HLA-C,YWHAG,CNTN2,HSPA1B,CD24,PLTP,STXBP1,COL4A2,MOBP,NEFL,CHN1,SYP,COL4A1,RTN3,SCG2,FGFR3,ERMN,SMOC1,GAS7,PSD2,C1R,SIRT2,NRGN,YWHAZ,SFRP2,STMN1,SLIT1,CPLX2,PACSIN1,GRIN1,NAPB,MAP4K4,EFEMP1,NEFM,ABR,SLC38A1,NKAIN4,SPARC,SEZ6L,SOX4,ABCA2,PADI2,SYN1,WSCD1,WLS,MAPK4,PREX1,VGF,OLFM1,ATP1B1,PLD3,L1CAM,SYNGR1,MBP,CLDN11,CSRP1,SYNM,IGF…
0.0135602	9362	538	TF:M12721	TF	Factor: ZNFPT1; motif: YCNNCNCWGCCNY	CD74,C4A,HSP90AA1,COL1A2,ATP2B4,TTYH1,RASSF2,CNP,CAMK2A,GPR17,GFAP,YWHAG,CNTN2,CD24,PLTP,STXBP1,HIP1R,MAG,MAPT,SLC17A7,RTN3,GPX3,C1QL1,PSD2,PIK3R1,C1R,NRGN,PHYHIP,PDE4DIP,FADS2,SFRP2,SLIT1,CADM3,CPLX2,PACSIN1,NAPB,RAB6B,HLA-DRB1,BCAN,PEG10,CD163,ABR,SLC38A1,TIMP1,NKAIN4,SEZ6L,ABCA2,PADI2,WSCD1,COL6A2,MAPK4,VGF,OLFM1,ATP1B1,PLD3,L1CAM,SYNGR1,MBP,SYNM,HLA-DPB1,FSTL1,MYH11,CARNS1,SOX10,WSB1,ATP2B2,H…
0.013996	4285	273	TF:M01593	TF	Factor: Zfx; motif: SNSCAGGCCKCGSCSS	C4A,HSP90AA1,TTYH1,GPR17,CNTN2,HSPA1B,STXBP1,C1QL1,FGFR3,PSD2,SIRT2,SLIT1,NAPB,ABR,TIMP1,SEZ6L,ABCA2,SYN1,WSCD1,COL6A2,SYNGR1,MBP,CLDN11,SYNM,IGFBP3,MCL1,CARNS1,NPTX1,PRKCB,SLAIN1,HSPA2,NSF,VEGFA,PTPRN,SHD,LINGO1,CAMK2B,NRXN1,KIF21B,SNCB,CX3CR1,PPP2R2C,RUNDC3A,PTPRF,CA2,STAB1,ANLN,SNTA1,PRKAR1B,INA,HNRNPUL1,LYNX1,PIP4K2C,NPDC1,STX1B,MPZL1,CRLF1,ANXA6,ZNF488,KBTBD11,HSPG2,PDE2A,CDK5R1,PHC2,NOTCH2,…
0.014475	522	51	TF:M12461_1	TF	Factor: ZBTB14; motif: SSCCGCGCACNS; match class: 1	COL4A2,NEFL,COL4A1,SLIT1,EFEMP1,NKAIN4,SOX4,PREX1,SYNGR1,MBP,EPB41L1,PSD3,VIPR2,MGLL,BSG,NTN1,CNTFR,GABRB3,GABRB2,DLL1,GADD45A,KNDC1,INSIG1,ST6GAL2,LPAR1,HMGN2,HM13,TCF3,APBA1,CABP1,WNT7B,FOSL2,MGAT3,TOX,PHLDA3,MAN1C1,PTGFRN,PKIA,ATP2B3,SHANK2,CEBPA,DOC2A,KLHL21,ACTL6B,SUSD4,FHDC1,CACNA1B,MYO1D,TACC2,NR2E1,SLC24A4
0.0147413	2120	151	TF:M11482_1	TF	Factor: AP-2gamma; motif: NSCCYNNRGSN; match class: 1	HSP90AA1,COL4A2,COL4A1,GAS7,DKK3,MAP4K4,ABR,WSCD1,COL6A2,PREX1,CLDN11,CARNS1,SLAIN1,RIMS3,F3,PSD3,PPP2R2C,CLASP2,PIP4K2A,ITGB4,NELL2,STX1B,CRLF1,ATP2B1,RNF19A,KBTBD11,PDE2A,TMEM151B,NDRG4,MGLL,LYPD1,LGI3,NGEF,IL17D,BSG,ELMO1,ST6GAL1,PPP1R16B,KCNIP3,CAMKV,SAMD4A,SERPINI1,ARHGEF10L,PCSK6,PLLP,INF2,SOCS3,FARP1,GABRB2,INPP5F,RHBDL3,CD68,AFAP1L2,RASD1,DLL1,SAMHD1,TTYH2,MDK,FAM168B,ACACA,CELF4,SLC8A2,P…
0.0149288	1533	116	TF:M01972_1	TF	Factor: EGR-1; motif: TGCGTGGGCGK; match class: 1	HSP90AA1,RPS24,SNAP25,YWHAG,FGFR3,NRGN,NAPB,BCAN,ABR,NKAIN4,SOX4,ABCA2,SYN1,VGF,ATP1B1,NPTX1,SLAIN1,VEGFA,CAMK2B,PPP2R2C,B3GAT1,PIP4K2A,RNF19A,SV2B,KBTBD11,HSPG2,CHD5,ST6GAL1,KCNIP3,ADCY2,NTN1,ARHGEF10L,EEPD1,PCSK6,SYNE2,ST8SIA3,GABRB3,VWA1,JPH3,MADD,FARP1,GADD45G,GADD45A,MDK,SCIN,MYC,MICAL1,DSCAML1,PIP5K1C,NUAK1,ITGB5,TJP2,ADCY8,RPS6KA2,GNAO1,HMGN2,PDGFA,CADM2,ARHGAP36,BAIAP2,EPHB1,REPS2,SLC24A3…
0.0149742	9269	533	TF:M10086	TF	Factor: TAFII250; motif: RARRWGGCGGMGGNGR	CD74,HSP90AA1,GABBR1,COL1A2,TTYH1,CNP,RPS24,GPR17,HLA-DPA1,YWHAG,CNTN2,HSPA1B,STXBP1,COL4A2,PLP1,HIP1R,SYP,COL4A1,TNR,GPX3,C1QL1,FGFR3,SMOC1,GAS7,PSD2,DKK3,PIK3R1,SIRT2,FADS2,SFRP2,STMN1,SLIT1,CADM3,CPLX2,STMN2,NAPB,MAP4K4,RAB6B,BCAN,PEG10,EFEMP1,NEFM,ABR,SLC38A1,TIMP1,SPARC,SEZ6L,ABCA2,SYN1,COL6A2,WLS,MAPK4,VGF,OLFM1,ATP1B1,CHGB,SYNGR1,CLDN11,CSRP1,FSTL1,IGFBP3,MCL1,NPTX1,PRKCB,WSB1,ATP2B2,RNASE…
0.0150241	3652	238	TF:M10435_1	TF	Factor: Sp2; motif: GGGGCGGGG; match class: 1	COL1A2,SNAP25,HLA-C,YWHAG,DNM1,STXBP1,HIP1R,SYP,SLC17A7,C1QL1,FGFR3,GAS7,DKK3,PIK3R1,YWHAZ,STMN2,BCAN,ABR,NKAIN4,COL6A2,PREX1,CLDN11,CARNS1,SLAIN1,PTPRN,RIMS3,SHD,KIF21B,SNCB,SLC12A5,PEG3,CLSTN3,PSD3,RUNDC3A,CA2,B3GAT1,SNTA1,PRKAR1B,VIPR2,LYNX1,PIP4K2C,CRLF1,PAK1,ATP2B1,SNAP91,HSPG2,SULT4A1,TMEM151B,CDK5R1,PHC2,RAPGEF5,DBN1,IFITM1,BSG,CEND1,NR4A1,GPR37,ENAH,PPP1R16B,ADCY2,GFRA1,NTN1,CAMKV,KIF5A,S…
0.0151616	9469	543	TF:M09972	TF	Factor: BTEB2; motif: WGGGTGKGGCNGGN	HLA-DRA,GABBR1,TTYH1,CNP,SNAP25,GPR17,HLA-C,GFAP,YWHAG,CNTN2,HSPA1B,PLTP,STXBP1,PLP1,HIP1R,MAG,SYP,SLC17A7,RTN3,C1QL1,ATCAY,FGFR3,SMOC1,PSD2,DKK3,PIK3R1,C1R,PDE4DIP,YWHAZ,FADS2,STMN1,SLIT1,STMN2,GRIN1,MAP4K4,RAB6B,BCAN,PEG10,NEFM,ABR,SLC38A1,NKAIN4,SEZ6L,PADI2,SYN1,WSCD1,COL6A2,WLS,VGF,L1CAM,CLDN11,CSRP1,MCL1,CARNS1,NPTX1,PRKCB,SLAIN1,SOX10,ATP2B2,TF,TPPP3,COL20A1,CHI3L2,RIMS3,SHD,HPCAL4,LINGO1,C…
0.0155348	14132	769	TF:M04106	TF	Factor: RUNX2; motif: NRACCGCAAACCGCAN	CD74,HLA-DRA,HSP90AA1,GABBR1,COL1A2,ATP2B4,TTYH1,RASSF2,CNP,RPS24,SNAP25,CAMK2A,GPR17,HLA-DPA1,GFAP,YWHAG,HSPA1B,CD24,PLTP,DNM1,STXBP1,COL4A2,MOBP,HIP1R,MAG,NEFL,CHN1,SYP,COL4A1,SLC17A7,TNR,GPX3,C1QL1,ATCAY,SCG2,FGFR3,POSTN,ERMN,SMOC1,GAS7,VSNL1,DKK3,PIK3R1,SIRT2,NRGN,YWHAZ,FADS2,SFRP2,STMN1,SLIT1,CADM3,CPLX2,STMN2,PACSIN1,GRIN1,NAPB,MAP4K4,RAB6B,HLA-DRB1,RPL34,PEG10,EFEMP1,NEFM,ABR,SLC38A1,TIMP1…
0.0167894	11601	648	TF:M00143	TF	Factor: Pax-5; motif: BCNNNRNGCANBGNTGNRTAGCSGCHNB	HSP90AA1,GABBR1,COL1A2,TTYH1,RASSF2,CNP,RPS24,CAMK2A,GPR17,HLA-C,GFAP,CNTN2,HSPA1B,PLTP,DNM1,STXBP1,COL4A2,HIP1R,MAG,NEFL,CHN1,SYP,COL4A1,MAPT,SLC17A7,TNR,ATCAY,FGFR3,POSTN,GAS7,DKK3,PIK3R1,C1R,PHYHIP,FADS2,SFRP2,STMN2,PACSIN1,GRIN1,MAP4K4,RAB6B,BCAN,RPL34,PEG10,EFEMP1,NEFM,ABR,SLC38A1,NKAIN4,SEZ6L,SOX4,SYN1,COL6A2,WLS,MAPK4,PREX1,VGF,OLFM1,ATP1B1,PLD3,L1CAM,CSRP1,SYNM,FSTL1,IGFBP3,CARNS1,NPTX1,P…
0.0170118	7606	448	TF:M08523_1	TF	Factor: E2F-1:TBR2; motif: NGGTGNNANGGCGCNNTNNCRNNN; match class: 1	PDGFRA,HSP90AA1,RPS24,YWHAG,CD24,PLTP,DNM1,STXBP1,COL4A2,MOBP,HIP1R,NEFL,CHN1,COL4A1,RTN3,C1QL1,ATCAY,FGFR3,GAS7,DKK3,NRGN,YWHAZ,FADS2,SFRP2,SLIT1,CADM3,STMN2,PACSIN1,GRIN1,NAPB,MAP4K4,RAB6B,NEFM,NKAIN4,SOX4,ABCA2,SYN1,WSCD1,COL6A2,PREX1,VGF,OLFM1,SYNGR1,MBP,CLDN11,CSRP1,SYNM,FSTL1,IGFBP3,CARNS1,NPTX1,SLAIN1,WSB1,VEGFA,SCN3B,THBS1,NRXN1,SEZ6,EPB41L1,ETV5,AKAP12,UNC13A,IGFBP4,CLSTN3,GPM6A,PSD3,PTP…
0.0174065	1838	134	TF:M00244_1	TF	Factor: NGFI-C; motif: WTGCGTGGGYGG; match class: 1	HSP90AA1,RPS24,YWHAG,STXBP1,HIP1R,FGFR3,PIK3R1,GRIN1,NAPB,RAB6B,BCAN,ABR,NKAIN4,SOX4,ABCA2,ATP1B1,NPTX1,SLAIN1,HSPA2,VEGFA,SCN3B,THBS1,CAMK2B,B3GAT1,CXCL14,STX1B,SV2B,KBTBD11,HSPG2,NGEF,DBN1,ST6GAL1,KCNIP3,ADCY2,NTN1,SLC6A11,ARHGEF10L,EEPD1,PCSK6,KIF5A,SYNE2,ST8SIA3,ID1,SYT13,VWA1,JPH3,MADD,ELOVL2,GNG12,FARP1,RHBDL3,GADD45G,DLL1,GADD45A,MDK,SCIN,MYC,MICAL1,DSCAML1,HAP1,PIP5K1C,TJP2,ADCY8,GNAO1,PD…
0.0181712	868	74	TF:M01028	TF	Factor: NRSF; motif: GYRCTGTCCRYGGTGCTGA	SNAP25,HLA-DPA1,SYP,TNR,STMN2,GRIN1,NEFM,SYN1,VGF,CHGB,L1CAM,QDPR,SCN3B,MGP,SEZ6,RUNDC3A,RPH3A,CRLF1,KBTBD11,TMEM151B,CDK5R1,RAPGEF5,DBN1,BSG,SCN2A,RBBP4,HPCA,RASGRF1,CNTNAP2,GAP43,CDHR1,SYT4,DSCAM,KCNMA1,GABRG2,CELF4,COL9A2,CPNE6,SLC8A2,SERPINA5,NRSN1,CELF3,WNK2,NT5E,LIMK1,COL5A1,CHGA,GABRD,CABP1,RAB15,SYT5,GOLGA7B,TUBGCP6,SCRT1,OGDHL,SIGLEC10,IQSEC3,CNGA3,TECPR2,CHRNB2,HDLBP,LGALS9,NQO1,CHST6,G…
0.0186296	17328	912	TF:M11018	TF	Factor: IRX-1; motif: NACRYNNNNNNNNRYGNN	C4A,HLA-DRA,PDGFRA,HSP90AA1,COL1A2,ATP2B4,TTYH1,RASSF2,CNP,RPS24,SNAP25,GPR17,HLA-C,HLA-DPA1,GFAP,YWHAG,CNTN2,HSPA1B,CD24,PLTP,DNM1,BCAS1,STXBP1,COL4A2,MOBP,HIP1R,MAG,NEFL,CHN1,SYP,COL4A1,MAPT,SLC17A7,RTN3,TNR,C1QL1,ATCAY,FGFR3,POSTN,SMOC1,GAS7,VSNL1,PSD2,DKK3,PIK3R1,C1R,SIRT2,NRGN,PHYHIP,PDE4DIP,YWHAZ,FADS2,SFRP2,STMN1,SLIT1,CADM3,CPLX2,STMN2,PACSIN1,GRIN1,NAPB,MAP4K4,RAB6B,RPL34,PEG10,EFEMP1,NE…
0.0195638	14858	802	TF:M10477	TF	Factor: ZNF436; motif: TCCTCCAGGAAGCCY	COL3A1,HSP90AA1,GABBR1,COL1A2,ATP2B4,RASSF2,CNP,RPS24,SNAP25,CAMK2A,GPR17,HLA-C,HLA-DPA1,GFAP,YWHAG,HSPA1B,CD24,PLTP,DNM1,BCAS1,STXBP1,MAG,CHN1,MAPT,SLC17A7,TNR,C1QL1,ATCAY,FGFR3,ERMN,SMOC1,GAS7,VSNL1,PSD2,DKK3,PIK3R1,NRGN,PHYHIP,PDE4DIP,YWHAZ,FADS2,SFRP2,SLIT1,CADM3,CPLX2,STMN2,PACSIN1,GRIN1,NAPB,RAB6B,HLA-DRB1,BCAN,RPL34,PEG10,NEFM,ABR,TIMP1,NKAIN4,SPARC,SEZ6L,ABCA2,PADI2,SYN1,WSCD1,COL6A2,WLS,…
0.0196859	1378	106	TF:M12660_1	TF	Factor: SATB2; motif: GSCGCTGTCCNNGGTGCTGN; match class: 1	SNAP25,HLA-DPA1,DNM1,COL4A2,HIP1R,SYP,SLC17A7,GRIN1,RAB6B,NEFM,ABCA2,SYN1,COL6A2,VGF,L1CAM,MBP,PRKCB,QDPR,PTPRN,SEZ6,STAB1,PIP4K2A,INA,APBB1,VIPR2,SNAP91,CAPS,MAPK8IP2,CDK5R1,AATK,MEGF11,ADCY2,OSBPL11,PCSK6,EFS,SOCS3,HPCA,JPH3,USH1C,AFAP1L2,PGF,C3orf70,MAL,ITPKB,KNDC1,KCNMA1,CELF4,GLCCI1,CPNE6,SLC8A2,ITGB5,SCUBE2,PDGFA,CHMP2A,YAP1,MAPKAPK2,MAP7,LAPTM5,ANKS1B,EFEMP2,BID,HCN2,KDM5B,ANAPC11,GOLGA7B,…
0.0205351	14278	775	TF:M00450	TF	Factor: Zic3; motif: NGGGKGGTC	CD74,PDGFRA,HSP90AA1,GABBR1,COL1A2,ATP2B4,TTYH1,RASSF2,CNP,SNAP25,CAMK2A,GPR17,HLA-C,HLA-DPA1,YWHAG,HSPA1B,CD24,PLTP,DNM1,COL4A2,PLP1,MOBP,MAG,NEFL,SYP,COL4A1,SLC17A7,RTN3,TNR,GPX3,C1QL1,ATCAY,FGFR3,ERMN,SMOC1,GAS7,VSNL1,PSD2,DKK3,PIK3R1,C1R,SIRT2,NRGN,PHYHIP,YWHAZ,SFRP2,STMN1,SLIT1,CADM3,PACSIN1,GRIN1,NAPB,RAB6B,BCAN,RPL34,PEG10,EFEMP1,ABR,TIMP1,NKAIN4,SEZ6L,ABCA2,PADI2,SYN1,WSCD1,COL6A2,MAPK4,P…
0.0210529	3723	241	TF:M07617	TF	Factor: Sp4; motif: SCCCCKCCCCCSN	TTYH1,SNAP25,HLA-C,STXBP1,HIP1R,MAG,CHN1,SLC17A7,C1QL1,FGFR3,GAS7,PIK3R1,NRGN,STMN1,STMN2,PEG10,ABR,NKAIN4,ABCA2,WSCD1,MAPK4,PREX1,PLD3,L1CAM,SYNGR1,CLDN11,MCL1,NPTX1,SLAIN1,TPPP3,QDPR,COL20A1,RIMS3,EPB41L1,ETV5,SLC12A5,PEG3,CLSTN3,GPM6A,RUNDC3A,PTPRF,CA2,B3GAT1,SNTA1,PRKAR1B,PIP4K2C,NELL2,STX1B,CRLF1,ATP2B1,HSPG2,PDE2A,SULT4A1,TMEM151B,CDK5R1,PHC2,TUBA4A,DBN1,BSG,CEND1,NR4A1,GPR37,FKBP10,GSTM3,N…
0.0233767	4074	260	TF:M01253	TF	Factor: CNOT3; motif: GGCCGCGSSS	HSP90AA1,CD24,STXBP1,COL4A2,HIP1R,CHN1,COL4A1,C1QL1,FGFR3,PSD2,PIK3R1,SIRT2,YWHAZ,FADS2,MAP4K4,BCAN,EFEMP1,ABR,ABCA2,WSCD1,PREX1,SYNGR1,SYNM,NPTX1,SLAIN1,WSB1,QDPR,HSPB6,CAMK2B,SEZ6,EPB41L1,SNCB,PSD3,PTPRF,B3GAT1,ANLN,PIP4K2A,PRKAR1B,INA,VIPR2,SLC6A17,CXCL14,NELL2,NPDC1,MPZL1,AK5,CCNL2,KBTBD11,HSPG2,SULT4A1,TMEM151B,CDK5R1,PHC2,NOTCH2,NGEF,MOXD1,IL17D,BTF3,CHD5,DBN1,SYT7,BSG,GPR37,ENAH,ST6GAL1,PP…
0.0256172	2838	191	TF:M00749_1	TF	Factor: SREBP-1; motif: CACSCCA; match class: 1	ATP2B4,CAMK2A,GPR17,GFAP,YWHAG,CNTN2,DNM1,STXBP1,MOBP,MAG,SLC17A7,C1QL1,ATCAY,GAS7,PHYHIP,FADS2,CADM3,STMN2,RAB6B,BCAN,ABR,TIMP1,ABCA2,WSCD1,WLS,PLD3,SYNGR1,FSTL1,MYH11,HSPA2,NSF,COL20A1,CHI3L2,RIMS3,THBS1,LINGO1,CAMK2B,SNCB,CX3CR1,CLSTN3,GPM6A,PPP2R2C,RUNDC3A,CLASP2,CA2,B3GAT1,PRKAR1B,SLC6A17,STX1B,CRLF1,SV2B,HMOX1,CAPS,PDE2A,SULT4A1,NDRG4,PHC2,ADAMTS1,AATK,DBN1,SYT7,IFITM1,ST6GAL1,PPP1R16B,CRTA…
0.0287478	1020	83	TF:M12697_1	TF	Factor: ZNF142; motif: SNSCGCCCGCCCGCSCSS; match class: 1	CD24,HIP1R,ABR,NKAIN4,WSCD1,OLFM1,SYNGR1,ATP2B2,PIP4K2A,CRLF1,PDE2A,CDK5R1,SYT7,NTN1,ARHGEF10L,SYNE2,CELF2,INF2,VWA1,JPH3,ELOVL2,FARP1,BMP2,NTM,KNDC1,INSIG1,DSCAM,ACACA,PIP5K1C,ITGB5,CAP2,COL9A3,RCOR2,TACC3,REPS2,RAPGEF1,TCF3,YAP1,NAT8L,ACOT7,EPHB2,CASKIN1,MGAT5B,GABRD,WNT7B,RAB15,FAT1,FOSL2,EFEMP2,GPRIN1,MGAT3,UNC5A,MAN1C1,GNG5,SCRT1,HS6ST3,MKNK2,CACNA1H,BCL7A,PGBD5,KCNH2,ATP2B3,REEP1,PHF19,DOC2…
0.0289291	16725	885	TF:M08441	TF	Factor: AP-2gamma:Elk-1; motif: NGCCKNRGGSGRCGGAAGTG	COL3A1,CD74,PDGFRA,HSP90AA1,GABBR1,COL1A2,ATP2B4,TTYH1,CNP,RPS24,SNAP25,GPR17,HLA-C,HLA-DPA1,GFAP,YWHAG,CNTN2,CD24,PLTP,DNM1,BCAS1,STXBP1,COL4A2,PLP1,HIP1R,MAG,NEFL,CHN1,SYP,COL4A1,SLC17A7,RTN3,TNR,GPX3,C1QL1,ATCAY,SCG2,FGFR3,SMOC1,GAS7,VSNL1,PSD2,DKK3,PIK3R1,C1R,SIRT2,NRGN,PHYHIP,PDE4DIP,YWHAZ,FADS2,SFRP2,STMN1,SLIT1,CADM3,CPLX2,PACSIN1,GRIN1,NAPB,MAP4K4,RAB6B,BCAN,RPL34,PEG10,EFEMP1,NEFM,ABR,SL…
0.0308247	8427	488	TF:M09739	TF	Factor: ZGPAT; motif: GRGGCWGNGGNG	CD74,PDGFRA,HSP90AA1,COL1A2,ATP2B4,TTYH1,CAMK2A,GPR17,GFAP,YWHAG,CNTN2,CD24,COL4A2,HIP1R,MAG,CHN1,SYP,COL4A1,RTN3,C1QL1,FGFR3,GAS7,VSNL1,PSD2,PIK3R1,C1R,NRGN,PDE4DIP,FADS2,SFRP2,STMN1,SLIT1,CADM3,CPLX2,PACSIN1,RAB6B,BCAN,ABR,SLC38A1,TIMP1,SEZ6L,SYN1,WSCD1,COL6A2,MAPK4,OLFM1,L1CAM,SYNGR1,MBP,CSRP1,SYNM,FSTL1,MYH11,SOX10,WSB1,ATP2B2,RNASE1,NSF,LDHA,VEGFA,PTPRN,SCN3B,HSPB6,SHD,HPCAL4,THBS1,F3,LINGO1…
0.0329545	1378	105	TF:M09603_1	TF	Factor: Egr-1; motif: NNNNNGYGKGGGNGGGNN; match class: 1	HLA-DRA,SNAP25,YWHAG,STXBP1,DKK3,PEG10,ABR,NKAIN4,ABCA2,WSCD1,ATP1B1,CARNS1,NPTX1,VEGFA,CAMK2B,ETV5,CLSTN3,B3GAT1,STX1B,PAK1,HSPG2,CDK6,MAPK8IP2,DBN1,GPR37,ADCY2,SAMD4A,ARHGEF10L,KIF5A,SYNE2,GABRB3,JPH3,MADD,ELOVL2,LGI4,GADD45A,PCSK2,MDK,MICAL1,SLC8A2,ADORA1,GNAO1,HMGN2,CELF3,COL9A3,PDGFA,CADM2,ARHGAP36,BAIAP2,CABLES1,REPS2,SLC24A3,TCF3,LIMK1,NAT8L,RARRES2,COL11A1,SNCG,ACOT7,CELF5,NT5DC3,TEX2,MGA…
0.037488	6289	377	TF:M04617	TF	Factor: LRF; motif: NGNAGNGGGTYN	C4A,PDGFRA,HSP90AA1,TTYH1,RASSF2,SNAP25,HLA-C,HLA-DPA1,YWHAG,HSPA1B,CD24,DNM1,COL4A2,SYP,COL4A1,SLC17A7,TNR,ATCAY,SMOC1,VSNL1,PSD2,PHYHIP,FADS2,STMN1,SLIT1,CADM3,CPLX2,GRIN1,NAPB,RAB6B,BCAN,RPL34,ABR,TIMP1,NKAIN4,PADI2,SYN1,MAPK4,OLFM1,ATP1B1,CHGB,SYNGR1,IGFBP3,MYH11,CARNS1,NPTX1,SLAIN1,WSB1,ATP2B2,TF,NSF,EDNRB,COL20A1,VEGFA,PTPRN,SCN3B,RIMS3,HPCAL4,THBS1,CAMK2B,KIF21B,EPB41L1,ETV5,SNCB,AKAP12,SL…
0.0410093	18430	956	TF:M04934	TF	Factor: TR4; motif: ACCCCGS	CD74,C4A,HLA-DRA,PDGFRA,HSP90AA1,GABBR1,COL1A2,ATP2B4,TTYH1,RASSF2,CNP,RPS24,SNAP25,CAMK2A,GPR17,HLA-C,HLA-DPA1,GFAP,YWHAG,CNTN2,HSPA1B,CD24,PLTP,DNM1,BCAS1,STXBP1,COL4A2,PLP1,HIP1R,MAG,NEFL,CHN1,SYP,COL4A1,MAPT,SLC17A7,RTN3,TNR,GPX3,C1QL1,ATCAY,SCG2,FGFR3,POSTN,ERMN,SMOC1,GAS7,VSNL1,PSD2,DKK3,PIK3R1,C1R,SIRT2,NRGN,PHYHIP,PDE4DIP,YWHAZ,FADS2,SFRP2,STMN1,SLIT1,CADM3,CPLX2,STMN2,PACSIN1,GRIN1,NAPB,…
0.0410323	4159	263	TF:M09910_1	TF	Factor: ER-beta; motif: RGGTCASCNTGMCCY; match class: 1	C4A,COL1A2,RASSF2,RPS24,GFAP,CNTN2,PLTP,PLP1,C1QL1,FGFR3,GAS7,PSD2,DKK3,C1R,PHYHIP,PDE4DIP,FADS2,CPLX2,GRIN1,MAP4K4,EFEMP1,NEFM,SLC38A1,ABCA2,PADI2,SYN1,MAPK4,PLD3,SYNGR1,CLDN11,CSRP1,FSTL1,CARNS1,NPTX1,SLAIN1,ATP2B2,TF,TPPP3,COL20A1,RIMS3,EPB41L1,CDK18,SLC12A5,UNC13A,CX3CR1,IGFBP4,PPP2R2C,CLASP2,STAB1,B3GAT1,SNTA1,PIP4K2A,PRKAR1B,INA,APBB1,VIPR2,GBP1,COL6A3,NPDC1,STX1B,RPH3A,CRLF1,ANXA6,CCNL2,AT…
0.0422377	4014	255	TF:M00976	TF	Factor: AhR,; motif: NRCGTGNGN	HSP90AA1,YWHAG,COL4A2,NEFL,SYP,COL4A1,ATCAY,FGFR3,GAS7,PSD2,NRGN,PHYHIP,FADS2,SLIT1,PACSIN1,GRIN1,NAPB,RAB6B,NEFM,SLC38A1,NKAIN4,SOX4,SYN1,COL6A2,PREX1,SYNGR1,CLDN11,SYNM,IGFBP3,MCL1,QDPR,GRIA4,VEGFA,HSPB6,CAMK2B,EPB41L1,ETV5,CLSTN3,PSD3,CA2,B3GAT1,ANLN,ACTA2,PIP4K2A,HNRNPUL1,SLC6A17,PIP4K2C,NELL2,NPDC1,CRLF1,PDPN,AK5,ATP2B1,SV2B,HSPG2,SULT4A1,TMEM151B,VSTM2A,MAPK8IP2,NGEF,ADAMTS1,IL17D,BTF3,BSG,…
0.0428557	13369	730	TF:M07380	TF	Factor: E2F-4; motif: NTTTCSCGCC	CD74,PDGFRA,HSP90AA1,COL1A2,ATP2B4,TTYH1,CNP,RPS24,SNAP25,GPR17,HLA-DPA1,GFAP,YWHAG,PLTP,DNM1,BCAS1,STXBP1,COL4A2,MOBP,HIP1R,NEFL,CHN1,SYP,COL4A1,MAPT,SLC17A7,RTN3,TNR,GPX3,C1QL1,ATCAY,FGFR3,SMOC1,GAS7,VSNL1,PSD2,DKK3,PIK3R1,SIRT2,NRGN,YWHAZ,FADS2,SFRP2,STMN1,CPLX2,GRIN1,NAPB,MAP4K4,RAB6B,RPL34,PEG10,EFEMP1,NEFM,ABR,SLC38A1,NKAIN4,SOX4,PADI2,SYN1,WSCD1,COL6A2,WLS,MAPK4,PREX1,VGF,OLFM1,ATP1B1,CHGB…
0.0437342	3888	248	TF:M12516	TF	Factor: E2F6; motif: NNNGGCGGGAANN	COL1A2,CNP,SNAP25,YWHAG,SYP,MAPT,C1QL1,GAS7,PSD2,DKK3,PIK3R1,SIRT2,YWHAZ,SFRP2,GRIN1,RAB6B,ABR,SLC38A1,COL6A2,WLS,MAPK4,PREX1,VGF,CHGB,SYNGR1,NPTX1,SLAIN1,ATP2B2,VPS13D,TF,EDNRB,COL20A1,SHD,SEZ6,EPB41L1,CDK18,ETV5,SLC12A5,IGFBP4,CLASP2,CA2,B3GAT1,ANLN,PIP4K2A,PRKAR1B,HNRNPUL1,PLEKHH1,NPDC1,THY1,STX1B,PAK1,RNF19A,ATP6V1G2,SV2B,KBTBD11,TMEM151B,MAPK8IP2,CDK5R1,LYPD1,NGEF,EEF1B2,DIRAS2,BTF3,CHD5,SYT…
0.0440917	3435	223	TF:M12593_1	TF	Factor: CTCF; motif: NNRSYGCCMCCTGSTGGCCN; match class: 1	HSP90AA1,GPR17,CD24,C1QL1,FGFR3,SMOC1,NRGN,FADS2,SLIT1,NAPB,MAP4K4,NEFM,ABR,NKAIN4,ABCA2,SYN1,WSCD1,MAPK4,PREX1,VGF,OLFM1,ATP1B1,CHGB,SYNGR1,SYNM,MCL1,SLAIN1,VPS13D,HSPA2,TPPP3,QDPR,COL20A1,PTPRN,SCN3B,RIMS3,SHD,THBS1,CAMK2B,KIF21B,SLC12A5,CLSTN3,PSD3,PPP2R2C,SNTA1,HNRNPUL1,LYNX1,S100A1,THY1,STX1B,CRLF1,PAK1,ZNF488,ATP2B1,RNF19A,KBTBD11,HSPG2,CAPS,SULT4A1,TMEM151B,MOXD1,AATK,DBN1,ELMO1,NR4A1,ENAH…
0.0441337	4903	303	TF:M09896_1	TF	Factor: E2F-7; motif: GRGGCGGGAANNN; match class: 1	PDGFRA,COL1A2,CNP,SNAP25,DNM1,COL4A2,SYP,COL4A1,SLC17A7,RTN3,C1QL1,FGFR3,GAS7,PSD2,DKK3,PIK3R1,YWHAZ,SFRP2,NEFM,ABR,PADI2,COL6A2,MAPK4,PREX1,OLFM1,MBP,CLDN11,SYNM,CARNS1,SLAIN1,ATP2B2,VPS13D,TPPP3,VEGFA,PTPRN,RIMS3,SHD,KIF21B,SEZ6,SLC12A5,IGFBP4,PTPRF,CLASP2,CA2,B3GAT1,ANLN,PIP4K2A,PRKAR1B,APBB1,HNRNPUL1,VIPR2,PLEKHH1,SLC6A17,THY1,STX1B,CRLF1,PAK1,CCNL2,ZNF488,ATP6V1G2,KBTBD11,TMEM151B,MAPK8IP2,C…
0.0443601	3907	249	TF:M09970_1	TF	Factor: KLF3; motif: NNNNNNGGGCGGGGCNNGN; match class: 1	COL1A2,SNAP25,HLA-C,YWHAG,STXBP1,HIP1R,SYP,SLC17A7,C1QL1,FGFR3,GAS7,PSD2,DKK3,PIK3R1,STMN1,SLIT1,BCAN,ABR,NKAIN4,ABCA2,COL6A2,MAPK4,ATP1B1,L1CAM,CARNS1,PRKCB,SLAIN1,ATP2B2,TPPP3,VEGFA,RIMS3,SHD,CAMK2B,NRXN1,KIF21B,SEZ6,SLC12A5,PEG3,PPP2R2C,B3GAT1,SNTA1,PRKAR1B,VIPR2,LYNX1,PIP4K2C,CRLF1,PAK1,CBR1,HSPG2,PDE2A,SULT4A1,TMEM151B,CDK5R1,PHC2,RTKN,NGEF,RAPGEF5,DBN1,BSG,CEND1,NR4A1,GPR37,ENAH,KCNIP3,NTN1…
0.0454233	8749	503	TF:M00749	TF	Factor: SREBP-1; motif: CACSCCA	HLA-DRA,HSP90AA1,GABBR1,COL1A2,ATP2B4,RASSF2,CNP,CAMK2A,GPR17,HLA-C,HLA-DPA1,GFAP,YWHAG,CNTN2,PLTP,DNM1,STXBP1,MOBP,MAG,CHN1,SYP,MAPT,SLC17A7,GPX3,C1QL1,ATCAY,FGFR3,ERMN,GAS7,PSD2,DKK3,PIK3R1,PHYHIP,PDE4DIP,FADS2,SFRP2,CADM3,CPLX2,STMN2,GRIN1,MAP4K4,RAB6B,HLA-DRB1,BCAN,PEG10,EFEMP1,CD163,ABR,TIMP1,ABCA2,PADI2,WSCD1,WLS,PREX1,OLFM1,PLD3,SYNGR1,CSRP1,FSTL1,IGFBP3,MYH11,CARNS1,PRKCB,SOX10,WSB1,VPS13…
0.0483986	8872	509	TF:M10477_1	TF	Factor: ZNF436; motif: TCCTCCAGGAAGCCY; match class: 1	COL3A1,HSP90AA1,RASSF2,CAMK2A,GPR17,HLA-C,HLA-DPA1,GFAP,YWHAG,CD24,PLTP,DNM1,STXBP1,MAG,CHN1,SLC17A7,TNR,C1QL1,ATCAY,FGFR3,GAS7,PSD2,DKK3,PIK3R1,NRGN,PHYHIP,PDE4DIP,YWHAZ,FADS2,SFRP2,SLIT1,CPLX2,PACSIN1,GRIN1,NAPB,BCAN,RPL34,NEFM,ABR,NKAIN4,SEZ6L,ABCA2,PADI2,WSCD1,COL6A2,WLS,MAPK4,VGF,OLFM1,L1CAM,SYNGR1,MBP,CLDN11,CSRP1,SYNM,FSTL1,MCL1,CARNS1,NPTX1,PRKCB,WSB1,ATP2B2,RNASE1,TF,HSPA2,TPPP3,EDNRB,CO…
[truncated: 19 more rows]
