# Supplementary material for: Transcriptomic Profile of Isocitrate Dehydrogenase Mutant Type of Lower-Grade Glioma Reveals Molecular Changes for Prognosis
Source: Biomedicines. 2025 Sep 14;13(9):2263. doi: 10.3390/biomedicines13092263 (PMC12467759; doi:10.3390/biomedicines13092263)
Supplement: Supplementary file 1 [file biomedicines-13-02263-s001.zip › Table_S7.xlsx]

## Sheet: final.tf.re
term_id	term_name	TCGA_Pval	GSE107850_Pval
TF:M10112	Factor: Miz-1; motif: NNRGGWGGGGGAGGGGMRR	5.03206e-31	4.40088e-13
TF:M07040_1	Factor: GKLF; motif: NNRRGRRNGNSNNN; match class: 1	2.39346e-30	1.93142e-12
TF:M07289_1	Factor: GKLF; motif: NNNRGGNGNGGSN; match class: 1	1.15272e-29	1.76331e-11
TF:M01104_1	Factor: MOVO-B; motif: GNGGGGG; match class: 1	1.24114e-28	3.01065e-10
TF:M01104	Factor: MOVO-B; motif: GNGGGGG	1.15135e-27	3.85559e-09
TF:M07289	Factor: GKLF; motif: NNNRGGNGNGGSN	3.16427e-27	7.37802e-09
TF:M09984_1	Factor: MAZ; motif: GGGGGAGGGGGNGRGRRRGNRG; match class: 1	9.49787e-27	7.84353e-09
TF:M09826	Factor: BTEB3; motif: CCNNSCCNSCCCCKCCCCC	2.21941e-26	9.8831e-09
TF:M10026	Factor: PATZ; motif: GGGGNGGGGGMKGGRRNGGNRN	3.13433e-26	1.2636e-08
TF:M04953	Factor: Sp1; motif: GGNDGGRGGCGGGG	1.11774e-25	1.27624e-08
TF:M12351_1	Factor: TIEG1; motif: NCCCNSNCCCCGCCCCC; match class: 1	1.58293e-25	2.18043e-08
TF:M09984	Factor: MAZ; motif: GGGGGAGGGGGNGRGRRRGNRG	2.10894e-25	3.16635e-08
TF:M00986_1	Factor: Churchill; motif: CGGGNN; match class: 1	9.70797e-25	3.45542e-08
TF:M09834	Factor: ZNF148; motif: NNNNNNCCNNCCCCTCCCCCACCCN	1.68496e-24	3.60819e-08
TF:M09636_1	Factor: MAZ; motif: GGGMGGGGSSGGGGGGGGGGGG; match class: 1	2.88388e-24	4.37352e-08
TF:M07397	Factor: ZBP89; motif: CCCCKCCCCCNN	8.54913e-24	4.94127e-08
TF:M09973	Factor: CPBP; motif: GNNRGGGHGGGGNNGGGRN	1.27717e-23	9.05627e-08
TF:M10112_1	Factor: Miz-1; motif: NNRGGWGGGGGAGGGGMRR; match class: 1	2.70968e-23	1.25828e-07
TF:M10529	Factor: Sp1; motif: RGGGMGGRGSNGGGG	3.3969e-23	1.61399e-07
TF:M07039_1	Factor: ETF; motif: CCCCGCCCCYN; match class: 1	3.4826e-23	1.76391e-07
TF:M09826_1	Factor: BTEB3; motif: CCNNSCCNSCCCCKCCCCC; match class: 1	3.72739e-23	1.80802e-07
TF:M12160	Factor: KLF15; motif: RCCMCRCCCMCN	6.52099e-23	2.11817e-07
TF:M12351	Factor: TIEG1; motif: NCCCNSNCCCCGCCCCC	1.06695e-22	2.86194e-07
TF:M12464	Factor: ZNF148; motif: NNCCCCTCCCCC	4.2234e-22	3.47212e-07
TF:M13127_1	Factor: HA95; motif: CCSNSSCCNSCNCCWSCCNS; match class: 1	8.80001e-22	3.74131e-07
TF:M07040	Factor: GKLF; motif: NNRRGRRNGNSNNN	1.23038e-21	4.00847e-07
TF:M02281	Factor: SP1; motif: CCCCKCCCCC	3.4152e-21	5.28752e-07
TF:M09973_1	Factor: CPBP; motif: GNNRGGGHGGGGNNGGGRN; match class: 1	7.83217e-21	1.23339e-06
TF:M13128	Factor: MED8; motif: CYYNSCYYCCTSCNCC	9.99654e-21	1.23573e-06
TF:M01118	Factor: WT1; motif: SMCNCCNSC	1.02944e-20	1.82273e-06
TF:M12160_1	Factor: KLF15; motif: RCCMCRCCCMCN; match class: 1	2.42652e-20	2.73267e-06
TF:M08487_1	Factor: GCMa:Erg; motif: ATGCGGGCGGAARKG; match class: 1	2.6507e-20	3.06358e-06
TF:M10432	Factor: MAZ; motif: GGGMGGGGS	5.73817e-20	3.2778e-06
TF:M00649_1	Factor: MAZ; motif: GGGGAGGG; match class: 1	7.55678e-20	3.30073e-06
TF:M02036_1	Factor: WT1; motif: CGCCCCCNCN; match class: 1	6.18942e-19	3.73919e-06
TF:M01175	Factor: CKROX; motif: SCCCTCCCC	1.03872e-18	4.54215e-06
TF:M13124	Factor: ZNF670; motif: SNGGGCRGRG	2.03176e-18	7.47459e-06
TF:M10026_1	Factor: PATZ; motif: GGGGNGGGGGMKGGRRNGGNRN; match class: 1	4.24324e-18	7.96484e-06
TF:M13128_1	Factor: MED8; motif: CYYNSCYYCCTSCNCC; match class: 1	9.47717e-18	1.12704e-05
TF:M10432_1	Factor: MAZ; motif: GGGMGGGGS; match class: 1	1.34281e-17	1.35739e-05
TF:M13132_1	Factor: ZNF609; motif: GNSNGGGNGCTGN; match class: 1	2.55241e-17	1.5277e-05
TF:M13124_1	Factor: ZNF670; motif: SNGGGCRGRG; match class: 1	4.82111e-17	1.66885e-05
TF:M01303	Factor: SP1; motif: GGGGYGGGGNS	4.82116e-17	2.0316e-05
TF:M12354	Factor: ZNF37A; motif: CCYYGGCTCCNTSCCMN	5.59847e-17	2.09434e-05
TF:M03876_1	Factor: Kaiso; motif: GCMGGGRGCRGS; match class: 1	8.18899e-17	2.52423e-05
TF:M10108	Factor: WT1; motif: RGGNGGGGGAGGRGGNGGRG	8.78323e-17	3.36216e-05
TF:M00649	Factor: MAZ; motif: GGGGAGGG	8.99256e-17	3.87661e-05
TF:M02023	Factor: MAZ; motif: NKGGGAGGGGRGGR	1.06138e-16	4.46412e-05
TF:M10072	Factor: sp4; motif: NNGNARGRGGCGGRGCNNRR	1.18162e-16	4.96875e-05
TF:M12158	Factor: KLF15; motif: NCCMCGCCCMCN	1.37458e-16	7.64701e-05
TF:M07039	Factor: ETF; motif: CCCCGCCCCYN	1.78309e-16	8.51653e-05
TF:M12722_1	Factor: ZXDL; motif: GSGSCNNGGGMRGCNCCGGGS; match class: 1	3.38023e-16	9.25701e-05
TF:M09834_1	Factor: ZNF148; motif: NNNNNNCCNNCCCCTCCCCCACCCN; match class: 1	3.98462e-16	0.000101664
TF:M13147	Factor: ZNF253; motif: SNGNSCGNGGNGCKGNN	6.06245e-16	0.00010955
TF:M07436	Factor: WT1; motif: NNGGGNGGGSGN	6.23491e-16	0.000129046
TF:M13147_1	Factor: ZNF253; motif: SNGNSCGNGGNGCKGNN; match class: 1	7.78472e-16	0.000137135
TF:M04953_1	Factor: Sp1; motif: GGNDGGRGGCGGGG; match class: 1	1.089e-15	0.000155819
TF:M00931	Factor: Sp1; motif: GGGGCGGGGC	1.45413e-15	0.000161313
TF:M03876	Factor: Kaiso; motif: GCMGGGRGCRGS	2.58617e-15	0.000171395
TF:M07261_1	Factor: LKLF; motif: GGGGTGGKSN; match class: 1	5.49429e-15	0.000194404
TF:M09723_1	Factor: BTEB1; motif: GGGGGCGGGGCNGSGGGNGS; match class: 1	5.75266e-15	0.000208679
TF:M13144	Factor: ZNF138; motif: GCAGCRSCNSGSNCMGSGCS	8.24844e-15	0.000232066
TF:M01865	Factor: BTEB3; motif: BNRNGGGAGGNGT	8.75041e-15	0.000240597
TF:M01175_1	Factor: CKROX; motif: SCCCTCCCC; match class: 1	9.44643e-15	0.000273759
TF:M12703	Factor: ZNF383; motif: SSNGGGMGGNGSNGGS	1.11988e-14	0.000277641
TF:M13149	Factor: ZNF219; motif: SNNCAGCACCNNGGNCAGCGSC	1.74817e-14	0.000279082
TF:M10438_1	Factor: ZF5; motif: GGSGCGCGS; match class: 1	2.72346e-14	0.000282637
TF:M13132	Factor: ZNF609; motif: GNSNGGGNGCTGN	2.93498e-14	0.000285139
TF:M07436_1	Factor: WT1; motif: NNGGGNGGGSGN; match class: 1	3.73555e-14	0.000303423
TF:M01857	Factor: AP-2alpha; motif: NGCCYSNNGSN	4.30077e-14	0.000372837
TF:M01865_1	Factor: BTEB3; motif: BNRNGGGAGGNGT; match class: 1	4.62187e-14	0.000399475
TF:M07486	Factor: ZNF300; motif: SWGGGGGSN	7.57068e-14	0.000410487
TF:M09862	Factor: ZNF614; motif: NCYCWGCCYYNNN	3.05251e-13	0.000425305
TF:M10107	Factor: DB1; motif: GGRRRRGRRGGAGGGGGNGRRR	3.9215e-13	0.000506778
TF:M07486_1	Factor: ZNF300; motif: SWGGGGGSN; match class: 1	7.13659e-13	0.000531682
TF:M00933_1	Factor: Sp1; motif: CCCCGCCCCN; match class: 1	7.46556e-13	0.000600233
TF:M13149_1	Factor: ZNF219; motif: SNNCAGCACCNNGGNCAGCGSC; match class: 1	8.2314e-13	0.000608156
TF:M13129	Factor: RERE; motif: CNGCNSCNNGSRCRGSGSS	1.02721e-12	0.000629691
TF:M12057	Factor: ZBP99; motif: GCCCMTCCCCCR	1.41928e-12	0.000729663
TF:M13366	Factor: ZBED4; motif: CCCGCYCCGC	1.4578e-12	0.00074162
TF:M00333	Factor: ZF5; motif: NRNGNGCGCGCWN	1.47714e-12	0.000748259
TF:M12703_1	Factor: ZNF383; motif: SSNGGGMGGNGSNGGS; match class: 1	1.60362e-12	0.000759919
TF:M13127	Factor: HA95; motif: CCSNSSCCNSCNCCWSCCNS	1.82504e-12	0.000778016
TF:M09734	Factor: ZNF692; motif: SYNGGSCCCASCCNC	3.83663e-12	0.000822416
TF:M13144_1	Factor: ZNF138; motif: GCAGCRSCNSGSNCMGSGCS; match class: 1	6.95714e-12	0.000881623
TF:M07397_1	Factor: ZBP89; motif: CCCCKCCCCCNN; match class: 1	1.0553e-11	0.000885809
TF:M00695	Factor: ETF; motif: GVGGMGG	1.2457e-11	0.000931849
TF:M09898	Factor: Egr-2; motif: GNGRRNGWGKGGGNGGRG	1.35211e-11	0.00100997
TF:M09603	Factor: Egr-1; motif: NNNNNGYGKGGGNGGGNN	1.40023e-11	0.00105071
TF:M08441_1	Factor: AP-2gamma:Elk-1; motif: NGCCKNRGGSGRCGGAAGTG; match class: 1	1.68453e-11	0.0010557
TF:M05327	Factor: WT1; motif: NGCGGGGGGGTSMMCYN	1.90217e-11	0.0010562
TF:M09892_1	Factor: E2F-1; motif: NNNNGGCGGGAARN; match class: 1	2.55992e-11	0.00107549
TF:M01857_1	Factor: AP-2alpha; motif: NGCCYSNNGSN; match class: 1	3.99838e-11	0.00107851
TF:M12354_1	Factor: ZNF37A; motif: CCYYGGCTCCNTSCCMN; match class: 1	4.18381e-11	0.00112293
TF:M12725	Factor: PHB; motif: NCCCAGCCCCY	4.67479e-11	0.00115484
TF:M12722	Factor: ZXDL; motif: GSGSCNNGGGMRGCNCCGGGS	6.12108e-11	0.00136854
TF:M07261	Factor: LKLF; motif: GGGGTGGKSN	8.9721e-11	0.00147116
TF:M12597_1	Factor: E2F1; motif: GSGCGGGAAN; match class: 1	1.19481e-10	0.00151525
TF:M12158_1	Factor: KLF15; motif: NCCMCGCCCMCN; match class: 1	1.32311e-10	0.00155997
TF:M00189_1	Factor: AP-2; motif: MKCCCSCNGGCG; match class: 1	1.35064e-10	0.0018349
TF:M13129_1	Factor: RERE; motif: CNGCNSCNNGSRCRGSGSS; match class: 1	1.39022e-10	0.00192777
TF:M10529_1	Factor: Sp1; motif: RGGGMGGRGSNGGGG; match class: 1	3.20433e-10	0.00229131
TF:M00333_1	Factor: ZF5; motif: NRNGNGCGCGCWN; match class: 1	3.50708e-10	0.00230698
TF:M07354_1	Factor: Egr-1; motif: GCGGGGGCGG; match class: 1	4.02913e-10	0.00235517
TF:M07461	Factor: KLF; motif: GGGNGGGG	4.89509e-10	0.00237399
TF:M10108_1	Factor: WT1; motif: RGGNGGGGGAGGRGGNGGRG; match class: 1	5.63865e-10	0.002459
TF:M10107_1	Factor: DB1; motif: GGRRRRGRRGGAGGGGGNGRRR; match class: 1	5.94519e-10	0.00258353
TF:M01219	Factor: SP1:SP3; motif: CCSCCCCCYCC	6.77593e-10	0.00260565
TF:M04595	Factor: SALL2; motif: GGGTGGG	7.69913e-10	0.00260912
TF:M12648	Factor: PATZ1; motif: SCNCCNCNSCCCCCASCCN	1.05166e-09	0.00271205
TF:M04595_1	Factor: SALL2; motif: GGGTGGG; match class: 1	1.05322e-09	0.00274697
TF:M07461_1	Factor: KLF; motif: GGGNGGGG; match class: 1	1.17143e-09	0.00284302
TF:M12183	Factor: KLF14; motif: NRCCACRCCCMCN	1.2645e-09	0.003033
TF:M03893_1	Factor: WT1; motif: GNGGGGGCGGGG; match class: 1	1.41655e-09	0.00311914
TF:M09761	Factor: EGR1; motif: NGNGKGGGYGGNGS	1.4617e-09	0.0031195
TF:M08867_1	Factor: AP2; motif: GCCYGSGGSN; match class: 1	1.75151e-09	0.00317793
TF:M08878_1	Factor: EGR; motif: CGCCCCCGCNN; match class: 1	1.93717e-09	0.00373653
TF:M01858_1	Factor: AP-2beta; motif: GCNNNGGSCNGVGGGN; match class: 1	2.06641e-09	0.00373954
TF:M08819	Factor: LKLF; motif: CNCCACCCS	2.4498e-09	0.0037534
TF:M01199_1	Factor: RNF96; motif: BCCCGCRGCC; match class: 1	2.51746e-09	0.00375748
TF:M00982_1	Factor: KROX; motif: CCCGCCCCCRCCCC; match class: 1	2.80304e-09	0.00383633
TF:M00695_1	Factor: ETF; motif: GVGGMGG; match class: 1	2.83956e-09	0.00388002
TF:M02281_1	Factor: SP1; motif: CCCCKCCCCC; match class: 1	3.20771e-09	0.00392832
TF:M09734_1	Factor: ZNF692; motif: SYNGGSCCCASCCNC; match class: 1	3.88071e-09	0.00395408
TF:M00444_1	Factor: VDR; motif: GGGKNARNRRGGWSA; match class: 1	3.9307e-09	0.00412715
TF:M07208_1	Factor: EGR1; motif: NCNCCGCCCCCGCN; match class: 1	5.04698e-09	0.0042331
TF:M00444	Factor: VDR; motif: GGGKNARNRRGGWSA	5.47851e-09	0.00442229
TF:M01072	Factor: HIC1; motif: NSNNNNTGCCCSSNN	8.28551e-09	0.00463807
TF:M03896	Factor: EGR1; motif: NACGCCCACGCANW	9.23836e-09	0.00468563
TF:M08867	Factor: AP2; motif: GCCYGSGGSN	1.02531e-08	0.00496936
TF:M12508	Factor: EGR1; motif: NNMCGCCCACGCNN	2.04842e-08	0.00527686
TF:M12489	Factor: KLF4; motif: NNCCCCACCCNN	2.53766e-08	0.00529429
TF:M00800_1	Factor: AP-2; motif: GSCCSCRGGCNRNRNN; match class: 1	4.71154e-08	0.00551737
TF:M10435_1	Factor: Sp2; motif: GGGGCGGGG; match class: 1	7.66368e-08	0.00594422
TF:M01199	Factor: RNF96; motif: BCCCGCRGCC	9.92172e-08	0.00629411
TF:M04823_1	Factor: E2F-4; motif: NNTTCCCGCCNN; match class: 1	2.70475e-07	0.00659495
TF:M09727_1	Factor: GEMIN3; motif: NCWGGRARRGRGNGNG; match class: 1	5.27039e-07	0.00745613
TF:M13366_1	Factor: ZBED4; motif: CCCGCYCCGC; match class: 1	5.83228e-07	0.00990783
TF:M01100	Factor: LRF; motif: GGGGKYNNB	6.10163e-07	0.0102035
TF:M12598_1	Factor: E2F3; motif: NNRGMKGGAR; match class: 1	1.17729e-06	0.0105634
TF:M08819_1	Factor: LKLF; motif: CNCCACCCS; match class: 1	1.2153e-06	0.0108521
TF:M01873_1	Factor: Egr-1; motif: GCGGGGGCGG; match class: 1	1.70797e-06	0.0128949
TF:M06948	Factor: Sp2; motif: TGGGCGCGCCCA	3.49833e-06	0.0133893
TF:M12598	Factor: E2F3; motif: NNRGMKGGAR	3.55175e-06	0.0134812
TF:M09972_1	Factor: BTEB2; motif: WGGGTGKGGCNGGN; match class: 1	4.80064e-06	0.0143855
TF:M01100_1	Factor: LRF; motif: GGGGKYNNB; match class: 1	1.10729e-05	0.0159487
TF:M00665	Factor: Sp3; motif: ASMCTTGGGSRGGG	1.15114e-05	0.0159596
TF:M01303_1	Factor: SP1; motif: GGGGYGGGGNS; match class: 1	1.43383e-05	0.0171254
TF:M07329_1	Factor: Osx; motif: CCNCCCCCNNN; match class: 1	1.43921e-05	0.018259
TF:M10426	Factor: ctcf; motif: CCRSCAGGGGGCGCN	2.75071e-05	0.0194983
TF:M12227_1	Factor: ZIC4; motif: NNCCNCCCRYNGYGN; match class: 1	3.94444e-05	0.0218497
TF:M09862_1	Factor: ZNF614; motif: NCYCWGCCYYNNN; match class: 1	5.96272e-05	0.0221453
TF:M09897	Factor: Egr-1; motif: NNNNGCGKGGGYGGNRN	8.55825e-05	0.0244373
TF:M12725_1	Factor: PHB; motif: NCCCAGCCCCY; match class: 1	9.47997e-05	0.0274756
TF:M00325	Factor: NRSE; motif: TTYAGCWCCDCGGASAGYRCC	9.75727e-05	0.0293004
TF:M13142	Factor: ZBTB33; motif: GGYGCTG	0.000178214	0.0304362
TF:M12732	Factor: ZNF532; motif: NGGRGCTGGG	0.000257983	0.0315447
TF:M05327_1	Factor: WT1; motif: NGCGGGGGGGTSMMCYN; match class: 1	0.000288483	0.035584
TF:M12694_1	Factor: ZFP14; motif: SCNNYCCNGNNSCTSCNC; match class: 1	0.000553809	0.0377931
TF:M12737	Factor: ZNF610; motif: NSCGCCGCTCCSNN	0.00176698	0.0393241
TF:M09727	Factor: GEMIN3; motif: NCWGGRARRGRGNGNG	0.00446681	0.0403862
TF:M00256	Factor: NRSF; motif: TTCAGCACCACGGACAGMGCC	0.00461481	0.0406339
TF:M02105	Factor: NF-E4; motif: CHCCCTCKCCWG	0.00614281	0.041797
TF:M13146_1	Factor: ZNF232; motif: NCAGCASCNNGGNCAGCGCC; match class: 1	0.0067753	0.0430916
TF:M12140_1	Factor: Egr-1; motif: NNCRCCCMCGCNN; match class: 1	0.00755206	0.0448161
TF:M09729_1	Factor: LUMAN; motif: CYCAGCYYCY; match class: 1	0.0150911	0.0499986
