# Supplementary material for: Transcriptomic Profile of Isocitrate Dehydrogenase Mutant Type of Lower-Grade Glioma Reveals Molecular Changes for Prognosis
Source: Biomedicines. 2025 Sep 14;13(9):2263. doi: 10.3390/biomedicines13092263 (PMC12467759; doi:10.3390/biomedicines13092263)
Supplement: Supplementary file 1 [file biomedicines-13-02263-s001.zip › Table_S8.xlsx]

## Sheet: final.enrich.re
term_size: number of genes in a term (gene set)
term_id: identifiers for each term
term_name: official term name
intersection: genes that are overlapped with input and member genes of a term
intersection_size: number of intersection genes
p_value: P value of enrichment analysis
source: category of gene sets
term_size	query_size	intersection_size	term_id	source	term_name	effective_domain_size	intersection
9.1794e-11	2643	213	0.0302686	GO:0048731	GO:BP	system development	ATCAY,BCAN,BMP2,CALCRL,CDHR1,CDK5R1,CRTAC1,CSMD3,CUX2,DCX,DSCAM,DSCAML1,ENAH,EPHB1,FGF12,FUT9,GABRB3,GFRA1,GPM6A,ID1,KCNQ2,KIAA1755,LRRTM3,MAPT,MEGF11,MYC,NPPA,NRXN1,PDGFRA,PGF,SEMA6B,SEZ6L,SFRP2,SLIT1,SMOC1,SOX4,STXBP1,TNR,TOX,UNC13A,UNK,USH1C,ADORA1,ALDH1A3,ANXA1,ANXA2,CEBPA,COL5A2,COL9A2,DKK3,DUSP6,EFEMP2,F3,FGFR3,FOXJ1,HAVCR2,HSPB6,ITGAX,LDHA,LGI4,LIMK1,LPAR1,LYN,MDK,NNAT,NR2E1,PADI2,PDGFA,PD…
2.42402e-10	3144	213	0.0279898	GO:0007275	GO:BP	multicellular organism development	ATCAY,BCAN,BCL6,BMP2,CALCRL,CDHR1,CDK5R1,CRTAC1,CSMD3,CUX2,DCX,DSCAM,DSCAML1,ENAH,EPHB1,FGF12,FUT9,GABRB3,GFRA1,GPM6A,ID1,KCNQ2,KIAA1755,KLHL25,LRRTM3,MAPT,MEGF11,MYC,NPPA,NRXN1,PDGFRA,PGF,SEMA6B,SEZ6L,SFRP2,SLIT1,SMOC1,SOX4,STXBP1,TNR,TOX,TSC22D1,UNC13A,UNK,USH1C,ADORA1,ALDH1A3,ANXA1,ANXA2,CEBPA,COL5A2,COL9A2,DKK3,DUSP6,EFEMP2,F3,FGFR3,FOXJ1,HAVCR2,HCLS1,HSPB6,ITGAX,LDHA,LFNG,LGI4,LIMK1,LPAR1,LY…
5.76987e-10	4231	213	0.0248168	GO:0048856	GO:BP	anatomical structure development	ATCAY,BCAN,BCL6,BMP2,CALCRL,CDHR1,CDK5R1,CRTAC1,CSMD3,CUX2,DCX,DGCR6,DSCAM,DSCAML1,ENAH,EPHB1,EYA1,FERMT1,FGF12,FUT9,GABRB3,GFRA1,GPM6A,ID1,KCNQ2,KIAA1755,KLHL25,LRRTM3,LYVE1,MAPT,MEGF11,MYC,NPPA,NRXN1,PDGFRA,PGF,PIK3R1,SEMA6B,SEZ6L,SFRP2,SLIT1,SMOC1,SOX4,STXBP1,TCF12,TJP2,TNR,TOX,TSC22D1,UNC13A,UNK,USH1C,ADORA1,ALDH1A3,ANXA1,ANXA2,CBR1,CD151,CEBPA,COL5A2,COL9A2,CSRP1,DKK3,DUSP6,EFEMP2,F3,FGFR3,F…
4.36719e-09	1201	213	0.0399667	GO:0007155	GO:BP	cell adhesion	BCL6,BMP2,CADM2,CDHR1,CDK5R1,DGCR6,DSCAM,DSCAML1,EPHB1,FERMT1,FOLR2,FUT9,KLHL25,LYVE1,MEGF11,NRXN1,PCDH15,PCDH7,PDGFRA,PIK3R1,SELL,SFRP2,SOX4,STXBP1,TJP2,TNR,ANXA1,CD151,CLDN10,COL16A1,CSRP1,EFEMP2,FBLN1,FGFRL1,FOXJ1,HAVCR2,HLA-DOA,HLA-DPB1,ITGAX,LYN,MDK,MEGF10,OLR1,PDPN,PTPRC,SPI1,SPRY4,TGFB2
5.19986e-09	4632	213	0.023532	GO:0032502	GO:BP	developmental process	ATCAY,BCAN,BCL6,BCL7A,BMP2,CALCRL,CDHR1,CDK5R1,CRTAC1,CSMD3,CUX2,DCX,DGCR6,DSCAM,DSCAML1,ENAH,EPHB1,EYA1,FERMT1,FGF12,FUT9,GABRB3,GFRA1,GPM6A,ID1,KCNQ2,KIAA1755,KLHL25,LRRTM3,LYVE1,MAPT,MEGF11,MYC,NPPA,NRXN1,OSBPL11,PDGFRA,PGF,PIK3R1,SEMA6B,SEZ6L,SFRP2,SLIT1,SMOC1,SOX4,STXBP1,TCF12,TJP2,TNR,TOX,TSC22D1,UNC13A,UNK,USH1C,ADORA1,ALDH1A3,ANXA1,ANXA2,CBR1,CD151,CEBPA,COL5A2,COL9A2,CSRP1,DKK3,DUSP6,EFE…
5.74757e-09	1829	213	0.0333516	GO:0009653	GO:BP	anatomical structure morphogenesis	BCL6,BMP2,CALCRL,CDHR1,CDK5R1,CUX2,DGCR6,DSCAM,DSCAML1,ENAH,EPHB1,EYA1,FERMT1,GPM6A,ID1,KIAA1755,LYVE1,MAPT,MEGF11,MYC,NPPA,NRXN1,PDGFRA,PGF,SEMA6B,SFRP2,SLIT1,SOX4,STXBP1,TNR,UNC13A,UNK,USH1C,ALDH1A3,ANXA1,ANXA2,CD151,COL5A2,CSRP1,DKK3,EFEMP2,F3,FGFR3,FOXJ1,HSPB6,ITGAX,LFNG,LIMK1,LPAR1,MDK,PDGFA,PDPN,PHLDA3,PMP22,RPS6KA1,S100B,SEMA6D,SPI1,TGFB2,TNFRSF1A,UNC5B
3.70605e-07	5277	213	0.0216032	GO:0032501	GO:BP	multicellular organismal process	ATCAY,BCAN,BCL6,BCL7A,BMP2,C1QL1,CALCRL,CDHR1,CDK5R1,CELF2,CRTAC1,CSMD3,CUX2,DCX,DSCAM,DSCAML1,ENAH,EPHB1,EYA1,FERMT1,FGF12,FUNDC2,FUT9,GABRB3,GFRA1,GPM6A,GRIK2,ID1,KCNQ2,KIAA1755,KLHL25,KLRC2,LRRTM3,MAPT,MEGF11,MYC,NPPA,NRXN1,PCDH15,PDGFRA,PGF,PIK3R1,SEMA6B,SEZ6L,SFRP2,SLIT1,SMOC1,SOX4,STXBP1,TJP2,TNR,TOX,TSC22D1,UNC13A,UNK,USH1C,ADORA1,ALDH1A3,ANXA1,ANXA2,AQP4,CEBPA,CNGA3,COL16A1,COL5A2,COL9A2,…
4.90489e-07	1876	213	0.0309168	GO:0048468	GO:BP	cell development	ATCAY,BCAN,BCL6,BMP2,CDHR1,CDK5R1,CRTAC1,CSMD3,CUX2,DSCAM,DSCAML1,ENAH,EPHB1,FUT9,GPM6A,KIAA1755,KLHL25,MAPT,MYC,NRXN1,PDGFRA,PIK3R1,SEMA6B,SFRP2,SLIT1,SOX4,STXBP1,TJP2,TNR,TOX,TSC22D1,UNC13A,UNK,USH1C,ANXA1,ANXA2,CEBPA,CSRP1,EFEMP2,FOXJ1,HCLS1,LFNG,LGI4,LIMK1,LPAR1,LYN,MDK,MEGF10,PTPRC,RSPH1,S100B,SEMA6D,SORBS2,SPI1,TGFB2,TNFRSF1A,UCP2,UNC5B
1.38081e-06	1667	213	0.0317936	GO:0007399	GO:BP	nervous system development	ATCAY,BCAN,BMP2,CDHR1,CDK5R1,CRTAC1,CSMD3,CUX2,DCX,DSCAM,DSCAML1,ENAH,EPHB1,FGF12,FUT9,GABRB3,GFRA1,GPM6A,KCNQ2,KIAA1755,LRRTM3,MAPT,NRXN1,SEMA6B,SEZ6L,SLIT1,SOX4,STXBP1,TNR,TOX,UNC13A,UNK,USH1C,ADORA1,ANXA1,ANXA2,FOXJ1,ITGAX,LDHA,LGI4,LIMK1,LPAR1,LYN,MDK,NNAT,NR2E1,PADI2,PLLP,PMP22,S100B,SEMA6D,TGFB2,UNC5B
6.19377e-06	745	213	0.042953	GO:0098609	GO:BP	cell-cell adhesion	BCL6,BMP2,CADM2,CDK5R1,DSCAM,DSCAML1,FUT9,KLHL25,MEGF11,NRXN1,PDGFRA,SELL,SOX4,STXBP1,TJP2,ANXA1,CLDN10,CSRP1,FGFRL1,FOXJ1,HAVCR2,HLA-DOA,HLA-DPB1,ITGAX,LYN,MDK,MEGF10,OLR1,PDPN,PTPRC,SPI1,TGFB2
1.03493e-05	761	213	0.0420499	GO:0048666	GO:BP	neuron development	ATCAY,CDHR1,CDK5R1,CRTAC1,CSMD3,CUX2,DSCAM,DSCAML1,ENAH,EPHB1,FUT9,GPM6A,KIAA1755,MAPT,NRXN1,SEMA6B,SLIT1,STXBP1,TNR,TOX,UNC13A,UNK,USH1C,LGI4,LIMK1,LPAR1,LYN,MDK,S100B,SEMA6D,TGFB2,UNC5B
2.243e-05	2938	213	0.0248468	GO:0030154	GO:BP	cell differentiation	ATCAY,BCAN,BCL6,BCL7A,BMP2,CDHR1,CDK5R1,CRTAC1,CSMD3,CUX2,DCX,DSCAM,DSCAML1,ENAH,EPHB1,EYA1,FUT9,GPM6A,ID1,KIAA1755,KLHL25,MAPT,MYC,NRXN1,OSBPL11,PDGFRA,PIK3R1,SEMA6B,SFRP2,SLIT1,SMOC1,SOX4,STXBP1,TJP2,TNR,TOX,TSC22D1,UNC13A,UNK,USH1C,ANXA1,ANXA2,CBR1,CEBPA,COL5A2,CSRP1,EFEMP2,FGFR3,FOXJ1,FSTL1,HCLS1,LFNG,LGI4,LIMK1,LPAR1,LYN,MDK,MEGF10,MSR1,NR2E1,PDPN,PTPRC,RARRES2,RPS6KA1,RSPH1,S100B,SEMA6D,SOR…
2.243e-05	2938	213	0.0248468	GO:0048869	GO:BP	cellular developmental process	ATCAY,BCAN,BCL6,BCL7A,BMP2,CDHR1,CDK5R1,CRTAC1,CSMD3,CUX2,DCX,DSCAM,DSCAML1,ENAH,EPHB1,EYA1,FUT9,GPM6A,ID1,KIAA1755,KLHL25,MAPT,MYC,NRXN1,OSBPL11,PDGFRA,PIK3R1,SEMA6B,SFRP2,SLIT1,SMOC1,SOX4,STXBP1,TJP2,TNR,TOX,TSC22D1,UNC13A,UNK,USH1C,ANXA1,ANXA2,CBR1,CEBPA,COL5A2,CSRP1,EFEMP2,FGFR3,FOXJ1,FSTL1,HCLS1,LFNG,LGI4,LIMK1,LPAR1,LYN,MDK,MEGF10,MSR1,NR2E1,PDPN,PTPRC,RARRES2,RPS6KA1,RSPH1,S100B,SEMA6D,SOR…
4.5971e-05	990	213	0.0363636	GO:0048699	GO:BP	generation of neurons	ATCAY,BCAN,BMP2,CDHR1,CDK5R1,CRTAC1,CSMD3,CUX2,DCX,DSCAM,DSCAML1,ENAH,EPHB1,FUT9,GPM6A,KIAA1755,MAPT,NRXN1,SEMA6B,SLIT1,SOX4,STXBP1,TNR,TOX,UNC13A,UNK,USH1C,LGI4,LIMK1,LPAR1,LYN,MDK,S100B,SEMA6D,TGFB2,UNC5B
0.000119302	935	213	0.0363636	GO:0030182	GO:BP	neuron differentiation	ATCAY,BMP2,CDHR1,CDK5R1,CRTAC1,CSMD3,CUX2,DSCAM,DSCAML1,ENAH,EPHB1,FUT9,GPM6A,KIAA1755,MAPT,NRXN1,SEMA6B,SLIT1,SOX4,STXBP1,TNR,TOX,UNC13A,UNK,USH1C,LGI4,LIMK1,LPAR1,LYN,MDK,S100B,SEMA6D,TGFB2,UNC5B
0.000122891	1790	213	0.0284916	GO:0050793	GO:BP	regulation of developmental process	BCAN,BCL6,BCL7A,BMP2,CDK5R1,CSMD3,CUX2,DSCAM,EPHB1,KLHL25,MAPT,MYC,NRXN1,PDGFRA,PGF,SEMA6B,SFRP2,SLIT1,SMOC1,SOX4,TNR,TOX,TSC22D1,UNC13A,ANXA1,ANXA2,COL5A2,DUSP6,EFEMP2,F3,FGFR3,FOXJ1,HCLS1,HSPB6,ITGAX,LFNG,LGI4,LIMK1,LPAR1,LYN,MDK,MEGF10,MSR1,PDGFA,PDPN,RARRES2,RPS6KA1,SEMA6D,SPI1,TGFB2,TNFRSF1A
0.000126909	1126	213	0.0337478	GO:0022008	GO:BP	neurogenesis	ATCAY,BCAN,BMP2,CDHR1,CDK5R1,CRTAC1,CSMD3,CUX2,DCX,DSCAM,DSCAML1,ENAH,EPHB1,FUT9,GPM6A,KIAA1755,MAPT,NRXN1,SEMA6B,SLIT1,SOX4,STXBP1,TNR,TOX,UNC13A,UNK,USH1C,ANXA1,ANXA2,LGI4,LIMK1,LPAR1,LYN,MDK,S100B,SEMA6D,TGFB2,UNC5B
0.000154713	1749	213	0.0285878	GO:0048513	GO:BP	animal organ development	BMP2,CDK5R1,DGCR6,DSCAM,DSCAML1,EPHB1,FGF12,GPM6A,MEGF11,MYC,NPPA,NRXN1,PDGFRA,SEMA6B,SFRP2,SLIT1,SMOC1,SOX4,TCF12,TOX,USH1C,ALDH1A3,ANXA1,ANXA2,CEBPA,COL5A2,DKK3,DUSP6,EFEMP2,FGFR3,FOXJ1,ITGAX,LDHA,LFNG,MDK,MEGF10,NNAT,PADI2,PDGFA,PDPN,PTPRC,RARRES2,RPS6KA1,SEMA6D,SORBS2,SPI1,SPRY4,TGFB2,TNFRSF1A,TPPP3
0.000180816	684	213	0.0409357	GO:0031175	GO:BP	neuron projection development	ATCAY,CDK5R1,CRTAC1,CSMD3,CUX2,DSCAM,DSCAML1,ENAH,EPHB1,FUT9,GPM6A,KIAA1755,MAPT,NRXN1,SEMA6B,SLIT1,STXBP1,TNR,TOX,UNC13A,USH1C,LIMK1,LPAR1,LYN,MDK,S100B,SEMA6D,UNC5B
0.000192099	686	213	0.0408163	GO:0008284	GO:BP	positive regulation of cell population proliferation	BCAN,BCL7A,BMP2,FOLR2,MYC,PDGFRA,PGF,PIK3R1,RPS15A,SFRP2,SOX4,TOX,TSC22D1,ANXA1,F3,FBLN1,FGFR3,HCLS1,HLA-DPB1,ITGAX,LYN,MDK,MEGF10,PDGFA,PTPRC,S100B,TGFB2,TIMP1
0.00024088	651	213	0.0414747	GO:0000902	GO:BP	cell morphogenesis	CDHR1,CDK5R1,CUX2,DSCAM,DSCAML1,ENAH,EPHB1,GPM6A,KIAA1755,MAPT,NRXN1,SEMA6B,SLIT1,STXBP1,TNR,UNC13A,UNK,ANXA1,LIMK1,LPAR1,MDK,PDPN,S100B,SEMA6D,SPI1,TGFB2,UNC5B
0.000355655	1123	213	0.0329475	GO:0045595	GO:BP	regulation of cell differentiation	BCAN,BCL6,BCL7A,BMP2,CDK5R1,CUX2,DSCAM,EPHB1,KLHL25,MAPT,MYC,PDGFRA,SEMA6B,SFRP2,SMOC1,SOX4,TNR,TOX,TSC22D1,ANXA1,ANXA2,COL5A2,EFEMP2,FOXJ1,HCLS1,LIMK1,LYN,MDK,MEGF10,MSR1,PDPN,RARRES2,RPS6KA1,SEMA6D,SPI1,TGFB2,TNFRSF1A
0.00123583	379	213	0.0501319	GO:0048667	GO:BP	cell morphogenesis involved in neuron differentiation	CDHR1,CDK5R1,CUX2,DSCAM,DSCAML1,ENAH,EPHB1,KIAA1755,MAPT,NRXN1,SEMA6B,SLIT1,STXBP1,TNR,UNK,LIMK1,S100B,SEMA6D,UNC5B
0.00144128	460	213	0.0456522	GO:0048858	GO:BP	cell projection morphogenesis	CDK5R1,CUX2,DSCAM,DSCAML1,ENAH,EPHB1,GPM6A,KIAA1755,MAPT,NRXN1,SEMA6B,SLIT1,STXBP1,TNR,UNC13A,LIMK1,MDK,PDPN,S100B,SEMA6D,UNC5B
0.00257859	1018	213	0.0324165	GO:2000026	GO:BP	regulation of multicellular organismal development	BCAN,BCL6,BMP2,CUX2,DSCAM,EPHB1,KLHL25,MAPT,MYC,NRXN1,PGF,SEMA6B,SFRP2,SLIT1,SOX4,TOX,TSC22D1,ANXA1,ANXA2,DUSP6,F3,FOXJ1,HCLS1,HSPB6,ITGAX,LGI4,LIMK1,LYN,MDK,SEMA6D,SPI1,TGFB2,TNFRSF1A
0.0035661	165	213	0.0727273	GO:0097485	GO:BP	neuron projection guidance	CDK5R1,DSCAM,DSCAML1,ENAH,EPHB1,KIAA1755,NRXN1,SEMA6B,SLIT1,TNR,SEMA6D,UNC5B
0.0035661	165	213	0.0727273	GO:0007411	GO:BP	axon guidance	CDK5R1,DSCAM,DSCAML1,ENAH,EPHB1,KIAA1755,NRXN1,SEMA6B,SLIT1,TNR,SEMA6D,UNC5B
0.00357548	407	213	0.046683	GO:0009611	GO:BP	response to wounding	FERMT1,FUNDC2,LYVE1,PDGFRA,STXBP1,ANXA1,ANXA2,CD151,CHMP2A,CSRP1,F3,FBLN1,LYN,MDK,MYOF,PDGFA,PDPN,TGFB2,TNFRSF12A
0.00386008	297	213	0.0538721	GO:0007409	GO:BP	axonogenesis	CDK5R1,DSCAM,DSCAML1,ENAH,EPHB1,KIAA1755,MAPT,NRXN1,SEMA6B,SLIT1,STXBP1,TNR,LIMK1,S100B,SEMA6D,UNC5B
0.00452001	622	213	0.0385852	GO:0030155	GO:BP	regulation of cell adhesion	BCL6,BMP2,DSCAM,FUT9,KLHL25,SFRP2,SOX4,TNR,ANXA1,COL16A1,EFEMP2,FBLN1,FOXJ1,HAVCR2,HLA-DOA,HLA-DPB1,LYN,MDK,MEGF10,PDPN,PTPRC,SPI1,SPRY4,TGFB2
0.00463429	266	213	0.056391	GO:0051960	GO:BP	regulation of nervous system development	BCAN,BMP2,CUX2,DSCAM,EPHB1,MAPT,NRXN1,SEMA6B,SLIT1,ANXA2,ITGAX,LGI4,LIMK1,MDK,SEMA6D
0.00487544	339	213	0.0501475	GO:0061564	GO:BP	axon development	CDK5R1,CRTAC1,DSCAM,DSCAML1,ENAH,EPHB1,KIAA1755,MAPT,NRXN1,SEMA6B,SLIT1,STXBP1,TNR,LIMK1,S100B,SEMA6D,UNC5B
0.00487544	339	213	0.0501475	GO:0042060	GO:BP	wound healing	FERMT1,FUNDC2,PDGFRA,STXBP1,ANXA1,ANXA2,CD151,CHMP2A,CSRP1,F3,FBLN1,LYN,MYOF,PDGFA,PDPN,TGFB2,TNFRSF12A
0.00493297	456	213	0.0438596	GO:0120039	GO:BP	plasma membrane bounded cell projection morphogenesis	CDK5R1,CUX2,DSCAM,DSCAML1,ENAH,EPHB1,GPM6A,KIAA1755,MAPT,NRXN1,SEMA6B,SLIT1,STXBP1,TNR,UNC13A,LIMK1,PDPN,S100B,SEMA6D,UNC5B
0.00505452	1963	213	0.0254712	GO:0051128	GO:BP	regulation of cellular component organization	BCL6,BCL7A,BID,BMP2,CDK5R1,CSMD3,CTTNBP2,CUX2,DSCAM,EPHB1,FERMT1,FUT9,GPM6A,HNRNPA1,LRRTM3,MAPT,MYC,NCAPH2,NRXN1,PDGFRA,PIK3R1,SEMA6B,SFRP2,SLIT1,STXBP1,TNR,TOX,UNC13A,USH1C,ANXA1,ANXA2,CD151,CHMP2A,COL16A1,EFEMP2,HCLS1,LIMK1,LPAR1,LYN,MDK,PDGFA,PDPN,PSRC1,PTPRC,RPS6KA1,SEMA6D,SOCS2,TGFB2,TNFRSF1A,TPPP3
0.00536418	1205	213	0.0298755	GO:0016477	GO:BP	cell migration	BMP2,CDK5R1,DCX,EFS,EPHB1,FERMT1,FUT9,GPM6A,ID1,LYVE1,PDGFRA,PGF,PODN,SELL,SEMA6B,SFRP2,TNR,ANXA1,CD151,F3,FBLN1,FOXJ1,FSTL1,ITGAX,LPAR1,LYN,MDK,MEGF10,PADI2,PDGFA,PDPN,PTPRC,RARRES2,SEMA6D,TGFB2,TIMP1
0.00546676	1206	213	0.0298507	GO:0030030	GO:BP	cell projection organization	ATCAY,CDK5R1,CRTAC1,CSMD3,CUX2,DSCAM,DSCAML1,ENAH,EPHB1,FHDC1,FUT9,GPM6A,KIAA1755,MAPT,NRXN1,PIK3R1,SEMA6B,SLIT1,STXBP1,TNR,TOX,UNC13A,USH1C,EMP3,FOXJ1,LIMK1,LPAR1,LYN,MDK,PDGFA,PDPN,PMP22,RSPH1,S100B,SEMA6D,UNC5B
0.00558893	543	213	0.0405157	GO:0009887	GO:BP	animal organ morphogenesis	BMP2,DGCR6,DSCAM,DSCAML1,MEGF11,MYC,PDGFRA,SFRP2,SLIT1,SOX4,USH1C,ALDH1A3,COL5A2,EFEMP2,FGFR3,FOXJ1,ITGAX,LFNG,MDK,PDGFA,RPS6KA1,TGFB2
0.00647549	963	213	0.0321911	GO:0051094	GO:BP	positive regulation of developmental process	BCAN,BCL6,BCL7A,BMP2,CUX2,DSCAM,EPHB1,KLHL25,MAPT,MYC,NRXN1,PGF,SFRP2,SOX4,UNC13A,ANXA1,EFEMP2,F3,FOXJ1,HCLS1,HSPB6,ITGAX,LIMK1,MDK,MSR1,PDPN,RARRES2,RPS6KA1,SPI1,TGFB2,TNFRSF1A
0.00660901	2272	213	0.0242077	GO:0051239	GO:BP	regulation of multicellular organismal process	BCAN,BCL6,BCL7A,BMP2,CELF2,CUX2,DSCAM,EPHB1,FGF12,FUNDC2,ID1,KLHL25,KLRC2,MAPT,MYC,NPPA,NRXN1,PDGFRA,PGF,SEMA6B,SFRP2,SLIT1,SOX4,TOX,TSC22D1,ANXA1,ANXA2,CEBPA,DUSP6,F3,FBLN1,FOXJ1,HAVCR2,HCLS1,HLA-DOA,HLA-DPB1,HSPB6,ITGAX,LFNG,LGI4,LIMK1,LITAF,LYN,MDK,PDGFA,PDPN,PTPRC,RPS6KA1,SEMA6D,SNTA1,SPI1,TGFB2,TIMP1,TNFRSF1A,UCP2
0.00729802	468	213	0.042735	GO:0050865	GO:BP	regulation of cell activation	BCL6,FUNDC2,KLHL25,KLRC2,PDGFRA,SOX4,TOX,ANXA1,CEBPA,FOXJ1,HAVCR2,HLA-DOA,HLA-DPB1,LYN,MDK,PDGFA,PDPN,PTPRC,RPS6KA1,SPI1
0.007855	512	213	0.0410156	GO:0040007	GO:BP	growth	BCL6,DSCAM,MAPT,SEMA6B,SFRP2,SLIT1,UNC13A,ANXA1,DUSP6,FGFR3,LIMK1,MDK,MT1F,MT1M,PSRC1,RPS6KA1,S100B,SEMA6D,SOCS2,SORBS2,TGFB2
0.00902721	881	213	0.0329171	GO:0051130	GO:BP	positive regulation of cellular component organization	BID,BMP2,CDK5R1,CUX2,DSCAM,EPHB1,FERMT1,FUT9,GPM6A,HNRNPA1,MAPT,NCAPH2,NRXN1,PIK3R1,TOX,ANXA1,ANXA2,CD151,COL16A1,EFEMP2,LIMK1,LPAR1,LYN,MDK,PDPN,PSRC1,PTPRC,TGFB2,TPPP3
0.0106403	1190	213	0.0294118	GO:0120036	GO:BP	plasma membrane bounded cell projection organization	ATCAY,CDK5R1,CRTAC1,CSMD3,CUX2,DSCAM,DSCAML1,ENAH,EPHB1,FHDC1,FUT9,GPM6A,KIAA1755,MAPT,NRXN1,PIK3R1,SEMA6B,SLIT1,STXBP1,TNR,TOX,UNC13A,USH1C,EMP3,FOXJ1,LIMK1,LPAR1,LYN,MDK,PDPN,PMP22,RSPH1,S100B,SEMA6D,UNC5B
0.0114541	441	213	0.0430839	GO:0048812	GO:BP	neuron projection morphogenesis	CDK5R1,CUX2,DSCAM,DSCAML1,ENAH,EPHB1,GPM6A,KIAA1755,MAPT,NRXN1,SEMA6B,SLIT1,STXBP1,TNR,UNC13A,LIMK1,S100B,SEMA6D,UNC5B
0.012487	571	213	0.0385289	GO:0060284	GO:BP	regulation of cell development	BCAN,BCL6,BMP2,CUX2,DSCAM,KLHL25,MAPT,MYC,SEMA6B,SOX4,TOX,TSC22D1,ANXA1,ANXA2,FOXJ1,HCLS1,LIMK1,LYN,MDK,SEMA6D,SPI1,TNFRSF1A
0.0162907	295	213	0.0508475	GO:0010975	GO:BP	regulation of neuron projection development	CDK5R1,CSMD3,CUX2,DSCAM,FUT9,MAPT,NRXN1,SEMA6B,TNR,TOX,LIMK1,LPAR1,LYN,MDK,SEMA6D
0.0163796	1373	213	0.0276766	GO:0048870	GO:BP	cell motility	BMP2,CDK5R1,DCX,EFS,ENAH,EPHB1,FERMT1,FUT9,GPM6A,ID1,LYVE1,PDGFRA,PGF,PODN,SELL,SEMA6B,SFRP2,TNR,ANXA1,CD151,DNAH9,F3,FBLN1,FOXJ1,FSTL1,ITGAX,LPAR1,LYN,MDK,MEGF10,PADI2,PDGFA,PDPN,PTPRC,RARRES2,SEMA6D,TGFB2,TIMP1
0.0165653	626	213	0.0367412	GO:0035295	GO:BP	tube development	BMP2,CALCRL,EPHB1,ID1,MYC,NRXN1,PDGFRA,PGF,SFRP2,SOX4,ANXA1,ANXA2,CEBPA,EFEMP2,F3,FOXJ1,HSPB6,ITGAX,MDK,PDGFA,PDPN,RARRES2,TGFB2
0.0186181	1221	213	0.028665	GO:0042127	GO:BP	regulation of cell population proliferation	ABI1,BCAN,BCL6,BCL7A,BMP2,EPHB1,FOLR2,MYC,PDGFRA,PGF,PIK3R1,PODN,RPS15A,SFRP2,SOX4,TOX,TSC22D1,ANXA1,CEBPA,EFEMP2,F3,FBLN1,FGFR3,HCLS1,HLA-DPB1,ITGAX,LYN,MDK,MEGF10,PDGFA,PDPN,PTPRC,S100B,TGFB2,TIMP1
0.018836	631	213	0.0364501	GO:0022603	GO:BP	regulation of anatomical structure morphogenesis	BCL6,BMP2,CDK5R1,CUX2,DSCAM,MAPT,PGF,SEMA6B,SFRP2,UNC13A,ANXA1,F3,FOXJ1,HSPB6,ITGAX,LFNG,LIMK1,LPAR1,MDK,PDGFA,PDPN,SEMA6D,TGFB2
0.0196866	820	213	0.0329268	GO:0001775	GO:BP	cell activation	BCL6,EPHB1,FUNDC2,KLHL25,KLRC2,MAPT,PDGFRA,PIK3R1,SOX4,STXBP1,TOX,ANXA1,CEBPA,CSRP1,FOXJ1,HAVCR2,HLA-DOA,HLA-DPB1,LFNG,LYN,MDK,MEGF10,PDGFA,PDPN,PTPRC,RPS6KA1,SPI1
0.0249773	466	213	0.0407725	GO:0120035	GO:BP	regulation of plasma membrane bounded cell projection organization	CDK5R1,CSMD3,CUX2,DSCAM,FUT9,GPM6A,MAPT,NRXN1,PIK3R1,SEMA6B,TNR,TOX,USH1C,LIMK1,LPAR1,LYN,MDK,PDPN,SEMA6D
0.0284962	272	213	0.0514706	GO:0048589	GO:BP	developmental growth	DSCAM,MAPT,SEMA6B,SLIT1,UNC13A,ANXA1,DUSP6,FGFR3,LIMK1,MDK,S100B,SEMA6D,SORBS2,TGFB2
0.0296174	85	213	0.0941176	GO:0034109	GO:BP	homotypic cell-cell adhesion	MEGF11,PDGFRA,STXBP1,TJP2,CSRP1,LYN,MEGF10,PDPN
0.0338326	434	213	0.0414747	GO:0002521	GO:BP	leukocyte differentiation	BCL6,BMP2,KLHL25,MYC,PIK3R1,SOX4,TOX,ANXA1,ANXA2,CEBPA,FOXJ1,HCLS1,LFNG,LYN,MDK,PTPRC,SPI1,UCP2
0.0357951	1259	213	0.0277998	GO:0051240	GO:BP	positive regulation of multicellular organismal process	BCAN,BCL6,BCL7A,BMP2,CUX2,DSCAM,EPHB1,KLHL25,MAPT,MYC,NPPA,NRXN1,PGF,SFRP2,SOX4,ANXA1,ANXA2,CEBPA,F3,FOXJ1,HAVCR2,HCLS1,HLA-DOA,HLA-DPB1,HSPB6,ITGAX,LIMK1,LYN,MDK,PDPN,PTPRC,RPS6KA1,SPI1,TGFB2,UCP2
0.0366146	479	213	0.039666	GO:0040017	GO:BP	positive regulation of locomotion	BMP2,DSCAM,FERMT1,LYVE1,PDGFRA,PGF,SEMA6B,ANXA1,CD151,F3,FBLN1,ITGAX,MDK,PDGFA,PDPN,PTPRC,RARRES2,SEMA6D,TGFB2
0.0376848	480	213	0.0395833	GO:0031344	GO:BP	regulation of cell projection organization	CDK5R1,CSMD3,CUX2,DSCAM,FUT9,GPM6A,MAPT,NRXN1,PIK3R1,SEMA6B,TNR,TOX,USH1C,LIMK1,LPAR1,LYN,MDK,PDPN,SEMA6D
0.0419721	2237	213	0.0232454	GO:0007166	GO:BP	cell surface receptor signaling pathway	ABI1,BID,BMP2,CDK5R1,CUX2,EFS,ENHO,EPHB1,EYA1,GFRA1,GRIA4,GRIK2,ID1,KLRC2,NPPA,NRXN1,PDGFRA,PGF,PIK3R1,REPS2,SEMA6B,SFRP2,SOX4,TSC22D1,ANXA1,CEBPA,COL16A1,DKK3,F3,FGFR3,FSTL1,HCLS1,HLA-DPB1,ITGAX,LFNG,LIMK1,LYN,MDK,PADI2,PDGFA,PTPRC,RARRES2,SEMA6D,SOCS2,SORBS2,SPI1,SPRY4,TGFB2,TIMP1,TNFRSF12A,TNFRSF1A,UNC5B
1.79597e-08	5161	214	0.0215075	GO:0071944	GO:CC	cell periphery	BCAN,BMP2,CADM2,CALCRL,CDK5R1,CSMD3,DGCR6,DLGAP1,DSCAM,DSCAML1,EEPD1,EFS,ENAH,ENHO,EPHB1,FERMT1,FOLR2,GABRB3,GAD1,GFRA1,GPM6A,GRIA4,GRIK2,ITSN1,KCNIP3,KCNK3,KCNQ2,KCNQ5,KIAA1755,KLRC2,LRRTM2,LRRTM3,LYVE1,MAPT,NPPA,NRXN1,PCDH7,PDGFRA,PIK3R1,PODN,REPS2,RGS11,RTKN,SCN3A,SELL,SFRP2,SMOC1,STXBP1,TBC1D10A,THSD4,TJP2,TNR,TSC22D1,TTYH2,UNC13A,USH1C,ADORA1,ANXA1,ANXA2,AQP4,CA2,CAPS,CD151,CD37,CHMP2A,CLDN1…
9.96282e-07	488	214	0.0512295	GO:0030312	GO:CC	external encapsulating structure	BCAN,DGCR6,LRRTM3,NPPA,PODN,SFRP2,SMOC1,THSD4,TNR,ANXA1,ANXA2,CD151,COL16A1,COL5A2,COL9A2,COL9A3,EFEMP2,F3,FBLN1,MDK,RARRES2,SERPINA5,TGFB2,TIMP1,VWA1
9.96282e-07	488	214	0.0512295	GO:0031012	GO:CC	extracellular matrix	BCAN,DGCR6,LRRTM3,NPPA,PODN,SFRP2,SMOC1,THSD4,TNR,ANXA1,ANXA2,CD151,COL16A1,COL5A2,COL9A2,COL9A3,EFEMP2,F3,FBLN1,MDK,RARRES2,SERPINA5,TGFB2,TIMP1,VWA1
1.3591e-06	386	214	0.0569948	GO:0062023	GO:CC	collagen-containing extracellular matrix	BCAN,NPPA,PODN,SFRP2,SMOC1,THSD4,TNR,ANXA1,ANXA2,CD151,COL16A1,COL5A2,COL9A2,COL9A3,EFEMP2,F3,FBLN1,MDK,RARRES2,SERPINA5,TGFB2,VWA1
0.000352085	1413	214	0.0283086	GO:0030054	GO:CC	cell junction	AFAP1,ATCAY,BCAN,CDK5R1,CTTNBP2,DLGAP1,DSCAM,EFS,ENAH,FERMT1,GABRB3,GAD1,GRIA4,GRIK2,ITSN1,LRRTM2,LRRTM3,MAPT,NCAPH2,NRXN1,PCDH15,PDGFRA,RPLP1,TJP2,UNC13A,USH1C,ADORA1,ANXA1,ANXA2,CD151,CLDN10,CSRP1,FGFR3,FGFRL1,MYOF,PDPN,PTPRC,SNTA1,SORBS2,SPRY4
0.00138505	3591	214	0.0206071	GO:0005576	GO:CC	extracellular region	ABI1,BCAN,BMP2,CHGB,CRTAC1,CUX2,DSCAML1,EPHB1,FGF12,FOLR2,GFRA1,GPM6A,GPX3,GRIA4,HNRNPA1,LRRTM2,LRRTM3,LYVE1,MAPT,NPPA,PCDH15,PGF,PODN,RPS15A,SELL,SFRP2,SLIT1,SMOC1,STXBP1,TBC1D10A,THSD4,TNR,ALDH1A3,ANXA1,ANXA2,C21orf62,CA2,CBR1,CD37,CHI3L2,CHMP2A,COL16A1,COL5A2,COL9A2,COL9A3,CSRP1,DKK3,EFEMP2,ENTPD2,F3,FBLN1,FSTL1,GAL3ST4,GNG12,GNG5,HSPB6,LDHA,LFNG,LGI4,LYN,MDK,MEST,MOXD1,MYOF,PADI2,PDGFA,PTPRC,…
0.00154501	3206	214	0.0212102	GO:0005615	GO:CC	extracellular space	ABI1,BCAN,BMP2,CHGB,CRTAC1,CUX2,DSCAML1,EPHB1,FGF12,GFRA1,GPM6A,GPX3,HNRNPA1,LRRTM2,LRRTM3,LYVE1,NPPA,PCDH15,PGF,PODN,RPS15A,SELL,SFRP2,SLIT1,SMOC1,STXBP1,TBC1D10A,THSD4,TNR,ALDH1A3,ANXA1,ANXA2,C21orf62,CA2,CBR1,CD37,CHI3L2,CHMP2A,COL16A1,COL5A2,COL9A2,COL9A3,CSRP1,DKK3,EFEMP2,ENTPD2,F3,FBLN1,FSTL1,GAL3ST4,GNG12,GNG5,LDHA,LGI4,LYN,MEST,MOXD1,MYOF,PADI2,PDGFA,PTPRC,RARRES2,S100B,SERPINA5,TGFB2,TIM…
0.00247902	4	214	0.75	GO:0005594	GO:CC	collagen type IX trimer	COL16A1,COL9A2,COL9A3
0.00365938	4721	214	0.0188519	GO:0005886	GO:CC	plasma membrane	BMP2,CADM2,CALCRL,CDK5R1,CSMD3,DLGAP1,DSCAM,DSCAML1,EEPD1,EFS,ENAH,ENHO,EPHB1,FOLR2,GABRB3,GAD1,GFRA1,GPM6A,GRIA4,GRIK2,ITSN1,KCNIP3,KCNK3,KCNQ2,KCNQ5,KIAA1755,KLRC2,LRRTM2,LYVE1,MAPT,NRXN1,PCDH7,PDGFRA,PIK3R1,REPS2,RGS11,SCN3A,SELL,STXBP1,TBC1D10A,TJP2,TSC22D1,TTYH2,UNC13A,USH1C,ADORA1,ANXA1,ANXA2,AQP4,CA2,CAPS,CD151,CD37,CHMP2A,CLDN10,CMYA5,CNGA3,EMP3,ENTPD2,F3,FGFR3,FGFRL1,GNG12,GNG5,GPR37,HCL…
0.0121637	6	214	0.5	GO:0005593	GO:CC	FACIT collagen trimer	COL16A1,COL9A2,COL9A3
0.0157278	725	214	0.0317241	GO:0009986	GO:CC	cell surface	BMP2,DSCAML1,FOLR2,GFRA1,KLRC2,NRXN1,SELL,ANXA1,ANXA2,AQP4,CD151,F3,GPR37,HAVCR2,HLA-DPB1,ITGAX,LPAR1,LYN,PDGFA,PTPRC,SEMA6D,SERPINA5,TNFRSF1A
0.017315	680	214	0.0323529	GO:0045202	GO:CC	synapse	ATCAY,BCAN,CDK5R1,CTTNBP2,DLGAP1,DSCAM,GABRB3,GAD1,GRIA4,GRIK2,ITSN1,LRRTM2,LRRTM3,MAPT,NRXN1,PCDH15,UNC13A,USH1C,ADORA1,MYOF,SNTA1,SORBS2
0.00288581	110	211	0.0818182	GO:0008201	GO:MF	heparin binding	FGF12,SELL,SLIT1,SMOC1,EFEMP2,FGFRL1,FSTL1,MDK,SERPINA5
0.00716964	188	211	0.0585106	GO:1901681	GO:MF	sulfur compound binding	FGF12,SELL,SLIT1,SMOC1,EFEMP2,FGFRL1,FSTL1,GAL3ST4,MDK,OGDH,SERPINA5
0.0108686	162	211	0.0617284	GO:0005539	GO:MF	glycosaminoglycan binding	FGF12,LYVE1,SELL,SLIT1,SMOC1,EFEMP2,FGFRL1,FSTL1,MDK,SERPINA5
0.014058	1291	211	0.0255616	GO:0005102	GO:MF	signaling receptor binding	BID,BMP2,CHGB,DSCAM,FERMT1,FGF12,GFRA1,NPPA,NRXN1,PDGFRA,PGF,PIK3R1,SEMA6B,SFRP2,SLIT1,ANXA1,CD151,COL16A1,DKK3,FBLN1,ITGAX,LYN,MDK,MEGF10,PDGFA,PDPN,PTPRC,RARRES2,S100B,SEMA6D,SOCS2,TGFB2,TIMP1
9.43329e-06	231	140	0.0692641	HPA:0090972	HPA	cerebellum; granular cells - cytoplasm/membrane[?쩗edium]	ATCAY,CADM2,CELF2,DSCAM,EEF1B2,ENAH,GAD1,SPHKAP,AQP4,CHMP2A,FBLN1,PADI2,PDGFA,PLLP,S100B,SNTA1
5.54844e-05	297	140	0.0572391	HPA:0090971	HPA	cerebellum; granular cells - cytoplasm/membrane[?쩖ow]	ATCAY,CADM2,CELF2,DSCAM,EEF1B2,ENAH,EPHB1,GAD1,SPHKAP,AQP4,CHMP2A,FBLN1,PADI2,PDGFA,PLLP,S100B,SNTA1
0.000200986	130	140	0.0846154	HPA:0090973	HPA	cerebellum; granular cells - cytoplasm/membrane[High]	ATCAY,DSCAM,ENAH,GAD1,AQP4,FBLN1,PADI2,PDGFA,PLLP,S100B,SNTA1
0.000577704	91	140	0.0989011	HPA:0091051	HPA	cerebellum; synaptic glomeruli - capsule[?쩖ow]	BCAN,GPM6A,MAPT,RASL10A,TNR,AQP4,CA2,S100B,SLC6A11
0.000805362	71	140	0.112676	HPA:0091052	HPA	cerebellum; synaptic glomeruli - capsule[?쩗edium]	BCAN,MAPT,RASL10A,TNR,AQP4,CA2,S100B,SLC6A11
0.00316843	206	140	0.0582524	HPA:0091041	HPA	cerebellum; processes in white matter[?쩖ow]	BCAN,CADM2,ENAH,GAD1,TNR,AQP4,CA2,MAP1LC3A,PADI2,PDGFA,PLLP,SNTA1
0.00752797	262	140	0.0496183	HPA:0090991	HPA	cerebellum; molecular layer - neuropil[?쩖ow]	ATCAY,CADM2,CHGB,ENAH,GPM6A,MAPT,RASL10A,SPHKAP,STXBP1,TNR,CHMP2A,MAP1LC3A,S100B
0.0235611	178	140	0.0561798	HPA:0091042	HPA	cerebellum; processes in white matter[?쩗edium]	BCAN,CADM2,ENAH,TNR,AQP4,CA2,PADI2,PDGFA,PLLP,SNTA1
0.0426321	9	140	0.333333	HPA:0070000	HPA	cartilage	CHI3L2,COL9A2,COL9A3
0.0426321	9	140	0.333333	HPA:0070111	HPA	cartilage; chondrocytes[?쩖ow]	CHI3L2,COL9A2,COL9A3
0.0426321	9	140	0.333333	HPA:0070112	HPA	cartilage; chondrocytes[?쩗edium]	CHI3L2,COL9A2,COL9A3
0.000433975	574	151	0.0418118	REAC:R-HSA-9675108	REAC	Nervous system development	CDK5R1,DCX,DSCAM,DSCAML1,ENAH,EPHB1,GFRA1,ITSN1,KCNQ2,PIK3R1,RPLP1,RPS15A,SCN3A,SLIT1,COL5A2,COL9A2,COL9A3,LIMK1,LYN,PMP22,PTPRC,RPS6KA1,SEMA6D,UNC5B
0.000724464	549	151	0.0418944	REAC:R-HSA-422475	REAC	Axon guidance	CDK5R1,DCX,DSCAM,DSCAML1,ENAH,EPHB1,GFRA1,ITSN1,KCNQ2,PIK3R1,RPLP1,RPS15A,SCN3A,SLIT1,COL5A2,COL9A2,COL9A3,LIMK1,LYN,PTPRC,RPS6KA1,SEMA6D,UNC5B
0.00640948	298	151	0.0503356	REAC:R-HSA-1474244	REAC	Extracellular matrix organization	BCAN,BMP2,NRXN1,TNR,CD151,COL16A1,COL5A2,COL9A2,COL9A3,EFEMP2,FBLN1,ITGAX,PDGFA,TGFB2,TIMP1
0.00884867	507	151	0.0394477	REAC:R-HSA-9006934	REAC	Signaling by Receptor Tyrosine Kinases	ABI1,CDK5R1,GABRB3,HNRNPA1,ID1,MYC,PDGFRA,PGF,PIK3R1,TCF12,COL5A2,COL9A2,COL9A3,DUSP6,F3,FGFRL1,LYN,MDK,RPS6KA1,S100B
0.0339998	76	151	0.0921053	REAC:R-HSA-3000178	REAC	ECM proteoglycans	BCAN,TNR,COL5A2,COL9A2,COL9A3,ITGAX,TGFB2
6.06234e-05	8176	229	0.0165117	TF:M01303	TF	Factor: SP1; motif: GGGGYGGGGNS	ABI1,ACACA,ATCAY,BCAN,BID,BMP2,BTF3,C1QL1,CADM2,CDK5R1,CRTAC1,CSDC2,CSMD1,CSMD3,CTTNBP2,CUX2,DGCR6,DLGAP1,DSCAM,DSCAML1,EEPD1,ENAH,ENHO,EPHB1,FGF12,FHDC1,FOLR2,FUT9,GABRB3,GFRA1,GGA1,GPX3,GRIK2,HNRNPA1,ITSN1,KCNIP3,KCNK3,KCNQ2,KIAA1755,KLHL25,LRRTM3,MYC,NCAPH2,NKAIN4,OSBPL11,PCGF2,PDGFRA,PGF,PIK3R1,PODN,RCOR2,REPS2,RGS11,RHBDL3,SDR39U1,SEZ6L,SHD,SLIT1,SMOC1,SRRM3,STK17B,STXBP1,TBC1D10A,TCF12,TOX3…
0.000147604	7769	229	0.0166045	TF:M09826_1	TF	Factor: BTEB3; motif: CCNNSCCNSCCCCKCCCCC; match class: 1	ABI1,ACACA,BCAN,BID,BMP2,C1QL1,CADM2,CDHR1,CDK5R1,CELF2,CELF3,CRTAC1,CSMD3,CUX2,DGCR6,DLGAP1,DSCAM,DSCAML1,EEPD1,EFS,ENAH,ENHO,FHDC1,FUT9,GABRB3,GAD1,GFRA1,GGA1,GPM6A,GRIK2,ITSN1,KCNIP3,KCNK3,KCNQ2,KCNQ5,KIAA1755,KLHL25,NCAPH2,NKAIN4,OSBPL11,PCDH7,PCGF2,PDGFRA,PGF,PIK3R1,RCOR2,REPS2,RGS11,RHBDL3,RTKN,SEZ6L,SHD,SLIT1,SMOC1,SOX4,SRRM3,STK17B,STXBP1,TBC1D10A,TOX3,TOX,TSC22D1,TTYH2,USH1C,ADORA1,ALDH1…
0.000541004	9572	229	0.0154618	TF:M10432	TF	Factor: MAZ; motif: GGGMGGGGS	ABI1,ACACA,BCAN,BCL7A,BID,BMP2,CADM2,CDHR1,CDK5R1,CELF2,CELF3,CRTAC1,CSMD1,CSMD3,CUX2,DCX,DSCAM,DSCAML1,EEPD1,EFS,ENAH,ENHO,FGF12,FHDC1,FUT9,GABRB3,GAD1,GGA1,GPM6A,GRIK2,HNRNPA1,ID1,ITSN1,KCNIP3,KCNK3,KCNQ2,KCNQ5,KLHL25,LRRTM3,LUZP2,MEGF11,MYC,NCAPH2,NKAIN4,NPPA,OSBPL11,PCDH15,PCDH7,PCGF2,PIK3R1,PODN,RASL10A,RCOR2,REPS2,RGS11,RHBDL3,RTKN,SEMA6B,SEZ6L,SFRP2,SHD,SMOC1,SOX4,SRRM3,STK17B,STXBP1,TBC1D…
0.000655292	10876	229	0.0148952	TF:M07289_1	TF	Factor: GKLF; motif: NNNRGGNGNGGSN; match class: 1	ABI1,ACACA,ATCAY,BCAN,BID,BMP2,BTF3,C1QL1,CADM2,CDHR1,CDK5R1,CELF2,CELF3,CHGB,CRTAC1,CSMD1,CSMD3,CTTNBP2,CUX2,DCX,DGCR6,DLGAP1,DSCAM,DSCAML1,EEPD1,EFS,ENAH,ENHO,EPHB1,FGF12,FOLR2,FUT9,GABRB3,GAD1,GFRA1,GGA1,GPM6A,GPX3,GRIK2,HNRNPA1,ID1,ITSN1,KCNIP3,KCNK3,KCNQ2,KCNQ5,KLHL25,LRRTM3,LUZP2,MEGF11,MYC,NCAPH2,NKAIN4,NPPA,OSBPL11,PCDH7,PCGF2,PDGFRA,PGF,PIK3R1,PODN,RASL10A,RCOR2,REPS2,RGS11,RHBDL3,RPLP1,…
0.000955095	8762	229	0.0157498	TF:M10112	TF	Factor: Miz-1; motif: NNRGGWGGGGGAGGGGMRR	ABI1,ATCAY,BCAN,BID,BTF3,CADM2,CELF2,CELF3,CRTAC1,CSMD1,CSMD3,CUX2,DCX,DGCR6,DLGAP1,DSCAML1,EEF1B2,EEPD1,EFS,ENAH,FGF12,FHDC1,FUT9,GABRB3,GAD1,GFRA1,GGA1,GPM6A,GRIK2,HNRNPA1,KCNK3,KCNQ2,KCNQ5,KIAA1755,KLHL25,LRRC58,LRRTM2,LUZP2,MEGF11,NKAIN4,NPPA,OSBPL11,PCDH7,PCGF2,PDGFRA,PGF,PIK3R1,PODN,RASL10A,RCOR2,REPS2,RGS11,RHBDL3,RTKN,SDR39U1,SEZ6L,SHD,SLIT1,SMOC1,SOX4,SRRM3,STXBP1,TBC1D10A,TCF12,THSD4,TO…
0.00103575	5489	229	0.0178539	TF:M02036_1	TF	Factor: WT1; motif: CGCCCCCNCN; match class: 1	ABI1,ACACA,ATCAY,BCAN,BCL7A,BID,BTF3,C1QL1,CADM2,CDK5R1,CELF2,CRTAC1,CUX2,DLGAP1,DSCAM,EEPD1,EFS,ENAH,ENHO,FHDC1,GABRB3,GFRA1,GGA1,GPM6A,GPX3,ITSN1,KCNIP3,KCNK3,KCNQ2,KCNQ5,KIAA1755,KLHL25,NKAIN4,OSBPL11,PIK3R1,PODN,RASL10A,RCOR2,REPS2,RGS11,RHBDL3,RTKN,SEZ6L,SFRP2,SHD,SMOC1,STK17B,STXBP1,TBC1D10A,TCF12,TJP2,TOX3,TOX,UNC13A,USH1C,ADORA1,CA2,CEBPA,CLDN10,CMYA5,COL9A2,COL9A3,DBNDD1,DCTD,EFEMP2,ELOV…
0.00112053	6847	229	0.0167957	TF:M09973_1	TF	Factor: CPBP; motif: GNNRGGGHGGGGNNGGGRN; match class: 1	ABI1,ACACA,BCAN,BID,BMP2,C1QL1,CDK5R1,CELF2,CSMD3,CUX2,DGCR6,DLGAP1,DSCAM,DSCAML1,EFS,ENAH,FHDC1,FUT9,GABRB3,GFRA1,GGA1,GPM6A,GRIK2,ITSN1,KCNIP3,KCNK3,KCNQ2,KIAA1755,KLHL25,MEGF11,MYC,NCAPH2,NKAIN4,NPPA,OSBPL11,PCDH7,PCGF2,PGF,PIK3R1,PODN,RCOR2,REPS2,RGS11,RHBDL3,RTKN,SDR39U1,SEZ6L,SHD,SLIT1,SMOC1,SOX4,SRRM3,STK17B,STXBP1,TBC1D10A,TCF12,TOX3,TOX,TTYH2,USH1C,ADORA1,ALDH1A3,ANXA2,CA2,CA3,CBR1,CD151…
0.00139417	5755	229	0.01755	TF:M09984_1	TF	Factor: MAZ; motif: GGGGGAGGGGGNGRGRRRGNRG; match class: 1	ABI1,ACACA,ATCAY,BCAN,BID,CADM2,CELF3,CSMD1,CUX2,DLGAP1,DSCAM,DSCAML1,EFS,ENAH,FGF12,FHDC1,FUT9,GABRB3,GAD1,GFRA1,GGA1,ITSN1,KCNIP3,KCNK3,KCNQ2,KIAA1755,KLHL25,LRRTM3,MEGF11,MYC,NCAPH2,NKAIN4,OSBPL11,PCDH7,PCGF2,PGF,PIK3R1,PODN,RCOR2,REPS2,RGS11,RHBDL3,SELL,SEZ6L,SHD,SLIT1,SRRM3,STK17B,STXBP1,TBC1D10A,THSD4,TOX3,TOX,TSC22D1,TTYH2,ADORA1,ALDH1A3,ANXA2,CA2,CA3,CEBPA,CLDN10,CMYA5,COL16A1,COL9A2,COL9…
0.00171076	6014	229	0.017293	TF:M10107	TF	Factor: DB1; motif: GGRRRRGRRGGAGGGGGNGRRR	ABI1,ATCAY,BCAN,BID,C1QL1,CADM2,CELF2,CELF3,CHGB,CRTAC1,CSMD1,CUX2,DLGAP1,DSCAML1,EFS,ENAH,ENHO,FGF12,FHDC1,FUT9,GABRB3,GAD1,GFRA1,GRIK2,HNRNPA1,ITSN1,KCNK3,KCNQ2,KCNQ5,KIAA1755,KLHL25,LRRTM3,MEGF11,NKAIN4,PCDH7,PCGF2,PDGFRA,PGF,PIK3R1,PODN,RASL10A,RCOR2,REPS2,RGS11,RTKN,SDR39U1,SELL,SEZ6L,SHD,SLIT1,SMOC1,SRRM3,STK17B,STXBP1,TBC1D10A,THSD4,TOX3,TOX,TSC22D1,UNC13A,ADORA1,ALDH1A3,CA2,CLDN10,COL16A1…
0.00179546	9369	229	0.0153698	TF:M03876_1	TF	Factor: Kaiso; motif: GCMGGGRGCRGS; match class: 1	ACACA,ATCAY,BCAN,BCL7A,BID,BMP2,BTF3,C1QL1,CADM2,CDHR1,CDK5R1,CELF2,CELF3,CHGB,CRTAC1,CTTNBP2,CUX2,DGCR6,DLGAP1,DSCAM,DSCAML1,EFS,ENAH,EYA1,FHDC1,FUNDC2,FUT9,GABRB3,GAD1,GFRA1,GGA1,GPM6A,GPX3,GRIK2,ID1,ITSN1,KCNIP3,KCNK3,KCNQ2,KCNQ5,KIAA1755,KLHL25,LUZP2,MEGF11,NCAPH2,NKAIN4,OSBPL11,PCGF2,PDGFRA,PGF,PIK3R1,PODN,RASL10A,RCOR2,REPS2,RGS11,RHBDL3,SEZ6L,SFRP2,SHD,SLIT1,SMOC1,SRRM3,STK17B,STXBP1,TBC1D…
0.0021782	5109	229	0.0180074	TF:M10026_1	TF	Factor: PATZ; motif: GGGGNGGGGGMKGGRRNGGNRN; match class: 1	ABI1,ACACA,BCAN,BCL7A,BMP2,CADM2,CELF3,CRTAC1,CSMD1,CSMD3,CTTNBP2,CUX2,DSCAML1,EFS,ENAH,ENHO,FHDC1,GABRB3,GGA1,ITSN1,KCNIP3,KCNK3,KCNQ2,KIAA1755,KLHL25,NCAPH2,NKAIN4,NRXN1,OSBPL11,PCDH7,PIK3R1,PODN,RCOR2,REPS2,RGS11,RHBDL3,SELL,SEZ6L,SHD,SMOC1,SRRM3,STK17B,STXBP1,TBC1D10A,TJP2,TOX3,TOX,TTYH2,ADORA1,CA2,CA3,CEBPA,CLDN10,CMYA5,COL16A1,COL9A2,COL9A3,DBNDD1,DKK3,DNAH9,DUSP6,EFEMP2,ELOVL2,ENTPD2,F3,FG…
0.00222375	10571	229	0.014852	TF:M01104	TF	Factor: MOVO-B; motif: GNGGGGG	ACACA,BCAN,BCL7A,BID,BMP2,BTF3,C1QL1,CADM2,CDHR1,CDK5R1,CELF2,CHGB,CRTAC1,CSMD1,CSMD3,CTTNBP2,CUX2,DGCR6,DSCAM,DSCAML1,EEPD1,EFS,ENAH,ENHO,EPHB1,EYA1,FERMT1,FHDC1,FUT9,GABRB3,GAD1,GFRA1,GGA1,GPM6A,GRIA4,GRIK2,ID1,ITSN1,KCNIP3,KCNK3,KCNQ2,KCNQ5,KLHL25,LRRC58,MEGF11,NCAPH2,NKAIN4,NPPA,NRXN1,OSBPL11,PCDH15,PCDH7,PCGF2,PDGFRA,PGF,PIK3R1,PODN,RASL10A,RCOR2,REPS2,RGS11,RHBDL3,RTKN,SEC31B,SEMA6B,SHD,SLI…
0.00259944	7030	229	0.0165007	TF:M01118	TF	Factor: WT1; motif: SMCNCCNSC	ABI1,BCL7A,BID,BMP2,CADM2,CDHR1,CDK5R1,CRTAC1,CSMD1,CTTNBP2,CUX2,DCX,DLGAP1,DSCAM,DSCAML1,EEF1B2,EEPD1,ENAH,ENHO,EPHB1,FGF12,FUT9,GABRB3,GAD1,GFRA1,GGA1,HNRNPA1,KCNIP3,KCNK3,KCNQ2,KCNQ5,KLHL25,LRRTM2,MYC,NKAIN4,NPPA,NRXN1,OSBPL11,PCDH7,PCGF2,PDGFRA,PIK3R1,PODN,RASL10A,RCOR2,REPS2,RGS11,RHBDL3,RPLP1,RTKN,SHD,SLIT1,SOX4,SPHKAP,SRRM3,STK17B,STXBP1,TBC1D10A,TCF12,THSD4,TOX,TTYH2,UNK,ADORA1,ALDH1A3,CA…
0.0031305	10709	229	0.0147539	TF:M00986_1	TF	Factor: Churchill; motif: CGGGNN; match class: 1	ACACA,BCAN,BCL7A,BID,BMP2,BTF3,C1QL1,CADM2,CDHR1,CDK5R1,CELF2,CELF3,CHGB,CRTAC1,CSDC2,CSMD1,CSMD3,CTTNBP2,CUX2,DGCR6,DLGAP1,DSCAM,DSCAML1,EEPD1,EFS,ENAH,ENHO,EPHB1,FGF12,FHDC1,FUNDC2,FUT9,GABRB3,GAD1,GFRA1,GGA1,GPM6A,GPX3,GRIA4,GRIK2,ID1,ITSN1,KCNIP3,KCNK3,KCNQ2,KCNQ5,KLHL25,LRRC58,MEGF11,NCAPH2,NKAIN4,NPPA,NRXN1,OSBPL11,PCDH7,PCGF2,PGF,PIK3R1,PODN,RASL10A,RCOR2,REPS2,RGS11,RHBDL3,RPLP1,RTKN,SEC3…
0.00464342	4215	229	0.0187426	TF:M04953_1	TF	Factor: Sp1; motif: GGNDGGRGGCGGGG; match class: 1	BCAN,BID,C1QL1,CADM2,CDK5R1,DGCR6,DSCAM,DSCAML1,EFS,ENAH,GABRB3,GAD1,GFRA1,GGA1,GPM6A,GPX3,HNRNPA1,ITSN1,KCNK3,KCNQ2,KCNQ5,KLHL25,NCAPH2,NKAIN4,OSBPL11,PIK3R1,PODN,RCOR2,REPS2,RTKN,SEZ6L,SHD,SMOC1,STXBP1,TBC1D10A,TOX,TTYH2,UNK,USH1C,ADORA1,CA2,CMYA5,COL9A2,COL9A3,DBNDD1,DCTD,DKK3,DNAH9,DUSP6,ELOVL2,ENTPD2,F3,FBLN1,FGFR3,FGFRL1,FKBP10,FSTL1,GPR37,HSPB6,ITPKB,LFNG,LGI4,LIMK1,LPAR1,MAP1LC3A,MDK,MT1F…
0.00517939	7364	229	0.0161597	TF:M07397	TF	Factor: ZBP89; motif: CCCCKCCCCCNN	ATCAY,BCAN,BID,C1QL1,CADM2,CDK5R1,CHGB,CRTAC1,CSMD3,DCX,DLGAP1,DSCAM,DSCAML1,EEPD1,EFS,ENAH,FGF12,FUT9,GABRB3,GAD1,GFRA1,GGA1,GPM6A,GPX3,GRIK2,HNRNPA1,ITSN1,KCNK3,KCNQ2,KCNQ5,KIAA1755,KLHL25,LRRTM2,MEGF11,NCAPH2,NKAIN4,OSBPL11,PCGF2,PDGFRA,PIK3R1,PODN,RCOR2,REPS2,RGS11,RHBDL3,RPLP1,RTKN,SHD,SOX4,SRRM3,STXBP1,TBC1D10A,TCF12,TOX,TSC22D1,TTYH2,UNK,USH1C,ADORA1,CA2,CAPS,CD151,CHST6,CLDN10,CMYA5,CNGA3…
0.00573592	4534	229	0.0183061	TF:M10432_1	TF	Factor: MAZ; motif: GGGMGGGGS; match class: 1	ACACA,BCAN,BID,CADM2,CDHR1,CDK5R1,CELF2,CELF3,CSMD1,CUX2,ENAH,FHDC1,GABRB3,GGA1,GPM6A,GRIK2,ITSN1,KCNIP3,KCNK3,KCNQ2,KLHL25,NCAPH2,NKAIN4,PCDH7,PIK3R1,PODN,RASL10A,RCOR2,REPS2,RGS11,RHBDL3,RTKN,SEMA6B,SEZ6L,SHD,SRRM3,STK17B,TBC1D10A,TCF12,TOX3,TOX,USH1C,ADORA1,CA2,CA3,CEBPA,CLDN10,CMYA5,COL9A3,CSRP1,DBNDD1,DCTD,DKK3,EFEMP2,ELOVL2,ENTPD2,FGFR3,FGFRL1,FKBP10,FOXJ1,FSTL1,GPR37,HCLS1,ITPKB,LFNG,LGI4,…
0.00741813	7162	229	0.0161966	TF:M09834	TF	Factor: ZNF148; motif: NNNNNNCCNNCCCCTCCCCCACCCN	ATCAY,BCAN,BID,CADM2,CDK5R1,CELF2,CHGB,CRTAC1,CSMD3,DCX,DGCR6,DLGAP1,DSCAM,DSCAML1,EEPD1,EFS,ENAH,FGF12,FOLR2,FUT9,GABRB3,GAD1,GFRA1,GGA1,GPM6A,GPX3,GRIK2,HNRNPA1,ITSN1,KCNK3,KCNQ2,KCNQ5,KIAA1755,KLHL25,LRRTM2,LRRTM3,NCAPH2,NKAIN4,OSBPL11,PCGF2,PIK3R1,PODN,RCOR2,REPS2,RGS11,RHBDL3,RTKN,SHD,SOX4,SRRM3,STXBP1,TBC1D10A,TCF12,TOX,TSC22D1,TTYH2,USH1C,ADORA1,CA2,CHST6,CLDN10,CMYA5,COL16A1,COL9A2,COL9A3…
0.00752702	8771	229	0.0153916	TF:M09727	TF	Factor: GEMIN3; motif: NCWGGRARRGRGNGNG	ABI1,ATCAY,BCAN,BID,BMP2,BTF3,C1QL1,CADM2,CELF2,CELF3,CHGB,CSDC2,CTTNBP2,CUX2,DGCR6,DLGAP1,DSCAML1,EEPD1,EFS,ENAH,ENHO,EPHB1,FERMT1,FHDC1,FUNDC2,FUT9,GABRB3,GAD1,GFRA1,GRIA4,GRIK2,ID1,ITSN1,KCNIP3,KCNK3,KCNQ2,KIAA1755,KLHL25,LUZP2,MEGF11,MYC,NCAPH2,NPPA,NRXN1,OSBPL11,PCDH7,PCGF2,PDGFRA,PGF,PODN,RGS11,RTKN,SDR39U1,SELL,SEMA6B,SEZ6L,SFRP2,SHD,SLIT1,SMOC1,SOX4,SPHKAP,SRRM3,STK17B,STXBP1,TBC1D10A,TCF…
0.00861323	6690	229	0.0164425	TF:M09898	TF	Factor: Egr-2; motif: GNGRRNGWGKGGGNGGRG	ABI1,ACACA,ATCAY,BID,BTF3,CADM2,CELF2,CELF3,CHGB,CSMD1,CSMD3,CUX2,DSCAM,EEPD1,EFS,ENAH,ENHO,FHDC1,FUT9,GABRB3,GAD1,GFRA1,GGA1,GPX3,GRIK2,KCNQ2,KIAA1755,KLHL25,MEGF11,MYC,NCAPH2,NKAIN4,PCDH7,PCGF2,PDGFRA,PIK3R1,PODN,RCOR2,REPS2,RGS11,RHBDL3,RTKN,SDR39U1,SEZ6L,SFRP2,SHD,SOX4,SRRM3,STK17B,STXBP1,TBC1D10A,TCF12,TJP2,TOX,TSC22D1,TTYH2,UNK,ADORA1,CA2,CAPS,CD37,CEBPA,CLDN10,CMYA5,CNGA3,COL16A1,COL9A2,CO…
0.00956906	6380	229	0.0166144	TF:M07208	TF	Factor: EGR1; motif: NCNCCGCCCCCGCN	ABI1,ACACA,ATCAY,BCAN,BCL7A,BID,BTF3,C1QL1,CADM2,CELF2,CHGB,CRTAC1,CSMD3,DCX,DSCAM,DSCAML1,EEPD1,EFS,ENAH,FUT9,GABRB3,GAD1,GFRA1,GGA1,GPX3,GRIK2,ITSN1,KCNIP3,KCNQ2,KIAA1755,MEGF11,NCAPH2,NKAIN4,PCDH7,PCGF2,PIK3R1,RCOR2,REPS2,RGS11,RHBDL3,RTKN,SDR39U1,SEZ6L,SLIT1,SRRM3,STK17B,STXBP1,TBC1D10A,TCF12,TJP2,TOX3,TSC22D1,TTYH2,UNK,ADORA1,CA2,CEBPA,CLDN10,CMYA5,CNGA3,COL16A1,COL9A2,COL9A3,DBNDD1,DCTD,DKK…
0.0123033	11837	229	0.0141928	TF:M09826	TF	Factor: BTEB3; motif: CCNNSCCNSCCCCKCCCCC	ABI1,ACACA,ATCAY,BCAN,BCL7A,BID,BMP2,C1QL1,CADM2,CDHR1,CDK5R1,CELF2,CELF3,CHGB,CRTAC1,CSMD1,CSMD3,CTTNBP2,CUX2,DCX,DGCR6,DLGAP1,DSCAM,DSCAML1,EEPD1,EFS,ENAH,ENHO,FGF12,FHDC1,FUNDC2,FUT9,GABRB3,GAD1,GFRA1,GGA1,GPM6A,GPX3,GRIK2,ITSN1,KCNIP3,KCNK3,KCNQ2,KCNQ5,KIAA1755,KLHL25,LRRC58,LRRTM3,LUZP2,MEGF11,MYC,NCAPH2,NKAIN4,NPPA,NRXN1,OSBPL11,PCDH7,PCGF2,PDGFRA,PGF,PIK3R1,PODN,RASL10A,RCOR2,REPS2,RGS11,R…
0.0126351	8669	229	0.015342	TF:M10026	TF	Factor: PATZ; motif: GGGGNGGGGGMKGGRRNGGNRN	ABI1,ACACA,BCAN,BCL6,BCL7A,BID,BMP2,C1QL1,CADM2,CELF2,CELF3,CRTAC1,CSMD1,CSMD3,CTTNBP2,CUX2,DGCR6,DSCAML1,EFS,ENAH,ENHO,FHDC1,FOLR2,FUNDC2,FUT9,GABRB3,GAD1,GFRA1,GGA1,GPX3,GRIK2,ITSN1,KCNIP3,KCNK3,KCNQ2,KIAA1755,KLHL25,LRRTM3,MEGF11,NCAPH2,NKAIN4,NRXN1,OSBPL11,PCDH7,PCGF2,PIK3R1,PODN,RASL10A,RCOR2,REPS2,RGS11,RHBDL3,RTKN,SELL,SEZ6L,SHD,SLIT1,SMOC1,SPHKAP,SRRM3,STK17B,STXBP1,TBC1D10A,TJP2,TOX3,TOX…
0.0135095	8420	229	0.0154394	TF:M07040_1	TF	Factor: GKLF; motif: NNRRGRRNGNSNNN; match class: 1	ABI1,ACACA,ATCAY,BCAN,BID,C1QL1,CADM2,CELF2,CELF3,CHST9,CRTAC1,CSMD1,CTTNBP2,CUX2,DLGAP1,DSCAM,DSCAML1,EFS,ENAH,FHDC1,FUT9,GABRB3,GAD1,GFRA1,GGA1,GRIK2,ID1,ITSN1,KCNIP3,KCNK3,KCNQ2,KCNQ5,KIAA1755,KLHL25,LRRTM3,LUZP2,MEGF11,NCAPH2,NKAIN4,NPPA,OSBPL11,PCDH7,PCGF2,PDGFRA,PIK3R1,PODN,RCOR2,REPS2,RGS11,RHBDL3,RTKN,SDR39U1,SELL,SEZ6L,SFRP2,SHD,SMOC1,SRRM3,STK17B,STXBP1,TBC1D10A,TCF12,THSD4,TOX3,TOX,TTY…
0.0151372	7505	229	0.0158561	TF:M01175	TF	Factor: CKROX; motif: SCCCTCCCC	BCAN,BID,CADM2,CDHR1,CELF3,CRTAC1,CSMD1,CUX2,DCX,DLGAP1,DSCAM,DSCAML1,EEPD1,EFS,ENAH,ENHO,FGF12,FHDC1,FUNDC2,FUT9,GABRB3,GAD1,GFRA1,GGA1,GRIK2,HNRNPA1,KCNIP3,KCNK3,KCNQ2,KCNQ5,KIAA1755,KLHL25,LRRTM2,LRRTM3,MEGF11,NKAIN4,PCDH7,PCGF2,PIK3R1,PODN,RCOR2,REPS2,RGS11,RHBDL3,RTKN,SFRP2,SHD,SLIT1,SMOC1,SOX4,SRRM3,STXBP1,TBC1D10A,TCF12,TJP2,TOX3,TOX,TTYH2,ADORA1,ALDH1A3,ANXA2,CA2,CAPS,CBR1,CD151,CEBPA,CHI…
0.023018	8927	229	0.0151227	TF:M04953	TF	Factor: Sp1; motif: GGNDGGRGGCGGGG	ATCAY,BCAN,BCL7A,BID,BMP2,C1QL1,CADM2,CDK5R1,CELF3,CHGB,CRTAC1,CSMD3,DCX,DGCR6,DLGAP1,DSCAM,DSCAML1,EEPD1,EFS,ENAH,FGF12,FHDC1,FOLR2,FUT9,GABRB3,GAD1,GFRA1,GGA1,GPM6A,GPX3,GRIK2,HNRNPA1,ITSN1,KCNK3,KCNQ2,KCNQ5,KIAA1755,KLHL25,NCAPH2,NKAIN4,NPPA,OSBPL11,PCGF2,PDGFRA,PIK3R1,PODN,RCOR2,REPS2,RGS11,RHBDL3,RTKN,SEZ6L,SHD,SLIT1,SMOC1,SOX4,SRRM3,STXBP1,TBC1D10A,TCF12,TOX,TSC22D1,TTYH2,UNC13A,UNK,USH1C,A…
0.0266514	5792	229	0.0167472	TF:M08819	TF	Factor: LKLF; motif: CNCCACCCS	ABI1,ATCAY,BCAN,BMP2,BTF3,C1QL1,CADM2,CELF3,CHGB,CRTAC1,CSDC2,CSMD1,CSMD3,CTTNBP2,DGCR6,DLGAP1,DSCAM,DSCAML1,ENAH,ENHO,EPHB1,FGF12,FOLR2,FUT9,GABRB3,GGA1,GPX3,GRIK2,HNRNPA1,KCNK3,KCNQ2,KLHL25,LRRTM3,MEGF11,MYC,NCAPH2,OSBPL11,PIK3R1,PODN,REPS2,RGS11,RHBDL3,SDR39U1,SELL,SHD,SLIT1,SPHKAP,SRRM3,TBC1D10A,TOX,TSC22D1,ADORA1,ANXA2,CA2,CA3,CAPS,CD151,CD37,CEBPA,CHST6,CLDN10,CMYA5,CNGA3,COL16A1,COL9A2,COL…
0.0287903	9841	229	0.0147343	TF:M09984	TF	Factor: MAZ; motif: GGGGGAGGGGGNGRGRRRGNRG	ABI1,ACACA,ATCAY,BCAN,BCL6,BCL7A,BID,BMP2,C1QL1,CADM2,CELF2,CELF3,CHGB,CRTAC1,CSMD1,CSMD3,CUX2,DLGAP1,DSCAM,DSCAML1,EFS,ENAH,FGF12,FHDC1,FOLR2,FUT9,GABRB3,GAD1,GFRA1,GGA1,GPX3,GRIK2,ITSN1,KCNIP3,KCNK3,KCNQ2,KIAA1755,KLHL25,LRRC58,LRRTM3,MEGF11,MYC,NCAPH2,NKAIN4,NPPA,NRXN1,OSBPL11,PCDH7,PCGF2,PDGFRA,PGF,PIK3R1,PODN,RCOR2,REPS2,RGS11,RHBDL3,SELL,SEZ6L,SFRP2,SHD,SLIT1,SOX4,SRRM3,STK17B,STXBP1,TBC1D1…
0.0326892	8631	229	0.0151778	TF:M13127_1	TF	Factor: HA95; motif: CCSNSSCCNSCNCCWSCCNS; match class: 1	ABI1,ACACA,BCAN,BCL7A,BID,BMP2,C1QL1,CADM2,CDHR1,CDK5R1,CELF2,CELF3,CHGB,CRTAC1,CSMD1,CTTNBP2,CUX2,DGCR6,DLGAP1,DSCAM,DSCAML1,EEPD1,EFS,ENAH,ENHO,FERMT1,FHDC1,FUT9,GABRB3,GAD1,GFRA1,GGA1,ITSN1,KCNIP3,KCNK3,KCNQ2,KCNQ5,KIAA1755,KLHL25,LRRC58,LUZP2,MEGF11,MYC,NCAPH2,NKAIN4,NRXN1,OSBPL11,PIK3R1,PODN,RCOR2,REPS2,RGS11,RHBDL3,RPLP1,SEC31B,SEZ6L,SFRP2,SHD,SLIT1,SMOC1,SOX4,SRRM3,STK17B,STXBP1,TBC1D10A,T…
0.033481	4281	229	0.0179865	TF:M00649_1	TF	Factor: MAZ; motif: GGGGAGGG; match class: 1	BCAN,BID,CRTAC1,CUX2,DSCAML1,ENAH,FUT9,GABRB3,GAD1,GFRA1,GGA1,GRIK2,KCNIP3,KCNQ2,KLHL25,MEGF11,MYC,PCDH7,PCGF2,RCOR2,RGS11,RHBDL3,SELL,SHD,SLIT1,SMOC1,STXBP1,TBC1D10A,TCF12,TOX3,TOX,ADORA1,ALDH1A3,ANXA2,CA2,CAPS,CBR1,CLDN10,CMYA5,CNGA3,COL16A1,COL9A3,CYP27A1,DBNDD1,DKK3,DUSP6,EFEMP2,ENTPD2,FBLN1,FGFRL1,FKBP10,GPR37,HSPB6,LFNG,LGI4,LIMK1,LITAF,LPAR1,MAP1LC3A,MDK,NECAP2,NR2E1,OGDH,PADI2,PAMR1,PDGFA…
0.0388716	15020	229	0.0131824	TF:M07289	TF	Factor: GKLF; motif: NNNRGGNGNGGSN	ABI1,ACACA,ATCAY,BCAN,BCL7A,BEST3,BID,BMP2,BTF3,C1QL1,CADM2,CDHR1,CDK5R1,CELF2,CELF3,CHGB,CRTAC1,CSMD1,CSMD3,CTTNBP2,CUX2,DCX,DGCR6,DLGAP1,DSCAM,DSCAML1,EEPD1,EFS,ENAH,ENHO,EPHB1,FAM13A,FGF12,FHDC1,FOLR2,FUT9,GABRB3,GAD1,GFRA1,GGA1,GPM6A,GPX3,GRIA4,GRIK2,HNRNPA1,ID1,ITSN1,KCNIP3,KCNK3,KCNQ2,KCNQ5,KLHL25,KLRC2,LRRTM2,LRRTM3,LUZP2,MEGF11,MYC,NCAPH2,NKAIN4,NPPA,NRXN1,OSBPL11,PCDH15,PCDH7,PCGF2,PDGFR…
0.022567	92	142	0.0869565	WP:WP23	WP	B cell receptor signaling	BCL6,MYC,PIK3R1,HCLS1,LYN,MAPK4,PTPRC,RPS6KA1
